# Supplementary material for: Silylamido supported dinitrogen heterobimetallic complexes: syntheses and their catalytic ability
Source: Natl Sci Rev. 2020 Dec 3;8(12):nwaa290. doi: 10.1093/nsr/nwaa290 (PMC8694672; doi:10.1093/nsr/nwaa290)
Supplement: nwaa290_Supplemental_Files [file nwaa290_supplemental_files.zip]

Archive with 13 entries (13 files):
- ClMo[NArSiMe2tBu]3.cif
- Complex 3.cif
- Complex 3.pdf
- Complex 4.cif
- Complex 4.pdf
- Complex 5.cif
- Complex 5.pdf
- Complex 6.cif
- Complex 6.pdf
- Mg[N(SiMe3)Ar]2.cif
- Mg[N(SiMe3)Ar]2.pdf
- mo_zdd_06_107_0512,[NArSiMe2tBu]3MoN2Mg[NArSiMe2tBu][THF]2.cif
- SI_revised_final.pdf
