# Supplementary material for: Silylamido supported dinitrogen heterobimetallic complexes: syntheses and their catalytic ability
Source: Natl Sci Rev. 2020 Dec 3;8(12):nwaa290. doi: 10.1093/nsr/nwaa290 (PMC8694672; doi:10.1093/nsr/nwaa290)
Supplement: nwaa290_Supplemental_Files [file nwaa290_supplemental_files.zip › ClMo[NArSiMe2tBu]3.cif]

data_global
_audit_creation_method                  'APEX3 v2017.3-0'

_publ_requested_journal                 ?

_publ_contact_author_name               ?
_publ_contact_author_address            
;
;
_publ_contact_author_email              ?
_publ_contact_author_fax                ?
_publ_contact_author_phone              ?

_publ_section_title                     
;
;
_publ_section_abstract                  
;
;
_publ_section_references                
;
;
_publ_section_comment                   
;
;

data_zdd_06_83
_chemical_name_systematic               ?
_chemical_name_common                   ?
_chemical_formula_moiety                'C42 H72 Cl Mo N3 Si3'
_chemical_formula_sum                   'C42 H72 Cl Mo N3 Si3'
_chemical_formula_iupac                 ?
_chemical_formula_weight                834.68

_chemical_melting_point                 ?

_space_group_crystal_system             triclinic
_space_group_name_H-M_alt               'P -1'
_space_group_name_Hall                  '-P 1'
loop_
    _space_group_symop_operation_xyz
    'x, y, z'
    '-x, -y, -z'

_cell_length_a                          10.8139(5)
_cell_length_b                          18.4747(8)
_cell_length_c                          23.9661(12)
_cell_angle_alpha                       90.210(2)
_cell_angle_beta                        98.198(2)
_cell_angle_gamma                       90.802(2)
_cell_volume                            4738.6(4)
_cell_formula_units_Z                   4
_cell_measurement_reflns_used           9896
_cell_measurement_theta_min             2.25
_cell_measurement_theta_max             27.55
_cell_measurement_temperature           206.(2)

_exptl_crystal_description              plate
_exptl_crystal_colour                   Brown
_exptl_crystal_size_max                 0.320
_exptl_crystal_size_mid                 0.100
_exptl_crystal_size_min                 0.100
_exptl_crystal_density_diffrn           1.170
_exptl_crystal_density_meas             ?
_exptl_crystal_density_method           'not measured'
_exptl_crystal_F_000                    1784

_exptl_absorpt_coefficient_mu           0.439
_exptl_absorpt_correction_type          Multi-Scan
_exptl_absorpt_process_details          
;
SADABS-2016/2 - Bruker AXS area detector scaling and absorption correction
;
_exptl_absorpt_correction_T_min         0.87
_exptl_absorpt_correction_T_max         0.96

_exptl_special_details                  
;
; 

_diffrn_ambient_temperature             206.(2)

_diffrn_source                          'Fine-focus sealed x-ray tube'
_diffrn_source_type                     'Bruker IuS 3.0'

_diffrn_radiation_type                  'Mo K\a'
_diffrn_radiation_wavelength            0.71073
_diffrn_radiation_monochromator         ?

_diffrn_measurement_device_type         'Bruker D8 Venture Photon II'
_diffrn_measurement_method              ?

_diffrn_detector_area_resol_mean        ?

_diffrn_reflns_number                   66906
_diffrn_reflns_av_R_equivalents         0.0426
_diffrn_reflns_av_unetI/netI            0.0523
_diffrn_reflns_theta_min                2.20
_diffrn_reflns_theta_max                27.59
_diffrn_reflns_theta_full               27.59
_diffrn_measured_fraction_theta_max     0.994
_diffrn_measured_fraction_theta_full    0.994
_diffrn_reflns_limit_h_min              -14
_diffrn_reflns_limit_h_max              14
_diffrn_reflns_limit_k_min              -24
_diffrn_reflns_limit_k_max              24
_diffrn_reflns_limit_l_min              -31
_diffrn_reflns_limit_l_max              31

_refine_special_details                 
;
;

_reflns_number_total                    21790
_reflns_number_gt                       15676
_reflns_threshold_expression            'I > 2\s(I)'

_refine_ls_structure_factor_coef        Fsqd
_refine_ls_matrix_type                  full
_refine_ls_R_factor_all                 0.0930
_refine_ls_R_factor_gt                  0.0636
_refine_ls_wR_factor_gt                 0.1440
_refine_ls_wR_factor_ref                0.1612
_refine_ls_goodness_of_fit_ref          1.032
_refine_ls_restrained_S_all             1.032
_refine_ls_number_reflns                21790
_refine_ls_number_parameters            1383
_refine_ls_number_restraints            0
_refine_ls_number_constraints           ?
_refine_ls_hydrogen_treatment           constr
_refine_ls_weighting_scheme             calc
_refine_ls_weighting_details            
    'w=1/[\s^2^(Fo^2^)+(0.0561P)^2^+10.7197P] where P=(Fo^2^+2Fc^2^)/3'

_atom_sites_solution_hydrogens          geom
_atom_sites_solution_primary            other
_atom_sites_solution_secondary          ?

_refine_ls_shift/su_max                 0.009
_refine_ls_shift/su_mean                0.000
_refine_diff_density_max                2.474
_refine_diff_density_min                -0.963
_refine_ls_extinction_method            none
_refine_ls_extinction_coef              ?

loop_
    _atom_type_symbol
    _atom_type_description
    _atom_type_scat_dispersion_real
    _atom_type_scat_dispersion_imag
    _atom_type_scat_source
    C C 0.0033 0.0016 'International Tables Vol C Tables 4.2.6.8 and 6.1.1.4'
    H H 0.0000 0.0000 'International Tables Vol C Tables 4.2.6.8 and 6.1.1.4'
    Cl Cl 0.1484 0.1585
     'International Tables Vol C Tables 4.2.6.8 and 6.1.1.4'
    Mo Mo -1.6832 0.6857
     'International Tables Vol C Tables 4.2.6.8 and 6.1.1.4'
    N N 0.0061 0.0033 'International Tables Vol C Tables 4.2.6.8 and 6.1.1.4'
    Si Si 0.0817 0.0704
     'International Tables Vol C Tables 4.2.6.8 and 6.1.1.4'

_computing_data_collection              ?
_computing_cell_refinement              ?
_computing_data_reduction               ?
_computing_structure_solution           'SHELXT 2014/5 (Sheldrick, 2014)'
_computing_structure_refinement         'SHELXL-2016/6 (Sheldrick, 2016)'
_computing_molecular_graphics           'shelXle (C.B. Huebschle, rev 833)'
_computing_publication_material         ?

loop_
    _atom_site_type_symbol
    _atom_site_label
    _atom_site_fract_x
    _atom_site_fract_y
    _atom_site_fract_z
    _atom_site_U_iso_or_equiv
    _atom_site_adp_type
    _atom_site_calc_flag
    _atom_site_refinement_flags_adp
    _atom_site_refinement_flags_occupancy
    _atom_site_refinement_flags_posn
    _atom_site_occupancy
    _atom_site_disorder_assembly
    _atom_site_disorder_group
    Mo Mo2 0.09551(3) 0.24299(2) 0.40796(2) 0.03030(9) Uani d . . . 1.0 . .
    N N2 0.3383(3) 0.7853(3) 0.01980(16) 0.0721(15) Uani d . . . 1.0 . .
    Cl Cl2 -0.11276(9) 0.23204(7) 0.41971(5) 0.0521(3) Uani d . . . 1.0 . .
    C C43 -0.0674(6) 0.0545(3) 0.4370(2) 0.0689(15) Uani d . . . 1.0 . .
    H H43A -0.140011 0.081494 0.420863 0.103 Uiso calc U . R 1.0 . .
    H H43B -0.032587 0.075808 0.472939 0.103 Uiso calc U . R 1.0 . .
    H H43C -0.091782 0.004585 0.442515 0.103 Uiso calc U . R 1.0 . .
    C C44 0.1744(6) -0.0119(4) 0.4111(3) 0.087(2) Uani d . . . 1.0 . .
    H H44A 0.138129 -0.060052 0.40471 0.131 Uiso calc U . R 1.0 . .
    H H44B 0.204827 -0.005349 0.450866 0.131 Uiso calc U . R 1.0 . .
    H H44C 0.243335 -0.006103 0.389529 0.131 Uiso calc U . R 1.0 . .
    C C45 -0.0234(5) 0.0323(4) 0.3162(2) 0.0676(16) Uani d . . . 1.0 . .
    C C46 -0.0901(7) -0.0426(4) 0.3196(4) 0.110(3) Uani d . . . 1.0 . .
    H H46A -0.123112 -0.059257 0.281935 0.164 Uiso calc U . R 1.0 . .
    H H46B -0.157938 -0.037905 0.341787 0.164 Uiso calc U . R 1.0 . .
    H H46C -0.0306 -0.077383 0.337326 0.164 Uiso calc U . R 1.0 . .
    C C47 -0.1199(6) 0.0897(5) 0.2937(3) 0.099(3) Uani d . . . 1.0 . .
    H H47A -0.152698 0.07886 0.254723 0.148 Uiso calc U . R 1.0 . .
    H H47B -0.080024 0.137225 0.296083 0.148 Uiso calc U . R 1.0 . .
    H H47C -0.187774 0.089259 0.316175 0.148 Uiso calc U . R 1.0 . .
    C C48 0.0757(7) 0.0236(6) 0.2763(3) 0.143(4) Uani d . . . 1.0 . .
    H H48A 0.036453 0.00382 0.240506 0.215 Uiso calc U . R 1.0 . .
    H H48B 0.140104 -0.008857 0.293146 0.215 Uiso calc U . R 1.0 . .
    H H48C 0.11298 0.070521 0.270277 0.215 Uiso calc U . R 1.0 . .
    C C49 -0.1229(7) 0.4126(3) 0.3701(3) 0.085(2) Uani d . . . 1.0 . .
    H H49A -0.191002 0.441761 0.352098 0.128 Uiso calc U . R 1.0 . .
    H H49B -0.059759 0.443892 0.391091 0.128 Uiso calc U . R 1.0 . .
    H H49C -0.154391 0.378683 0.395668 0.128 Uiso calc U . R 1.0 . .
    C C50 -0.1716(7) 0.2982(4) 0.2791(3) 0.092(2) Uani d . . . 1.0 . .
    H H50A -0.243342 0.324931 0.261642 0.138 Uiso calc U . R 1.0 . .
    H H50B -0.197598 0.264325 0.306132 0.138 Uiso calc U . R 1.0 . .
    H H50C -0.1357 0.271872 0.250344 0.138 Uiso calc U . R 1.0 . .
    C C51 -0.0049(5) 0.4291(3) 0.2628(2) 0.0563(12) Uani d . . . 1.0 . .
    C C52 0.0867(6) 0.4870(3) 0.2894(3) 0.088(2) Uani d . . . 1.0 . .
    H H52A 0.103885 0.521194 0.260731 0.132 Uiso calc U . R 1.0 . .
    H H52B 0.163895 0.464463 0.305702 0.132 Uiso calc U . R 1.0 . .
    H H52C 0.05074 0.512253 0.318624 0.132 Uiso calc U . R 1.0 . .
    C C53 -0.1256(7) 0.4666(5) 0.2368(4) 0.151(5) Uani d . . . 1.0 . .
    H H53A -0.104644 0.51169 0.219537 0.226 Uiso calc U . R 1.0 . .
    H H53B -0.176462 0.47657 0.266122 0.226 Uiso calc U . R 1.0 . .
    H H53C -0.17188 0.435209 0.208458 0.226 Uiso calc U . R 1.0 . .
    C C54 0.0541(8) 0.3941(5) 0.2154(3) 0.119(3) Uani d . . . 1.0 . .
    H H54A -0.006255 0.361758 0.193836 0.178 Uiso calc U . R 1.0 . .
    H H54B 0.126613 0.366869 0.231357 0.178 Uiso calc U . R 1.0 . .
    H H54C 0.079534 0.431437 0.190851 0.178 Uiso calc U . R 1.0 . .
    C C55 0.0240(7) 0.2133(4) 0.5662(4) 0.110(3) Uani d . . . 1.0 . .
    H H55A -0.040605 0.198076 0.535983 0.166 Uiso calc U . R 1.0 . .
    H H55B -0.013421 0.223447 0.599815 0.166 Uiso calc U . R 1.0 . .
    H H55C 0.084372 0.174983 0.574075 0.166 Uiso calc U . R 1.0 . .
    C C56 -0.0115(5) 0.3693(4) 0.5340(3) 0.088(2) Uani d . . . 1.0 . .
    H H56A 0.029901 0.413931 0.525257 0.132 Uiso calc U . R 1.0 . .
    H H56B -0.048901 0.376047 0.568112 0.132 Uiso calc U . R 1.0 . .
    H H56C -0.076068 0.35652 0.503064 0.132 Uiso calc U . R 1.0 . .
    C C57 0.2325(5) 0.3247(3) 0.60380(19) 0.0567(13) Uani d . . . 1.0 . .
    C C58 0.3334(6) 0.2684(4) 0.6168(3) 0.107(3) Uani d . . . 1.0 . .
    H H58A 0.381828 0.265617 0.585779 0.161 Uiso calc U . R 1.0 . .
    H H58B 0.294935 0.221621 0.621906 0.161 Uiso calc U . R 1.0 . .
    H H58C 0.387979 0.282059 0.651037 0.161 Uiso calc U . R 1.0 . .
    C C59 0.1682(7) 0.3347(5) 0.6572(2) 0.116(3) Uani d . . . 1.0 . .
    H H59A 0.105194 0.371689 0.650361 0.174 Uiso calc U . R 1.0 . .
    H H59B 0.23014 0.349199 0.688759 0.174 Uiso calc U . R 1.0 . .
    H H59C 0.129039 0.289325 0.665944 0.174 Uiso calc U . R 1.0 . .
    C C60 0.2970(6) 0.3958(4) 0.5915(3) 0.093(2) Uani d . . . 1.0 . .
    H H60A 0.343149 0.388866 0.560104 0.139 Uiso calc U . R 1.0 . .
    H H60B 0.35406 0.410882 0.624579 0.139 Uiso calc U . R 1.0 . .
    H H60C 0.234633 0.432656 0.582092 0.139 Uiso calc U . R 1.0 . .
    C C19A 0.2758(6) 0.8762(4) 0.1327(3) 0.0303(15) Uani d . P . 0.519(3) A 1
    C C20A 0.1700(7) 0.8480(4) 0.1536(3) 0.0333(16) Uani d . P . 0.519(3) A 1
    H H20A 0.176552 0.806753 0.176579 0.04 Uiso calc U P R 0.519(3) A 1
    C C21A 0.0548(7) 0.8820(5) 0.1398(4) 0.0415(19) Uani d . P . 0.519(3) A 1
    C C22A 0.0480(7) 0.9429(5) 0.1065(4) 0.045(2) Uani d . P . 0.519(3) A 1
    H H22A -0.028799 0.966517 0.098149 0.054 Uiso calc U P R 0.519(3) A 1
    C C23A 0.1525(11) 0.9705(6) 0.0847(5) 0.037(2) Uani d . P . 0.519(3) A 1
    C C24A 0.2651(7) 0.9367(4) 0.0981(3) 0.0375(17) Uani d . P . 0.519(3) A 1
    H H24A 0.335837 0.954673 0.083749 0.045 Uiso calc U P R 0.519(3) A 1
    C C25A -0.0588(8) 0.8543(6) 0.1630(5) 0.060(3) Uani d . P . 0.519(3) A 1
    H H25A -0.130578 0.882754 0.148102 0.091 Uiso calc U P R 0.519(3) A 1
    H H25B -0.044914 0.858301 0.203826 0.091 Uiso calc U P R 0.519(3) A 1
    H H25C -0.074063 0.803996 0.152174 0.091 Uiso calc U P R 0.519(3) A 1
    C C26A 0.1436(12) 1.0393(7) 0.0493(5) 0.058(3) Uani d . P . 0.519(3) A 1
    H H26A 0.137321 1.026564 0.009742 0.088 Uiso calc U P R 0.519(3) A 1
    H H26B 0.217594 1.069267 0.060129 0.088 Uiso calc U P R 0.519(3) A 1
    H H26C 0.070072 1.065916 0.05572 0.088 Uiso calc U P R 0.519(3) A 1
    C C19B 0.3100(8) 0.7800(5) 0.1944(3) 0.0365(18) Uani d . P . 0.481(3) A 2
    C C20B 0.1879(8) 0.8046(5) 0.1805(4) 0.042(2) Uani d . P . 0.481(3) A 2
    H H20B 0.168827 0.836834 0.150367 0.05 Uiso calc U P R 0.481(3) A 2
    C C21B 0.0930(9) 0.7816(6) 0.2114(5) 0.055(3) Uani d . P . 0.481(3) A 2
    C C22B 0.1236(10) 0.7357(7) 0.2565(4) 0.064(3) Uani d . P . 0.481(3) A 2
    H H22B 0.061448 0.721361 0.278022 0.077 Uiso calc U P R 0.481(3) A 2
    C C23B 0.2424(11) 0.7106(7) 0.2705(5) 0.054(3) Uani d . P . 0.481(3) A 2
    C C24B 0.3364(9) 0.7340(6) 0.2400(4) 0.047(2) Uani d . P . 0.481(3) A 2
    H H24B 0.418742 0.718319 0.250581 0.056 Uiso calc U P R 0.481(3) A 2
    C C25B -0.0379(10) 0.8108(8) 0.1955(6) 0.071(4) Uani d . P . 0.481(3) A 2
    H H25D -0.039661 0.842254 0.163125 0.107 Uiso calc U P R 0.481(3) A 2
    H H25E -0.061261 0.837938 0.227031 0.107 Uiso calc U P R 0.481(3) A 2
    H H25F -0.096394 0.770769 0.186305 0.107 Uiso calc U P R 0.481(3) A 2
    C C26B 0.2788(17) 0.6602(10) 0.3210(7) 0.089(5) Uani d . P . 0.481(3) A 2
    H H26D 0.206085 0.650374 0.339418 0.134 Uiso calc U P R 0.481(3) A 2
    H H26E 0.343461 0.683436 0.347612 0.134 Uiso calc U P R 0.481(3) A 2
    H H26F 0.309764 0.615155 0.307906 0.134 Uiso calc U P R 0.481(3) A 2
    C C27A 0.2214(7) 0.7331(4) 0.0047(3) 0.0338(16) Uani d . P . 0.519(3) A 1
    C C28A 0.1100(8) 0.7673(5) 0.0126(4) 0.0364(19) Uani d . P . 0.519(3) A 1
    H H28A 0.113017 0.814461 0.027674 0.044 Uiso calc U P R 0.519(3) A 1
    C C29A -0.0042(7) 0.7324(5) -0.0015(3) 0.0414(19) Uani d . P . 0.519(3) A
     1
    C C30A -0.0074(8) 0.6621(6) -0.0229(4) 0.052(2) Uani d . P . 0.519(3) A 1
    H H30A -0.084977 0.638278 -0.032409 0.062 Uiso calc U P R 0.519(3) A 1
    C C31A 0.1012(9) 0.6263(5) -0.0307(4) 0.043(2) Uani d . P . 0.519(3) A 1
    C C32A 0.2141(7) 0.6620(4) -0.0160(3) 0.0394(18) Uani d . P . 0.519(3) A 1
    H H32A 0.288328 0.637922 -0.020051 0.047 Uiso calc U P R 0.519(3) A 1
    C C33A -0.1232(12) 0.7700(8) 0.0064(5) 0.057(3) Uani d . P . 0.519(3) A 1
    H H33A -0.164062 0.786916 -0.029801 0.086 Uiso calc U P R 0.519(3) A 1
    H H33B -0.103769 0.81095 0.03172 0.086 Uiso calc U P R 0.519(3) A 1
    H H33C -0.178253 0.736451 0.022267 0.086 Uiso calc U P R 0.519(3) A 1
    C C34A 0.0929(14) 0.5504(7) -0.0542(7) 0.062(3) Uani d . P . 0.519(3) A 1
    H H34A 0.006164 0.537581 -0.066885 0.094 Uiso calc U P R 0.519(3) A 1
    H H34B 0.127566 0.517001 -0.025195 0.094 Uiso calc U P R 0.519(3) A 1
    H H34C 0.139796 0.547771 -0.085801 0.094 Uiso calc U P R 0.519(3) A 1
    C C27B 0.2283(7) 0.8404(5) 0.0333(3) 0.0358(18) Uani d . P . 0.481(3) A 2
    C C28B 0.2388(8) 0.9134(5) 0.0502(4) 0.043(2) Uani d . P . 0.481(3) A 2
    H H28B 0.317503 0.936657 0.054033 0.051 Uiso calc U P R 0.481(3) A 2
    C C29B 0.1363(14) 0.9518(8) 0.0611(5) 0.052(3) Uani d . P . 0.481(3) A 2
    C C30B 0.0199(9) 0.9162(7) 0.0540(5) 0.063(3) Uani d . P . 0.481(3) A 2
    H H30B -0.051191 0.941864 0.060536 0.075 Uiso calc U P R 0.481(3) A 2
    C C31B 0.0069(9) 0.8438(6) 0.0375(5) 0.055(3) Uani d . P . 0.481(3) A 2
    C C32B 0.1132(10) 0.8064(6) 0.0268(5) 0.043(2) Uani d . P . 0.481(3) A 2
    H H32B 0.105551 0.757747 0.015067 0.052 Uiso calc U P R 0.481(3) A 2
    C C33B 0.1496(15) 1.0286(10) 0.0801(7) 0.079(5) Uani d . P . 0.481(3) A 2
    H H33D 0.231991 1.046899 0.075368 0.119 Uiso calc U P R 0.481(3) A 2
    H H33E 0.13902 1.031779 0.11957 0.119 Uiso calc U P R 0.481(3) A 2
    H H33F 0.086527 1.057345 0.057811 0.119 Uiso calc U P R 0.481(3) A 2
    C C34B -0.1212(14) 0.8070(10) 0.0275(9) 0.087(6) Uani d . P . 0.481(3) A 2
    H H34D -0.185446 0.843502 0.023638 0.131 Uiso calc U P R 0.481(3) A 2
    H H34E -0.131139 0.776039 0.059169 0.131 Uiso calc U P R 0.481(3) A 2
    H H34F -0.128521 0.77813 -0.006721 0.131 Uiso calc U P R 0.481(3) A 2
    C C35A 0.2817(7) 0.6623(4) 0.1622(3) 0.0344(16) Uani d . P . 0.519(3) A 1
    C C36A 0.2996(8) 0.6767(4) 0.2200(3) 0.0387(18) Uani d . P . 0.519(3) A 1
    H H36A 0.381034 0.683999 0.239108 0.046 Uiso calc U P R 0.519(3) A 1
    C C37A 0.1986(11) 0.6803(5) 0.2498(4) 0.048(2) Uani d . P . 0.519(3) A 1
    C C38A 0.0791(8) 0.6697(5) 0.2214(4) 0.050(2) Uani d . P . 0.519(3) A 1
    H H38A 0.010846 0.672479 0.241519 0.06 Uiso calc U P R 0.519(3) A 1
    C C39A 0.0569(8) 0.6549(5) 0.1639(4) 0.047(2) Uani d . P . 0.519(3) A 1
    C C40A 0.1604(10) 0.6518(6) 0.1337(4) 0.036(2) Uani d . P . 0.519(3) A 1
    H H40A 0.147598 0.642622 0.094658 0.043 Uiso calc U P R 0.519(3) A 1
    C C41A 0.2212(12) 0.6960(7) 0.3133(5) 0.060(3) Uani d . P . 0.519(3) A 1
    H H41A 0.310273 0.696171 0.326499 0.091 Uiso calc U P R 0.519(3) A 1
    H H41B 0.180306 0.658862 0.3329 0.091 Uiso calc U P R 0.519(3) A 1
    H H41C 0.18742 0.742882 0.320578 0.091 Uiso calc U P R 0.519(3) A 1
    C C42A -0.062(3) 0.639(3) 0.133(2) 0.068(4) Uani d . P . 0.519(3) A 1
    H H42A -0.118453 0.678213 0.137895 0.102 Uiso calc U P R 0.519(3) A 1
    H H42B -0.094148 0.594264 0.145711 0.102 Uiso calc U P R 0.519(3) A 1
    H H42C -0.053698 0.635013 0.093003 0.102 Uiso calc U P R 0.519(3) A 1
    C C35B 0.2455(9) 0.6309(5) 0.0751(4) 0.045(2) Uani d . P . 0.481(3) A 2
    C C36B 0.1498(13) 0.6361(7) 0.1080(5) 0.044(3) Uani d . P . 0.481(3) A 2
    H H36B 0.16993 0.648298 0.146373 0.052 Uiso calc U P R 0.481(3) A 2
    C C37B 0.0271(9) 0.6239(5) 0.0860(4) 0.050(2) Uani d . P . 0.481(3) A 2
    C C38B -0.0011(12) 0.6066(6) 0.0290(5) 0.071(4) Uani d . P . 0.481(3) A 2
    H H38B -0.084975 0.598192 0.013618 0.086 Uiso calc U P R 0.481(3) A 2
    C C39B 0.0916(15) 0.6013(7) -0.0065(6) 0.072(4) Uani d . P . 0.481(3) A 2
    C C40B 0.2140(12) 0.6137(5) 0.0175(4) 0.062(3) Uani d . P . 0.481(3) A 2
    H H40B 0.277813 0.610574 -0.005216 0.075 Uiso calc U P R 0.481(3) A 2
    C C41B -0.090(3) 0.631(3) 0.124(2) 0.068(4) Uani d . P . 0.481(3) A 2
    H H41D -0.152389 0.663201 0.10506 0.102 Uiso calc U P R 0.481(3) A 2
    H H41E -0.057658 0.651183 0.160932 0.102 Uiso calc U P R 0.481(3) A 2
    H H41F -0.126571 0.583917 0.128394 0.102 Uiso calc U P R 0.481(3) A 2
    C C42B 0.059(3) 0.5849(11) -0.0674(8) 0.146(13) Uani d . P . 0.481(3) A 2
    H H42D 0.06991 0.628202 -0.088984 0.219 Uiso calc U P R 0.481(3) A 2
    H H42E -0.027703 0.568637 -0.074981 0.219 Uiso calc U P R 0.481(3) A 2
    H H42F 0.11252 0.547197 -0.077977 0.219 Uiso calc U P R 0.481(3) A 2
    C C61A 0.2683(6) 0.1343(4) 0.4182(3) 0.0353(16) Uani d . P . 0.549(3) B 1
    C C62A 0.351(3) 0.1488(15) 0.3772(10) 0.032(3) Uani d . P . 0.549(3) B 1
    H H62A 0.318087 0.16327 0.340565 0.038 Uiso calc U P R 0.549(3) B 1
    C C63A 0.4765(7) 0.1413(4) 0.3919(4) 0.048(2) Uani d . P . 0.549(3) B 1
    C C64A 0.5256(8) 0.1249(5) 0.4468(4) 0.056(2) Uani d . P . 0.549(3) B 1
    H H64A 0.612734 0.12194 0.456434 0.067 Uiso calc U P R 0.549(3) B 1
    C C65A 0.4491(9) 0.1124(5) 0.4882(4) 0.057(2) Uani d . P . 0.549(3) B 1
    C C66A 0.3213(8) 0.1176(4) 0.4735(4) 0.0463(19) Uani d . P . 0.549(3) B 1
    H H66A 0.268833 0.109869 0.50108 0.056 Uiso calc U P R 0.549(3) B 1
    C C67A 0.558(3) 0.1561(11) 0.3475(12) 0.054(5) Uani d . P . 0.549(3) B 1
    H H67A 0.538635 0.121038 0.317174 0.082 Uiso calc U P R 0.549(3) B 1
    H H67B 0.644718 0.152324 0.363783 0.082 Uiso calc U P R 0.549(3) B 1
    H H67C 0.542173 0.204485 0.332835 0.082 Uiso calc U P R 0.549(3) B 1
    C C68A 0.5036(12) 0.0929(7) 0.5480(5) 0.084(4) Uani d . P . 0.549(3) B 1
    H H68A 0.523252 0.041832 0.549607 0.126 Uiso calc U P R 0.549(3) B 1
    H H68B 0.443235 0.103063 0.573161 0.126 Uiso calc U P R 0.549(3) B 1
    H H68C 0.579115 0.121336 0.55932 0.126 Uiso calc U P R 0.549(3) B 1
    C C61B 0.2132(8) 0.1582(4) 0.3399(4) 0.0344(19) Uani d . P . 0.451(3) B 2
    C C62B 0.1886(9) 0.1771(5) 0.2829(4) 0.041(2) Uani d . P . 0.451(3) B 2
    H H62B 0.105557 0.183792 0.266145 0.049 Uiso calc U P R 0.451(3) B 2
    C C63B 0.2834(10) 0.1860(6) 0.2514(4) 0.048(2) Uani d . P . 0.451(3) B 2
    C C64B 0.4074(10) 0.1783(5) 0.2773(5) 0.052(3) Uani d . P . 0.451(3) B 2
    H H64B 0.472746 0.185239 0.255778 0.062 Uiso calc U P R 0.451(3) B 2
    C C65B 0.4358(9) 0.1608(5) 0.3337(5) 0.049(3) Uani d . P . 0.451(3) B 2
    C C66B 0.331(4) 0.147(2) 0.3642(13) 0.041(6) Uani d . P . 0.451(3) B 2
    H H66B 0.346106 0.129867 0.40146 0.05 Uiso calc U P R 0.451(3) B 2
    C C67B 0.2536(18) 0.2058(11) 0.1898(6) 0.076(5) Uani d . P . 0.451(3) B 2
    H H67D 0.298088 0.174039 0.167459 0.115 Uiso calc U P R 0.451(3) B 2
    H H67E 0.279293 0.255587 0.184667 0.115 Uiso calc U P R 0.451(3) B 2
    H H67F 0.164441 0.200537 0.177717 0.115 Uiso calc U P R 0.451(3) B 2
    C C68B 0.574(3) 0.1512(19) 0.3631(16) 0.077(10) Uani d . P . 0.451(3) B 2
    H H68D 0.605004 0.10544 0.351412 0.115 Uiso calc U P R 0.451(3) B 2
    H H68E 0.57547 0.151564 0.403646 0.115 Uiso calc U P R 0.451(3) B 2
    H H68F 0.625385 0.190532 0.352299 0.115 Uiso calc U P R 0.451(3) B 2
    C C69A 0.1654(6) 0.2885(4) 0.3039(3) 0.0320(15) Uani d . P . 0.549(3) B 1
    C C70A 0.1421(8) 0.2429(4) 0.2561(3) 0.0422(18) Uani d . P . 0.549(3) B 1
    H H70A 0.06343 0.220235 0.24711 0.051 Uiso calc U P R 0.549(3) B 1
    C C71A 0.2348(9) 0.2311(5) 0.2220(4) 0.053(2) Uani d . P . 0.549(3) B 1
    C C72A 0.3498(9) 0.2641(6) 0.2362(4) 0.062(3) Uani d . P . 0.549(3) B 1
    H H72A 0.412397 0.255845 0.213562 0.074 Uiso calc U P R 0.549(3) B 1
    C C73A 0.3771(7) 0.3100(5) 0.2836(4) 0.049(2) Uani d . P . 0.549(3) B 1
    C C74A 0.2835(7) 0.3205(5) 0.3166(4) 0.0389(17) Uani d . P . 0.549(3) B 1
    H H74A 0.300317 0.350313 0.348791 0.047 Uiso calc U P R 0.549(3) B 1
    C C75A 0.2052(16) 0.1826(8) 0.1696(5) 0.074(4) Uani d . P . 0.549(3) B 1
    H H75A 0.154721 0.208943 0.139952 0.111 Uiso calc U P R 0.549(3) B 1
    H H75B 0.159633 0.139736 0.178983 0.111 Uiso calc U P R 0.549(3) B 1
    H H75C 0.282509 0.168299 0.156845 0.111 Uiso calc U P R 0.549(3) B 1
    C C76A 0.5021(10) 0.3449(7) 0.2983(5) 0.068(3) Uani d . P . 0.549(3) B 1
    H H76A 0.542646 0.348385 0.264797 0.103 Uiso calc U P R 0.549(3) B 1
    H H76B 0.552682 0.315989 0.326354 0.103 Uiso calc U P R 0.549(3) B 1
    H H76C 0.492786 0.392945 0.313388 0.103 Uiso calc U P R 0.549(3) B 1
    C C69B 0.1985(8) 0.3698(5) 0.3737(4) 0.0352(19) Uani d . P . 0.451(3) B 2
    C C70B 0.2998(9) 0.3486(5) 0.3494(5) 0.040(2) Uani d . P . 0.451(3) B 2
    H H70B 0.293263 0.307767 0.325574 0.048 Uiso calc U P R 0.451(3) B 2
    C C71B 0.4125(9) 0.3874(6) 0.3600(5) 0.049(2) Uani d . P . 0.451(3) B 2
    C C72B 0.4217(10) 0.4460(5) 0.3956(5) 0.050(3) Uani d . P . 0.451(3) B 2
    H H72B 0.497328 0.472298 0.403121 0.06 Uiso calc U P R 0.451(3) B 2
    C C73B 0.3236(19) 0.4658(12) 0.4193(5) 0.046(4) Uani d . P . 0.451(3) B 2
    C C74B 0.2101(9) 0.4291(5) 0.4099(4) 0.042(2) Uani d . P . 0.451(3) B 2
    H H74B 0.142438 0.443962 0.427577 0.051 Uiso calc U P R 0.451(3) B 2
    C C75B 0.5243(13) 0.3652(9) 0.3312(7) 0.069(4) Uani d . P . 0.451(3) B 2
    H H75D 0.514998 0.384614 0.293349 0.104 Uiso calc U P R 0.451(3) B 2
    H H75E 0.527644 0.312765 0.329452 0.104 Uiso calc U P R 0.451(3) B 2
    H H75F 0.600848 0.384007 0.3527 0.104 Uiso calc U P R 0.451(3) B 2
    C C76B 0.3320(14) 0.5346(8) 0.4593(6) 0.060(3) Uani d . P . 0.451(3) B 2
    H H76D 0.41779 0.552153 0.466286 0.09 Uiso calc U P R 0.451(3) B 2
    H H76E 0.30444 0.521492 0.494714 0.09 Uiso calc U P R 0.451(3) B 2
    H H76F 0.279018 0.572188 0.441267 0.09 Uiso calc U P R 0.451(3) B 2
    C C77A 0.2656(6) 0.3401(4) 0.4654(3) 0.0344(15) Uani d . P . 0.549(3) B 1
    C C78A 0.2500(7) 0.4128(4) 0.4510(3) 0.0388(17) Uani d . P . 0.549(3) B 1
    H H78A 0.169351 0.432019 0.448746 0.047 Uiso calc U P R 0.549(3) B 1
    C C79A 0.3461(14) 0.4586(8) 0.4399(5) 0.041(3) Uani d . P . 0.549(3) B 1
    C C80A 0.4659(7) 0.4255(5) 0.4421(4) 0.049(2) Uani d . P . 0.549(3) B 1
    H H80A 0.533583 0.453578 0.433285 0.059 Uiso calc U P R 0.549(3) B 1
    C C81A 0.4852(7) 0.3534(5) 0.4569(3) 0.0434(18) Uani d . P . 0.549(3) B 1
    C C82A 0.3837(6) 0.3106(4) 0.4668(3) 0.0349(15) Uani d . P . 0.549(3) B 1
    H H82A 0.395126 0.261133 0.474531 0.042 Uiso calc U P R 0.549(3) B 1
    C C83A 0.3289(11) 0.5342(6) 0.4234(5) 0.062(3) Uani d . P . 0.549(3) B 1
    H H83A 0.32487 0.538126 0.382789 0.093 Uiso calc U P R 0.549(3) B 1
    H H83B 0.398678 0.563173 0.441717 0.093 Uiso calc U P R 0.549(3) B 1
    H H83C 0.251841 0.551603 0.434579 0.093 Uiso calc U P R 0.549(3) B 1
    C C84A 0.6133(8) 0.3207(6) 0.4613(5) 0.056(2) Uani d . P . 0.549(3) B 1
    H H84A 0.606138 0.27206 0.445601 0.084 Uiso calc U P R 0.549(3) B 1
    H H84B 0.650219 0.318736 0.500598 0.084 Uiso calc U P R 0.549(3) B 1
    H H84C 0.665852 0.350122 0.440543 0.084 Uiso calc U P R 0.549(3) B 1
    C C77B 0.2856(8) 0.2229(5) 0.4981(3) 0.0335(18) Uani d . P . 0.451(3) B 2
    C C78B 0.3934(9) 0.2618(6) 0.4875(4) 0.043(2) Uani d . P . 0.451(3) B 2
    H H78B 0.386546 0.308556 0.472174 0.051 Uiso calc U P R 0.451(3) B 2
    C C79B 0.5107(9) 0.2295(7) 0.5003(4) 0.052(3) Uani d . P . 0.451(3) B 2
    C C80B 0.5176(10) 0.1602(7) 0.5229(5) 0.057(3) Uani d . P . 0.451(3) B 2
    H H80B 0.596711 0.139438 0.532127 0.068 Uiso calc U P R 0.451(3) B 2
    C C81B 0.4129(10) 0.1201(6) 0.5326(4) 0.049(2) Uani d . P . 0.451(3) B 2
    C C82B 0.2985(8) 0.1534(5) 0.5201(4) 0.0365(19) Uani d . P . 0.451(3) B 2
    H H82B 0.226324 0.127906 0.526875 0.044 Uiso calc U P R 0.451(3) B 2
    C C83B 0.6243(11) 0.2725(8) 0.4907(7) 0.072(4) Uani d . P . 0.451(3) B 2
    H H83D 0.689481 0.239826 0.48329 0.107 Uiso calc U P R 0.451(3) B 2
    H H83E 0.653568 0.301351 0.524042 0.107 Uiso calc U P R 0.451(3) B 2
    H H83F 0.603303 0.304186 0.458702 0.107 Uiso calc U P R 0.451(3) B 2
    C C84B 0.4225(11) 0.0459(6) 0.5574(5) 0.057(3) Uani d . P . 0.451(3) B 2
    H H84D 0.36119 0.014049 0.535991 0.086 Uiso calc U P R 0.451(3) B 2
    H H84E 0.406967 0.048107 0.596276 0.086 Uiso calc U P R 0.451(3) B 2
    H H84F 0.505651 0.027551 0.556152 0.086 Uiso calc U P R 0.451(3) B 2
    Mo Mo1 0.39786(3) 0.75384(2) 0.09595(2) 0.03244(9) Uani d . . . 1.0 . .
    N N1 0.4004(4) 0.8250(4) 0.1555(2) 0.105(2) Uani d . . . 1.0 . .
    Cl Cl1 0.61090(9) 0.75515(7) 0.09051(5) 0.0522(3) Uani d . . . 1.0 . .
    Si Si1 0.51826(11) 0.87489(7) 0.19612(5) 0.0428(3) Uani d . . . 1.0 . .
    Si Si2 0.40943(12) 0.80906(7) -0.03863(5) 0.0431(3) Uani d . . . 1.0 . .
    Si Si3 0.48847(14) 0.58321(8) 0.12872(8) 0.0633(4) Uani d . . . 1.0 . .
    N N3 0.3806(4) 0.6534(3) 0.1161(3) 0.120(3) Uani d . . . 1.0 . .
    C C1 0.6010(6) 0.9333(4) 0.1498(3) 0.109(3) Uani d . . . 1.0 . .
    H H1A 0.621252 0.904838 0.118327 0.163 Uiso calc U . R 1.0 . .
    H H1B 0.677274 0.952603 0.171195 0.163 Uiso calc U . R 1.0 . .
    H H1C 0.547493 0.972871 0.135731 0.163 Uiso calc U . R 1.0 . .
    C C2 0.6315(7) 0.8120(3) 0.2337(2) 0.083(2) Uani d . . . 1.0 . .
    H H2A 0.667641 0.782905 0.206602 0.125 Uiso calc U . R 1.0 . .
    H H2B 0.589336 0.780704 0.257631 0.125 Uiso calc U . R 1.0 . .
    H H2C 0.697174 0.839427 0.256754 0.125 Uiso calc U . R 1.0 . .
    C C3 0.4521(4) 0.9335(3) 0.2494(2) 0.0534(12) Uani d . . . 1.0 . .
    C C4 0.3788(7) 0.8914(4) 0.2882(3) 0.094(2) Uani d . . . 1.0 . .
    H H4A 0.305701 0.8691 0.266238 0.141 Uiso calc U . R 1.0 . .
    H H4B 0.352643 0.923925 0.315982 0.141 Uiso calc U . R 1.0 . .
    H H4C 0.430997 0.854041 0.30717 0.141 Uiso calc U . R 1.0 . .
    Si Si4 0.05247(11) 0.05744(7) 0.38803(6) 0.0494(3) Uani d . . . 1.0 . .
    N N4 0.1253(4) 0.1428(2) 0.3906(3) 0.099(2) Uani d . . . 1.0 . .
    C C5 0.5639(7) 0.9698(5) 0.2849(5) 0.167(5) Uani d . . . 1.0 . .
    H H5A 0.622182 0.933123 0.300484 0.25 Uiso calc U . R 1.0 . .
    H H5B 0.535844 0.996855 0.315415 0.25 Uiso calc U . R 1.0 . .
    H H5C 0.604947 1.002399 0.261554 0.25 Uiso calc U . R 1.0 . .
    Si Si5 -0.05316(11) 0.36220(7) 0.31573(5) 0.0434(3) Uani d . . . 1.0 . .
    N N5 0.0744(4) 0.3135(3) 0.3474(3) 0.104(2) Uani d . . . 1.0 . .
    C C6 0.3692(7) 0.9935(4) 0.2216(4) 0.117(3) Uani d . . . 1.0 . .
    H H6A 0.417196 1.023697 0.199224 0.175 Uiso calc U . R 1.0 . .
    H H6B 0.339477 1.02281 0.250468 0.175 Uiso calc U . R 1.0 . .
    H H6C 0.298478 0.972081 0.197439 0.175 Uiso calc U . R 1.0 . .
    Si Si6 0.10373(12) 0.29620(8) 0.54481(5) 0.0503(3) Uani d . . . 1.0 . .
    N N6 0.1635(4) 0.2799(4) 0.4819(2) 0.104(2) Uani d . . . 1.0 . .
    C C7 0.5146(6) 0.8882(4) -0.0202(4) 0.096(2) Uani d . . . 1.0 . .
    H H7A 0.557198 0.900282 -0.052022 0.145 Uiso calc U . R 1.0 . .
    H H7B 0.575647 0.876691 0.01207 0.145 Uiso calc U . R 1.0 . .
    H H7C 0.465844 0.929225 -0.011136 0.145 Uiso calc U . R 1.0 . .
    C C8 0.5045(6) 0.7323(3) -0.0584(3) 0.0812(18) Uani d . . . 1.0 . .
    H H8A 0.542774 0.745394 -0.091297 0.122 Uiso calc U . R 1.0 . .
    H H8B 0.451152 0.689968 -0.067021 0.122 Uiso calc U . R 1.0 . .
    H H8C 0.569235 0.721713 -0.027298 0.122 Uiso calc U . R 1.0 . .
    C C9 0.2892(5) 0.8325(3) -0.10154(19) 0.0569(13) Uani d . . . 1.0 . .
    C C10 0.2172(6) 0.9012(3) -0.0905(3) 0.087(2) Uani d . . . 1.0 . .
    H H10A 0.166362 0.915883 -0.125099 0.13 Uiso calc U . R 1.0 . .
    H H10B 0.276046 0.939742 -0.077269 0.13 Uiso calc U . R 1.0 . .
    H H10C 0.163859 0.891141 -0.062053 0.13 Uiso calc U . R 1.0 . .
    C C11 0.1956(7) 0.7711(4) -0.1193(3) 0.094(2) Uani d . . . 1.0 . .
    H H11A 0.1397 0.785307 -0.152662 0.141 Uiso calc U . R 1.0 . .
    H H11B 0.147436 0.761036 -0.088952 0.141 Uiso calc U . R 1.0 . .
    H H11C 0.240088 0.728065 -0.127573 0.141 Uiso calc U . R 1.0 . .
    C C12 0.3634(7) 0.8472(5) -0.1513(3) 0.115(3) Uani d . . . 1.0 . .
    H H12A 0.396607 0.802077 -0.163181 0.172 Uiso calc U . R 1.0 . .
    H H12B 0.431683 0.880861 -0.139195 0.172 Uiso calc U . R 1.0 . .
    H H12C 0.308309 0.867767 -0.18248 0.172 Uiso calc U . R 1.0 . .
    C C13 0.5616(6) 0.5684(4) 0.0633(2) 0.0825(19) Uani d . . . 1.0 . .
    H H13A 0.496514 0.562098 0.031263 0.124 Uiso calc U . R 1.0 . .
    H H13B 0.612538 0.525476 0.067667 0.124 Uiso calc U . R 1.0 . .
    H H13C 0.613453 0.610057 0.057109 0.124 Uiso calc U . R 1.0 . .
    C C14 0.6098(5) 0.6048(3) 0.1905(3) 0.0757(17) Uani d . . . 1.0 . .
    H H14A 0.669194 0.565772 0.196097 0.114 Uiso calc U . R 1.0 . .
    H H14B 0.569875 0.610452 0.224035 0.114 Uiso calc U . R 1.0 . .
    H H14C 0.653074 0.649481 0.183506 0.114 Uiso calc U . R 1.0 . .
    C C15 0.4109(5) 0.4958(3) 0.1455(3) 0.0694(15) Uani d . . . 1.0 . .
    C C16 0.5160(7) 0.4391(3) 0.1551(4) 0.103(3) Uani d . . . 1.0 . .
    H H16A 0.48034 0.392353 0.162773 0.155 Uiso calc U . R 1.0 . .
    H H16B 0.576877 0.453903 0.187001 0.155 Uiso calc U . R 1.0 . .
    H H16C 0.55659 0.435658 0.121674 0.155 Uiso calc U . R 1.0 . .
    C C17 0.3084(7) 0.4728(5) 0.0950(4) 0.126(3) Uani d . . . 1.0 . .
    H H17A 0.34384 0.474836 0.06007 0.189 Uiso calc U . R 1.0 . .
    H H17B 0.238656 0.505628 0.092956 0.189 Uiso calc U . R 1.0 . .
    H H17C 0.279494 0.423875 0.100869 0.189 Uiso calc U . R 1.0 . .
    C C18 0.3552(7) 0.5014(4) 0.2014(3) 0.097(2) Uani d . . . 1.0 . .
    H H18A 0.281807 0.531551 0.195779 0.146 Uiso calc U . R 1.0 . .
    H H18B 0.416903 0.522731 0.230328 0.146 Uiso calc U . R 1.0 . .
    H H18C 0.331994 0.453442 0.212967 0.146 Uiso calc U . R 1.0 . .

loop_
    _atom_site_aniso_label
    _atom_site_aniso_U_11
    _atom_site_aniso_U_22
    _atom_site_aniso_U_33
    _atom_site_aniso_U_12
    _atom_site_aniso_U_13
    _atom_site_aniso_U_23
    Mo2 0.02547(16) 0.03605(18) 0.02964(17) 0.00193(13) 0.00476(12)
     -0.00146(13)
    N2 0.0284(19) 0.152(5) 0.037(2) -0.005(2) 0.0053(16) 0.028(3)
    Cl2 0.0271(5) 0.0648(7) 0.0657(7) -0.0002(5) 0.0107(5) 0.0020(6)
    C43 0.086(4) 0.066(3) 0.058(3) 0.009(3) 0.022(3) 0.007(3)
    C44 0.089(5) 0.083(4) 0.083(4) 0.045(4) -0.020(4) -0.008(3)
    C45 0.043(3) 0.109(5) 0.052(3) 0.015(3) 0.010(2) 0.003(3)
    C46 0.075(4) 0.101(6) 0.145(7) -0.012(4) -0.009(5) -0.067(5)
    C47 0.055(3) 0.167(7) 0.075(4) 0.038(4) 0.008(3) 0.043(5)
    C48 0.093(5) 0.281(13) 0.067(4) 0.071(7) 0.043(4) 0.034(6)
    C49 0.102(5) 0.079(4) 0.082(4) -0.020(4) 0.042(4) -0.030(3)
    C50 0.107(5) 0.085(5) 0.090(5) -0.043(4) 0.040(4) -0.039(4)
    C51 0.052(3) 0.059(3) 0.055(3) 0.005(2) -0.005(2) 0.016(2)
    C52 0.096(5) 0.059(4) 0.114(6) -0.015(3) 0.036(4) -0.009(4)
    C53 0.074(5) 0.199(10) 0.175(9) 0.021(5) -0.006(5) 0.139(8)
    C54 0.142(7) 0.149(7) 0.075(5) -0.070(6) 0.053(5) -0.033(5)
    C55 0.082(5) 0.081(5) 0.166(8) -0.024(4) 0.011(5) -0.014(5)
    C56 0.054(3) 0.117(6) 0.095(5) 0.025(4) 0.014(3) 0.018(4)
    C57 0.058(3) 0.080(4) 0.032(2) -0.001(3) 0.007(2) -0.006(2)
    C58 0.069(4) 0.139(7) 0.110(6) 0.018(4) -0.002(4) 0.049(5)
    C59 0.087(5) 0.222(10) 0.039(3) -0.027(5) 0.015(3) -0.038(4)
    C60 0.083(5) 0.093(5) 0.105(5) -0.020(4) 0.025(4) -0.032(4)
    C19A 0.031(4) 0.032(4) 0.028(3) 0.000(3) 0.002(3) -0.001(3)
    C20A 0.027(4) 0.036(4) 0.036(4) -0.002(3) 0.004(3) -0.004(3)
    C21A 0.030(4) 0.048(5) 0.047(5) 0.007(3) 0.008(3) -0.004(4)
    C22A 0.030(4) 0.049(5) 0.054(5) 0.010(3) 0.002(4) -0.002(4)
    C23A 0.041(5) 0.026(5) 0.043(6) 0.002(4) -0.002(5) 0.002(5)
    C24A 0.034(4) 0.037(4) 0.042(4) -0.003(3) 0.008(3) -0.001(3)
    C25A 0.033(5) 0.068(7) 0.084(8) 0.010(4) 0.022(5) 0.015(6)
    C26A 0.056(6) 0.044(6) 0.071(8) 0.006(4) -0.009(7) 0.016(6)
    C19B 0.037(4) 0.045(5) 0.029(4) 0.000(4) 0.010(3) -0.013(3)
    C20B 0.030(4) 0.053(6) 0.044(5) -0.004(4) 0.010(4) -0.006(4)
    C21B 0.042(5) 0.065(7) 0.061(6) -0.015(5) 0.021(5) -0.034(5)
    C22B 0.057(7) 0.095(9) 0.045(6) -0.022(6) 0.029(5) -0.016(6)
    C23B 0.057(7) 0.065(8) 0.042(6) -0.015(6) 0.013(5) 0.001(5)
    C24B 0.038(5) 0.066(7) 0.035(5) -0.005(4) 0.004(4) -0.006(4)
    C25B 0.037(6) 0.088(9) 0.093(10) -0.015(6) 0.025(6) -0.037(8)
    C26B 0.106(13) 0.103(13) 0.069(9) -0.011(9) 0.047(9) 0.021(9)
    C27A 0.033(4) 0.041(4) 0.028(3) -0.001(3) 0.004(3) 0.003(3)
    C28A 0.034(4) 0.042(5) 0.033(4) -0.001(4) 0.003(3) 0.002(4)
    C29A 0.032(4) 0.050(5) 0.044(4) 0.000(3) 0.009(3) 0.004(4)
    C30A 0.034(4) 0.072(6) 0.049(5) -0.009(4) 0.003(4) 0.007(5)
    C31A 0.044(5) 0.043(5) 0.041(5) -0.006(4) 0.004(4) 0.003(4)
    C32A 0.036(4) 0.047(5) 0.035(4) 0.004(3) 0.002(3) -0.005(4)
    C33A 0.031(5) 0.085(10) 0.057(7) 0.012(6) 0.012(5) 0.013(6)
    C34A 0.065(7) 0.051(7) 0.070(9) -0.019(6) 0.007(6) -0.015(6)
    C27B 0.033(4) 0.048(5) 0.027(4) 0.008(4) 0.006(3) 0.004(3)
    C28B 0.033(4) 0.051(5) 0.044(5) 0.007(4) 0.003(4) 0.004(4)
    C29B 0.061(8) 0.052(8) 0.042(7) 0.018(6) 0.002(6) -0.002(6)
    C30B 0.040(5) 0.086(9) 0.066(7) 0.024(5) 0.017(5) 0.025(6)
    C31B 0.034(5) 0.067(7) 0.066(7) 0.008(4) 0.010(4) 0.019(5)
    C32B 0.036(5) 0.047(6) 0.047(6) -0.006(5) 0.005(4) 0.010(5)
    C33B 0.073(9) 0.089(13) 0.076(10) 0.039(8) 0.005(9) 0.004(10)
    C34B 0.035(6) 0.102(14) 0.129(17) 0.007(8) 0.021(9) 0.023(11)
    C35A 0.034(4) 0.032(4) 0.038(4) 0.000(3) 0.011(3) 0.004(3)
    C36A 0.042(4) 0.039(4) 0.037(4) 0.000(3) 0.010(3) 0.007(3)
    C37A 0.068(7) 0.037(5) 0.045(6) 0.000(5) 0.025(5) 0.007(4)
    C38A 0.046(5) 0.041(5) 0.068(6) 0.005(4) 0.031(5) 0.013(4)
    C39A 0.039(5) 0.042(5) 0.065(6) 0.005(4) 0.020(4) 0.019(4)
    C40A 0.035(5) 0.031(5) 0.043(6) 0.006(4) 0.014(5) 0.010(4)
    C41A 0.070(8) 0.072(8) 0.047(6) -0.005(6) 0.034(6) -0.007(6)
    C42A 0.014(12) 0.092(9) 0.096(13) -0.013(9) 0.001(9) 0.032(8)
    C35B 0.065(6) 0.030(4) 0.042(5) -0.002(4) 0.018(4) -0.001(4)
    C36B 0.046(6) 0.041(6) 0.044(7) -0.013(5) 0.006(6) -0.001(5)
    C37B 0.049(5) 0.042(5) 0.059(6) -0.011(4) 0.003(5) 0.009(4)
    C38B 0.067(7) 0.069(7) 0.069(8) -0.034(6) -0.020(6) 0.015(6)
    C39B 0.112(11) 0.055(7) 0.048(7) -0.043(7) 0.008(7) 0.000(6)
    C40B 0.104(9) 0.039(5) 0.045(6) -0.025(6) 0.017(6) -0.007(4)
    C41B 0.014(12) 0.092(9) 0.096(13) -0.013(9) 0.001(9) 0.032(8)
    C42B 0.25(3) 0.119(18) 0.058(10) -0.13(2) 0.000(14) -0.007(12)
    C61A 0.030(3) 0.031(4) 0.045(4) 0.004(3) 0.004(3) -0.001(3)
    C62A 0.023(9) 0.033(6) 0.038(9) 0.000(5) -0.001(6) -0.016(6)
    C63A 0.035(4) 0.044(5) 0.063(5) 0.001(3) 0.005(4) -0.018(4)
    C64A 0.031(4) 0.050(5) 0.083(7) 0.011(4) -0.005(4) -0.013(5)
    C65A 0.057(5) 0.041(5) 0.066(6) 0.018(4) -0.016(5) -0.003(4)
    C66A 0.050(5) 0.038(4) 0.050(5) 0.006(4) 0.004(4) -0.002(4)
    C67A 0.033(9) 0.045(7) 0.087(16) 0.000(5) 0.013(9) -0.013(7)
    C68A 0.077(8) 0.103(10) 0.064(7) 0.043(7) -0.025(6) -0.008(7)
    C61B 0.041(5) 0.029(4) 0.035(4) -0.005(4) 0.014(4) -0.005(3)
    C62B 0.045(5) 0.032(5) 0.044(5) -0.004(4) 0.006(4) -0.004(4)
    C63B 0.061(7) 0.042(5) 0.045(6) -0.006(5) 0.022(5) -0.008(5)
    C64B 0.059(7) 0.045(6) 0.059(7) -0.006(5) 0.036(5) -0.013(5)
    C65B 0.034(5) 0.041(5) 0.076(8) -0.007(4) 0.018(5) -0.025(5)
    C66B 0.023(10) 0.055(10) 0.043(13) 0.001(7) -0.004(8) -0.021(8)
    C67B 0.094(14) 0.100(15) 0.043(10) -0.005(10) 0.035(9) -0.004(9)
    C68B 0.022(9) 0.13(2) 0.076(17) 0.002(9) 0.008(10) -0.016(13)
    C69A 0.032(3) 0.044(4) 0.022(3) 0.007(3) 0.011(3) 0.003(3)
    C70A 0.048(4) 0.040(4) 0.040(4) 0.000(3) 0.010(3) -0.005(3)
    C71A 0.060(6) 0.066(6) 0.036(5) 0.011(5) 0.016(4) -0.001(4)
    C72A 0.054(5) 0.090(7) 0.048(5) 0.019(5) 0.029(4) 0.009(5)
    C73A 0.038(4) 0.065(5) 0.047(5) 0.010(4) 0.020(4) 0.011(4)
    C74A 0.035(4) 0.046(5) 0.037(4) 0.004(3) 0.010(3) 0.007(4)
    C75A 0.106(13) 0.077(9) 0.044(7) 0.007(8) 0.029(7) -0.015(6)
    C76A 0.037(5) 0.090(9) 0.083(8) -0.006(5) 0.026(6) 0.014(7)
    C69B 0.037(5) 0.030(4) 0.038(5) -0.005(3) 0.003(4) 0.002(4)
    C70B 0.035(5) 0.036(5) 0.049(6) -0.004(4) 0.010(5) 0.006(5)
    C71B 0.039(5) 0.054(6) 0.057(6) -0.007(4) 0.017(5) -0.004(5)
    C72B 0.044(6) 0.043(5) 0.060(7) -0.014(4) -0.001(5) -0.001(5)
    C73B 0.054(9) 0.059(8) 0.022(7) -0.010(6) -0.005(7) -0.009(7)
    C74B 0.037(5) 0.044(5) 0.046(6) 0.000(4) 0.009(4) -0.001(4)
    C75B 0.042(7) 0.085(10) 0.086(11) -0.020(6) 0.031(8) -0.034(9)
    C76B 0.054(7) 0.061(8) 0.063(8) -0.006(6) 0.002(7) -0.010(7)
    C77A 0.029(3) 0.047(4) 0.027(3) 0.002(3) 0.001(3) -0.005(3)
    C78A 0.039(4) 0.035(4) 0.042(4) 0.004(3) 0.003(3) -0.010(3)
    C79A 0.048(7) 0.042(6) 0.030(6) -0.012(4) -0.001(6) -0.015(6)
    C80A 0.035(4) 0.053(5) 0.058(5) -0.012(4) 0.001(4) -0.009(4)
    C81A 0.027(4) 0.053(5) 0.051(5) -0.001(3) 0.008(3) -0.011(4)
    C82A 0.030(4) 0.039(4) 0.035(4) 0.003(3) 0.002(3) -0.008(3)
    C83A 0.060(6) 0.040(5) 0.083(8) 0.001(4) -0.002(7) 0.007(6)
    C84A 0.031(4) 0.057(6) 0.079(7) -0.005(4) 0.011(4) -0.011(5)
    C77B 0.029(4) 0.043(5) 0.028(4) 0.002(4) 0.004(3) -0.009(4)
    C78B 0.035(5) 0.058(7) 0.037(5) -0.006(4) 0.012(4) -0.015(5)
    C79B 0.031(5) 0.075(8) 0.051(6) -0.012(5) 0.009(4) -0.033(5)
    C80B 0.041(6) 0.066(8) 0.060(7) 0.018(5) -0.005(5) -0.015(6)
    C81B 0.046(6) 0.059(7) 0.039(5) 0.006(5) 0.002(5) -0.011(5)
    C82B 0.035(5) 0.041(5) 0.032(4) 0.004(4) 0.000(4) -0.009(4)
    C83B 0.041(6) 0.081(9) 0.096(11) -0.014(6) 0.026(7) -0.045(8)
    C84B 0.053(7) 0.052(7) 0.063(7) 0.012(5) -0.008(6) 0.002(6)
    Mo1 0.02672(16) 0.03999(19) 0.03169(17) 0.00207(13) 0.00760(13)
     0.00498(14)
    N1 0.032(2) 0.199(6) 0.087(4) -0.033(3) 0.027(2) -0.098(4)
    Cl1 0.0289(5) 0.0745(8) 0.0557(7) 0.0042(5) 0.0135(5) 0.0057(6)
    Si1 0.0322(6) 0.0569(7) 0.0385(6) -0.0078(5) 0.0026(5) 0.0033(5)
    Si2 0.0448(7) 0.0514(7) 0.0352(6) -0.0064(5) 0.0142(5) 0.0004(5)
    Si3 0.0504(8) 0.0510(8) 0.0915(11) 0.0111(6) 0.0194(8) 0.0173(8)
    N3 0.038(2) 0.065(3) 0.266(8) 0.017(2) 0.050(4) 0.082(4)
    C1 0.082(5) 0.112(6) 0.147(7) 0.036(4) 0.066(5) 0.074(5)
    C2 0.129(6) 0.067(4) 0.052(3) 0.040(4) 0.002(3) 0.006(3)
    C3 0.046(3) 0.047(3) 0.065(3) -0.002(2) -0.001(2) -0.014(2)
    C4 0.145(6) 0.093(5) 0.056(3) 0.033(4) 0.054(4) 0.002(3)
    Si4 0.0358(6) 0.0417(7) 0.0694(9) 0.0008(5) 0.0026(6) -0.0036(6)
    N4 0.047(2) 0.044(2) 0.218(7) -0.014(2) 0.068(3) -0.047(3)
    C5 0.060(4) 0.171(9) 0.256(12) 0.005(5) -0.022(6) -0.167(9)
    Si5 0.0345(6) 0.0472(7) 0.0481(7) 0.0091(5) 0.0036(5) 0.0062(6)
    N5 0.032(2) 0.132(5) 0.156(5) 0.028(3) 0.035(3) 0.109(4)
    C6 0.090(5) 0.110(6) 0.165(8) 0.050(4) 0.063(5) 0.066(6)
    Si6 0.0397(7) 0.0740(9) 0.0384(6) 0.0067(6) 0.0099(5) -0.0148(6)
    N6 0.025(2) 0.230(7) 0.058(3) -0.006(3) 0.0099(19) -0.074(4)
    C7 0.058(4) 0.076(4) 0.154(7) -0.020(3) 0.010(4) -0.013(4)
    C8 0.099(5) 0.076(4) 0.069(4) 0.026(4) 0.009(3) 0.006(3)
    C9 0.070(3) 0.066(3) 0.038(2) 0.010(3) 0.017(2) 0.013(2)
    C10 0.085(4) 0.083(4) 0.100(5) 0.026(4) 0.035(4) 0.032(4)
    C11 0.094(5) 0.109(6) 0.068(4) 0.003(4) -0.025(4) -0.026(4)
    C12 0.121(6) 0.181(8) 0.054(4) 0.063(6) 0.044(4) 0.061(4)
    C13 0.092(5) 0.092(5) 0.062(4) -0.023(4) 0.010(3) 0.004(3)
    C14 0.064(4) 0.071(4) 0.088(4) -0.003(3) 0.002(3) -0.027(3)
    C15 0.067(4) 0.051(3) 0.092(4) 0.002(3) 0.016(3) 0.005(3)
    C16 0.109(5) 0.047(3) 0.166(8) 0.029(3) 0.062(5) 0.025(4)
    C17 0.093(5) 0.126(7) 0.143(8) -0.063(5) -0.027(5) -0.005(6)
    C18 0.110(6) 0.088(5) 0.109(6) 0.010(4) 0.065(5) 0.014(4)

_geom_special_details                   
;

All esds (except the esd in the dihedral angle between two l.s. planes)
are estimated using the full covariance matrix.  The cell esds are taken
into account individually in the estimation of esds in distances, angles
and torsion angles; correlations between esds in cell parameters are only
used when they are defined by crystal symmetry.  An approximate (isotropic)
treatment of cell esds is used for estimating esds involving l.s. planes.
;

loop_
    _geom_bond_atom_site_label_1
    _geom_bond_atom_site_label_2
    _geom_bond_site_symmetry_2
    _geom_bond_distance
    _geom_bond_publ_flag
    Mo2 N4 . 1.937(4) ?
    Mo2 N6 . 1.937(4) ?
    Mo2 N5 . 1.944(4) ?
    Mo2 Cl2 . 2.3154(10) ?
    N2 C27A . 1.579(9) ?
    N2 C27B . 1.642(9) ?
    N2 Si2 . 1.745(4) ?
    N2 Mo1 . 1.941(4) ?
    C43 Si4 . 1.868(5) ?
    C43 H43A . 0.97 ?
    C43 H43B . 0.97 ?
    C43 H43C . 0.97 ?
    C44 Si4 . 1.879(5) ?
    C44 H44A . 0.97 ?
    C44 H44B . 0.97 ?
    C44 H44C . 0.97 ?
    C45 C47 . 1.543(8) ?
    C45 C48 . 1.544(8) ?
    C45 C46 . 1.560(9) ?
    C45 Si4 . 1.853(6) ?
    C46 H46A . 0.97 ?
    C46 H46B . 0.97 ?
    C46 H46C . 0.97 ?
    C47 H47A . 0.97 ?
    C47 H47B . 0.97 ?
    C47 H47C . 0.97 ?
    C48 H48A . 0.97 ?
    C48 H48B . 0.97 ?
    C48 H48C . 0.97 ?
    C49 Si5 . 1.851(6) ?
    C49 H49A . 0.97 ?
    C49 H49B . 0.97 ?
    C49 H49C . 0.97 ?
    C50 Si5 . 1.854(6) ?
    C50 H50A . 0.97 ?
    C50 H50B . 0.97 ?
    C50 H50C . 0.97 ?
    C51 C52 . 1.522(8) ?
    C51 C54 . 1.526(9) ?
    C51 C53 . 1.539(8) ?
    C51 Si5 . 1.895(5) ?
    C52 H52A . 0.97 ?
    C52 H52B . 0.97 ?
    C52 H52C . 0.97 ?
    C53 H53A . 0.97 ?
    C53 H53B . 0.97 ?
    C53 H53C . 0.97 ?
    C54 H54A . 0.97 ?
    C54 H54B . 0.97 ?
    C54 H54C . 0.97 ?
    C55 Si6 . 1.857(7) ?
    C55 H55A . 0.97 ?
    C55 H55B . 0.97 ?
    C55 H55C . 0.97 ?
    C56 Si6 . 1.845(6) ?
    C56 H56A . 0.97 ?
    C56 H56B . 0.97 ?
    C56 H56C . 0.97 ?
    C57 C58 . 1.518(8) ?
    C57 C60 . 1.527(8) ?
    C57 C59 . 1.554(7) ?
    C57 Si6 . 1.905(5) ?
    C58 H58A . 0.97 ?
    C58 H58B . 0.97 ?
    C58 H58C . 0.97 ?
    C59 H59A . 0.97 ?
    C59 H59B . 0.97 ?
    C59 H59C . 0.97 ?
    C60 H60A . 0.97 ?
    C60 H60B . 0.97 ?
    C60 H60C . 0.97 ?
    C19A C24A . 1.390(10) ?
    C19A C20A . 1.406(10) ?
    C19A N1 . 1.684(9) ?
    C20A C21A . 1.401(10) ?
    C20A H20A . 0.94 ?
    C21A C22A . 1.378(12) ?
    C21A C25A . 1.504(12) ?
    C22A C23A . 1.402(14) ?
    C22A H22A . 0.94 ?
    C23A C24A . 1.374(14) ?
    C23A C26A . 1.527(14) ?
    C24A H24A . 0.94 ?
    C25A H25A . 0.97 ?
    C25A H25B . 0.97 ?
    C25A H25C . 0.97 ?
    C26A H26A . 0.97 ?
    C26A H26B . 0.97 ?
    C26A H26C . 0.97 ?
    C19B C24B . 1.387(12) ?
    C19B C20B . 1.398(12) ?
    C19B N1 . 1.661(10) ?
    C20B C21B . 1.409(13) ?
    C20B H20B . 0.94 ?
    C21B C22B . 1.383(16) ?
    C21B C25B . 1.520(15) ?
    C22B C23B . 1.368(17) ?
    C22B H22B . 0.94 ?
    C23B C24B . 1.399(14) ?
    C23B C26B . 1.539(18) ?
    C24B H24B . 0.94 ?
    C25B H25D . 0.97 ?
    C25B H25E . 0.97 ?
    C25B H25F . 0.97 ?
    C26B H26D . 0.97 ?
    C26B H26E . 0.97 ?
    C26B H26F . 0.97 ?
    C27A C32A . 1.400(11) ?
    C27A C28A . 1.404(12) ?
    C28A C29A . 1.384(12) ?
    C28A H28A . 0.94 ?
    C29A C30A . 1.392(13) ?
    C29A C33A . 1.506(14) ?
    C30A C31A . 1.392(13) ?
    C30A H30A . 0.94 ?
    C31A C32A . 1.380(12) ?
    C31A C34A . 1.505(16) ?
    C32A H32A . 0.94 ?
    C33A H33A . 0.97 ?
    C33A H33B . 0.97 ?
    C33A H33C . 0.97 ?
    C34A H34A . 0.97 ?
    C34A H34B . 0.97 ?
    C34A H34C . 0.97 ?
    C27B C32B . 1.375(13) ?
    C27B C28B . 1.406(13) ?
    C28B C29B . 1.380(16) ?
    C28B H28B . 0.94 ?
    C29B C30B . 1.400(19) ?
    C29B C33B . 1.49(2) ?
    C30B C31B . 1.393(16) ?
    C30B H30B . 0.94 ?
    C31B C32B . 1.403(14) ?
    C31B C34B . 1.521(18) ?
    C32B H32B . 0.94 ?
    C33B H33D . 0.97 ?
    C33B H33E . 0.97 ?
    C33B H33F . 0.97 ?
    C34B H34D . 0.97 ?
    C34B H34E . 0.97 ?
    C34B H34F . 0.97 ?
    C35A C36A . 1.397(11) ?
    C35A C40A . 1.400(13) ?
    C35A N3 . 1.651(9) ?
    C36A C37A . 1.390(12) ?
    C36A H36A . 0.94 ?
    C37A C38A . 1.383(15) ?
    C37A C41A . 1.532(15) ?
    C38A C39A . 1.389(13) ?
    C38A H38A . 0.94 ?
    C39A C40A . 1.419(13) ?
    C39A C42A . 1.41(2) ?
    C40A H40A . 0.94 ?
    C41A H41A . 0.97 ?
    C41A H41B . 0.97 ?
    C41A H41C . 0.97 ?
    C42A H42A . 0.97 ?
    C42A H42B . 0.97 ?
    C42A H42C . 0.97 ?
    C35B C36B . 1.392(16) ?
    C35B C40B . 1.407(13) ?
    C35B N3 . 1.687(12) ?
    C36B C37B . 1.372(16) ?
    C36B H36B . 0.94 ?
    C37B C38B . 1.393(15) ?
    C37B C41B . 1.67(5) ?
    C38B C39B . 1.408(19) ?
    C38B H38B . 0.94 ?
    C39B C40B . 1.381(18) ?
    C39B C42B . 1.48(2) ?
    C40B H40B . 0.94 ?
    C41B H41D . 0.97 ?
    C41B H41E . 0.97 ?
    C41B H41F . 0.97 ?
    C42B H42D . 0.97 ?
    C42B H42E . 0.97 ?
    C42B H42F . 0.97 ?
    C61A C66A . 1.406(11) ?
    C61A C62A . 1.44(3) ?
    C61A N4 . 1.603(9) ?
    C62A C63A . 1.36(3) ?
    C62A H62A . 0.94 ?
    C63A C64A . 1.383(13) ?
    C63A C67A . 1.50(3) ?
    C64A C65A . 1.399(14) ?
    C64A H64A . 0.94 ?
    C65A C66A . 1.381(12) ?
    C65A C68A . 1.515(13) ?
    C66A H66A . 0.94 ?
    C67A H67A . 0.97 ?
    C67A H67B . 0.97 ?
    C67A H67C . 0.97 ?
    C68A H68A . 0.97 ?
    C68A H68B . 0.97 ?
    C68A H68C . 0.97 ?
    C61B C66B . 1.34(3) ?
    C61B C62B . 1.400(12) ?
    C61B N4 . 1.669(10) ?
    C62B C63B . 1.367(13) ?
    C62B H62B . 0.94 ?
    C63B C64B . 1.405(15) ?
    C63B C67B . 1.513(18) ?
    C64B C65B . 1.383(16) ?
    C64B H64B . 0.94 ?
    C65B C66B . 1.45(5) ?
    C65B C68B . 1.57(3) ?
    C66B H66B . 0.94 ?
    C67B H67D . 0.97 ?
    C67B H67E . 0.97 ?
    C67B H67F . 0.97 ?
    C68B H68D . 0.97 ?
    C68B H68E . 0.97 ?
    C68B H68F . 0.97 ?
    C69A C74A . 1.393(11) ?
    C69A C70A . 1.409(10) ?
    C69A N5 . 1.604(8) ?
    C70A C71A . 1.401(12) ?
    C70A H70A . 0.94 ?
    C71A C72A . 1.376(14) ?
    C71A C75A . 1.533(14) ?
    C72A C73A . 1.408(13) ?
    C72A H72A . 0.94 ?
    C73A C74A . 1.387(10) ?
    C73A C76A . 1.485(13) ?
    C74A H74A . 0.94 ?
    C75A H75A . 0.97 ?
    C75A H75B . 0.97 ?
    C75A H75C . 0.97 ?
    C76A H76A . 0.97 ?
    C76A H76B . 0.97 ?
    C76A H76C . 0.97 ?
    C69B C70B . 1.373(13) ?
    C69B C74B . 1.388(13) ?
    C69B N5 . 1.731(10) ?
    C70B C71B . 1.397(13) ?
    C70B H70B . 0.94 ?
    C71B C72B . 1.370(15) ?
    C71B C75B . 1.534(16) ?
    C72B C73B . 1.33(2) ?
    C72B H72B . 0.94 ?
    C73B C74B . 1.38(2) ?
    C73B C76B . 1.58(2) ?
    C74B H74B . 0.94 ?
    C75B H75D . 0.97 ?
    C75B H75E . 0.97 ?
    C75B H75F . 0.97 ?
    C76B H76D . 0.97 ?
    C76B H76E . 0.97 ?
    C76B H76F . 0.97 ?
    C77A C82A . 1.392(9) ?
    C77A C78A . 1.395(10) ?
    C77A N6 . 1.645(9) ?
    C78A C79A . 1.386(17) ?
    C78A H78A . 0.94 ?
    C79A C80A . 1.434(18) ?
    C79A C83A . 1.462(18) ?
    C80A C81A . 1.391(12) ?
    C80A H80A . 0.94 ?
    C81A C82A . 1.392(10) ?
    C81A C84A . 1.509(11) ?
    C82A H82A . 0.94 ?
    C83A H83A . 0.97 ?
    C83A H83B . 0.97 ?
    C83A H83C . 0.97 ?
    C84A H84A . 0.97 ?
    C84A H84B . 0.97 ?
    C84A H84C . 0.97 ?
    C77B C82B . 1.391(12) ?
    C77B C78B . 1.415(12) ?
    C77B N6 . 1.703(10) ?
    C78B C79B . 1.403(14) ?
    C78B H78B . 0.94 ?
    C79B C80B . 1.392(17) ?
    C79B C83B . 1.499(15) ?
    C80B C81B . 1.391(16) ?
    C80B H80B . 0.94 ?
    C81B C82B . 1.383(13) ?
    C81B C84B . 1.495(16) ?
    C82B H82B . 0.94 ?
    C83B H83D . 0.97 ?
    C83B H83E . 0.97 ?
    C83B H83F . 0.97 ?
    C84B H84D . 0.97 ?
    C84B H84E . 0.97 ?
    C84B H84F . 0.97 ?
    Mo1 N3 . 1.932(4) ?
    Mo1 N1 . 1.934(4) ?
    Mo1 Cl1 . 2.3257(10) ?
    N1 Si1 . 1.740(4) ?
    Si1 C2 . 1.842(5) ?
    Si1 C1 . 1.860(6) ?
    Si1 C3 . 1.895(5) ?
    Si2 C7 . 1.853(6) ?
    Si2 C8 . 1.862(6) ?
    Si2 C9 . 1.901(5) ?
    Si3 N3 . 1.755(4) ?
    Si3 C14 . 1.871(6) ?
    Si3 C13 . 1.875(6) ?
    Si3 C15 . 1.881(6) ?
    C1 H1A . 0.97 ?
    C1 H1B . 0.97 ?
    C1 H1C . 0.97 ?
    C2 H2A . 0.97 ?
    C2 H2B . 0.97 ?
    C2 H2C . 0.97 ?
    C3 C4 . 1.515(8) ?
    C3 C5 . 1.521(8) ?
    C3 C6 . 1.530(8) ?
    C4 H4A . 0.97 ?
    C4 H4B . 0.97 ?
    C4 H4C . 0.97 ?
    Si4 N4 . 1.750(4) ?
    C5 H5A . 0.97 ?
    C5 H5B . 0.97 ?
    C5 H5C . 0.97 ?
    Si5 N5 . 1.741(4) ?
    C6 H6A . 0.97 ?
    C6 H6B . 0.97 ?
    C6 H6C . 0.97 ?
    Si6 N6 . 1.750(4) ?
    C7 H7A . 0.97 ?
    C7 H7B . 0.97 ?
    C7 H7C . 0.97 ?
    C8 H8A . 0.97 ?
    C8 H8B . 0.97 ?
    C8 H8C . 0.97 ?
    C9 C11 . 1.528(8) ?
    C9 C10 . 1.539(8) ?
    C9 C12 . 1.551(7) ?
    C10 H10A . 0.97 ?
    C10 H10B . 0.97 ?
    C10 H10C . 0.97 ?
    C11 H11A . 0.97 ?
    C11 H11B . 0.97 ?
    C11 H11C . 0.97 ?
    C12 H12A . 0.97 ?
    C12 H12B . 0.97 ?
    C12 H12C . 0.97 ?
    C13 H13A . 0.97 ?
    C13 H13B . 0.97 ?
    C13 H13C . 0.97 ?
    C14 H14A . 0.97 ?
    C14 H14B . 0.97 ?
    C14 H14C . 0.97 ?
    C15 C18 . 1.548(8) ?
    C15 C16 . 1.549(8) ?
    C15 C17 . 1.573(9) ?
    C16 H16A . 0.97 ?
    C16 H16B . 0.97 ?
    C16 H16C . 0.97 ?
    C17 H17A . 0.97 ?
    C17 H17B . 0.97 ?
    C17 H17C . 0.97 ?
    C18 H18A . 0.97 ?
    C18 H18B . 0.97 ?
    C18 H18C . 0.97 ?

loop_
    _geom_angle_atom_site_label_1
    _geom_angle_atom_site_label_2
    _geom_angle_atom_site_label_3
    _geom_angle_site_symmetry_1
    _geom_angle_site_symmetry_3
    _geom_angle
    _geom_angle_publ_flag
    N4 Mo2 N6 . . 118.2(3) ?
    N4 Mo2 N5 . . 119.4(3) ?
    N6 Mo2 N5 . . 116.1(3) ?
    N4 Mo2 Cl2 . . 98.59(12) ?
    N6 Mo2 Cl2 . . 99.39(12) ?
    N5 Mo2 Cl2 . . 97.36(12) ?
    C27A N2 Si2 . . 113.2(4) ?
    C27B N2 Si2 . . 114.6(4) ?
    C27A N2 Mo1 . . 100.3(3) ?
    C27B N2 Mo1 . . 99.3(3) ?
    Si2 N2 Mo1 . . 134.9(2) ?
    Si4 C43 H43A . . 109.5 ?
    Si4 C43 H43B . . 109.5 ?
    H43A C43 H43B . . 109.5 ?
    Si4 C43 H43C . . 109.5 ?
    H43A C43 H43C . . 109.5 ?
    H43B C43 H43C . . 109.5 ?
    Si4 C44 H44A . . 109.5 ?
    Si4 C44 H44B . . 109.5 ?
    H44A C44 H44B . . 109.5 ?
    Si4 C44 H44C . . 109.5 ?
    H44A C44 H44C . . 109.5 ?
    H44B C44 H44C . . 109.5 ?
    C47 C45 C48 . . 110.9(5) ?
    C47 C45 C46 . . 109.8(5) ?
    C48 C45 C46 . . 107.6(7) ?
    C47 C45 Si4 . . 110.1(5) ?
    C48 C45 Si4 . . 110.3(5) ?
    C46 C45 Si4 . . 108.0(4) ?
    C45 C46 H46A . . 109.5 ?
    C45 C46 H46B . . 109.5 ?
    H46A C46 H46B . . 109.5 ?
    C45 C46 H46C . . 109.5 ?
    H46A C46 H46C . . 109.5 ?
    H46B C46 H46C . . 109.5 ?
    C45 C47 H47A . . 109.5 ?
    C45 C47 H47B . . 109.5 ?
    H47A C47 H47B . . 109.5 ?
    C45 C47 H47C . . 109.5 ?
    H47A C47 H47C . . 109.5 ?
    H47B C47 H47C . . 109.5 ?
    C45 C48 H48A . . 109.5 ?
    C45 C48 H48B . . 109.5 ?
    H48A C48 H48B . . 109.5 ?
    C45 C48 H48C . . 109.5 ?
    H48A C48 H48C . . 109.5 ?
    H48B C48 H48C . . 109.5 ?
    Si5 C49 H49A . . 109.5 ?
    Si5 C49 H49B . . 109.5 ?
    H49A C49 H49B . . 109.5 ?
    Si5 C49 H49C . . 109.5 ?
    H49A C49 H49C . . 109.5 ?
    H49B C49 H49C . . 109.5 ?
    Si5 C50 H50A . . 109.5 ?
    Si5 C50 H50B . . 109.5 ?
    H50A C50 H50B . . 109.5 ?
    Si5 C50 H50C . . 109.5 ?
    H50A C50 H50C . . 109.5 ?
    H50B C50 H50C . . 109.5 ?
    C52 C51 C54 . . 106.9(5) ?
    C52 C51 C53 . . 108.2(6) ?
    C54 C51 C53 . . 108.5(6) ?
    C52 C51 Si5 . . 113.3(4) ?
    C54 C51 Si5 . . 113.9(4) ?
    C53 C51 Si5 . . 105.9(4) ?
    C51 C52 H52A . . 109.5 ?
    C51 C52 H52B . . 109.5 ?
    H52A C52 H52B . . 109.5 ?
    C51 C52 H52C . . 109.5 ?
    H52A C52 H52C . . 109.5 ?
    H52B C52 H52C . . 109.5 ?
    C51 C53 H53A . . 109.5 ?
    C51 C53 H53B . . 109.5 ?
    H53A C53 H53B . . 109.5 ?
    C51 C53 H53C . . 109.5 ?
    H53A C53 H53C . . 109.5 ?
    H53B C53 H53C . . 109.5 ?
    C51 C54 H54A . . 109.5 ?
    C51 C54 H54B . . 109.5 ?
    H54A C54 H54B . . 109.5 ?
    C51 C54 H54C . . 109.5 ?
    H54A C54 H54C . . 109.5 ?
    H54B C54 H54C . . 109.5 ?
    Si6 C55 H55A . . 109.5 ?
    Si6 C55 H55B . . 109.5 ?
    H55A C55 H55B . . 109.5 ?
    Si6 C55 H55C . . 109.5 ?
    H55A C55 H55C . . 109.5 ?
    H55B C55 H55C . . 109.5 ?
    Si6 C56 H56A . . 109.5 ?
    Si6 C56 H56B . . 109.5 ?
    H56A C56 H56B . . 109.5 ?
    Si6 C56 H56C . . 109.5 ?
    H56A C56 H56C . . 109.5 ?
    H56B C56 H56C . . 109.5 ?
    C58 C57 C60 . . 107.4(5) ?
    C58 C57 C59 . . 108.0(5) ?
    C60 C57 C59 . . 109.0(5) ?
    C58 C57 Si6 . . 113.4(5) ?
    C60 C57 Si6 . . 112.8(4) ?
    C59 C57 Si6 . . 106.1(4) ?
    C57 C58 H58A . . 109.5 ?
    C57 C58 H58B . . 109.5 ?
    H58A C58 H58B . . 109.5 ?
    C57 C58 H58C . . 109.5 ?
    H58A C58 H58C . . 109.5 ?
    H58B C58 H58C . . 109.5 ?
    C57 C59 H59A . . 109.5 ?
    C57 C59 H59B . . 109.5 ?
    H59A C59 H59B . . 109.5 ?
    C57 C59 H59C . . 109.5 ?
    H59A C59 H59C . . 109.5 ?
    H59B C59 H59C . . 109.5 ?
    C57 C60 H60A . . 109.5 ?
    C57 C60 H60B . . 109.5 ?
    H60A C60 H60B . . 109.5 ?
    C57 C60 H60C . . 109.5 ?
    H60A C60 H60C . . 109.5 ?
    H60B C60 H60C . . 109.5 ?
    C24A C19A C20A . . 120.0(7) ?
    C24A C19A N1 . . 130.6(6) ?
    C20A C19A N1 . . 109.4(6) ?
    C21A C20A C19A . . 119.4(7) ?
    C21A C20A H20A . . 120.3 ?
    C19A C20A H20A . . 120.3 ?
    C22A C21A C20A . . 119.2(7) ?
    C22A C21A C25A . . 120.4(7) ?
    C20A C21A C25A . . 120.4(8) ?
    C21A C22A C23A . . 121.7(8) ?
    C21A C22A H22A . . 119.1 ?
    C23A C22A H22A . . 119.1 ?
    C24A C23A C22A . . 118.8(9) ?
    C24A C23A C26A . . 120.4(10) ?
    C22A C23A C26A . . 120.8(10) ?
    C23A C24A C19A . . 120.9(8) ?
    C23A C24A H24A . . 119.5 ?
    C19A C24A H24A . . 119.5 ?
    C21A C25A H25A . . 109.5 ?
    C21A C25A H25B . . 109.5 ?
    H25A C25A H25B . . 109.5 ?
    C21A C25A H25C . . 109.5 ?
    H25A C25A H25C . . 109.5 ?
    H25B C25A H25C . . 109.5 ?
    C23A C26A H26A . . 109.5 ?
    C23A C26A H26B . . 109.5 ?
    H26A C26A H26B . . 109.5 ?
    C23A C26A H26C . . 109.5 ?
    H26A C26A H26C . . 109.5 ?
    H26B C26A H26C . . 109.5 ?
    C24B C19B C20B . . 118.6(8) ?
    C24B C19B N1 . . 132.6(7) ?
    C20B C19B N1 . . 108.1(7) ?
    C19B C20B C21B . . 120.6(9) ?
    C19B C20B H20B . . 119.7 ?
    C21B C20B H20B . . 119.7 ?
    C22B C21B C20B . . 118.8(10) ?
    C22B C21B C25B . . 122.3(10) ?
    C20B C21B C25B . . 118.9(11) ?
    C23B C22B C21B . . 121.5(9) ?
    C23B C22B H22B . . 119.2 ?
    C21B C22B H22B . . 119.2 ?
    C22B C23B C24B . . 119.5(10) ?
    C22B C23B C26B . . 122.3(11) ?
    C24B C23B C26B . . 118.1(11) ?
    C19B C24B C23B . . 121.0(9) ?
    C19B C24B H24B . . 119.5 ?
    C23B C24B H24B . . 119.5 ?
    C21B C25B H25D . . 109.5 ?
    C21B C25B H25E . . 109.5 ?
    H25D C25B H25E . . 109.5 ?
    C21B C25B H25F . . 109.5 ?
    H25D C25B H25F . . 109.5 ?
    H25E C25B H25F . . 109.5 ?
    C23B C26B H26D . . 109.5 ?
    C23B C26B H26E . . 109.5 ?
    H26D C26B H26E . . 109.5 ?
    C23B C26B H26F . . 109.5 ?
    H26D C26B H26F . . 109.5 ?
    H26E C26B H26F . . 109.5 ?
    C32A C27A C28A . . 118.3(7) ?
    C32A C27A N2 . . 130.1(6) ?
    C28A C27A N2 . . 111.6(7) ?
    C29A C28A C27A . . 120.7(8) ?
    C29A C28A H28A . . 119.6 ?
    C27A C28A H28A . . 119.6 ?
    C28A C29A C30A . . 119.1(8) ?
    C28A C29A C33A . . 120.2(9) ?
    C30A C29A C33A . . 120.7(9) ?
    C31A C30A C29A . . 121.7(8) ?
    C31A C30A H30A . . 119.1 ?
    C29A C30A H30A . . 119.1 ?
    C32A C31A C30A . . 118.2(9) ?
    C32A C31A C34A . . 122.1(9) ?
    C30A C31A C34A . . 119.8(9) ?
    C31A C32A C27A . . 121.9(8) ?
    C31A C32A H32A . . 119.0 ?
    C27A C32A H32A . . 119.0 ?
    C29A C33A H33A . . 109.5 ?
    C29A C33A H33B . . 109.5 ?
    H33A C33A H33B . . 109.5 ?
    C29A C33A H33C . . 109.5 ?
    H33A C33A H33C . . 109.5 ?
    H33B C33A H33C . . 109.5 ?
    C31A C34A H34A . . 109.5 ?
    C31A C34A H34B . . 109.5 ?
    H34A C34A H34B . . 109.5 ?
    C31A C34A H34C . . 109.5 ?
    H34A C34A H34C . . 109.5 ?
    H34B C34A H34C . . 109.5 ?
    C32B C27B C28B . . 119.5(8) ?
    C32B C27B N2 . . 111.7(8) ?
    C28B C27B N2 . . 128.9(7) ?
    C29B C28B C27B . . 121.5(10) ?
    C29B C28B H28B . . 119.2 ?
    C27B C28B H28B . . 119.2 ?
    C28B C29B C30B . . 118.0(12) ?
    C28B C29B C33B . . 120.8(13) ?
    C30B C29B C33B . . 121.1(13) ?
    C31B C30B C29B . . 121.6(10) ?
    C31B C30B H30B . . 119.2 ?
    C29B C30B H30B . . 119.2 ?
    C30B C31B C32B . . 118.8(9) ?
    C30B C31B C34B . . 120.9(10) ?
    C32B C31B C34B . . 120.2(11) ?
    C27B C32B C31B . . 120.5(10) ?
    C27B C32B H32B . . 119.7 ?
    C31B C32B H32B . . 119.7 ?
    C29B C33B H33D . . 109.5 ?
    C29B C33B H33E . . 109.5 ?
    H33D C33B H33E . . 109.5 ?
    C29B C33B H33F . . 109.5 ?
    H33D C33B H33F . . 109.5 ?
    H33E C33B H33F . . 109.5 ?
    C31B C34B H34D . . 109.5 ?
    C31B C34B H34E . . 109.5 ?
    H34D C34B H34E . . 109.5 ?
    C31B C34B H34F . . 109.5 ?
    H34D C34B H34F . . 109.5 ?
    H34E C34B H34F . . 109.5 ?
    C36A C35A C40A . . 119.6(7) ?
    C36A C35A N3 . . 132.2(7) ?
    C40A C35A N3 . . 108.2(7) ?
    C37A C36A C35A . . 120.8(9) ?
    C37A C36A H36A . . 119.6 ?
    C35A C36A H36A . . 119.6 ?
    C38A C37A C36A . . 119.2(9) ?
    C38A C37A C41A . . 121.2(9) ?
    C36A C37A C41A . . 119.6(11) ?
    C37A C38A C39A . . 122.0(8) ?
    C37A C38A H38A . . 119.0 ?
    C39A C38A H38A . . 119.0 ?
    C38A C39A C40A . . 118.6(9) ?
    C38A C39A C42A . . 125.(2) ?
    C40A C39A C42A . . 116.(2) ?
    C35A C40A C39A . . 119.8(9) ?
    C35A C40A H40A . . 120.1 ?
    C39A C40A H40A . . 120.1 ?
    C37A C41A H41A . . 109.5 ?
    C37A C41A H41B . . 109.5 ?
    H41A C41A H41B . . 109.5 ?
    C37A C41A H41C . . 109.5 ?
    H41A C41A H41C . . 109.5 ?
    H41B C41A H41C . . 109.5 ?
    C39A C42A H42A . . 109.5 ?
    C39A C42A H42B . . 109.5 ?
    H42A C42A H42B . . 109.5 ?
    C39A C42A H42C . . 109.5 ?
    H42A C42A H42C . . 109.5 ?
    H42B C42A H42C . . 109.5 ?
    C36B C35B C40B . . 118.5(10) ?
    C36B C35B N3 . . 107.6(8) ?
    C40B C35B N3 . . 133.8(9) ?
    C37B C36B C35B . . 121.8(10) ?
    C37B C36B H36B . . 119.1 ?
    C35B C36B H36B . . 119.1 ?
    C36B C37B C38B . . 118.3(11) ?
    C36B C37B C41B . . 122.9(15) ?
    C38B C37B C41B . . 118.8(15) ?
    C37B C38B C39B . . 122.4(11) ?
    C37B C38B H38B . . 118.8 ?
    C39B C38B H38B . . 118.8 ?
    C40B C39B C38B . . 117.4(11) ?
    C40B C39B C42B . . 121.4(16) ?
    C38B C39B C42B . . 121.3(16) ?
    C39B C40B C35B . . 121.6(11) ?
    C39B C40B H40B . . 119.2 ?
    C35B C40B H40B . . 119.2 ?
    C37B C41B H41D . . 109.5 ?
    C37B C41B H41E . . 109.5 ?
    H41D C41B H41E . . 109.5 ?
    C37B C41B H41F . . 109.5 ?
    H41D C41B H41F . . 109.5 ?
    H41E C41B H41F . . 109.5 ?
    C39B C42B H42D . . 109.5 ?
    C39B C42B H42E . . 109.5 ?
    H42D C42B H42E . . 109.5 ?
    C39B C42B H42F . . 109.5 ?
    H42D C42B H42F . . 109.5 ?
    H42E C42B H42F . . 109.5 ?
    C66A C61A C62A . . 118.4(11) ?
    C66A C61A N4 . . 130.8(7) ?
    C62A C61A N4 . . 110.7(10) ?
    C63A C62A C61A . . 119.6(16) ?
    C63A C62A H62A . . 120.2 ?
    C61A C62A H62A . . 120.2 ?
    C62A C63A C64A . . 120.4(14) ?
    C62A C63A C67A . . 117.4(17) ?
    C64A C63A C67A . . 122.1(12) ?
    C63A C64A C65A . . 121.7(8) ?
    C63A C64A H64A . . 119.1 ?
    C65A C64A H64A . . 119.1 ?
    C66A C65A C64A . . 118.5(8) ?
    C66A C65A C68A . . 120.1(10) ?
    C64A C65A C68A . . 121.4(9) ?
    C65A C66A C61A . . 121.2(8) ?
    C65A C66A H66A . . 119.4 ?
    C61A C66A H66A . . 119.4 ?
    C63A C67A H67A . . 109.5 ?
    C63A C67A H67B . . 109.5 ?
    H67A C67A H67B . . 109.5 ?
    C63A C67A H67C . . 109.5 ?
    H67A C67A H67C . . 109.5 ?
    H67B C67A H67C . . 109.5 ?
    C65A C68A H68A . . 109.5 ?
    C65A C68A H68B . . 109.5 ?
    H68A C68A H68B . . 109.5 ?
    C65A C68A H68C . . 109.5 ?
    H68A C68A H68C . . 109.5 ?
    H68B C68A H68C . . 109.5 ?
    C66B C61B C62B . . 120.(2) ?
    C66B C61B N4 . . 105.1(19) ?
    C62B C61B N4 . . 134.7(8) ?
    C63B C62B C61B . . 121.0(10) ?
    C63B C62B H62B . . 119.5 ?
    C61B C62B H62B . . 119.5 ?
    C62B C63B C64B . . 119.1(10) ?
    C62B C63B C67B . . 119.8(12) ?
    C64B C63B C67B . . 121.1(11) ?
    C65B C64B C63B . . 121.7(9) ?
    C65B C64B H64B . . 119.2 ?
    C63B C64B H64B . . 119.2 ?
    C64B C65B C66B . . 116.9(13) ?
    C64B C65B C68B . . 122.3(17) ?
    C66B C65B C68B . . 121.(2) ?
    C61B C66B C65B . . 121.(3) ?
    C61B C66B H66B . . 119.6 ?
    C65B C66B H66B . . 119.6 ?
    C63B C67B H67D . . 109.5 ?
    C63B C67B H67E . . 109.5 ?
    H67D C67B H67E . . 109.5 ?
    C63B C67B H67F . . 109.5 ?
    H67D C67B H67F . . 109.5 ?
    H67E C67B H67F . . 109.5 ?
    C65B C68B H68D . . 109.5 ?
    C65B C68B H68E . . 109.5 ?
    H68D C68B H68E . . 109.5 ?
    C65B C68B H68F . . 109.5 ?
    H68D C68B H68F . . 109.5 ?
    H68E C68B H68F . . 109.5 ?
    C74A C69A C70A . . 118.3(7) ?
    C74A C69A N5 . . 111.4(6) ?
    C70A C69A N5 . . 130.3(6) ?
    C71A C70A C69A . . 120.8(8) ?
    C71A C70A H70A . . 119.6 ?
    C69A C70A H70A . . 119.6 ?
    C72A C71A C70A . . 118.8(9) ?
    C72A C71A C75A . . 121.9(9) ?
    C70A C71A C75A . . 119.3(10) ?
    C71A C72A C73A . . 122.3(8) ?
    C71A C72A H72A . . 118.9 ?
    C73A C72A H72A . . 118.9 ?
    C74A C73A C72A . . 117.6(8) ?
    C74A C73A C76A . . 121.0(9) ?
    C72A C73A C76A . . 121.4(8) ?
    C73A C74A C69A . . 122.3(8) ?
    C73A C74A H74A . . 118.9 ?
    C69A C74A H74A . . 118.9 ?
    C71A C75A H75A . . 109.5 ?
    C71A C75A H75B . . 109.5 ?
    H75A C75A H75B . . 109.5 ?
    C71A C75A H75C . . 109.5 ?
    H75A C75A H75C . . 109.5 ?
    H75B C75A H75C . . 109.5 ?
    C73A C76A H76A . . 109.5 ?
    C73A C76A H76B . . 109.5 ?
    H76A C76A H76B . . 109.5 ?
    C73A C76A H76C . . 109.5 ?
    H76A C76A H76C . . 109.5 ?
    H76B C76A H76C . . 109.5 ?
    C70B C69B C74B . . 119.4(9) ?
    C70B C69B N5 . . 107.2(7) ?
    C74B C69B N5 . . 133.4(8) ?
    C69B C70B C71B . . 120.2(10) ?
    C69B C70B H70B . . 119.9 ?
    C71B C70B H70B . . 119.9 ?
    C72B C71B C70B . . 119.4(9) ?
    C72B C71B C75B . . 120.4(10) ?
    C70B C71B C75B . . 120.2(10) ?
    C73B C72B C71B . . 120.0(12) ?
    C73B C72B H72B . . 120.0 ?
    C71B C72B H72B . . 120.0 ?
    C72B C73B C74B . . 122.5(16) ?
    C72B C73B C76B . . 120.4(16) ?
    C74B C73B C76B . . 117.0(16) ?
    C73B C74B C69B . . 118.4(12) ?
    C73B C74B H74B . . 120.8 ?
    C69B C74B H74B . . 120.8 ?
    C71B C75B H75D . . 109.5 ?
    C71B C75B H75E . . 109.5 ?
    H75D C75B H75E . . 109.5 ?
    C71B C75B H75F . . 109.5 ?
    H75D C75B H75F . . 109.5 ?
    H75E C75B H75F . . 109.5 ?
    C73B C76B H76D . . 109.5 ?
    C73B C76B H76E . . 109.5 ?
    H76D C76B H76E . . 109.5 ?
    C73B C76B H76F . . 109.5 ?
    H76D C76B H76F . . 109.5 ?
    H76E C76B H76F . . 109.5 ?
    C82A C77A C78A . . 118.3(7) ?
    C82A C77A N6 . . 111.7(6) ?
    C78A C77A N6 . . 130.0(6) ?
    C79A C78A C77A . . 124.0(9) ?
    C79A C78A H78A . . 118.0 ?
    C77A C78A H78A . . 118.0 ?
    C78A C79A C80A . . 115.4(11) ?
    C78A C79A C83A . . 123.9(12) ?
    C80A C79A C83A . . 120.6(12) ?
    C81A C80A C79A . . 122.2(9) ?
    C81A C80A H80A . . 118.9 ?
    C79A C80A H80A . . 118.9 ?
    C80A C81A C82A . . 119.0(7) ?
    C80A C81A C84A . . 121.3(7) ?
    C82A C81A C84A . . 119.7(8) ?
    C81A C82A C77A . . 120.9(7) ?
    C81A C82A H82A . . 119.5 ?
    C77A C82A H82A . . 119.5 ?
    C79A C83A H83A . . 109.5 ?
    C79A C83A H83B . . 109.5 ?
    H83A C83A H83B . . 109.5 ?
    C79A C83A H83C . . 109.5 ?
    H83A C83A H83C . . 109.5 ?
    H83B C83A H83C . . 109.5 ?
    C81A C84A H84A . . 109.5 ?
    C81A C84A H84B . . 109.5 ?
    H84A C84A H84B . . 109.5 ?
    C81A C84A H84C . . 109.5 ?
    H84A C84A H84C . . 109.5 ?
    H84B C84A H84C . . 109.5 ?
    C82B C77B C78B . . 119.2(8) ?
    C82B C77B N6 . . 134.7(7) ?
    C78B C77B N6 . . 106.1(7) ?
    C79B C78B C77B . . 119.0(10) ?
    C79B C78B H78B . . 120.5 ?
    C77B C78B H78B . . 120.5 ?
    C80B C79B C78B . . 119.1(10) ?
    C80B C79B C83B . . 122.6(11) ?
    C78B C79B C83B . . 118.3(12) ?
    C81B C80B C79B . . 123.1(10) ?
    C81B C80B H80B . . 118.4 ?
    C79B C80B H80B . . 118.4 ?
    C82B C81B C80B . . 116.7(10) ?
    C82B C81B C84B . . 121.1(10) ?
    C80B C81B C84B . . 122.2(10) ?
    C81B C82B C77B . . 122.9(9) ?
    C81B C82B H82B . . 118.5 ?
    C77B C82B H82B . . 118.5 ?
    C79B C83B H83D . . 109.5 ?
    C79B C83B H83E . . 109.5 ?
    H83D C83B H83E . . 109.5 ?
    C79B C83B H83F . . 109.5 ?
    H83D C83B H83F . . 109.5 ?
    H83E C83B H83F . . 109.5 ?
    C81B C84B H84D . . 109.5 ?
    C81B C84B H84E . . 109.5 ?
    H84D C84B H84E . . 109.5 ?
    C81B C84B H84F . . 109.5 ?
    H84D C84B H84F . . 109.5 ?
    H84E C84B H84F . . 109.5 ?
    N3 Mo1 N1 . . 117.2(3) ?
    N3 Mo1 N2 . . 120.0(3) ?
    N1 Mo1 N2 . . 117.0(3) ?
    N3 Mo1 Cl1 . . 98.22(13) ?
    N1 Mo1 Cl1 . . 97.69(12) ?
    N2 Mo1 Cl1 . . 98.43(11) ?
    C19B N1 Si1 . . 112.6(4) ?
    C19A N1 Si1 . . 111.9(4) ?
    C19B N1 Mo1 . . 97.6(4) ?
    C19A N1 Mo1 . . 102.9(3) ?
    Si1 N1 Mo1 . . 134.0(2) ?
    N1 Si1 C2 . . 108.9(3) ?
    N1 Si1 C1 . . 109.9(4) ?
    C2 Si1 C1 . . 108.6(3) ?
    N1 Si1 C3 . . 111.0(2) ?
    C2 Si1 C3 . . 109.1(2) ?
    C1 Si1 C3 . . 109.4(3) ?
    N2 Si2 C7 . . 109.1(3) ?
    N2 Si2 C8 . . 109.7(3) ?
    C7 Si2 C8 . . 108.5(3) ?
    N2 Si2 C9 . . 111.5(2) ?
    C7 Si2 C9 . . 109.1(3) ?
    C8 Si2 C9 . . 108.8(3) ?
    N3 Si3 C14 . . 111.0(3) ?
    N3 Si3 C13 . . 108.5(3) ?
    C14 Si3 C13 . . 111.1(3) ?
    N3 Si3 C15 . . 111.7(2) ?
    C14 Si3 C15 . . 106.6(3) ?
    C13 Si3 C15 . . 107.8(3) ?
    C35A N3 Si3 . . 116.2(4) ?
    C35B N3 Si3 . . 115.1(5) ?
    C35A N3 Mo1 . . 99.3(4) ?
    C35B N3 Mo1 . . 100.6(4) ?
    Si3 N3 Mo1 . . 132.5(2) ?
    Si1 C1 H1A . . 109.5 ?
    Si1 C1 H1B . . 109.5 ?
    H1A C1 H1B . . 109.5 ?
    Si1 C1 H1C . . 109.5 ?
    H1A C1 H1C . . 109.5 ?
    H1B C1 H1C . . 109.5 ?
    Si1 C2 H2A . . 109.5 ?
    Si1 C2 H2B . . 109.5 ?
    H2A C2 H2B . . 109.5 ?
    Si1 C2 H2C . . 109.5 ?
    H2A C2 H2C . . 109.5 ?
    H2B C2 H2C . . 109.5 ?
    C4 C3 C5 . . 108.6(7) ?
    C4 C3 C6 . . 108.4(5) ?
    C5 C3 C6 . . 107.4(6) ?
    C4 C3 Si1 . . 113.7(4) ?
    C5 C3 Si1 . . 106.0(4) ?
    C6 C3 Si1 . . 112.4(5) ?
    C3 C4 H4A . . 109.5 ?
    C3 C4 H4B . . 109.5 ?
    H4A C4 H4B . . 109.5 ?
    C3 C4 H4C . . 109.5 ?
    H4A C4 H4C . . 109.5 ?
    H4B C4 H4C . . 109.5 ?
    N4 Si4 C45 . . 112.7(3) ?
    N4 Si4 C43 . . 110.2(3) ?
    C45 Si4 C43 . . 108.9(3) ?
    N4 Si4 C44 . . 108.4(3) ?
    C45 Si4 C44 . . 107.8(3) ?
    C43 Si4 C44 . . 108.7(3) ?
    C61A N4 Si4 . . 108.5(4) ?
    C61B N4 Si4 . . 114.9(4) ?
    C61A N4 Mo2 . . 101.5(4) ?
    C61B N4 Mo2 . . 97.3(4) ?
    Si4 N4 Mo2 . . 140.9(2) ?
    C3 C5 H5A . . 109.5 ?
    C3 C5 H5B . . 109.5 ?
    H5A C5 H5B . . 109.5 ?
    C3 C5 H5C . . 109.5 ?
    H5A C5 H5C . . 109.5 ?
    H5B C5 H5C . . 109.5 ?
    N5 Si5 C49 . . 109.8(3) ?
    N5 Si5 C50 . . 109.0(3) ?
    C49 Si5 C50 . . 109.1(3) ?
    N5 Si5 C51 . . 111.1(2) ?
    C49 Si5 C51 . . 108.7(3) ?
    C50 Si5 C51 . . 109.1(3) ?
    C69A N5 Si5 . . 113.1(4) ?
    C69B N5 Si5 . . 111.8(4) ?
    C69A N5 Mo2 . . 105.7(3) ?
    C69B N5 Mo2 . . 97.1(4) ?
    Si5 N5 Mo2 . . 133.2(2) ?
    C3 C6 H6A . . 109.5 ?
    C3 C6 H6B . . 109.5 ?
    H6A C6 H6B . . 109.5 ?
    C3 C6 H6C . . 109.5 ?
    H6A C6 H6C . . 109.5 ?
    H6B C6 H6C . . 109.5 ?
    N6 Si6 C56 . . 109.5(3) ?
    N6 Si6 C55 . . 109.8(4) ?
    C56 Si6 C55 . . 108.4(3) ?
    N6 Si6 C57 . . 111.4(2) ?
    C56 Si6 C57 . . 108.4(3) ?
    C55 Si6 C57 . . 109.3(3) ?
    C77A N6 Si6 . . 115.7(4) ?
    C77B N6 Si6 . . 106.4(4) ?
    C77A N6 Mo2 . . 100.9(4) ?
    C77B N6 Mo2 . . 99.9(4) ?
    Si6 N6 Mo2 . . 135.2(2) ?
    Si2 C7 H7A . . 109.5 ?
    Si2 C7 H7B . . 109.5 ?
    H7A C7 H7B . . 109.5 ?
    Si2 C7 H7C . . 109.5 ?
    H7A C7 H7C . . 109.5 ?
    H7B C7 H7C . . 109.5 ?
    Si2 C8 H8A . . 109.5 ?
    Si2 C8 H8B . . 109.5 ?
    H8A C8 H8B . . 109.5 ?
    Si2 C8 H8C . . 109.5 ?
    H8A C8 H8C . . 109.5 ?
    H8B C8 H8C . . 109.5 ?
    C11 C9 C10 . . 108.9(5) ?
    C11 C9 C12 . . 107.8(6) ?
    C10 C9 C12 . . 108.7(5) ?
    C11 C9 Si2 . . 113.3(4) ?
    C10 C9 Si2 . . 111.6(4) ?
    C12 C9 Si2 . . 106.3(4) ?
    C9 C10 H10A . . 109.5 ?
    C9 C10 H10B . . 109.5 ?
    H10A C10 H10B . . 109.5 ?
    C9 C10 H10C . . 109.5 ?
    H10A C10 H10C . . 109.5 ?
    H10B C10 H10C . . 109.5 ?
    C9 C11 H11A . . 109.5 ?
    C9 C11 H11B . . 109.5 ?
    H11A C11 H11B . . 109.5 ?
    C9 C11 H11C . . 109.5 ?
    H11A C11 H11C . . 109.5 ?
    H11B C11 H11C . . 109.5 ?
    C9 C12 H12A . . 109.5 ?
    C9 C12 H12B . . 109.5 ?
    H12A C12 H12B . . 109.5 ?
    C9 C12 H12C . . 109.5 ?
    H12A C12 H12C . . 109.5 ?
    H12B C12 H12C . . 109.5 ?
    Si3 C13 H13A . . 109.5 ?
    Si3 C13 H13B . . 109.5 ?
    H13A C13 H13B . . 109.5 ?
    Si3 C13 H13C . . 109.5 ?
    H13A C13 H13C . . 109.5 ?
    H13B C13 H13C . . 109.5 ?
    Si3 C14 H14A . . 109.5 ?
    Si3 C14 H14B . . 109.5 ?
    H14A C14 H14B . . 109.5 ?
    Si3 C14 H14C . . 109.5 ?
    H14A C14 H14C . . 109.5 ?
    H14B C14 H14C . . 109.5 ?
    C18 C15 C16 . . 106.7(5) ?
    C18 C15 C17 . . 111.4(6) ?
    C16 C15 C17 . . 111.1(6) ?
    C18 C15 Si3 . . 111.5(4) ?
    C16 C15 Si3 . . 106.1(4) ?
    C17 C15 Si3 . . 109.9(5) ?
    C15 C16 H16A . . 109.5 ?
    C15 C16 H16B . . 109.5 ?
    H16A C16 H16B . . 109.5 ?
    C15 C16 H16C . . 109.5 ?
    H16A C16 H16C . . 109.5 ?
    H16B C16 H16C . . 109.5 ?
    C15 C17 H17A . . 109.5 ?
    C15 C17 H17B . . 109.5 ?
    H17A C17 H17B . . 109.5 ?
    C15 C17 H17C . . 109.5 ?
    H17A C17 H17C . . 109.5 ?
    H17B C17 H17C . . 109.5 ?
    C15 C18 H18A . . 109.5 ?
    C15 C18 H18B . . 109.5 ?
    H18A C18 H18B . . 109.5 ?
    C15 C18 H18C . . 109.5 ?
    H18A C18 H18C . . 109.5 ?
    H18B C18 H18C . . 109.5 ?

_shelx_res_file                         
;

TITL mo_zdd_06_83_0m_a.res in P-1
    mo_zdd_06_83_0m_a.res
    created by SHELXL-2016/6 at 20:34:04 on 22-Apr-2020
REM Old TITL mo_zdd_06_83_0m in P-1
REM SHELXT solution in P-1
REM R1 0.190,  Rweak 0.011,  Alpha 0.063,  Orientation as input
REM Formula found by SHELXT:  C91 Cl2 Mo2 N30 Si6
CELL  0.71073  10.8139  18.4747  23.9661   90.210   98.198   90.802
ZERR   4.000   0.0005   0.0008   0.0012    0.002    0.002    0.002
LATT  1
SFAC C H CL MO N SI
UNIT 168 288 4 4 12 12
TEMP -67.140
L.S. 10
BOND $H
LIST 4
FMAP 2
PLAN 20
SIZE 0.32 0.10 0.10
ACTA
EADP C42A C41B
WGHT    0.056100   10.719700
FVAR       0.34687   0.51912   0.54924
MO2   4    0.095509    0.242994    0.407965    11.00000    0.02547    0.03605 =
         0.02964   -0.00146    0.00476    0.00193
N2    5    0.338334    0.785333    0.019804    11.00000    0.02839    0.15168 =
         0.03659    0.02758    0.00535   -0.00504
CL2   3   -0.112764    0.232041    0.419709    11.00000    0.02710    0.06480 =
         0.06567    0.00199    0.01074   -0.00015
C43   1   -0.067384    0.054476    0.436970    11.00000    0.08574    0.06643 =
         0.05819    0.00704    0.02237    0.00878
AFIX 137
H43A  2   -0.140011    0.081494    0.420863    11.00000   -1.50000
H43B  2   -0.032587    0.075808    0.472939    11.00000   -1.50000
H43C  2   -0.091782    0.004585    0.442515    11.00000   -1.50000
AFIX   0
C44   1    0.174441   -0.011902    0.411070    11.00000    0.08874    0.08252 =
         0.08258   -0.00793   -0.01989    0.04464
AFIX 137
H44A  2    0.138129   -0.060052    0.404710    11.00000   -1.50000
H44B  2    0.204827   -0.005349    0.450866    11.00000   -1.50000
H44C  2    0.243335   -0.006103    0.389529    11.00000   -1.50000
AFIX   0
C45   1   -0.023382    0.032317    0.316172    11.00000    0.04304    0.10912 =
         0.05205    0.00253    0.01038    0.01457
C46   1   -0.090066   -0.042648    0.319632    11.00000    0.07472    0.10139 =
         0.14458   -0.06705   -0.00890   -0.01199
AFIX 137
H46A  2   -0.123112   -0.059257    0.281935    11.00000   -1.50000
H46B  2   -0.157938   -0.037905    0.341787    11.00000   -1.50000
H46C  2   -0.030600   -0.077383    0.337326    11.00000   -1.50000
AFIX   0
C47   1   -0.119933    0.089747    0.293702    11.00000    0.05508    0.16746 =
         0.07493    0.04349    0.00803    0.03843
AFIX 137
H47A  2   -0.152698    0.078860    0.254723    11.00000   -1.50000
H47B  2   -0.080024    0.137225    0.296083    11.00000   -1.50000
H47C  2   -0.187774    0.089259    0.316175    11.00000   -1.50000
AFIX   0
C48   1    0.075747    0.023645    0.276324    11.00000    0.09254    0.28122 =
         0.06670    0.03369    0.04263    0.07127
AFIX 137
H48A  2    0.036453    0.003820    0.240506    11.00000   -1.50000
H48B  2    0.140104   -0.008857    0.293146    11.00000   -1.50000
H48C  2    0.112980    0.070521    0.270277    11.00000   -1.50000
AFIX   0
C49   1   -0.122873    0.412636    0.370119    11.00000    0.10250    0.07860 =
         0.08231   -0.03031    0.04225   -0.02016
AFIX 137
H49A  2   -0.191002    0.441761    0.352098    11.00000   -1.50000
H49B  2   -0.059759    0.443892    0.391091    11.00000   -1.50000
H49C  2   -0.154391    0.378683    0.395668    11.00000   -1.50000
AFIX   0
C50   1   -0.171565    0.298203    0.279095    11.00000    0.10727    0.08468 =
         0.08982   -0.03900    0.04011   -0.04256
AFIX 137
H50A  2   -0.243342    0.324931    0.261642    11.00000   -1.50000
H50B  2   -0.197598    0.264325    0.306132    11.00000   -1.50000
H50C  2   -0.135700    0.271872    0.250344    11.00000   -1.50000
AFIX   0
C51   1   -0.004885    0.429094    0.262790    11.00000    0.05209    0.05858 =
         0.05473    0.01582   -0.00478    0.00485
C52   1    0.086716    0.487003    0.289373    11.00000    0.09632    0.05875 =
         0.11440   -0.00899    0.03610   -0.01507
AFIX 137
H52A  2    0.103885    0.521194    0.260731    11.00000   -1.50000
H52B  2    0.163895    0.464463    0.305702    11.00000   -1.50000
H52C  2    0.050740    0.512253    0.318624    11.00000   -1.50000
AFIX   0
C53   1   -0.125631    0.466609    0.236826    11.00000    0.07393    0.19871 =
         0.17498    0.13871   -0.00568    0.02096
AFIX 137
H53A  2   -0.104644    0.511690    0.219537    11.00000   -1.50000
H53B  2   -0.176462    0.476570    0.266122    11.00000   -1.50000
H53C  2   -0.171880    0.435209    0.208458    11.00000   -1.50000
AFIX   0
C54   1    0.054127    0.394103    0.215391    11.00000    0.14153    0.14856 =
         0.07516   -0.03344    0.05309   -0.06969
AFIX 137
H54A  2   -0.006255    0.361758    0.193836    11.00000   -1.50000
H54B  2    0.126613    0.366869    0.231357    11.00000   -1.50000
H54C  2    0.079534    0.431437    0.190851    11.00000   -1.50000
AFIX   0
C55   1    0.023997    0.213272    0.566229    11.00000    0.08192    0.08080 =
         0.16597   -0.01411    0.01107   -0.02396
AFIX 137
H55A  2   -0.040605    0.198076    0.535983    11.00000   -1.50000
H55B  2   -0.013421    0.223447    0.599815    11.00000   -1.50000
H55C  2    0.084372    0.174983    0.574075    11.00000   -1.50000
AFIX   0
C56   1   -0.011495    0.369346    0.534033    11.00000    0.05352    0.11736 =
         0.09521    0.01783    0.01414    0.02506
AFIX 137
H56A  2    0.029901    0.413931    0.525257    11.00000   -1.50000
H56B  2   -0.048901    0.376047    0.568112    11.00000   -1.50000
H56C  2   -0.076068    0.356520    0.503064    11.00000   -1.50000
AFIX   0
C57   1    0.232549    0.324696    0.603796    11.00000    0.05812    0.07967 =
         0.03229   -0.00593    0.00714   -0.00076
C58   1    0.333432    0.268416    0.616804    11.00000    0.06884    0.13935 =
         0.10960    0.04937   -0.00186    0.01796
AFIX 137
H58A  2    0.381828    0.265617    0.585779    11.00000   -1.50000
H58B  2    0.294935    0.221621    0.621906    11.00000   -1.50000
H58C  2    0.387979    0.282059    0.651037    11.00000   -1.50000
AFIX   0
C59   1    0.168184    0.334664    0.657235    11.00000    0.08701    0.22245 =
         0.03913   -0.03764    0.01512   -0.02652
AFIX 137
H59A  2    0.105194    0.371689    0.650361    11.00000   -1.50000
H59B  2    0.230140    0.349199    0.688759    11.00000   -1.50000
H59C  2    0.129039    0.289325    0.665944    11.00000   -1.50000
AFIX   0
C60   1    0.296970    0.395753    0.591524    11.00000    0.08342    0.09304 =
         0.10479   -0.03224    0.02453   -0.02001
AFIX 137
H60A  2    0.343149    0.388866    0.560104    11.00000   -1.50000
H60B  2    0.354060    0.410882    0.624579    11.00000   -1.50000
H60C  2    0.234633    0.432656    0.582092    11.00000   -1.50000
AFIX   0
PART 1
C19A  1    0.275825    0.876192    0.132739    21.00000    0.03071    0.03154 =
         0.02794   -0.00131    0.00211   -0.00008
C20A  1    0.170025    0.848031    0.153589    21.00000    0.02740    0.03620 =
         0.03600   -0.00392    0.00389   -0.00238
AFIX  43
H20A  2    0.176552    0.806753    0.176579    21.00000   -1.20000
AFIX   0
C21A  1    0.054848    0.882042    0.139792    21.00000    0.03049    0.04833 =
         0.04666   -0.00390    0.00827    0.00732
C22A  1    0.048005    0.942896    0.106483    21.00000    0.02997    0.04902 =
         0.05437   -0.00203    0.00180    0.00957
AFIX  43
H22A  2   -0.028799    0.966517    0.098149    21.00000   -1.20000
AFIX   0
C23A  1    0.152536    0.970509    0.084698    21.00000    0.04149    0.02550 =
         0.04279    0.00166   -0.00196    0.00194
C24A  1    0.265099    0.936679    0.098140    21.00000    0.03383    0.03748 =
         0.04169   -0.00060    0.00783   -0.00312
AFIX  43
H24A  2    0.335837    0.954673    0.083749    21.00000   -1.20000
AFIX   0
C25A  1   -0.058760    0.854312    0.163037    21.00000    0.03342    0.06794 =
         0.08432    0.01545    0.02207    0.01035
AFIX 137
H25A  2   -0.130578    0.882754    0.148102    21.00000   -1.50000
H25B  2   -0.044914    0.858301    0.203826    21.00000   -1.50000
H25C  2   -0.074063    0.803996    0.152174    21.00000   -1.50000
AFIX   0
C26A  1    0.143562    1.039342    0.049348    21.00000    0.05564    0.04396 =
         0.07076    0.01625   -0.00892    0.00562
AFIX 137
H26A  2    0.137321    1.026564    0.009742    21.00000   -1.50000
H26B  2    0.217594    1.069267    0.060129    21.00000   -1.50000
H26C  2    0.070072    1.065916    0.055720    21.00000   -1.50000
AFIX   0
PART 2
C19B  1    0.309975    0.780030    0.194394   -21.00000    0.03680    0.04536 =
         0.02877   -0.01320    0.00985    0.00025
C20B  1    0.187859    0.804618    0.180539   -21.00000    0.02985    0.05330 =
         0.04399   -0.00620    0.00977   -0.00399
AFIX  43
H20B  2    0.168827    0.836834    0.150367   -21.00000   -1.20000
AFIX   0
C21B  1    0.093009    0.781585    0.211360   -21.00000    0.04195    0.06524 =
         0.06090   -0.03410    0.02132   -0.01469
C22B  1    0.123648    0.735681    0.256494   -21.00000    0.05741    0.09534 =
         0.04500   -0.01597    0.02875   -0.02246
AFIX  43
H22B  2    0.061448    0.721361    0.278022   -21.00000   -1.20000
AFIX   0
C23B  1    0.242428    0.710614    0.270546   -21.00000    0.05679    0.06484 =
         0.04192    0.00087    0.01325   -0.01464
C24B  1    0.336447    0.734010    0.240021   -21.00000    0.03831    0.06634 =
         0.03468   -0.00571    0.00411   -0.00501
AFIX  43
H24B  2    0.418742    0.718319    0.250581   -21.00000   -1.20000
AFIX   0
C25B  1   -0.037914    0.810776    0.195524   -21.00000    0.03680    0.08793 =
         0.09348   -0.03722    0.02482   -0.01486
AFIX 137
H25D  2   -0.039661    0.842254    0.163125   -21.00000   -1.50000
H25E  2   -0.061261    0.837938    0.227031   -21.00000   -1.50000
H25F  2   -0.096394    0.770769    0.186305   -21.00000   -1.50000
AFIX   0
C26B  1    0.278795    0.660240    0.321036   -21.00000    0.10588    0.10319 =
         0.06924    0.02082    0.04729   -0.01128
AFIX 137
H26D  2    0.206085    0.650374    0.339418   -21.00000   -1.50000
H26E  2    0.343461    0.683436    0.347612   -21.00000   -1.50000
H26F  2    0.309764    0.615155    0.307906   -21.00000   -1.50000
AFIX   0
PART 1
C27A  1    0.221366    0.733140    0.004710    21.00000    0.03251    0.04087 =
         0.02786    0.00281    0.00413   -0.00095
C28A  1    0.109968    0.767314    0.012610    21.00000    0.03443    0.04155 =
         0.03272    0.00186    0.00319   -0.00144
AFIX  43
H28A  2    0.113017    0.814461    0.027674    21.00000   -1.20000
AFIX   0
C29A  1   -0.004247    0.732356   -0.001534    21.00000    0.03196    0.04981 =
         0.04371    0.00357    0.00929   -0.00033
C30A  1   -0.007418    0.662120   -0.022943    21.00000    0.03387    0.07175 =
         0.04944    0.00661    0.00319   -0.00854
AFIX  43
H30A  2   -0.084977    0.638278   -0.032409    21.00000   -1.20000
AFIX   0
C31A  1    0.101203    0.626262   -0.030704    21.00000    0.04425    0.04340 =
         0.04149    0.00256    0.00407   -0.00595
C32A  1    0.214103    0.662019   -0.016020    21.00000    0.03576    0.04700 =
         0.03480   -0.00537    0.00217    0.00444
AFIX  43
H32A  2    0.288328    0.637922   -0.020051    21.00000   -1.20000
AFIX   0
C33A  1   -0.123159    0.770018    0.006366    21.00000    0.03068    0.08533 =
         0.05727    0.01347    0.01239    0.01199
AFIX 137
H33A  2   -0.164062    0.786916   -0.029801    21.00000   -1.50000
H33B  2   -0.103769    0.810950    0.031720    21.00000   -1.50000
H33C  2   -0.178253    0.736451    0.022267    21.00000   -1.50000
AFIX   0
C34A  1    0.092948    0.550409   -0.054239    21.00000    0.06514    0.05099 =
         0.06973   -0.01480    0.00699   -0.01867
AFIX 137
H34A  2    0.006164    0.537581   -0.066885    21.00000   -1.50000
H34B  2    0.127566    0.517001   -0.025195    21.00000   -1.50000
H34C  2    0.139796    0.547771   -0.085801    21.00000   -1.50000
AFIX   0
PART 2
C27B  1    0.228329    0.840373    0.033286   -21.00000    0.03293    0.04808 =
         0.02723    0.00412    0.00618    0.00812
C28B  1    0.238838    0.913414    0.050151   -21.00000    0.03342    0.05073 =
         0.04388    0.00414    0.00329    0.00733
AFIX  43
H28B  2    0.317503    0.936657    0.054033   -21.00000   -1.20000
AFIX   0
C29B  1    0.136343    0.951793    0.061140   -21.00000    0.06053    0.05193 =
         0.04158   -0.00185    0.00192    0.01838
C30B  1    0.019919    0.916246    0.054020   -21.00000    0.04031    0.08578 =
         0.06573    0.02496    0.01713    0.02414
AFIX  43
H30B  2   -0.051191    0.941864    0.060536   -21.00000   -1.20000
AFIX   0
C31B  1    0.006881    0.843819    0.037509   -21.00000    0.03371    0.06668 =
         0.06616    0.01886    0.01023    0.00755
C32B  1    0.113156    0.806416    0.026788   -21.00000    0.03565    0.04719 =
         0.04720    0.00982    0.00485   -0.00631
AFIX  43
H32B  2    0.105551    0.757747    0.015067   -21.00000   -1.20000
AFIX   0
C33B  1    0.149626    1.028643    0.080125   -21.00000    0.07286    0.08880 =
         0.07595    0.00384    0.00502    0.03908
AFIX 137
H33D  2    0.231991    1.046899    0.075368   -21.00000   -1.50000
H33E  2    0.139020    1.031779    0.119570   -21.00000   -1.50000
H33F  2    0.086527    1.057345    0.057811   -21.00000   -1.50000
AFIX   0
C34B  1   -0.121154    0.807041    0.027491   -21.00000    0.03478    0.10162 =
         0.12890    0.02315    0.02083    0.00736
AFIX 137
H34D  2   -0.185446    0.843502    0.023638   -21.00000   -1.50000
H34E  2   -0.131139    0.776039    0.059169   -21.00000   -1.50000
H34F  2   -0.128521    0.778130   -0.006721   -21.00000   -1.50000
AFIX   0
PART 1
C35A  1    0.281717    0.662289    0.162177    21.00000    0.03419    0.03244 =
         0.03817    0.00411    0.01051   -0.00015
C36A  1    0.299620    0.676669    0.220050    21.00000    0.04155    0.03906 =
         0.03680    0.00708    0.01028   -0.00002
AFIX  43
H36A  2    0.381034    0.683999    0.239108    21.00000   -1.20000
AFIX   0
C37A  1    0.198552    0.680273    0.249796    21.00000    0.06822    0.03679 =
         0.04534    0.00728    0.02544   -0.00002
C38A  1    0.079091    0.669653    0.221352    21.00000    0.04633    0.04132 =
         0.06812    0.01277    0.03142    0.00500
AFIX  43
H38A  2    0.010846    0.672479    0.241519    21.00000   -1.20000
AFIX   0
C39A  1    0.056912    0.654943    0.163908    21.00000    0.03896    0.04150 =
         0.06526    0.01908    0.02003    0.00538
C40A  1    0.160415    0.651763    0.133681    21.00000    0.03480    0.03138 =
         0.04299    0.00955    0.01355    0.00613
AFIX  43
H40A  2    0.147598    0.642622    0.094658    21.00000   -1.20000
AFIX   0
C41A  1    0.221216    0.695988    0.313262    21.00000    0.06952    0.07189 =
         0.04689   -0.00682    0.03399   -0.00530
AFIX 137
H41A  2    0.310273    0.696171    0.326499    21.00000   -1.50000
H41B  2    0.180306    0.658862    0.332900    21.00000   -1.50000
H41C  2    0.187420    0.742882    0.320578    21.00000   -1.50000
AFIX   0
C42A  1   -0.061666    0.639386    0.132675    21.00000    0.01413    0.09161 =
         0.09616    0.03216    0.00131   -0.01293
AFIX 137
H42A  2   -0.118453    0.678213    0.137895    21.00000   -1.50000
H42B  2   -0.094148    0.594264    0.145711    21.00000   -1.50000
H42C  2   -0.053698    0.635013    0.093003    21.00000   -1.50000
AFIX   0
PART 2
C35B  1    0.245527    0.630918    0.075064   -21.00000    0.06527    0.03011 =
         0.04204   -0.00112    0.01758   -0.00167
C36B  1    0.149846    0.636109    0.108005   -21.00000    0.04613    0.04063 =
         0.04364   -0.00139    0.00592   -0.01280
AFIX  43
H36B  2    0.169930    0.648298    0.146373   -21.00000   -1.20000
AFIX   0
C37B  1    0.027097    0.623935    0.086038   -21.00000    0.04865    0.04216 =
         0.05889    0.00926    0.00273   -0.01097
C38B  1   -0.001067    0.606620    0.028992   -21.00000    0.06689    0.06921 =
         0.06890    0.01499   -0.01968   -0.03362
AFIX  43
H38B  2   -0.084975    0.598192    0.013618   -21.00000   -1.20000
AFIX   0
C39B  1    0.091601    0.601288   -0.006468   -21.00000    0.11182    0.05496 =
         0.04776   -0.00031    0.00798   -0.04283
C40B  1    0.214004    0.613702    0.017491   -21.00000    0.10357    0.03902 =
         0.04536   -0.00743    0.01704   -0.02532
AFIX  43
H40B  2    0.277813    0.610574   -0.005216   -21.00000   -1.20000
AFIX   0
C41B  1   -0.089556    0.631331    0.124076   -21.00000    0.01413    0.09161 =
         0.09616    0.03216    0.00131   -0.01293
AFIX 137
H41D  2   -0.152389    0.663201    0.105060   -21.00000   -1.50000
H41E  2   -0.057658    0.651183    0.160932   -21.00000   -1.50000
H41F  2   -0.126571    0.583917    0.128394   -21.00000   -1.50000
AFIX   0
C42B  1    0.058749    0.584919   -0.067353   -21.00000    0.25036    0.11907 =
         0.05841   -0.00730    0.00000   -0.12524
AFIX 137
H42D  2    0.069910    0.628202   -0.088984   -21.00000   -1.50000
H42E  2   -0.027703    0.568637   -0.074981   -21.00000   -1.50000
H42F  2    0.112520    0.547197   -0.077977   -21.00000   -1.50000
AFIX   0
PART 1
C61A  1    0.268322    0.134333    0.418166    31.00000    0.02968    0.03131 =
         0.04477   -0.00051    0.00411    0.00435
C62A  1    0.350748    0.148787    0.377211    31.00000    0.02282    0.03324 =
         0.03802   -0.01570   -0.00142   -0.00042
AFIX  43
H62A  2    0.318087    0.163270    0.340565    31.00000   -1.20000
AFIX   0
C63A  1    0.476496    0.141340    0.391899    31.00000    0.03481    0.04445 =
         0.06271   -0.01773    0.00473    0.00125
C64A  1    0.525609    0.124867    0.446754    31.00000    0.03068    0.04983 =
         0.08310   -0.01285   -0.00522    0.01139
AFIX  43
H64A  2    0.612734    0.121940    0.456434    31.00000   -1.20000
AFIX   0
C65A  1    0.449064    0.112438    0.488239    31.00000    0.05730    0.04072 =
         0.06581   -0.00330   -0.01645    0.01837
C66A  1    0.321324    0.117638    0.473543    31.00000    0.05019    0.03800 =
         0.05011   -0.00162    0.00447    0.00650
AFIX  43
H66A  2    0.268833    0.109869    0.501080    31.00000   -1.20000
AFIX   0
C67A  1    0.557634    0.156093    0.347524    31.00000    0.03257    0.04467 =
         0.08712   -0.01307    0.01261    0.00043
AFIX 137
H67A  2    0.538635    0.121038    0.317174    31.00000   -1.50000
H67B  2    0.644718    0.152324    0.363783    31.00000   -1.50000
H67C  2    0.542173    0.204485    0.332835    31.00000   -1.50000
AFIX   0
C68A  1    0.503567    0.092912    0.547951    31.00000    0.07703    0.10255 =
         0.06418   -0.00814   -0.02480    0.04271
AFIX 137
H68A  2    0.523252    0.041832    0.549607    31.00000   -1.50000
H68B  2    0.443235    0.103063    0.573161    31.00000   -1.50000
H68C  2    0.579115    0.121336    0.559320    31.00000   -1.50000
AFIX   0
PART 2
C61B  1    0.213192    0.158170    0.339924   -31.00000    0.04087    0.02945 =
         0.03527   -0.00452    0.01431   -0.00527
C62B  1    0.188568    0.177097    0.282942   -31.00000    0.04542    0.03229 =
         0.04353   -0.00433    0.00562   -0.00438
AFIX  43
H62B  2    0.105557    0.183792    0.266145   -31.00000   -1.20000
AFIX   0
C63B  1    0.283353    0.185987    0.251373   -31.00000    0.06135    0.04224 =
         0.04519   -0.00802    0.02236   -0.00571
C64B  1    0.407410    0.178310    0.277303   -31.00000    0.05936    0.04452 =
         0.05917   -0.01323    0.03562   -0.00624
AFIX  43
H64B  2    0.472746    0.185239    0.255778   -31.00000   -1.20000
AFIX   0
C65B  1    0.435824    0.160820    0.333685   -31.00000    0.03380    0.04108 =
         0.07610   -0.02518    0.01779   -0.00685
C66B  1    0.331117    0.146926    0.364239   -31.00000    0.02258    0.05548 =
         0.04323   -0.02095   -0.00378    0.00097
AFIX  43
H66B  2    0.346106    0.129867    0.401460   -31.00000   -1.20000
AFIX   0
C67B  1    0.253627    0.205816    0.189779   -31.00000    0.09391    0.09968 =
         0.04268   -0.00431    0.03464   -0.00470
AFIX 137
H67D  2    0.298088    0.174039    0.167459   -31.00000   -1.50000
H67E  2    0.279293    0.255587    0.184667   -31.00000   -1.50000
H67F  2    0.164441    0.200537    0.177717   -31.00000   -1.50000
AFIX   0
C68B  1    0.573532    0.151170    0.363057   -31.00000    0.02205    0.13157 =
         0.07641   -0.01632    0.00790    0.00156
AFIX 137
H68D  2    0.605004    0.105440    0.351412   -31.00000   -1.50000
H68E  2    0.575470    0.151564    0.403646   -31.00000   -1.50000
H68F  2    0.625385    0.190532    0.352299   -31.00000   -1.50000
AFIX   0
PART 1
C69A  1    0.165397    0.288543    0.303864    31.00000    0.03231    0.04388 =
         0.02215    0.00339    0.01141    0.00673
C70A  1    0.142107    0.242949    0.256133    31.00000    0.04762    0.03957 =
         0.04049   -0.00491    0.00969    0.00027
AFIX  43
H70A  2    0.063430    0.220235    0.247110    31.00000   -1.20000
AFIX   0
C71A  1    0.234832    0.231083    0.221980    31.00000    0.05965    0.06561 =
         0.03575   -0.00109    0.01617    0.01055
C72A  1    0.349822    0.264149    0.236226    31.00000    0.05418    0.08988 =
         0.04755    0.00860    0.02923    0.01887
AFIX  43
H72A  2    0.412397    0.255845    0.213562    31.00000   -1.20000
AFIX   0
C73A  1    0.377068    0.310001    0.283572    31.00000    0.03828    0.06488 =
         0.04740    0.01056    0.02041    0.01024
C74A  1    0.283472    0.320539    0.316638    31.00000    0.03523    0.04624 =
         0.03672    0.00700    0.01009    0.00426
AFIX  43
H74A  2    0.300317    0.350313    0.348791    31.00000   -1.20000
AFIX   0
C75A  1    0.205205    0.182562    0.169636    31.00000    0.10630    0.07707 =
         0.04375   -0.01533    0.02925    0.00680
AFIX 137
H75A  2    0.154721    0.208943    0.139952    31.00000   -1.50000
H75B  2    0.159633    0.139736    0.178983    31.00000   -1.50000
H75C  2    0.282509    0.168299    0.156845    31.00000   -1.50000
AFIX   0
C76A  1    0.502146    0.344853    0.298306    31.00000    0.03727    0.09027 =
         0.08267    0.01447    0.02550   -0.00567
AFIX 137
H76A  2    0.542646    0.348385    0.264797    31.00000   -1.50000
H76B  2    0.552682    0.315989    0.326354    31.00000   -1.50000
H76C  2    0.492786    0.392945    0.313388    31.00000   -1.50000
AFIX   0
PART 2
C69B  1    0.198481    0.369817    0.373672   -31.00000    0.03664    0.02999 =
         0.03817    0.00243    0.00296   -0.00489
C70B  1    0.299789    0.348582    0.349403   -31.00000    0.03491    0.03577 =
         0.04927    0.00617    0.00962   -0.00398
AFIX  43
H70B  2    0.293263    0.307767    0.325574   -31.00000   -1.20000
AFIX   0
C71B  1    0.412520    0.387396    0.359985   -31.00000    0.03861    0.05429 =
         0.05729   -0.00391    0.01660   -0.00650
C72B  1    0.421671    0.446036    0.395551   -31.00000    0.04393    0.04252 =
         0.05994   -0.00120   -0.00093   -0.01416
AFIX  43
H72B  2    0.497328    0.472298    0.403121   -31.00000   -1.20000
AFIX   0
C73B  1    0.323591    0.465787    0.419346   -31.00000    0.05430    0.05850 =
         0.02218   -0.00873   -0.00522   -0.00952
C74B  1    0.210100    0.429100    0.409892   -31.00000    0.03742    0.04390 =
         0.04589   -0.00105    0.00867   -0.00041
AFIX  43
H74B  2    0.142438    0.443962    0.427577   -31.00000   -1.20000
AFIX   0
C75B  1    0.524277    0.365150    0.331228   -31.00000    0.04220    0.08452 =
         0.08616   -0.03363    0.03093   -0.01973
AFIX 137
H75D  2    0.514998    0.384614    0.293349   -31.00000   -1.50000
H75E  2    0.527644    0.312765    0.329452   -31.00000   -1.50000
H75F  2    0.600848    0.384007    0.352700   -31.00000   -1.50000
AFIX   0
C76B  1    0.332025    0.534550    0.459260   -31.00000    0.05437    0.06086 =
         0.06350   -0.01003    0.00230   -0.00634
AFIX 137
H76D  2    0.417790    0.552153    0.466286   -31.00000   -1.50000
H76E  2    0.304440    0.521492    0.494714   -31.00000   -1.50000
H76F  2    0.279018    0.572188    0.441267   -31.00000   -1.50000
AFIX   0
PART 1
C77A  1    0.265566    0.340128    0.465407    31.00000    0.02882    0.04681 =
         0.02667   -0.00523    0.00094    0.00182
C78A  1    0.249967    0.412848    0.451033    31.00000    0.03877    0.03510 =
         0.04169   -0.00957    0.00281    0.00412
AFIX  43
H78A  2    0.169351    0.432019    0.448746    31.00000   -1.20000
AFIX   0
C79A  1    0.346056    0.458554    0.439920    31.00000    0.04754    0.04196 =
         0.03033   -0.01546   -0.00124   -0.01158
C80A  1    0.465874    0.425545    0.442121    31.00000    0.03484    0.05267 =
         0.05827   -0.00938    0.00129   -0.01154
AFIX  43
H80A  2    0.533583    0.453578    0.433285    31.00000   -1.20000
AFIX   0
C81A  1    0.485234    0.353398    0.456903    31.00000    0.02665    0.05281 =
         0.05121   -0.01136    0.00797   -0.00143
C82A  1    0.383743    0.310631    0.466799    31.00000    0.02992    0.03899 =
         0.03518   -0.00772    0.00241    0.00267
AFIX  43
H82A  2    0.395126    0.261133    0.474531    31.00000   -1.20000
AFIX   0
C83A  1    0.328920    0.534229    0.423358    31.00000    0.06039    0.04003 =
         0.08283    0.00697   -0.00166    0.00073
AFIX 137
H83A  2    0.324870    0.538126    0.382789    31.00000   -1.50000
H83B  2    0.398678    0.563173    0.441717    31.00000   -1.50000
H83C  2    0.251841    0.551603    0.434579    31.00000   -1.50000
AFIX   0
C84A  1    0.613297    0.320655    0.461304    31.00000    0.03114    0.05746 =
         0.07918   -0.01086    0.01112   -0.00450
AFIX 137
H84A  2    0.606138    0.272060    0.445601    31.00000   -1.50000
H84B  2    0.650219    0.318736    0.500598    31.00000   -1.50000
H84C  2    0.665852    0.350122    0.440543    31.00000   -1.50000
AFIX   0
PART 2
C77B  1    0.285595    0.222861    0.498085   -31.00000    0.02948    0.04305 =
         0.02778   -0.00867    0.00387    0.00172
C78B  1    0.393399    0.261795    0.487531   -31.00000    0.03472    0.05770 =
         0.03747   -0.01497    0.01176   -0.00595
AFIX  43
H78B  2    0.386546    0.308556    0.472174   -31.00000   -1.20000
AFIX   0
C79B  1    0.510704    0.229550    0.500335   -31.00000    0.03082    0.07513 =
         0.05051   -0.03312    0.00888   -0.01206
C80B  1    0.517588    0.160189    0.522948   -31.00000    0.04140    0.06608 =
         0.06040   -0.01496   -0.00544    0.01766
AFIX  43
H80B  2    0.596711    0.139438    0.532127   -31.00000   -1.20000
AFIX   0
C81B  1    0.412898    0.120121    0.532608   -31.00000    0.04596    0.05920 =
         0.03919   -0.01134    0.00151    0.00625
C82B  1    0.298531    0.153388    0.520141   -31.00000    0.03525    0.04059 =
         0.03233   -0.00923    0.00048    0.00422
AFIX  43
H82B  2    0.226324    0.127906    0.526875   -31.00000   -1.20000
AFIX   0
C83B  1    0.624280    0.272518    0.490747   -31.00000    0.04111    0.08090 =
         0.09650   -0.04549    0.02583   -0.01359
AFIX 137
H83D  2    0.689481    0.239826    0.483290   -31.00000   -1.50000
H83E  2    0.653568    0.301351    0.524042   -31.00000   -1.50000
H83F  2    0.603303    0.304186    0.458702   -31.00000   -1.50000
AFIX   0
C84B  1    0.422521    0.045944    0.557437   -31.00000    0.05318    0.05195 =
         0.06289    0.00240   -0.00758    0.01217
AFIX 137
H84D  2    0.361190    0.014049    0.535991   -31.00000   -1.50000
H84E  2    0.406967    0.048107    0.596276   -31.00000   -1.50000
H84F  2    0.505651    0.027551    0.556152   -31.00000   -1.50000
AFIX   0
PART 0
MO1   4    0.397863    0.753839    0.095950    11.00000    0.02672    0.03999 =
         0.03169    0.00498    0.00760    0.00207
N1    5    0.400395    0.825002    0.155495    11.00000    0.03224    0.19879 =
         0.08713   -0.09817    0.02715   -0.03278
CL1   3    0.610899    0.755147    0.090507    11.00000    0.02891    0.07447 =
         0.05568    0.00573    0.01350    0.00419
SI1   6    0.518264    0.874888    0.196122    11.00000    0.03218    0.05690 =
         0.03850    0.00331    0.00264   -0.00784
SI2   6    0.409427    0.809059   -0.038630    11.00000    0.04483    0.05139 =
         0.03524    0.00044    0.01417   -0.00638
SI3   6    0.488470    0.583210    0.128719    11.00000    0.05044    0.05096 =
         0.09155    0.01729    0.01940    0.01111
N3    5    0.380569    0.653440    0.116149    11.00000    0.03812    0.06497 =
         0.26612    0.08212    0.04981    0.01675
C1    1    0.600966    0.933288    0.149801    11.00000    0.08210    0.11242 =
         0.14738    0.07431    0.06626    0.03631
AFIX 137
H1A   2    0.621252    0.904838    0.118327    11.00000   -1.50000
H1B   2    0.677274    0.952603    0.171195    11.00000   -1.50000
H1C   2    0.547493    0.972871    0.135731    11.00000   -1.50000
AFIX   0
C2    1    0.631505    0.812044    0.233728    11.00000    0.12890    0.06679 =
         0.05238    0.00557    0.00248    0.03973
AFIX 137
H2A   2    0.667641    0.782905    0.206602    11.00000   -1.50000
H2B   2    0.589336    0.780704    0.257631    11.00000   -1.50000
H2C   2    0.697174    0.839427    0.256754    11.00000   -1.50000
AFIX   0
C3    1    0.452102    0.933506    0.249448    11.00000    0.04605    0.04662 =
         0.06480   -0.01371   -0.00098   -0.00221
C4    1    0.378764    0.891351    0.288195    11.00000    0.14457    0.09310 =
         0.05605    0.00186    0.05434    0.03322
AFIX 137
H4A   2    0.305701    0.869100    0.266238    11.00000   -1.50000
H4B   2    0.352643    0.923925    0.315982    11.00000   -1.50000
H4C   2    0.430997    0.854041    0.307170    11.00000   -1.50000
AFIX   0
SI4   6    0.052468    0.057442    0.388032    11.00000    0.03579    0.04170 =
         0.06937   -0.00360    0.00256    0.00083
N4    5    0.125296    0.142809    0.390647    11.00000    0.04717    0.04429 =
         0.21808   -0.04696    0.06778   -0.01399
C5    1    0.563892    0.969753    0.284939    11.00000    0.05993    0.17094 =
         0.25579   -0.16738   -0.02175    0.00460
AFIX 137
H5A   2    0.622182    0.933123    0.300484    11.00000   -1.50000
H5B   2    0.535844    0.996855    0.315415    11.00000   -1.50000
H5C   2    0.604947    1.002399    0.261554    11.00000   -1.50000
AFIX   0
SI5   6   -0.053159    0.362204    0.315733    11.00000    0.03452    0.04724 =
         0.04810    0.00624    0.00360    0.00906
N5    5    0.074408    0.313457    0.347417    11.00000    0.03246    0.13205 =
         0.15556    0.10930    0.03527    0.02764
C6    1    0.369232    0.993513    0.221597    11.00000    0.08970    0.11043 =
         0.16542    0.06637    0.06279    0.05039
AFIX 137
H6A   2    0.417196    1.023697    0.199224    11.00000   -1.50000
H6B   2    0.339477    1.022810    0.250468    11.00000   -1.50000
H6C   2    0.298478    0.972081    0.197439    11.00000   -1.50000
AFIX   0
SI6   6    0.103731    0.296197    0.544810    11.00000    0.03972    0.07405 =
         0.03843   -0.01484    0.00991    0.00666
N6    5    0.163506    0.279925    0.481900    11.00000    0.02549    0.22982 =
         0.05842   -0.07409    0.00990   -0.00597
C7    1    0.514550    0.888247   -0.020239    11.00000    0.05758    0.07570 =
         0.15374   -0.01342    0.01028   -0.01996
AFIX 137
H7A   2    0.557198    0.900282   -0.052022    11.00000   -1.50000
H7B   2    0.575647    0.876691    0.012070    11.00000   -1.50000
H7C   2    0.465844    0.929225   -0.011136    11.00000   -1.50000
AFIX   0
C8    1    0.504537    0.732346   -0.058433    11.00000    0.09911    0.07581 =
         0.06866    0.00612    0.00886    0.02615
AFIX 137
H8A   2    0.542774    0.745394   -0.091297    11.00000   -1.50000
H8B   2    0.451152    0.689968   -0.067021    11.00000   -1.50000
H8C   2    0.569235    0.721713   -0.027298    11.00000   -1.50000
AFIX   0
C9    1    0.289212    0.832529   -0.101536    11.00000    0.06983    0.06568 =
         0.03824    0.01326    0.01689    0.01044
C10   1    0.217214    0.901168   -0.090466    11.00000    0.08455    0.08330 =
         0.10001    0.03172    0.03508    0.02568
AFIX 137
H10A  2    0.166362    0.915883   -0.125099    11.00000   -1.50000
H10B  2    0.276046    0.939742   -0.077269    11.00000   -1.50000
H10C  2    0.163859    0.891141   -0.062053    11.00000   -1.50000
AFIX   0
C11   1    0.195557    0.771128   -0.119303    11.00000    0.09432    0.10865 =
         0.06794   -0.02621   -0.02520    0.00342
AFIX 137
H11A  2    0.139700    0.785307   -0.152662    11.00000   -1.50000
H11B  2    0.147436    0.761036   -0.088952    11.00000   -1.50000
H11C  2    0.240088    0.728065   -0.127573    11.00000   -1.50000
AFIX   0
C12   1    0.363400    0.847180   -0.151254    11.00000    0.12089    0.18119 =
         0.05370    0.06143    0.04362    0.06255
AFIX 137
H12A  2    0.396607    0.802077   -0.163181    11.00000   -1.50000
H12B  2    0.431683    0.880861   -0.139195    11.00000   -1.50000
H12C  2    0.308309    0.867767   -0.182480    11.00000   -1.50000
AFIX   0
C13   1    0.561561    0.568427    0.063297    11.00000    0.09243    0.09250 =
         0.06167    0.00360    0.00982   -0.02283
AFIX 137
H13A  2    0.496514    0.562098    0.031263    11.00000   -1.50000
H13B  2    0.612538    0.525476    0.067667    11.00000   -1.50000
H13C  2    0.613453    0.610057    0.057109    11.00000   -1.50000
AFIX   0
C14   1    0.609756    0.604832    0.190531    11.00000    0.06449    0.07148 =
         0.08818   -0.02653    0.00150   -0.00270
AFIX 137
H14A  2    0.669194    0.565772    0.196097    11.00000   -1.50000
H14B  2    0.569875    0.610452    0.224035    11.00000   -1.50000
H14C  2    0.653074    0.649481    0.183506    11.00000   -1.50000
AFIX   0
C15   1    0.410938    0.495775    0.145527    11.00000    0.06695    0.05090 =
         0.09172    0.00460    0.01600    0.00248
C16   1    0.516006    0.439128    0.155142    11.00000    0.10944    0.04725 =
         0.16614    0.02466    0.06194    0.02935
AFIX 137
H16A  2    0.480340    0.392353    0.162773    11.00000   -1.50000
H16B  2    0.576877    0.453903    0.187001    11.00000   -1.50000
H16C  2    0.556590    0.435658    0.121674    11.00000   -1.50000
AFIX   0
C17   1    0.308403    0.472829    0.095014    11.00000    0.09342    0.12617 =
         0.14311   -0.00498   -0.02654   -0.06331
AFIX 137
H17A  2    0.343840    0.474836    0.060070    11.00000   -1.50000
H17B  2    0.238656    0.505628    0.092956    11.00000   -1.50000
H17C  2    0.279494    0.423875    0.100869    11.00000   -1.50000
AFIX   0
C18   1    0.355211    0.501400    0.201360    11.00000    0.10997    0.08806 =
         0.10918    0.01360    0.06520    0.01024
AFIX 137
H18A  2    0.281807    0.531551    0.195779    11.00000   -1.50000
H18B  2    0.416903    0.522731    0.230328    11.00000   -1.50000
H18C  2    0.331994    0.453442    0.212967    11.00000   -1.50000
AFIX   0
HKLF 4


REM  mo_zdd_06_83_0m_a.res in P-1
REM R1 =  0.0636 for   15676 Fo > 4sig(Fo)  and  0.0930 for all   21790 data
REM   1383 parameters refined using      0 restraints

END

WGHT      0.0562     10.7531

REM Highest difference peak  2.474,  deepest hole -0.963,  1-sigma level  0.086
Q1    1   0.4280  0.5542  0.0996  11.00000  0.05    2.47
Q2    1  -0.0180  0.0780  0.3628  11.00000  0.05    1.17
Q3    1   0.4996  0.5354  0.1763  11.00000  0.05    0.87
Q4    1   0.3947  0.6582  0.1377  11.00000  0.05    0.87
Q5    1   0.3918  0.8461  0.1415  11.00000  0.05    0.80
Q6    1   0.3836  0.7095  0.0921  11.00000  0.05    0.78
Q7    1   0.1371  0.1403  0.4101  11.00000  0.05    0.77
Q8    1   0.0223  0.2569  0.3922  11.00000  0.05    0.76
Q9    1   0.0887  0.3338  0.3700  11.00000  0.05    0.74
Q10   1   0.1701  0.2451  0.4885  11.00000  0.05    0.72
Q11   1   0.1008  0.1593  0.3654  11.00000  0.05    0.70
Q12   1   0.3617  0.6442  0.0895  11.00000  0.05    0.66
Q13   1   0.1666  0.3053  0.4802  11.00000  0.05    0.65
Q14   1   0.0735  0.4460  0.3967  11.00000  0.05    0.63
Q15   1   0.4801  0.7431  0.1096  11.00000  0.05    0.61
Q16   1   0.0664  0.3007  0.3344  11.00000  0.05    0.58
Q17   1   0.5855  0.7155  0.0874  11.00000  0.05    0.58
Q18   1   0.1120  0.2889  0.4084  11.00000  0.05    0.58
Q19   1   0.4417  0.8046  0.1706  11.00000  0.05    0.54
Q20   1   0.0884  0.0504  0.2801  11.00000  0.05    0.53
;
_shelx_res_checksum                     61907

_shelx_hkl_file                         
;
  -2   0   0 4332.07   81.79
  -2   0   0 4208.28   80.79
  -2   0   0 4307.67   80.59
   2   0   0 4271.57   80.79
   2   0   0 4355.96   81.99
  -3   0   0   17.60    3.30
  -3   0   0   26.50    4.80
  -3   0   0   20.90    4.00
   3   0   0   18.10    3.60
   3   0   0   20.60    4.30
   3   0   0   21.80    3.70
  -4   0   0 3831.32   78.49
  -4   0   0 3861.61   77.89
  -4   0   0 3913.21   80.09
   4   0   0 3770.22   77.49
   4   0   0 3774.32   78.09
   4   0   0 3943.81   80.59
  -5   0   0  118.19    9.70
  -5   0   0   98.19    7.90
  -5   0   0   99.69    8.40
   5   0   0  117.39    8.50
   5   0   0  105.29    8.50
   5   0   0  115.89    9.90
  -6   0   0 1055.29   32.30
  -6   0   0 1012.40   31.00
  -6   0   0 1065.49   33.20
   6   0   0 1083.39   31.40
   6   0   0 1070.39   31.90
   6   0   0 1045.00   33.70
  -7   0   0  182.08   13.40
  -7   0   0  177.38   16.40
  -7   0   0  156.68   12.10
   7   0   0  182.98   12.70
   7   0   0  180.68   12.30
   7   0   0  172.28   13.70
  -8   0   0  278.07   17.70
   8   0   0  289.57   16.60
   8   0   0  280.67   16.80
   8   0   0  321.37   19.10
  -9   0   0  141.99   14.50
   9   0   0  115.99   13.70
   9   0   0  135.89   12.70
 -10   0   0  820.32   33.40
  10   0   0  770.52   23.80
  10   0   0  759.82   31.70
  10   0   0  726.53   33.80
  11   0   0   29.50    5.80
  11   0   0   34.50    8.20
 -12   0   0   20.20    8.10
  12   0   0   24.60    5.30
  12   0   0   36.60    8.90
 -13   0   0   12.20    7.50
  13   0   0    7.70    5.50
  13   0   0    9.40    3.80
  13  -1   0    0.60    3.20
  13  -1   0    5.60    5.90
 -13   1   0    7.00    8.20
  12  -1   0   46.60   11.20
  12  -1   0   47.20    7.50
 -12   1   0   58.39   12.60
  11  -1   0    8.80    4.80
  11  -1   0   12.90    4.40
 -11   1   0    6.90    7.10
  10  -1   0  168.18   14.90
  10  -1   0  169.58   10.30
 -10   1   0  196.08   17.70
   9  -1   0   13.00    4.30
   9  -1   0   22.60    6.70
   9  -1   0   10.50    7.10
  -9   1   0   12.60    7.80
   8  -1   0  545.05   31.20
   8  -1   0  624.34   24.90
  -8   1   0  599.64   27.70
   7  -1   0   25.70    7.20
   7  -1   0   16.90    5.50
  -7   1   0   21.00    6.00
  -7   1   0   22.80    6.10
  -7   1   0   35.10    8.00
   6  -1   0  484.05   19.00
   6  -1   0  471.15   19.50
   6  -1   0  513.45   22.80
  -6   1   0  485.65   20.20
  -6   1   0  493.05   22.10
  -6   1   0  452.85   18.70
   5  -1   0   54.19    6.20
   5  -1   0   48.10    6.40
   5  -1   0   62.89    9.70
  -5   1   0   52.49    6.00
  -5   1   0   54.69    6.60
  -5   1   0   75.19   10.20
   4  -1   0  584.34   21.30
   4  -1   0  578.74   19.00
   4  -1   0  571.84   18.20
  -4   1   0  629.54   19.70
  -4   1   0  573.34   18.20
  -4   1   0  579.54   21.20
   3  -1   0   49.30    5.00
   3  -1   0   49.00    7.70
   3  -1   0   46.90    4.60
  -3   1   0   53.39    4.70
  -3   1   0   54.19    5.30
   2  -1   0 1624.14   35.90
   2  -1   0 1572.54   33.40
   2  -1   0 1540.95   32.50
  -2   1   0 1634.94   36.10
  -2   1   0 1531.25   32.50
  -2   1   0 1589.94   33.70
   1   1   0   15.80    1.80
   1   1   0   21.50    2.40
   1   1   0   19.40    2.70
  -2  -1   0  558.94   14.40
  -2  -1   0  546.55   14.40
  -2  -1   0  520.75   13.50
   2   1   0  556.64   14.30
   2   1   0  547.55   14.40
   2   1   0  516.45   13.80
  -3  -1   0  237.58    9.60
  -3  -1   0  226.78    9.50
  -3  -1   0  217.88    9.50
   3   1   0  222.78    9.60
   3   1   0  221.48    9.50
   3   1   0  233.78    9.80
  -4  -1   0 1157.48   29.70
  -4  -1   0 1043.00   31.50
  -4  -1   0 1140.39   29.40
   4   1   0 1170.78   29.60
   4   1   0 1229.18   31.70
  -5  -1   0    5.80    3.50
  -5  -1   0    6.80    3.10
  -5  -1   0    2.70    3.50
   5   1   0    4.80    3.00
   5   1   0    9.30    3.80
   5   1   0    9.60    4.30
  -6  -1   0  199.08   12.20
  -6  -1   0  197.28   11.90
  -6  -1   0  186.38   12.00
   6   1   0  200.48   12.10
   6   1   0  185.48   12.60
   6   1   0  197.28   11.90
  -7  -1   0   -0.10    3.30
  -7  -1   0   -4.90    2.70
   7   1   0    7.20    4.00
   7   1   0    3.10    3.40
   7   1   0   -0.20    3.30
  -8  -1   0  436.16   20.70
  -8  -1   0  401.26   20.90
   8   1   0  363.56   20.50
   8   1   0  390.46   19.80
   8   1   0  410.16   20.10
   9   1   0   12.70    5.80
   9   1   0    1.80    4.10
   9   1   0   -0.90    3.60
 -10  -1   0   16.90    7.10
  10   1   0   40.00    8.80
  10   1   0   29.20    8.40
 -11  -1   0   -0.10    5.40
  11   1   0    3.40    4.70
 -12  -1   0  118.09   13.40
  12   1   0  125.69   14.20
 -13  -1   0   17.20    7.80
  13   1   0    2.70    3.70
  13   1   0    6.70    5.60
  13  -2   0   14.90    7.10
  13  -2   0   18.70    5.10
 -13   2   0   47.50   13.30
  12  -2   0   69.39   12.90
  12  -2   0   65.19    7.50
 -12   2   0   61.39   14.00
  11  -2   0    3.90    4.10
 -11   2   0   -9.80    5.10
  10  -2   0 1081.09   30.40
  10  -2   0 1054.19   37.90
 -10   2   0 1115.79   51.29
   9  -2   0   82.99    7.40
   9  -2   0   64.79   12.50
   9  -2   0   82.19   11.70
  -9   2   0   74.39   13.90
   8  -2   0  424.86   15.50
   8  -2   0  436.06   23.90
   8  -2   0  428.06   20.20
  -8   2   0  413.36   23.40
   7  -2   0  215.88   13.10
   7  -2   0  240.58   10.60
   7  -2   0  234.88   16.80
  -7   2   0  199.78   15.60
  -7   2   0  236.88   17.00
  -7   2   0  221.48   14.50
   6  -2   0 1071.49   26.70
   6  -2   0 1081.49   31.40
   6  -2   0 1082.29   36.70
  -6   2   0 1143.79   37.10
  -6   2   0 1091.29   33.40
  -6   2   0 1032.70   31.40
   5  -2   0    8.40    2.50
   5  -2   0   11.80    5.20
  -5   2   0   11.60    5.30
  -5   2   0    7.90    3.60
  -5   2   0   15.30    4.10
   4  -2   0 3965.30   75.49
   4  -2   0 4029.00   85.89
   4  -2   0 3859.61   78.79
  -4   2   0 4061.59   85.79
  -4   2   0 3910.31   80.99
  -4   2   0 3840.42   78.99
   3  -2   0   34.60    4.30
   3  -2   0   35.60    4.10
   3  -2   0   41.30    6.90
  -3   2   0   35.10    4.70
  -3   2   0   34.40    4.10
  -3   2   0   30.30    5.90
   2  -2   0 1160.08   29.20
   2  -2   0 1081.49   24.10
   2  -2   0 1107.99   23.20
  -2   2   0 1090.09   24.20
   1  -2   0   64.69    5.10
   1  -2   0   72.69    2.30
   1  -2   0   65.19    3.00
   1  -2   0   65.09    3.00
  -1   2   0   62.09    3.00
  -1   2   0   64.39    5.20
  -1   2   0   72.49    2.40
  -1   2   0   62.69    3.00
   0   2   0 5354.86  203.48
  -1  -2   0   71.79    5.90
  -1  -2   0   70.19    2.70
  -1  -2   0   72.29    3.90
   1   2   0   71.69    2.70
   1   2   0   74.59    5.60
   1   2   0   69.99    3.80
  -2  -2   0   69.89   30.80
   2   2   0   25.70   24.10
  -3  -2   0   39.70    5.30
  -3  -2   0   26.70    4.60
  -3  -2   0   29.10    3.80
   3   2   0   33.60    4.20
   3   2   0   37.70    5.00
   3   2   0   43.10    6.10
  -4  -2   0 2027.40   45.80
  -4  -2   0 2081.49   46.50
  -4  -2   0 1985.40   43.30
   4   2   0 2069.39   45.50
   4   2   0 2007.90   45.50
   4   2   0 1952.10   44.50
  -5  -2   0  228.68   11.10
  -5  -2   0  199.88   11.80
  -5  -2   0  189.38   11.10
   5   2   0  214.98   11.80
   5   2   0  198.68   11.20
   5   2   0  215.58   11.50
  -6  -2   0  889.11   28.80
  -6  -2   0  957.60   30.10
  -6  -2   0  943.01   27.70
   6   2   0  933.21   28.70
   6   2   0  917.51   29.20
   6   2   0  918.21   28.80
  -7  -2   0   99.29    9.20
   7   2   0   76.49    8.60
   7   2   0   76.69    9.00
   7   2   0   77.49    8.80
  -8  -2   0  156.48   11.90
  -8  -2   0  185.28   14.40
   8   2   0  144.19   12.60
   8   2   0  141.99   12.20
   8   2   0  168.68   12.90
  -9  -2   0   45.50    8.80
   9   2   0   51.59    9.70
   9   2   0   39.10    8.10
   9   2   0   57.29   10.50
 -10  -2   0  664.13   27.00
  10   2   0  663.53   29.30
  10   2   0  584.24   27.60
  10   2   0  599.54   28.70
 -11  -2   0   15.70    6.00
  11   2   0   35.40    9.40
  11   2   0   10.70    6.00
 -12  -2   0    3.60    5.20
  12   2   0    9.30    3.80
  12   2   0    0.70    4.60
 -13  -2   0   -2.70    5.40
  13   2   0    5.50    5.30
  13   2   0    4.50    3.30
  13  -3   0    2.50    4.10
  13  -3   0    3.90    5.00
 -13   3   0    7.60    7.80
  12  -3   0  192.48   16.70
  12  -3   0  159.78   11.00
 -12   3   0  165.28   20.00
  11  -3   0    8.80    3.90
  11  -3   0   10.90    6.00
 -11   3   0   11.20    8.60
  10  -3   0    4.40    3.30
  10  -3   0    4.20    4.30
 -10   3   0    8.70    7.40
   9  -3   0  138.89    9.40
   9  -3   0  134.89   12.40
  -9   3   0  154.08   16.50
   8  -3   0  141.89    8.90
   8  -3   0  125.19   14.20
   8  -3   0  158.68   12.10
  -8   3   0  122.09   14.30
   7  -3   0   35.00    6.70
   7  -3   0   49.50    6.20
  -7   3   0   35.20    7.00
  -7   3   0   51.19   10.30
   6  -3   0   76.19    5.90
   6  -3   0   79.09   10.30
   6  -3   0   70.29    7.30
  -6   3   0   73.69    7.40
  -6   3   0   71.79    8.50
  -6   3   0   72.09   11.30
   5  -3   0   34.30    7.80
   5  -3   0   24.60    4.00
   5  -3   0   25.20    4.90
  -5   3   0   30.90    8.00
  -5   3   0   27.80    5.90
  -5   3   0   25.90    5.00
   4  -3   0  250.57    9.30
   4  -3   0  242.18   10.70
   4  -3   0  218.78   14.30
  -4   3   0  237.78   10.80
  -4   3   0  261.07   12.50
  -4   3   0  217.48   14.30
   3  -3   0   13.40    4.80
   3  -3   0   12.20    2.80
   3  -3   0   14.30    2.70
  -3   3   0   15.00    3.20
  -3   3   0   12.10    3.30
  -3   3   0   12.90    4.70
   2  -3   0 2821.72   52.99
   2  -3   0 2854.71   61.99
   2  -3   0 2850.61   54.99
  -2   3   0 2894.71   62.69
  -2   3   0 2873.61   55.09
   1  -3   0 2698.43   49.50
   1  -3   0 2704.83   57.19
   1  -3   0 2703.33   51.59
  -1   3   0 2826.32   49.60
  -1   3   0 2768.22   51.09
   0  -3   0    2.60    2.00
   0  -3   0    0.00    0.90
   0   3   0    1.40    2.10
   0   3   0    0.70    1.00
   0   3   0    0.30    1.00
  -1  -3   0 3711.63   73.49
  -1  -3   0 3605.74   66.39
   1   3   0 3613.84   66.39
   1   3   0 3601.34   74.09
   1   3   0 3602.34   68.69
  -2  -3   0 2871.51   60.59
  -2  -3   0 2827.62   56.19
   2   3   0 2841.52   57.39
   2   3   0 2694.63   58.29
   2   3   0 2763.82   52.09
  -3  -3   0    0.10    2.80
  -3  -3   0    0.80    1.90
   3   3   0   -0.60    1.70
   3   3   0    0.90    2.20
   3   3   0    0.30    1.70
  -4  -3   0 1023.30   28.00
  -4  -3   0 1008.10   28.90
   4   3   0 1039.80   27.40
   4   3   0 1046.90   25.80
   4   3   0 1026.10   27.80
  -5  -3   0   40.70    6.40
  -5  -3   0   40.40    6.80
  -5  -3   0   43.30    7.20
   5   3   0   45.30    6.50
   5   3   0   33.50    5.90
   5   3   0   34.50    6.40
  -6  -3   0  107.79    7.90
  -6  -3   0   99.59    9.20
  -6  -3   0  101.99    9.80
   6   3   0  114.69    9.40
   6   3   0  105.29    8.90
   6   3   0  112.79    9.10
  -7  -3   0   53.09    7.60
   7   3   0   61.89    7.80
   7   3   0   49.40    7.80
   7   3   0   51.49    8.40
  -8  -3   0  356.36   16.20
  -8  -3   0  321.47   19.40
   8   3   0  338.07   18.30
   8   3   0  365.76   19.00
   8   3   0  336.87   18.10
  -9  -3   0   37.40    8.10
   9   3   0   36.40    8.60
   9   3   0   35.80    8.70
   9   3   0   38.10    8.60
 -10  -3   0  153.78   12.50
  10   3   0  143.09   14.00
  10   3   0  148.99   14.30
  10   3   0  156.18   14.70
 -11  -3   0   -4.00    4.30
  11   3   0    8.80    5.70
  11   3   0    3.00    4.40
  12   3   0   65.39   12.60
  12   3   0   32.60    9.70
  13   3   0   33.50    6.50
  13   3   0   37.80    9.80
  13  -4   0   56.19    8.80
  13  -4   0   47.70   11.20
 -13   4   0   46.00   13.20
  12  -4   0    3.60    5.30
  12  -4   0    4.30    3.50
 -12   4   0    6.60    7.70
  11  -4   0   15.00    4.50
  11  -4   0   10.40    6.10
 -11   4   0   22.40   10.40
  10  -4   0  416.46   19.80
  10  -4   0  448.36   22.80
 -10   4   0  455.95   29.00
   9  -4   0    4.20    3.60
   9  -4   0    1.70    4.10
  -9   4   0    9.00    6.90
   8  -4   0  117.89   14.30
   8  -4   0  115.19    8.30
   8  -4   0  114.69   10.50
  -8   4   0  122.29   17.70
   7  -4   0   14.10    3.70
   7  -4   0    9.10    5.70
   7  -4   0   20.20    5.40
  -7   4   0   26.90    8.20
   6  -4   0 1136.09   28.60
   6  -4   0 1113.69   31.70
   6  -4   0 1139.79   39.70
  -6   4   0 1131.29   32.60
  -6   4   0 1093.19   34.70
  -6   4   0 1164.18   40.80
   5  -4   0   10.30    5.60
   5  -4   0   10.30    3.10
   5  -4   0    8.20    3.20
   5  -4   0    8.20    2.40
  -5   4   0    5.10    5.10
  -5   4   0    4.90    3.20
  -5   4   0   11.40    4.30
   4  -4   0 5783.52  108.09
   4  -4   0 5864.81  111.79
   4  -4   0 5841.42  122.19
   4  -4   0 5989.50  109.79
  -4   4   0 5713.13  122.99
  -4   4   0 5778.92  115.59
  -4   4   0 5730.43  112.39
   3  -4   0 1194.08   25.10
   3  -4   0 1215.08   35.40
   3  -4   0 1215.48   27.00
   3  -4   0 1182.38   27.60
  -3   4   0 1172.98   35.50
  -3   4   0 1186.18   27.10
  -3   4   0 1186.78   28.10
   2  -4   0   43.90    2.70
   2  -4   0   50.99    4.00
   2  -4   0   44.40    7.20
   2  -4   0   51.39    4.30
  -2   4   0   50.19    3.90
  -2   4   0   49.00    3.90
  -2   4   0   52.89    8.10
   1  -4   0   79.59    4.50
   1  -4   0   78.29    3.20
   1  -4   0   75.99    7.60
  -1   4   0   78.39    7.80
  -1   4   0   79.79    3.00
  -1   4   0   85.19    4.60
   0  -4   0  735.53   20.30
   0   4   0  745.33   16.30
   0   4   0  728.73   20.70
  -1  -4   0  285.27    8.20
   1   4   0  296.37    8.40
   1   4   0  303.17   15.00
   1   4   0  267.07   10.20
  -2  -4   0  135.29   11.50
  -2  -4   0  121.19    7.40
   2   4   0  123.89    6.90
   2   4   0  124.89    9.60
  -3  -4   0  453.85   15.60
  -3  -4   0  491.85   19.60
   3   4   0  480.15   15.90
   3   4   0  455.35   15.10
   3   4   0  402.16   12.00
   3   4   0  405.76   11.20
  -4  -4   0 4927.61  101.99
  -4  -4   0 4944.51   98.69
   4   4   0 4775.22   93.59
   4   4   0 4878.81   97.69
   4   4   0 4995.80   97.29
  -5  -4   0  103.89   10.10
  -5  -4   0   76.49    7.80
   5   4   0   90.59    8.10
   5   4   0   96.69    8.20
  -6  -4   0  525.75   21.30
  -6  -4   0  561.34   23.40
   6   4   0  547.45   21.30
   6   4   0  551.04   20.70
   6   4   0  549.35   19.40
  -7  -4   0   82.29   14.30
   7   4   0   72.49    7.60
   7   4   0   75.39    8.70
   7   4   0   73.99    9.80
  -8  -4   0   88.49   13.20
   8   4   0   81.69    9.40
   8   4   0   70.89   10.80
   8   4   0   82.99    9.80
   9   4   0  132.29   12.00
   9   4   0  109.29   12.00
   9   4   0  101.99   14.40
  10   4   0  391.26   20.90
  10   4   0  389.76   22.20
  10   4   0  400.76   22.70
  11   4   0    1.10    7.40
  11   4   0    3.20    5.20
  11   4   0   15.20    6.70
  12   4   0   13.10    6.80
  12   4   0   35.10    7.40
  13   4   0   -8.40    3.70
  13  -5   0   12.70    5.60
  13  -5   0   31.00    8.80
 -13   5   0   13.50   10.30
  12  -5   0   58.09    8.70
  12  -5   0   65.29   11.90
 -12   5   0   46.10   14.60
  11  -5   0   78.99    8.40
  11  -5   0   68.39   11.90
 -11   5   0   67.69   15.70
  10  -5   0    2.80    3.40
  10  -5   0    6.70    4.70
 -10   5   0   29.70   11.40
   9  -5   0   49.99    9.70
   9  -5   0   48.50    7.10
  -9   5   0   46.30   12.30
   8  -5   0   45.60    8.40
   8  -5   0   39.50    6.30
  -8   5   0   36.40   10.90
   7  -5   0   33.30    6.60
   7  -5   0   22.70    4.10
   7  -5   0   21.50    8.40
   7  -5   0   31.40    5.60
  -7   5   0   23.00    8.60
   6  -5   0    1.40    1.60
   6  -5   0    0.30    4.00
   6  -5   0    1.10    2.50
   6  -5   0   -1.20    1.90
  -6   5   0    1.10    4.70
  -6   5   0    0.30    2.20
  -6   5   0    6.30    3.50
   5  -5   0  210.78    9.70
   5  -5   0  192.88   10.50
   5  -5   0  211.28    8.70
   5  -5   0  227.88   16.20
  -5   5   0  213.08   13.20
  -5   5   0  252.67   17.70
  -5   5   0  190.38   10.80
   4  -5   0  204.88    9.80
   4  -5   0  209.08   15.10
   4  -5   0  198.68    7.70
   4  -5   0  218.68    9.30
  -4   5   0  211.08   10.30
  -4   5   0  234.18   16.10
  -4   5   0  232.08   12.40
   3  -5   0  506.25   21.70
   3  -5   0  500.45   14.50
   3  -5   0  508.25   12.40
   3  -5   0  475.05   14.40
  -3   5   0  459.65   14.70
  -3   5   0  478.45   21.80
  -3   5   0  481.15   14.50
   2  -5   0  785.02   26.20
   2  -5   0  736.03   18.80
   2  -5   0  783.12   16.10
  -2   5   0  759.02   19.10
  -2   5   0  781.42   16.30
  -2   5   0  755.62   18.50
   1  -5   0  401.56    9.90
   1  -5   0  392.06   11.60
   1  -5   0  409.56   16.50
  -1   5   0  419.76   17.20
  -1   5   0  405.36   11.70
  -1   5   0  399.16    9.00
   0  -5   0  377.86   10.90
   0   5   0  395.46   10.70
   0   5   0  412.96   18.50
  -1  -5   0  127.69    5.40
   1   5   0  115.29    5.20
   1   5   0  109.39    7.40
   1   5   0  125.19   13.70
   2   5   0   45.30    7.60
  -3  -5   0   78.99    6.90
  -3  -5   0   96.29   11.30
   3   5   0  110.29    8.80
   3   5   0  103.99    7.30
   3   5   0   78.69    4.40
  -4  -5   0  652.63   22.10
  -4  -5   0  665.53   26.80
   4   5   0  655.23   21.50
   4   5   0  659.03   18.00
   4   5   0  656.03   21.30
   4   5   0  693.63   16.60
  -5  -5   0    7.60    3.70
  -5  -5   0   11.90    5.10
   5   5   0   11.70    4.00
   5   5   0    0.60    2.80
   5   5   0   11.30    4.00
   5   5   0    7.80    2.20
  -6  -5   0  113.59   10.10
  -6  -5   0  127.59   12.60
   6   5   0  134.79   10.20
   6   5   0  145.29    9.30
   6   5   0  152.38   11.00
  -7  -5   0   22.90    9.10
   7   5   0   30.90    6.40
   7   5   0   17.30    5.20
  -8  -5   0   40.70    9.80
   8   5   0   60.59    8.90
   8   5   0   46.80    8.60
   8   5   0   49.60    9.10
   9   5   0   62.09    9.60
   9   5   0   38.20    8.60
  10   5   0  111.09   12.70
  10   5   0  128.69   13.70
  10   5   0  126.29   11.90
  11   5   0   17.50    6.00
  11   5   0   22.50    7.50
  11   5   0   28.00    7.80
  12   5   0   22.40    8.90
  12   5   0   23.60    7.50
  13   5   0   -8.20    4.40
  13  -6   0   20.60    6.80
  13  -6   0   31.60    6.90
 -13   6   0   13.70   11.40
  12  -6   0   14.00    4.90
  12  -6   0    6.30    5.60
 -12   6   0    3.90    9.20
  11  -6   0    5.00    4.10
  11  -6   0   -1.60    4.20
 -11   6   0   12.20    8.30
  10  -6   0  432.56   21.90
  10  -6   0  363.56   17.00
 -10   6   0  416.76   29.80
   9  -6   0   24.50    6.80
  -9   6   0   29.90   11.20
   8  -6   0  235.58   14.70
   8  -6   0  258.47   13.00
  -8   6   0  316.27   23.60
   7  -6   0    7.00    2.70
   7  -6   0    6.70    3.30
   7  -6   0    5.60    3.50
  -7   6   0   10.40    7.20
   6  -6   0  568.94   17.20
   6  -6   0  614.44   19.20
   6  -6   0  605.74   21.00
   6  -6   0  567.64   28.40
  -6   6   0  592.74   29.70
  -6   6   0  573.84   21.40
  -6   6   0  559.44   24.00
   5  -6   0   95.79    7.40
   5  -6   0  103.69    7.10
   5  -6   0   98.09    5.80
  -5   6   0  105.99   15.20
  -5   6   0   91.99    7.70
  -5   6   0  105.89    9.50
   4  -6   0  489.85   13.40
   4  -6   0  518.15   16.10
   4  -6   0  498.85   16.10
  -4   6   0  519.75   24.80
  -4   6   0  499.35   16.20
  -4   6   0  511.05   17.00
   3  -6   0    4.40    3.90
   3  -6   0    2.90    1.30
  -3   6   0    6.30    4.50
   2  -6   0 1136.89   26.60
   2  -6   0 1156.48   23.20
  -2   6   0 1152.88   25.90
  -2   6   0 1148.69   22.90
  -2   6   0 1123.29   26.70
   1  -6   0   41.20    3.20
   1  -6   0   41.30    6.80
   1  -6   0   44.20    3.90
  -1   6   0   46.80    4.00
  -1   6   0   40.60    2.50
  -1   6   0   45.50    7.30
   0  -6   0 1497.65   31.80
   0   6   0 1493.55   31.90
   0   6   0 1466.35   38.40
   0   6   0 1505.25   31.10
  -1  -6   0   91.29    5.10
   1   6   0  100.49    7.80
   1   6   0   95.69    5.10
  -2  -6   0 1258.17   27.20
   2   6   0 1256.97   38.40
   2   6   0 1257.97   27.30
   2   6   0 1245.88   30.70
  -3  -6   0  432.06   22.00
  -3  -6   0  411.36   16.50
   3   6   0  439.96   12.40
   3   6   0  453.55   18.90
   3   6   0  430.06   15.80
  -4  -6   0  400.16   22.20
  -4  -6   0  404.16   16.90
   4   6   0  414.86   16.30
   4   6   0  399.76   12.00
   4   6   0  400.06   12.90
   4   6   0  432.86   17.40
  -5  -6   0    5.60    5.00
   5   6   0    8.20    2.40
   5   6   0    9.70    4.00
   5   6   0    4.20    3.10
   5   6   0    8.00    3.70
  -6  -6   0  170.28   15.20
  -6  -6   0  141.89   11.20
   6   6   0  155.48   11.40
   6   6   0  153.48    7.20
   6   6   0  124.59    8.50
   6   6   0  179.58   11.80
   7   6   0   58.29    8.90
   7   6   0   55.79    8.90
   7   6   0   61.29    6.80
   7   6   0   61.09    4.80
  -8  -6   0  274.17   20.80
   8   6   0  269.27   16.80
   8   6   0  271.17   16.30
   8   6   0  247.28   13.90
   8   6   0  261.77   10.50
   9   6   0    8.60    5.90
   9   6   0   10.10    3.80
   9   6   0    6.40    5.00
  10   6   0  250.97   11.00
  10   6   0  253.37   17.80
  10   6   0  269.07   15.70
  10   6   0  245.78   18.30
  11   6   0    9.50    4.60
  11   6   0   14.40    6.70
  11   6   0    5.30    5.40
  11   6   0   22.90    3.90
  12   6   0   24.90    8.10
  12   6   0   16.80    7.60
  12   6   0   23.80    7.70
  13   6   0    4.30    6.80
  13  -7   0   -3.50    4.90
  13  -7   0    8.10    4.10
 -13   7   0   -3.60   10.00
  12  -7   0   13.80    4.80
  12  -7   0   22.30    7.40
 -12   7   0    2.70    8.40
  11  -7   0   19.80    6.70
  11  -7   0   19.90    5.60
 -11   7   0    9.80    9.10
  10  -7   0   11.30    4.80
  10  -7   0   12.80    5.50
 -10   7   0    6.80    9.00
   9  -7   0   44.50    7.40
   9  -7   0   31.90    7.40
  -9   7   0   47.90   13.10
   8  -7   0  290.47   14.20
   8  -7   0  270.27   12.80
   8  -7   0  314.47   16.60
  -8   7   0  296.57   24.20
   7  -7   0    2.80    3.10
   7  -7   0    2.90    3.00
   7  -7   0    0.70    1.90
  -7   7   0   18.30   12.10
   6  -7   0  955.30   24.10
   6  -7   0  923.21   38.70
   6  -7   0  968.80   28.40
   6  -7   0 1003.30   27.30
  -6   7   0  971.90   40.40
  -6   7   0  884.91   28.90
   5  -7   0    2.10    1.60
   5  -7   0    1.30    4.30
   5  -7   0    1.60    2.30
   5  -7   0    3.70    2.50
  -5   7   0    5.20    5.80
  -5   7   0    1.80    2.60
  -5   7   0   -2.60    2.60
   4  -7   0   62.69   10.70
   4  -7   0   72.29    5.80
   4  -7   0   66.79    4.20
   4  -7   0   69.49    5.90
  -4   7   0   64.09    6.10
  -4   7   0   72.89   12.10
  -4   7   0   72.49    6.00
   3  -7   0  422.66   21.70
   3  -7   0  416.26   10.90
   3  -7   0  412.06   13.90
  -3   7   0  401.46   14.10
  -3   7   0  391.16   13.60
  -3   7   0  406.66   22.00
   2  -7   0   74.69    8.90
   2  -7   0   61.39    3.60
   2  -7   0   61.59    5.00
  -2   7   0   63.49    4.60
  -2   7   0   58.59    3.10
  -2   7   0   70.29   11.40
  -2   7   0   63.49    5.20
   1  -7   0 1028.70   31.80
   1  -7   0  997.50   24.40
   1  -7   0 1004.00   22.40
  -1   7   0 1017.00   20.80
  -1   7   0 1037.40   32.90
  -1   7   0  999.70   24.50
   0  -7   0  301.37   10.50
   0   7   0  310.17   15.60
   0   7   0  298.57    9.90
   0   7   0  312.47   10.70
  -1  -7   0 1114.99   25.80
   1   7   0 1146.39   26.10
   1   7   0 1108.79   27.20
   1   7   0 1141.29   31.30
  -2  -7   0    4.90    2.00
   2   7   0    4.80    2.00
   2   7   0    4.80    2.70
   2   7   0    2.70    5.30
  -3  -7   0  258.37   17.80
   3   7   0  271.87   12.60
   3   7   0  272.67    9.60
   3   7   0  260.17   16.00
  -4  -7   0  246.48   18.80
  -4  -7   0  229.68   13.20
   4   7   0  239.38   12.50
   4   7   0  223.88   13.70
   4   7   0  236.58    9.10
  -5  -7   0    3.40    6.40
  -5  -7   0   -1.20    2.80
   5   7   0    3.60    4.10
   5   7   0   -3.40    2.30
   5   7   0   -0.40    3.00
   5   7   0   -0.10    1.60
  -6  -7   0  100.79   14.10
  -6  -7   0   77.89    9.40
   6   7   0   57.59    7.20
   6   7   0   65.09    5.00
   6   7   0   83.59    8.90
   7   7   0    5.20    4.10
   7   7   0    4.70    4.20
   7   7   0    4.80    3.20
   7   7   0    2.40    2.20
  -8  -7   0   35.50   11.00
   8   7   0   36.40    7.80
   8   7   0   37.70    8.00
   8   7   0   34.00    6.70
   8   7   0   34.60    5.00
   9   7   0   -2.50    3.30
   9   7   0    3.50    5.70
   9   7   0    5.80    2.60
  10   7   0   62.39    9.20
  10   7   0   54.39   10.90
  10   7   0   50.49    6.10
  10   7   0   53.49   10.60
  11   7   0    2.50    2.60
  11   7   0   -1.40    4.20
  11   7   0    3.90    4.70
  11   7   0    5.20    4.50
  12   7   0   56.69   11.30
  12   7   0   41.90    9.60
  12   7   0   44.10   11.00
  13   7   0   15.60    8.00
  13  -8   0    6.30    4.50
  13  -8   0   -0.90    4.90
 -13   8   0    4.60   12.20
  12  -8   0   19.70    5.80
  12  -8   0    0.10    4.50
 -12   8   0   -5.40    7.70
  11  -8   0    3.30    4.60
  11  -8   0    4.10    4.00
 -11   8   0  -16.10    7.10
  10  -8   0  323.77   16.20
  10  -8   0  317.37   18.70
 -10   8   0  282.37   26.90
   9  -8   0   14.20    4.90
   9  -8   0   18.70    5.90
  -9   8   0   20.50   10.10
   8  -8   0  175.78    9.70
   8  -8   0  189.98   13.00
   8  -8   0  185.28   11.40
  -8   8   0  192.58   20.70
   7  -8   0   66.89    7.10
   7  -8   0   63.59    6.70
   7  -8   0   61.39   13.20
  -7   8   0   72.49   14.80
   6  -8   0   86.19    7.50
   6  -8   0   85.89    5.80
   6  -8   0   83.29    7.70
  -6   8   0   79.99    8.30
  -6   8   0   85.09   14.60
   5  -8   0   55.89    6.00
   5  -8   0   56.79    6.10
   5  -8   0   57.69   11.10
   5  -8   0   46.00    4.20
  -5   8   0   47.30   10.90
  -5   8   0   67.49    8.10
   4  -8   0  644.14   15.80
   4  -8   0  609.54   29.00
   4  -8   0  644.74   19.80
  -4   8   0  635.54   22.40
  -4   8   0  633.34   20.10
  -4   8   0  602.24   29.50
   3  -8   0  261.77    8.20
   3  -8   0  264.77   17.60
   3  -8   0  269.37   11.30
  -3   8   0  252.17   18.20
  -3   8   0  250.77   11.20
  -3   8   0  276.77   11.00
   2  -8   0  251.57   16.00
   2  -8   0  252.37   10.50
   2  -8   0  256.47    8.20
  -2   8   0  252.77   10.60
  -2   8   0  251.17    7.20
  -2   8   0  258.27    9.60
  -2   8   0  249.38   17.00
   1  -8   0  176.58   12.80
   1  -8   0  187.98    7.40
   1  -8   0  177.08    8.50
  -1   8   0  178.98    6.00
  -1   8   0  166.48   13.40
  -1   8   0  186.48    8.70
   0  -8   0 1281.87   29.30
   0   8   0 1275.77   37.70
   0   8   0 1267.17   29.40
   0   8   0 1177.98   29.80
  -1  -8   0  471.85   14.40
   1   8   0  467.65   19.30
   1   8   0  471.65   15.40
   1   8   0  479.25   14.50
  -2  -8   0  169.08    7.80
   2   8   0  173.98   10.70
   2   8   0  167.18    7.60
   2   8   0  168.88    9.90
   2   8   0  158.18   15.90
  -3  -8   0  178.58    8.00
   3   8   0  159.18   14.60
   3   8   0  182.88    8.10
   3   8   0  189.48   10.70
  -4  -8   0  678.23   30.60
   4   8   0  655.03   22.70
   4   8   0  681.63   26.30
   4   8   0  645.74   17.90
  -5  -8   0   21.30    5.50
  -5  -8   0   34.80   10.60
   5   8   0   24.40    6.30
   5   8   0   13.10    3.30
   5   8   0    8.20    2.70
   5   8   0   18.20    5.10
  -6  -8   0  193.18   19.10
   6   8   0  175.68    8.30
   6   8   0  169.08   12.50
   6   8   0  183.38   12.90
   6   8   0  172.18    9.50
  -7  -8   0   27.30   10.70
   7   8   0   35.40    5.80
   7   8   0   27.30    6.80
   7   8   0   29.20    7.20
   7   8   0   32.30    4.60
  -8  -8   0   91.09   17.90
   8   8   0   87.49    8.40
   8   8   0   95.59   10.60
   8   8   0  105.89   11.90
   9   8   0   10.10    5.40
   9   8   0    7.30    5.10
   9   8   0   -3.00    3.60
  10   8   0  125.69   13.30
  10   8   0  149.39   10.80
  10   8   0  135.89    8.30
  10   8   0  139.79   14.40
  11   8   0   -2.70    4.40
  11   8   0   -1.50    4.30
  12   8   0   38.80   10.40
  12   8   0    1.90    6.20
  13   8   0   39.80   10.20
  13   8   0   29.30    9.00
  13  -9   0    4.60    5.00
  12  -9   0   43.80    7.70
  12  -9   0   33.40    8.50
 -12   9   0   37.60   16.00
  11  -9   0   10.80    5.50
  11  -9   0    8.20    4.20
 -11   9   0   15.10    9.90
  10  -9   0   59.09   10.00
  10  -9   0   72.09    9.90
 -10   9   0   50.39   14.40
   9  -9   0    4.10    3.60
   9  -9   0    1.90    3.40
  -9   9   0    6.10    8.30
   8  -9   0  121.09    7.80
   8  -9   0  101.79    9.20
   8  -9   0  109.19   10.00
  -8   9   0  108.79   19.90
   7  -9   0    1.20    2.80
   7  -9   0    1.80    3.00
  -7   9   0    8.10    7.50
   6  -9   0  355.46   15.40
   6  -9   0  365.66   12.40
   6  -9   0  350.26   15.10
  -6   9   0  370.46   17.00
  -6   9   0  371.76   26.20
   5  -9   0   71.09    5.00
   5  -9   0   77.59    7.00
  -5   9   0   72.29    6.90
  -5   9   0   69.89    7.40
  -5   9   0   78.99   15.60
   4  -9   0   -4.00    4.20
   4  -9   0    5.60    1.80
   4  -9   0    3.50    3.00
  -4   9   0    4.40    2.70
  -4   9   0    5.00    5.80
  -4   9   0    2.50    2.30
   3  -9   0   76.49    4.50
   3  -9   0   92.29   11.40
   3  -9   0   85.79    6.60
  -3   9   0   87.89   13.40
  -3   9   0   77.69    4.30
  -3   9   0   74.99    7.50
  -3   9   0   81.59    6.20
   2  -9   0  136.69    6.20
   2  -9   0  110.39   11.60
   2  -9   0  126.19    7.70
  -2   9   0  138.99    5.00
  -2   9   0  142.59    7.20
  -2   9   0  138.59   14.00
  -2   9   0  149.09    8.30
   1  -9   0   59.49    9.70
   1  -9   0   72.09    5.80
  -1   9   0   63.59   10.20
  -1   9   0   57.49    3.60
  -1   9   0   61.89    5.50
   0  -9   0  126.89    7.40
   0   9   0  115.79    7.00
   0   9   0  116.29   11.30
   0   9   0  119.69    6.50
  -1  -9   0  115.19    7.00
   1   9   0  117.59    7.50
   1   9   0  116.59    7.00
   1   9   0  127.99   11.20
  -2  -9   0  177.58    8.40
   2   9   0  182.08   11.90
   2   9   0  175.28    8.30
   2   9   0  163.28   10.30
   2   9   0  195.28   17.80
  -3  -9   0  130.49    7.30
   3   9   0  136.59    7.20
   3   9   0  130.29    9.40
   3   9   0  126.09    9.70
   3   9   0  122.19   14.30
   4   9   0   34.00    8.60
   4   9   0   46.40    4.60
   4   9   0   30.10    6.10
  -5  -9   0  121.09   18.40
   5   9   0  116.09    7.00
   5   9   0  123.59   10.20
   5   9   0  118.19   11.80
  -6  -9   0  221.38   21.40
   6   9   0  207.98   14.10
   6   9   0  177.58    9.80
   6   9   0  188.58   15.80
   6   9   0  188.48    9.10
  -7  -9   0   11.00   10.40
   7   9   0    7.40    3.00
   7   9   0    5.90    3.90
   7   9   0    3.30    4.20
   7   9   0    9.20    3.70
  -8  -9   0  554.64   35.00
   8   9   0  550.64   19.30
   8   9   0  564.64   17.90
   8   9   0  570.84   26.00
   8   9   0  564.64   24.70
   9   9   0   35.80    8.60
   9   9   0   39.60    8.80
   9   9   0   28.20    5.80
   9   9   0   37.50    5.50
  10   9   0  149.49    9.80
  10   9   0  164.48   15.60
  10   9   0  133.69   13.90
  11   9   0    0.60    4.30
  11   9   0    6.00    5.60
  12   9   0   27.80    8.10
  12   9   0   12.80    7.30
  12 -10   0   -0.80    3.90
  12 -10   0    0.60    3.60
 -12  10   0    7.10    8.30
  11 -10   0   -0.60    3.20
  11 -10   0   -5.00    2.90
 -11  10   0    1.40    7.10
  10 -10   0   61.49    9.40
  10 -10   0   59.79   10.40
 -10  10   0   70.49   18.20
   9 -10   0   77.79   10.50
   9 -10   0   73.09    9.70
  -9  10   0   66.49   16.50
   8 -10   0   29.90    6.40
   8 -10   0   17.70    5.30
   8 -10   0   20.60    4.00
  -8  10   0   32.30   11.80
   7 -10   0    7.80    2.70
   7 -10   0   14.20    4.40
   7 -10   0   11.60    4.10
  -7  10   0   14.50    8.40
   6 -10   0  162.98   10.60
   6 -10   0  154.18    7.70
  -6  10   0  149.19   18.80
   5 -10   0  151.58    9.90
   5 -10   0  153.08    7.00
  -5  10   0  153.98   10.30
  -5  10   0  153.58   17.90
   4 -10   0  377.16   15.30
   4 -10   0  365.26   27.60
   4 -10   0  371.66   11.10
  -4  10   0  395.06   25.40
  -4  10   0  365.16   15.50
  -4  10   0  387.06   15.30
   3 -10   0   59.79   11.00
   3 -10   0   60.99    5.90
   3 -10   0   49.20    4.00
  -3  10   0   65.39   11.90
  -3  10   0   44.50    6.20
  -3  10   0   55.79    3.60
  -3  10   0   50.89    5.40
   2 -10   0  157.78    9.10
   2 -10   0  147.89   15.60
  -2  10   0  142.09   14.80
  -2  10   0  151.88    8.90
  -2  10   0  153.48    7.70
  -2  10   0  160.58    5.70
   1 -10   0    4.50    2.70
  -1  10   0    8.10    5.60
  -1  10   0   11.30    3.40
   0 -10   0 2076.99   45.40
   0  10   0 1978.10   45.30
   0  10   0 2068.09   56.79
   0  10   0 2081.09   43.50
  -1 -10   0   71.09    5.90
   1  10   0   76.69    9.50
   1  10   0   65.19    6.10
   1  10   0   77.19    6.00
  -2 -10   0  292.17   11.60
   2  10   0  269.27   13.80
   2  10   0  282.07   13.20
   2  10   0  287.87   11.50
   2  10   0  305.27   22.40
   2  10   0  261.77   15.30
  -3 -10   0   48.70    5.10
   3  10   0   50.99    8.00
   3  10   0   53.09    4.90
   3  10   0   53.09   11.70
   3  10   0   60.69    7.20
   4  10   0  399.06   17.80
   4  10   0  401.06   17.30
   4  10   0  391.46   13.90
   4  10   0  374.46   21.80
  -5 -10   0   32.70   11.70
   5  10   0   57.19   10.10
   5  10   0   47.70    7.90
  -6 -10   0  280.37   39.40
   6  10   0  340.47   18.90
   6  10   0  327.07   13.50
   6  10   0  342.37   13.00
   6  10   0  349.87   18.10
  -7 -10   0   25.90   11.20
   7  10   0   27.70    7.40
   7  10   0   24.60    6.80
   7  10   0   22.50    4.70
   7  10   0   24.90    4.30
   8  10   0    5.50    4.30
   8  10   0    3.60    4.50
   8  10   0    3.00    4.70
   8  10   0   10.90    3.40
   9  10   0    3.40    3.40
   9  10   0    4.80    5.90
   9  10   0    3.10    4.80
   9  10   0    4.30    4.60
  10  10   0   35.20    8.90
  10  10   0   37.00    9.40
  11  10   0   -2.90    4.30
  11  10   0   -2.90    4.80
  12  10   0   -0.40    5.00
  12  10   0   -0.40    4.80
  12 -11   0   56.89   11.10
  12 -11   0   53.39    9.00
 -12  11   0   49.40   17.10
  11 -11   0   16.30    5.60
  11 -11   0   14.10    8.40
 -11  11   0    7.00   10.90
  10 -11   0   74.39   10.60
  10 -11   0   60.49    9.90
 -10  11   0   76.99   20.10
   9 -11   0    7.20    4.30
   9 -11   0   10.30    4.20
  -9  11   0    9.80    9.50
   8 -11   0   13.90    5.10
   8 -11   0   16.00    5.10
   8 -11   0   14.30    3.90
  -8  11   0   13.70    9.10
   7 -11   0    2.40    3.30
   7 -11   0    8.70    2.70
  -7  11   0    2.40    7.60
   6 -11   0   80.59    5.70
   6 -11   0   77.89    8.10
  -6  11   0   47.60   13.40
   5 -11   0  229.28   12.50
   5 -11   0  207.88    8.60
  -5  11   0  214.78   20.70
  -5  11   0  229.78   12.80
   4 -11   0   50.89    7.40
   4 -11   0   44.60    4.10
   3 -11   0  101.29   13.00
   3 -11   0  107.79    6.00
   3 -11   0  110.99    8.20
  -3  11   0  120.79    7.80
  -3  11   0  122.19   14.90
  -3  11   0  104.69    4.90
  -3  11   0  108.59    9.10
   2 -11   0  698.23   30.40
   2 -11   0  664.73   17.90
   2 -11   0  644.94   20.90
  -2  11   0  630.24   17.90
  -2  11   0  643.54   18.80
  -2  11   0  680.43   21.50
  -2  11   0  673.43   32.10
   1 -11   0   20.40    4.30
  -1  11   0   20.10    7.90
  -1  11   0   15.00    3.70
  -1  11   0   13.40    2.50
   0 -11   0  501.05   17.10
   0  11   0  514.05   25.40
   0  11   0  483.75   17.10
   0  11   0  500.35   15.30
  -1 -11   0   36.60    5.40
   1  11   0   55.29    9.60
   1  11   0   39.80    4.60
   1  11   0   49.50    5.60
  -2 -11   0  180.18    9.50
   2  11   0  153.58   10.20
   2  11   0  214.48   12.50
   2  11   0  215.78   20.40
   2  11   0  151.58   12.70
   2  11   0  195.78    9.60
  -3 -11   0   20.30    4.10
   3  11   0   23.60    7.90
   3  11   0   15.00    4.80
   3  11   0    9.90    3.20
   3  11   0   11.50    5.00
   4  11   0  278.37   15.30
   4  11   0  280.67   11.80
   4  11   0  283.67   15.30
   4  11   0  230.88   19.10
   5  11   0  186.18   15.80
   5  11   0  223.68   14.50
   5  11   0  208.58   12.60
   5  11   0  189.48    9.80
  -6 -11   0   55.29   13.90
   6  11   0   36.40    5.90
   6  11   0   25.40    7.80
   6  11   0   35.50    8.10
   6  11   0   32.20    5.10
  -7 -11   0    6.40   11.00
   7  11   0   12.90    3.50
   7  11   0   21.30    5.10
   7  11   0   19.90    7.00
   7  11   0   13.10    5.60
   8  11   0  322.77   13.60
   8  11   0  275.67   18.30
   8  11   0  308.57   19.60
   9  11   0    5.90    5.40
   9  11   0    5.40    5.60
  10  11   0   39.20   10.00
  10  11   0   36.80    9.60
  11  11   0   51.49   11.30
  11  11   0   30.40    8.30
  12  11   0   61.99   13.30
  12  11   0   68.19   13.00
  12 -12   0   24.70    7.00
  12 -12   0   16.80    6.40
 -12  12   0   35.70   12.70
  11 -12   0   23.60    7.40
  11 -12   0   14.70    5.70
 -11  12   0    9.90   10.00
  10 -12   0  311.47   18.10
  10 -12   0  288.97   17.30
 -10  12   0  315.37   31.20
   9 -12   0    6.70    4.20
  -9  12   0   13.30    9.10
   8 -12   0   81.79    9.20
   8 -12   0   82.79    6.90
  -8  12   0   66.19   16.20
   7 -12   0    4.20    2.30
   7 -12   0   -2.20    2.80
  -7  12   0    1.90    6.90
   6 -12   0  351.76   16.90
   6 -12   0  387.06   12.80
  -6  12   0  365.66   29.20
   5 -12   0    1.20    2.20
   5 -12   0    5.50    3.90
  -5  12   0    6.20    6.80
  -5  12   0    4.40    3.40
   4 -12   0  583.04   21.30
   4 -12   0  610.64   16.70
  -4  12   0  621.64   21.00
  -4  12   0  575.24   33.20
   3 -12   0   83.59    5.70
   3 -12   0   87.09   15.00
  -3  12   0   91.49    4.60
  -3  12   0   88.09    7.00
  -3  12   0   57.49   14.60
   2 -12   0   40.10    5.90
  -2  12   0   31.50   10.30
  -2  12   0   39.10    3.20
  -2  12   0   42.10    4.80
   1 -12   0  320.67   14.00
  -1  12   0  348.67   10.30
  -1  12   0  323.27   22.20
  -1  12   0  297.57   16.40
   0 -12   0  465.55   16.80
   0  12   0  437.96   14.40
   0  12   0  447.06   24.50
   0  12   0  426.76   16.40
  -1 -12   0   21.70    4.30
   1  12   0   11.70    6.20
   1  12   0   17.20    3.90
   1  12   0   17.90    4.20
  -2 -12   0   70.19    6.50
   2  12   0   75.19   16.10
   2  12   0   70.19    6.10
   2  12   0   71.79    8.60
   2  12   0   66.49    7.20
   2  12   0   65.09   10.90
  -3 -12   0  169.68    9.70
   3  12   0  154.08   18.20
   3  12   0  168.58    9.50
   3  12   0  168.68   12.20
   3  12   0  193.18   14.30
   4  12   0   22.90    4.40
   4  12   0   37.60   10.40
   4  12   0   20.70    6.00
   4  12   0   22.40    5.60
   5  12   0  160.08   11.70
   5  12   0  143.49    8.90
   5  12   0  139.59   15.50
   6  12   0   87.79    9.00
   6  12   0  110.59    8.20
   6  12   0   99.09   13.30
   6  12   0  130.59   13.10
   7  12   0    1.50    3.70
   7  12   0   11.30    5.60
   7  12   0   11.50    5.70
   8  12   0   78.89    7.30
   8  12   0   69.39   12.30
   8  12   0   62.19    6.90
   8  12   0   58.09   12.90
   9  12   0    9.20    6.30
   9  12   0   17.20    6.80
  10  12   0  142.49   14.80
  10  12   0  127.49   20.00
  11  12   0    6.20    5.50
 -11  13   0    6.30   10.40
  10 -13   0   23.90    6.90
 -10  13   0   26.20   12.60
   9 -13   0   37.00    8.10
  -9  13   0   21.90   13.30
   8 -13   0   51.79    5.80
   8 -13   0   43.00    8.20
  -8  13   0   54.79   14.30
   7 -13   0   -0.40    2.20
   7 -13   0    0.90    3.20
  -7  13   0   11.70    9.40
   6 -13   0  252.47   10.10
   6 -13   0  244.78   14.20
  -6  13   0  250.17   25.10
   5 -13   0    2.60    3.10
   5 -13   0    5.90    2.40
  -5  13   0    4.10    7.50
   4 -13   0   36.40    6.30
   4 -13   0   28.00    4.20
  -4  13   0   21.60   10.30
  -4  13   0   35.20    5.90
   3 -13   0   12.70    4.70
   3 -13   0   13.00    3.00
  -3  13   0    6.70    1.90
  -3  13   0    5.10    3.80
  -3  13   0   13.10    8.00
   2 -13   0   75.29    7.50
  -2  13   0   53.19   14.80
  -2  13   0   75.59    6.10
  -2  13   0   64.59    4.10
   1 -13   0  133.99   11.50
  -1  13   0  141.99   16.10
  -1  13   0  133.69    6.20
   0 -13   0   24.60    5.60
   0  13   0   26.60    8.30
   0  13   0   37.40    5.00
  -1 -13   0  176.68   10.40
   1  13   0  165.48   15.70
   1  13   0  193.68   10.40
  -2 -13   0  355.86   14.80
   2  13   0  368.76   16.40
   2  13   0  380.16   28.80
   2  13   0  345.77   20.90
   2  13   0  354.36   17.90
  -3 -13   0   28.60    5.40
   3  13   0   12.00    9.10
   3  13   0   10.40    6.00
   3  13   0   27.00    6.40
   3  13   0   18.90    6.20
   4  13   0  590.54   32.90
   4  13   0  587.44   25.60
   4  13   0  581.74   24.10
   5  13   0   22.20    6.70
   5  13   0   47.80   11.50
   5  13   0   31.30    7.40
   6  13   0   20.70    7.00
   6  13   0   14.30    5.40
   6  13   0    7.90    7.10
   7  13   0   -0.60    4.30
   7  13   0    3.30    5.20
   7  13   0   -2.40    3.30
   7  13   0   -6.80    2.60
   8  13   0   82.79   13.40
   8  13   0   73.79    7.50
   8  13   0   66.29    7.50
   8  13   0   87.89   14.00
   9  13   0   72.39   12.10
   9  13   0   91.49   14.30
  10  13   0   18.70    8.60
  10  13   0   24.70    8.80
  11  13   0   54.19   11.20
  11  13   0   53.19   11.90
  11 -14   0   11.80    4.70
 -11  14   0    9.20   10.40
  10 -14   0  221.28   16.40
 -10  14   0  218.78   27.30
   9 -14   0    9.30    5.00
  -9  14   0   11.50   19.20
   8 -14   0   83.89    7.30
   8 -14   0   97.89   10.30
  -8  14   0  120.09   24.30
   7 -14   0   38.90    7.70
   7 -14   0   41.50    5.50
  -7  14   0   24.30   11.80
   6 -14   0  116.29    7.20
   6 -14   0  101.49   10.00
  -6  14   0   85.19   17.30
   5 -14   0  100.49    9.90
   5 -14   0   70.49    6.10
  -5  14   0   87.39   17.00
   4 -14   0  437.86   14.20
   4 -14   0  441.66   19.20
  -4  14   0  449.26   18.10
  -4  14   0  454.55   31.30
   3 -14   0   -0.20    2.70
   3 -14   0   -0.10    2.10
  -3  14   0    4.80    1.70
  -3  14   0    4.00    7.20
  -3  14   0   -0.60    2.70
   2 -14   0   29.90    6.30
  -2  14   0   33.80    5.60
  -2  14   0   28.20    3.30
  -2  14   0   27.70   10.50
   1 -14   0   65.79    7.10
  -1  14   0   53.49    4.40
  -1  14   0   50.59   18.80
   0 -14   0  217.98   12.10
   0  14   0  208.18    9.50
   0  14   0  198.48   18.80
  -1 -14   0   54.19    7.20
   1  14   0   54.89    6.30
   1  14   0   39.70   11.10
  -2 -14   0    7.60    3.50
   2  14   0   11.20    6.50
   2  14   0    5.60    4.40
   2  14   0    7.80   10.50
   2  14   0    8.90    4.00
  -3 -14   0   72.09    7.30
   3  14   0   61.59   15.40
   3  14   0   50.39    9.00
   3  14   0   66.69    9.30
   3  14   0   63.99   12.00
   4  14   0  293.17   18.80
   4  14   0  299.67   25.10
   4  14   0  291.77   17.70
   5  14   0    4.70    5.10
   5  14   0    8.70    6.50
   5  14   0   -1.00    5.20
   6  14   0  192.48   17.60
   6  14   0  201.08   15.60
   6  14   0  209.58   14.50
   7  14   0   28.90    6.70
   7  14   0   17.20    9.00
   7  14   0   15.40    6.60
   7  14   0   21.70    5.40
   8  14   0   -8.30    3.30
   8  14   0   -6.20    3.10
   8  14   0   -4.40    4.60
   8  14   0   -1.50    5.10
   9  14   0   47.80   11.20
   9  14   0   56.99   11.60
  10  14   0  128.09   17.80
  10  14   0  126.99   14.70
  11  14   0    3.50    6.60
  11  14   0    1.60    6.20
  11 -15   0   -4.40    3.90
  10 -15   0   33.10    7.80
 -10  15   0    1.20   10.60
   9 -15   0   24.40    7.00
   9 -15   0   16.20    6.50
  -9  15   0   12.40   11.00
   8 -15   0   43.20    7.00
   8 -15   0   41.50    8.30
  -8  15   0   25.30   13.50
   7 -15   0    6.00    3.30
   7 -15   0    0.50    3.70
  -7  15   0   -7.50    6.60
   6 -15   0  130.49    8.00
   6 -15   0  113.19   10.80
  -6  15   0  116.29   21.50
   5 -15   0   -0.60    3.60
   5 -15   0    7.90    2.80
  -5  15   0   -3.80    6.60
   4 -15   0   20.00    5.90
   4 -15   0   12.80    3.40
  -4  15   0    9.30    8.00
   3 -15   0   11.80    4.30
  -3  15   0   -3.80    6.60
  -3  15   0   12.20    3.70
  -3  15   0    4.80    1.60
   2 -15   0  328.67   16.10
  -2  15   0  345.07   27.20
  -2  15   0  330.17   13.70
  -2  15   0  312.97    9.60
   1 -15   0  162.78   11.30
  -1  15   0  154.28    7.00
  -1  15   0  160.18   18.60
   0 -15   0  158.58   11.00
   0  15   0  149.09    8.40
  -1 -15   0   60.79    8.00
   1  15   0   68.09   17.60
   1  15   0   58.89   13.50
   1  15   0   65.99    6.90
  -2 -15   0  127.79    9.70
   2  15   0  137.59   12.40
   2  15   0   90.99   14.40
   2  15   0  105.09   21.20
   2  15   0  115.09    9.90
  -3 -15   0   98.89    8.90
   3  15   0  104.49   20.10
   3  15   0   95.19   10.40
   3  15   0  114.09   13.70
   3  15   0   98.69   11.50
   4  15   0  317.37   27.50
   4  15   0  367.06   21.90
   4  15   0  367.26   19.70
   5  15   0   13.40    6.10
   5  15   0   19.30    7.00
   5  15   0   24.20    9.60
   5  15   0   23.30    7.20
   6  15   0   16.90    6.60
   6  15   0   31.60   11.20
   6  15   0   19.30    6.90
   7  15   0   21.40    8.20
   7  15   0   26.10    5.10
   7  15   0   20.80    6.40
   7  15   0   28.60    8.60
   8  15   0  115.49   14.30
   8  15   0  119.09    9.40
   8  15   0  135.89    9.20
   8  15   0  144.09   15.20
   9  15   0   -1.80    5.50
   9  15   0   -6.10    5.60
  10  15   0   72.49   12.80
  10  15   0   63.19   13.20
  10 -16   0   79.39   11.70
 -10  16   0   61.39   19.30
   9 -16   0   -8.90    3.70
  -9  16   0   -3.80    6.70
   8 -16   0   47.70    9.30
   8 -16   0   54.49    6.70
  -8  16   0   33.30   14.40
   7 -16   0   -1.10    3.40
   7 -16   0    4.00    3.00
  -7  16   0    3.80    8.10
   6 -16   0  137.29   12.20
   6 -16   0  125.19    8.10
  -6  16   0  114.19   21.70
   5 -16   0   28.30    7.10
   5 -16   0   26.10    4.40
  -5  16   0   10.90    9.80
   4 -16   0  144.79   11.60
  -4  16   0  180.28   22.20
   3 -16   0    2.70    3.60
  -3  16   0   -1.00    1.40
  -3  16   0   -0.60    7.10
   2 -16   0   38.90    6.90
  -2  16   0   24.20    3.10
  -2  16   0   31.40    5.10
  -2  16   0    8.50    8.40
   1 -16   0   45.90    7.60
  -1  16   0   21.10   10.40
  -1  16   0   43.30    4.40
   0 -16   0  479.95   19.80
   0  16   0  447.86   15.30
   0  16   0  462.75   30.40
  -1 -16   0   12.50    4.70
   1  16   0   -7.00    8.60
   1  16   0    5.80    3.70
   1  16   0   -1.30    6.90
  -2 -16   0  348.07   16.30
   2  16   0  342.67   19.30
   2  16   0  320.37   16.20
   2  16   0  331.67   23.60
   2  16   0  352.46   33.30
  -3 -16   0   11.40    4.90
   3  16   0   35.60    7.40
   3  16   0   25.60    8.80
   3  16   0   22.20    7.20
   3  16   0   41.10   16.30
   4  16   0   88.19   14.30
   4  16   0   99.59   11.60
   4  16   0   61.69   17.30
   4  16   0   89.79   10.70
   5  16   0   58.59   10.60
   5  16   0   50.49   10.40
   5  16   0   40.80   12.70
   5  16   0   55.99   10.20
   6  16   0  246.08   21.20
   6  16   0  247.88   17.80
   6  16   0  262.37   17.60
   6  16   0  252.27   19.00
   7  16   0   24.70    8.10
   7  16   0   18.60    4.80
   7  16   0    5.70    5.60
   7  16   0   11.40    7.00
   8  16   0   31.80    5.50
   8  16   0   21.30    5.40
   8  16   0   14.90    7.50
   8  16   0   17.60    8.50
   9  16   0   91.89   14.30
   9  16   0  109.69   16.40
  10  16   0   36.60    9.60
  10  16   0   14.40    8.40
  10 -17   0    4.90    5.60
   9 -17   0    9.40    6.20
  -9  17   0    4.60   11.40
   8 -17   0   84.79    8.70
   8 -17   0   88.29   12.50
  -8  17   0   75.19   20.20
   7 -17   0   39.00    8.40
   7 -17   0   42.20    6.20
  -7  17   0   39.70   15.40
   6 -17   0  157.88    9.10
   6 -17   0  187.98   14.30
  -6  17   0  210.78   25.40
   5 -17   0   94.29   10.60
  -5  17   0  106.79   22.60
   4 -17   0   -0.10    3.60
  -4  17   0    7.50    8.10
   3 -17   0   15.70    5.40
  -3  17   0   12.10    9.10
   2 -17   0  378.26   18.50
  -2  17   0  371.76   30.00
  -2  17   0  397.96   11.10
   1 -17   0   25.20    6.50
  -1  17   0   39.70    4.50
  -1  17   0   57.09   15.20
   0 -17   0  333.07   17.00
   0  17   0  344.77   27.60
   0  17   0  350.76   13.00
  -1 -17   0   10.30    5.20
   1  17   0    4.40    8.50
   1  17   0   -3.30   11.40
   1  17   0   11.40    4.40
  -2 -17   0   32.10    6.40
   2  17   0   22.60   12.70
   2  17   0   24.00    5.60
   2  17   0   41.80    8.70
   2  17   0   12.50    7.80
  -3 -17   0    1.10    3.40
   3  17   0   10.30    5.20
   3  17   0   -3.30    4.40
   3  17   0   -5.10    7.80
   3  17   0    4.30    5.40
   4  17   0  138.29   12.90
   4  17   0  125.29   13.00
   4  17   0  135.79   15.00
   4  17   0  119.89   22.70
   5  17   0   51.69   11.10
   5  17   0   56.29   11.00
   5  17   0   66.59   15.70
   5  17   0   56.59   10.20
   6  17   0   -0.70    5.00
   6  17   0    0.90    4.60
   6  17   0   -6.00    6.60
   6  17   0   14.10    5.90
   7  17   0   12.20    4.80
   7  17   0   17.50    8.70
   7  17   0   17.90    6.90
   7  17   0    9.90    5.60
   7  17   0   11.20    7.00
   8  17   0  112.59    9.90
   8  17   0  115.19   10.90
   8  17   0  113.99   15.50
   8  17   0  148.59   16.20
   9  17   0    0.80    6.00
   9  17   0    4.60    6.70
   9 -18   0   -1.80    5.50
  -9  18   0    3.70   10.70
   8 -18   0  111.59   12.50
  -8  18   0   82.79   21.70
   7 -18   0   12.80    4.30
   7 -18   0    6.10    5.10
  -7  18   0  -10.30    6.90
   6 -18   0   16.90    9.80
  -6  18   0    2.70    9.00
   5 -18   0   -1.00    4.10
  -5  18   0    2.60   10.40
   4 -18   0  161.48   13.00
  -4  18   0  198.38   24.30
   3 -18   0    7.40    5.70
  -3  18   0   -4.70    6.60
   2 -18   0   15.70    5.10
  -2  18   0    6.60    9.10
  -2  18   0    5.10    2.00
   1 -18   0   23.70    6.60
  -1  18   0   19.10   11.40
  -1  18   0   12.70    2.90
   0 -18   0  170.08   12.70
   0  18   0  190.68   22.00
   0  18   0  155.08    8.60
  -1 -18   0    2.70    4.60
   1  18   0    6.10    6.00
   1  18   0  -23.10   10.00
   1  18   0  -12.20    6.20
   1  18   0   -1.00    3.10
  -2 -18   0  100.59    9.80
   2  18   0  133.39   26.50
   2  18   0   88.19   12.50
   2  18   0   88.69    9.50
   2  18   0  108.19   17.80
  -3 -18   0   -1.50    3.70
   3  18   0   -8.90    3.60
   3  18   0    8.00   10.90
   3  18   0    8.30    7.00
   4  18   0   29.40   10.30
   4  18   0   42.40   15.40
   4  18   0   43.70    9.20
   4  18   0   13.80    7.00
   5  18   0    5.40    6.50
   5  18   0    2.60    4.50
   5  18   0   12.60   10.00
   5  18   0   -0.90    5.00
   6  18   0   43.10    9.10
   6  18   0   37.70   11.70
   6  18   0   58.69   11.80
   6  18   0   56.89   11.40
   7  18   0   -0.80    6.90
   7  18   0   -0.30    4.30
   7  18   0   10.00    6.20
   7  18   0    1.70    5.90
   7  18   0   -1.70    4.10
   8  18   0    7.00    7.10
   8  18   0   -8.10    6.10
   8  18   0   -9.40    4.30
   9  18   0   10.30    7.30
   9  18   0   26.50    8.10
   9  18   0    8.40    8.50
   8 -19   0    0.80    5.40
  -8  19   0    2.50   11.90
  -7  19   0   17.70   10.70
   6 -19   0  228.78   16.70
  -6  19   0  214.88   27.30
   5 -19   0   33.40    7.80
  -5  19   0    5.90   13.20
   4 -19   0   14.10    6.10
  -4  19   0   -7.40    7.30
   3 -19   0   14.60    5.60
  -3  19   0    6.80    7.20
   2 -19   0   91.49   10.10
  -2  19   0  124.79   22.80
  -2  19   0   96.69    5.00
   1 -19   0   -0.70    3.80
  -1  19   0   -5.60    7.80
  -1  19   0   -2.80    1.90
   0 -19   0   55.09    8.30
   0  19   0   47.00    5.60
   0  19   0   31.90   12.00
  -1 -19   0   -0.20    4.30
   1  19   0    2.70    3.00
   1  19   0    4.90    7.70
   1  19   0    6.90    5.60
   1  19   0    2.20    9.60
  -2 -19   0   76.59   10.20
   2  19   0   89.59    9.70
   2  19   0  119.29   26.20
   2  19   0   73.79   16.00
   2  19   0   83.39   12.80
  -3 -19   0    0.90    4.20
   3  19   0    9.90   11.70
   3  19   0    5.30    5.50
   3  19   0   -6.90    7.60
   3  19   0    4.90    4.20
   4  19   0  310.97   20.20
   4  19   0  274.77   18.50
   4  19   0  283.47   31.00
   4  19   0  321.27   24.30
   5  19   0   -2.20    6.30
   5  19   0    0.10    4.40
   5  19   0   -8.20    7.20
   5  19   0    6.80    5.00
   6  19   0    3.90    5.60
   6  19   0    7.90    4.40
   6  19   0   10.40    8.90
   6  19   0   10.90    7.20
   7  19   0   14.70    7.30
   7  19   0   16.30    7.50
   7  19   0    7.70    7.30
   7  19   0   14.70    7.00
   8  19   0   69.69   11.90
   8  19   0  104.89   16.20
   8  19   0  105.29   17.40
   8  19   0  101.29   10.90
  -7  20   0  -14.30    7.90
   6 -20   0   22.70    7.80
  -6  20   0    1.20   10.30
   5 -20   0   14.00    6.60
  -5  20   0   28.20   14.70
   4 -20   0  243.68   17.00
  -4  20   0  216.88   39.90
   3 -20   0   10.70    5.60
  -3  20   0    2.30    8.50
   2 -20   0   21.30    6.80
  -2  20   0   16.30   11.60
   1 -20   0    9.90    5.80
  -1  20   0    2.40    2.20
  -1  20   0    3.90    9.50
   0 -20   0   93.39   10.80
   0  20   0  108.69    7.20
   0  20   0  100.49   19.50
  -1 -20   0   15.20    6.10
   1  20   0   20.80    7.50
   1  20   0    5.60    3.50
   1  20   0    1.80    9.40
   1  20   0    0.60   12.20
  -2 -20   0   92.49   12.10
   2  20   0  127.79   16.80
   2  20   0  121.69   25.90
   2  20   0  119.19   20.50
   2  20   0  118.79   10.50
  -3 -20   0   23.90    7.10
   3  20   0   39.50    8.30
   3  20   0   51.39   18.10
   3  20   0   15.40   11.30
   3  20   0   43.50   10.20
   4  20   0   15.50    9.90
   4  20   0   37.70   16.80
   4  20   0   36.50    9.00
   4  20   0   41.70    9.00
   5  20   0   18.70    7.70
   5  20   0   20.10    7.40
   5  20   0   25.60    9.90
   5  20   0   22.80   12.10
   6  20   0  132.19   14.90
   6  20   0  114.09   16.20
   6  20   0  133.99   14.90
   6  20   0  107.79   18.20
   7  20   0   -0.90    6.20
   7  20   0   10.60    8.20
   7  20   0    3.20    6.50
   6 -21   0   91.49   13.10
  -6  21   0   88.49   22.30
   5 -21   0    0.10    5.30
  -5  21   0   -0.40   10.30
   4 -21   0    7.60    5.00
  -4  21   0    9.40   10.40
   3 -21   0    8.80    5.40
  -3  21   0   13.60   12.40
   2 -21   0   78.39   11.70
  -2  21   0   93.99   21.70
   1 -21   0   11.80    5.40
  -1  21   0   11.10    2.80
  -1  21   0   23.90   13.20
   0 -21   0   65.49   11.10
   0  21   0  107.99   26.50
   0  21   0   72.29    6.20
   0  21   0  117.99   21.50
  -1 -21   0   18.20   10.80
   1  21   0    5.00    3.60
   1  21   0   -1.20   15.20
   1  21   0   12.00    9.90
   1  21   0    3.60    7.10
   2  21   0   54.19   11.00
   2  21   0   38.50   17.60
   2  21   0   38.90    7.40
   2  21   0   34.60   13.30
   3  21   0   24.10   13.40
   3  21   0    5.60    6.10
   3  21   0    4.80    4.60
   3  21   0    9.20    9.20
   4  21   0  146.59   28.00
   4  21   0  174.68   20.50
   4  21   0  212.08   17.50
   4  21   0  156.88   14.40
   5  21   0   -2.60    8.90
   5  21   0    3.10    6.00
   5  21   0  -11.20    7.00
   5  21   0   -2.40    5.00
   6  21   0   12.10    6.90
   6  21   0    5.80    6.80
   6  21   0   24.70   10.50
   6  21   0   23.10    9.30
   5 -22   0   -5.00    4.90
  -5  22   0   12.60   12.70
   4 -22   0   74.29   12.40
  -4  22   0  118.29   24.00
   3 -22   0    0.30    4.80
  -3  22   0  -11.40    8.10
   2 -22   0   30.70    8.80
  -2  22   0   45.70   17.20
   1 -22   0   -1.50    4.90
  -1  22   0   13.10   10.70
  -1  22   0    4.80    2.10
   0 -22   0   23.50    8.00
   0  22   0   24.60   13.40
   0  22   0   31.80    4.60
   0  22   0   34.30    9.50
   0  22   0   38.30   18.20
  -1 -22   0    4.50    4.70
   1  22   0    2.10    9.10
   1  22   0   -7.20   13.10
   1  22   0   -6.60    5.00
   1  22   0   -0.10    3.20
  -2 -22   0   72.29   10.80
   2  22   0  112.59   19.10
   2  22   0   83.09   24.00
   2  22   0   73.59   13.20
  -3 -22   0    2.00    4.40
   3  22   0    8.30    9.00
   3  22   0    9.00   10.40
   3  22   0   40.80   11.00
   3  22   0    3.50    5.00
   4  22   0    1.90   11.70
   4  22   0    8.30    6.60
   4  22   0   12.10    5.80
   4  22   0    4.50    8.00
   5  22   0   10.30    6.60
   5  22   0    0.30    7.00
   5  22   0   10.10    6.70
   5  22   0   -3.10   11.40
   4 -23   0   10.70    6.60
  -4  23   0    7.70   12.20
   3 -23   0    2.20    5.30
  -3  23   0    5.00   10.80
   2 -23   0   72.19   12.40
  -2  23   0   92.89   22.90
   1 -23   0    2.70    5.20
  -1  23   0   -4.90    9.60
   0 -23   0  129.79   13.10
   0  23   0  105.59    6.60
   0  23   0   98.19   14.80
  -1 -23   0   -4.90    4.60
   1  23   0    1.10    6.10
   1  23   0   -3.90    3.20
   1  23   0   -9.60    9.30
   1  23   0   23.70   15.00
  -2 -23   0   21.60    7.40
   2  23   0   14.80    7.60
   2  23   0   13.90    4.60
   2  23   0   20.70   11.50
   2  23   0   24.50   18.60
  -3 -23   0    6.80    4.50
   3  23   0    8.30    7.70
   3  23   0   -4.40    8.70
   3  23   0    7.50   11.20
   1 -24   0   -0.10    6.20
   0 -24   0    0.30    5.50
   0  24   0   14.80   14.30
   0  24   0   18.70    8.00
   0  24  -1   -1.90    9.50
   0  24  -1    8.30    7.30
   0  24  -1   -2.20    2.60
   0 -24   1    0.60    5.90
   3  23  -1   35.80    7.20
   3  23  -1   33.40    8.30
   3  23  -1    4.10   11.00
   3  23  -1   30.60   15.50
  -3 -23   1   21.30    8.20
   2  23  -1  -10.00   13.70
   2  23  -1   -3.20    6.80
   2  23  -1    8.20    5.70
   2  23  -1   -1.30    4.40
  -2 -23   1    5.90    5.40
   1  23  -1    7.40    6.60
   1  23  -1  -23.80   14.40
   1  23  -1   18.30   11.50
   1  23  -1    0.30    3.20
  -1 -23   1    3.60    4.80
   0  23  -1   45.40   10.70
   0  23  -1    2.10   19.40
   0  23  -1   21.70    4.30
   0  23  -1   24.70   14.00
   0 -23   1   16.80    6.80
  -1  23  -1   86.49   20.90
  -1  23  -1   91.09    5.50
   1 -23   1   54.39   10.70
  -2  23  -1    2.80   11.40
   2 -23   1    6.20    6.00
  -3  23  -1   30.40   17.90
   3 -23   1   45.70    9.70
  -4  23  -1   -2.90   10.30
   4 -23   1    5.70    6.50
   5  22  -1   58.59   14.80
   5  22  -1   84.09   18.20
   5  22  -1   56.99   11.30
   5  22  -1   42.10    9.90
   4  22  -1    3.50    9.00
   4  22  -1   -4.30    5.30
   4  22  -1   -4.20    4.70
   3  22  -1    7.00   12.40
   3  22  -1    3.20    4.30
   3  22  -1   17.70    9.60
   3  22  -1   -1.60    5.30
  -3 -22   1    7.50    5.20
   2  22  -1    1.10    4.30
   2  22  -1   -5.80    7.10
   2  22  -1   16.00   14.70
   2  22  -1    2.20    5.70
  -2 -22   1    4.10    5.10
   1  22  -1  120.69   21.60
   1  22  -1   90.79    8.40
   1  22  -1   97.19   13.90
   1  22  -1  116.39   28.10
  -1 -22   1   61.69   10.00
   0  22  -1   -6.20    4.50
   0  22  -1  -17.00    7.30
   0  22  -1   16.20   14.10
   0  22  -1    3.30    3.20
   0 -22   1    0.30    4.20
  -1  22  -1   43.10    4.70
  -1  22  -1   37.30   17.70
   1 -22   1   39.20    9.70
  -2  22  -1   -4.60    9.80
  -3  22  -1   18.50   13.50
   3 -22   1   31.50    8.30
  -4  22  -1   -3.20   10.20
   4 -22   1    0.00    4.60
  -5  22  -1  100.39   24.00
   5 -22   1  114.29   13.20
   6  21  -1   11.80    8.60
   6  21  -1    7.40    5.90
   6  21  -1    5.20   10.80
   5  21  -1    9.80    6.20
   5  21  -1   22.40   11.70
   5  21  -1   18.70   10.50
   5  21  -1   25.20    7.90
   4  21  -1   44.50    9.70
   4  21  -1    9.20   10.00
   4  21  -1   57.99   19.20
   4  21  -1   34.30    8.80
   3  21  -1   95.19   18.90
   3  21  -1  140.39   12.80
   3  21  -1  130.49   14.70
   3  21  -1  143.79   27.00
  -3 -21   1  142.99   14.70
   2  21  -1   39.20   10.30
   2  21  -1   53.59   17.50
   2  21  -1   61.29   14.30
  -2 -21   1   39.90    9.90
   1  21  -1    2.80    8.10
   1  21  -1   -1.60   14.20
   1  21  -1   25.60    7.50
   1  21  -1   14.30    4.30
   0  21  -1    1.50    2.90
   0  21  -1   -1.30    8.00
   0  21  -1   -4.10   10.80
   0  21  -1   -2.60    5.50
   0 -21   1    6.40    6.30
  -1  21  -1  148.39   25.70
  -1  21  -1  126.99    7.10
   1 -21   1  123.09   12.80
  -2  21  -1   10.00   10.20
  -2  21  -1   14.80    2.50
   2 -21   1   20.30    7.20
  -3  21  -1  121.29   24.00
   3 -21   1  136.49   13.20
  -4  21  -1    3.90   11.30
   4 -21   1   -4.10    4.20
  -5  21  -1   -3.20    9.30
   5 -21   1    2.90    4.40
  -6  21  -1   -4.20    9.20
   6 -21   1   -1.90    4.40
   7  20  -1   25.10    7.60
   7  20  -1   26.20   10.60
   7  20  -1   15.90    7.90
   6  20  -1    3.00    6.30
   6  20  -1    1.30    7.30
   6  20  -1   -5.50    4.30
   6  20  -1  -11.70    7.60
   5  20  -1  142.09   18.50
   5  20  -1  153.18   24.00
   5  20  -1  162.18   15.10
   5  20  -1  166.48   16.20
   4  20  -1    7.00    6.70
   4  20  -1   13.00    6.00
   4  20  -1   14.40   12.30
   4  20  -1    3.20    8.70
  -4 -20   1    7.80    4.90
   3  20  -1   42.50    8.70
   3  20  -1   47.60   17.20
   3  20  -1   50.69    9.80
   3  20  -1   65.39   15.00
  -3 -20   1   42.40    8.60
   2  20  -1   12.60   11.20
   2  20  -1   14.00    6.50
   2  20  -1   41.50   20.40
   2  20  -1   12.90    7.10
  -2 -20   1    5.70    4.40
   1  20  -1   73.09   12.20
   1  20  -1   76.49    7.70
   1  20  -1   50.89   18.90
   1  20  -1   51.69   15.40
  -1 -20   1   67.99   10.10
   0  20  -1    6.60    9.80
   0  20  -1    3.20    3.00
   0 -20   1    5.10    4.80
  -1  20  -1   61.29   16.80
  -1  20  -1   54.49    5.20
   1 -20   1   72.49   10.70
  -2  20  -1   24.30   11.70
  -2  20  -1   -1.10    2.00
   2 -20   1   -1.60    4.10
  -3  20  -1   55.29   16.00
   3 -20   1   52.29    9.90
  -4  20  -1   -4.50    8.30
   4 -20   1   12.60    6.20
  -5  20  -1  199.48   33.80
   5 -20   1  210.58   15.60
  -6  20  -1   17.40   12.00
   6 -20   1   11.40    6.60
  -7  20  -1    6.30   10.20
   7 -20   1   -6.80    4.00
   8  19  -1   18.80    8.40
   8  19  -1   14.60    7.50
   8  19  -1   11.10    5.90
   8  19  -1    2.00    6.50
   7  19  -1   83.29   13.00
   7  19  -1   76.39   13.30
   7  19  -1  101.49   15.90
   7  19  -1   77.59   14.30
   6  19  -1    7.20    5.20
   6  19  -1    5.30    4.30
   6  19  -1   -3.80    7.20
   6  19  -1   11.40    8.10
   5  19  -1   17.20    7.90
   5  19  -1   -1.60    9.30
   5  19  -1   14.20    6.40
   5  19  -1    0.70    5.20
   4  19  -1    7.80    5.80
   4  19  -1   -8.60    4.50
   4  19  -1    7.80    7.60
   4  19  -1    1.50   10.60
  -4 -19   1   -3.10    3.70
   3  19  -1  277.87   17.00
   3  19  -1  232.28   16.90
   3  19  -1  242.78   29.70
   3  19  -1  259.77   23.30
  -3 -19   1  262.27   15.70
   2  19  -1    5.50    5.00
   2  19  -1   -6.00   11.10
   2  19  -1    3.10    8.50
   2  19  -1    7.90    4.70
  -2 -19   1   -1.70    3.60
   1  19  -1   20.90   15.50
   1  19  -1   30.60    6.20
   1  19  -1   37.70   12.70
   1  19  -1   40.50    9.40
  -1 -19   1   42.30    8.20
   0  19  -1    4.50    3.10
   0  19  -1    4.10    8.30
   0 -19   1    1.50    5.10
  -1  19  -1   88.89    6.10
  -1  19  -1   96.19   19.50
   1 -19   1   98.39   10.20
  -2  19  -1   -3.70    1.50
  -2  19  -1    1.70    7.50
   2 -19   1    9.20    4.50
  -3  19  -1   53.39    4.30
  -3  19  -1   60.59   17.90
   3 -19   1   42.40    8.40
  -4  19  -1   -0.10    7.90
   4 -19   1    9.60    5.20
  -5  19  -1   44.70   17.50
   5 -19   1   21.00    6.50
  -6  19  -1    3.30    9.10
   6 -19   1    8.40    5.00
  -7  19  -1   63.69   19.00
   7 -19   1   93.59   12.80
  -8  19  -1    2.90   11.40
   8 -19   1   13.60    7.10
   9  18  -1   18.20   10.20
   9  18  -1   22.30    9.20
   9  18  -1   11.70    8.50
   8  18  -1   -8.70    4.90
   8  18  -1    0.30    6.00
   8  18  -1    5.60    5.50
   8  18  -1   12.50    6.40
   7  18  -1    1.50    5.30
   7  18  -1   31.90    8.80
   7  18  -1   11.50    6.20
   6  18  -1   13.20    6.50
   6  18  -1   21.90    8.10
   6  18  -1   -1.50    6.30
   5  18  -1   38.00    9.40
   5  18  -1   29.80    8.50
   5  18  -1   31.00   12.70
   5  18  -1   35.10   10.50
   4  18  -1   39.70    8.50
   4  18  -1   31.40    8.30
   4  18  -1   27.90    9.80
   4  18  -1   44.60   14.90
  -4 -18   1   33.20    7.40
   3  18  -1    9.40    8.30
   3  18  -1    5.80    4.70
   3  18  -1   -1.20    9.30
   3  18  -1    2.50    3.80
  -3 -18   1    2.00    3.70
   2  18  -1   12.10    4.70
   2  18  -1  -11.90   10.20
   2  18  -1    9.80    5.70
   2  18  -1   13.60    8.60
  -2 -18   1   13.50    5.00
   1  18  -1  329.87   32.20
   1  18  -1  292.57   26.20
   1  18  -1  280.77   18.90
   1  18  -1  286.17   13.70
  -1 -18   1  308.27   16.40
   0  18  -1   11.70    9.80
   0  18  -1   32.10    5.10
   0 -18   1   35.00    7.50
  -1  18  -1  246.58    9.80
  -1  18  -1  227.78   24.50
   1 -18   1  240.08   15.10
  -2  18  -1   52.99    4.40
  -2  18  -1   43.30   14.10
   2 -18   1   23.60    6.30
  -3  18  -1   73.99    4.90
  -3  18  -1   78.39   18.10
   3 -18   1   71.79    9.80
  -4  18  -1   19.80   12.90
   4 -18   1   22.60    6.00
  -5  18  -1  267.37   28.90
   5 -18   1  263.87   17.10
  -6  18  -1   -0.20    8.60
   6 -18   1   12.20    4.60
  -7  18  -1   19.50   13.20
   7 -18   1    8.10    5.80
   7 -18   1    5.10    4.80
  -8  18  -1   29.60   13.60
   8 -18   1   14.40    7.10
  -9  18  -1   68.09   21.50
   9 -18   1  127.29   14.10
   9  17  -1   51.89   10.80
   9  17  -1   70.69   15.40
   9  17  -1   74.59   13.50
   8  17  -1   21.20    8.00
   8  17  -1   -1.70    4.90
   8  17  -1   -1.70    5.80
   8  17  -1   -2.60    5.00
   7  17  -1   56.59   12.20
   7  17  -1   68.49   11.80
   7  17  -1   84.89   13.10
   7  17  -1   80.29   10.50
   7  17  -1   65.99   12.90
   6  17  -1    5.80    7.40
   6  17  -1   13.10    6.20
   6  17  -1    6.70    6.30
   6  17  -1    4.00    5.30
   5  17  -1   13.20    6.50
   5  17  -1   27.20   10.30
   5  17  -1   17.00    7.80
   5  17  -1   39.60    9.30
   4  17  -1   -1.70    4.00
   4  17  -1   -5.50    5.50
   4  17  -1    5.20    8.50
   4  17  -1    2.40    5.10
  -4 -17   1    6.00    4.10
   3  17  -1  217.88   15.60
   3  17  -1  241.28   28.00
   3  17  -1  239.88   18.30
  -3 -17   1  287.27   15.00
   2  17  -1    2.40    5.40
   2  17  -1    2.50    3.90
   2  17  -1    3.50    7.20
   2  17  -1   -5.10   10.90
  -2 -17   1    5.90    4.10
   1  17  -1   60.19    9.90
   1  17  -1   18.00    9.20
   1  17  -1   37.00   14.80
  -1 -17   1   43.80    7.60
   0  17  -1   48.90    6.10
   0  17  -1   44.80   13.90
   0 -17   1   34.80    7.40
  -1  17  -1  105.69   19.60
  -1  17  -1  103.59    6.50
   1 -17   1  123.49   10.80
  -2  17  -1   24.00   10.00
  -2  17  -1    6.40    2.40
  -2  17  -1   13.90    4.40
   2 -17   1   15.10    5.40
  -3  17  -1   61.29   16.70
  -3  17  -1   88.19    5.40
   3 -17   1   94.99    9.80
  -4  17  -1   -2.40    6.40
   4 -17   1    9.20    4.90
  -5  17  -1   15.70    8.40
   5 -17   1   -1.20    3.00
   5 -17   1    5.30    4.80
  -6  17  -1   -7.20    7.70
   6 -17   1   -3.00    4.20
   6 -17   1    7.00    4.30
  -7  17  -1  128.89   25.80
   7 -17   1  137.59   19.50
   7 -17   1  102.49    9.00
  -8  17  -1    3.40    9.20
   8 -17   1   -0.10    5.20
  -9  17  -1   -8.50    8.00
   9 -17   1   -3.10    4.90
  10  16  -1   22.60    8.80
  10  16  -1   28.80    7.80
   9  16  -1   61.99   12.00
   8  16  -1   78.39   12.80
   8  16  -1   93.29    9.50
   8  16  -1   88.89   11.20
   8  16  -1   90.09   13.70
   7  16  -1    8.20    6.50
   7  16  -1   -2.90    4.70
   7  16  -1    6.20    5.70
   7  16  -1    2.50    5.40
   7  16  -1   15.00    4.60
   6  16  -1    6.10    5.60
   6  16  -1    2.00    4.50
   6  16  -1    1.30    7.90
   6  16  -1   -1.20    5.20
   5  16  -1  189.08   16.50
   5  16  -1  166.68   15.10
   5  16  -1  164.38   14.00
   5  16  -1  194.28   22.00
   4  16  -1    4.10    6.80
   4  16  -1    0.40    4.50
   4  16  -1   10.10    6.00
   4  16  -1    5.60    8.30
  -4 -16   1    9.60    4.70
   3  16  -1   38.30    7.20
   3  16  -1   31.00    9.40
   3  16  -1   37.70    7.50
   3  16  -1   34.80   14.30
  -3 -16   1   37.50    6.90
   2  16  -1    2.50    4.80
   2  16  -1   13.60    4.90
   2  16  -1   -7.80    8.80
   2  16  -1    2.70    6.80
  -2 -16   1    4.10    3.40
   1  16  -1  544.45   19.60
   1  16  -1  550.44   24.40
   1  16  -1  535.85   31.40
  -1 -16   1  501.75   20.60
   0  16  -1   23.20    4.60
   0  16  -1   16.20    9.20
   0 -16   1   13.30    4.80
  -1  16  -1  817.82   20.80
  -1  16  -1  840.12   42.50
   1 -16   1  818.72   27.80
  -2  16  -1   -2.90    2.30
  -2  16  -1   -1.10    6.80
  -2  16  -1    0.60    1.90
   2 -16   1    0.40    3.40
  -3  16  -1    0.00    6.50
  -3  16  -1    8.60    2.30
  -3  16  -1   15.80    4.30
  -4  16  -1   10.40    8.80
   4 -16   1    8.20    3.70
   4 -16   1   11.40    5.00
  -5  16  -1  106.49   21.00
   5 -16   1  119.89    8.30
   5 -16   1  125.89   11.50
  -6  16  -1   17.90   11.30
   6 -16   1    1.40    4.30
   6 -16   1    0.20    3.40
  -7  16  -1   87.09   19.50
   7 -16   1   74.49    7.40
   7 -16   1   76.19   11.40
  -8  16  -1   -1.00    9.40
   8 -16   1   11.20    6.00
   8 -16   1   20.50    4.80
  -9  16  -1   23.60   13.30
   9 -16   1   25.40    7.50
 -10  16  -1  -13.20    9.10
  10 -16   1   -0.90    4.70
  10  15  -1    9.40    7.30
  10  15  -1   35.50    9.20
   9  15  -1  144.39   15.80
   9  15  -1  142.49   14.50
   8  15  -1    4.30    3.70
   8  15  -1    0.90    5.80
   8  15  -1    0.50    4.30
   8  15  -1   -2.90    4.50
   7  15  -1  196.78   16.10
   7  15  -1  176.58   11.70
   7  15  -1  188.78   14.30
   6  15  -1   34.00    8.90
   6  15  -1   33.80   10.30
   6  15  -1   27.50    8.20
   6  15  -1   27.70    7.70
   5  15  -1   -3.90    3.80
   5  15  -1   -0.70    5.50
   5  15  -1   -0.20    4.30
   5  15  -1    3.20    6.60
   4  15  -1   12.40    5.80
   4  15  -1   23.80   10.50
   4  15  -1   11.10    6.90
  -4 -15   1   12.90    4.60
   3  15  -1  357.56   22.80
   3  15  -1  359.56   30.10
   3  15  -1  335.77   17.90
   3  15  -1  352.86   18.40
  -3 -15   1  367.56   16.10
   2  15  -1   49.99   11.20
   2  15  -1   65.69   17.30
   2  15  -1   50.39    8.70
   2  15  -1   59.79    8.50
  -2 -15   1   64.79    7.40
   1  15  -1   76.89    7.40
   1  15  -1   56.99   12.70
  -1 -15   1   83.99    8.30
   0  15  -1   36.80    5.30
   0  15  -1   20.90    9.90
   0 -15   1   39.60    7.40
  -1  15  -1   90.29   16.70
  -1  15  -1   66.69    5.20
   1 -15   1   72.89    8.10
  -2  15  -1    1.00    2.70
  -2  15  -1    6.30    8.00
  -2  15  -1    4.60    2.00
   2 -15   1    5.20    3.70
  -3  15  -1  288.27   13.30
  -3  15  -1  211.68   22.80
  -3  15  -1  247.68    8.90
   3 -15   1  278.87   15.00
   3 -15   1  260.57   11.40
  -4  15  -1   43.30   13.50
  -4  15  -1   69.09    7.90
   4 -15   1   65.69    9.90
   4 -15   1   56.69    6.00
  -5  15  -1   -1.10    7.00
   5 -15   1    0.90    3.30
   5 -15   1    6.50    3.30
  -6  15  -1   19.50   11.00
  -7  15  -1  175.98   22.30
   7 -15   1  133.59   12.10
   7 -15   1  133.39    8.90
  -8  15  -1   19.70   12.50
   8 -15   1    7.20    4.70
   8 -15   1   13.00    4.20
  -9  15  -1   42.40   14.80
   9 -15   1   67.69   13.10
 -10  15  -1   22.50   13.10
  10 -15   1   25.40    7.30
  11  14  -1   63.59   11.50
  11  14  -1   47.50   12.30
  10  14  -1   -5.00    5.10
   9  14  -1  139.39   14.90
   9  14  -1  119.19   13.50
   9  14  -1  136.99    9.50
   9  14  -1   98.49    9.40
   8  14  -1   48.20   10.00
   8  14  -1   50.39   10.60
   8  14  -1   49.30    7.80
   8  14  -1   43.80    7.40
   7  14  -1   41.30    8.00
   7  14  -1   43.20   10.30
   7  14  -1   26.30    8.20
   7  14  -1   41.20    7.00
   6  14  -1    2.80    5.60
   6  14  -1    1.90    4.60
   6  14  -1    2.00    3.90
   5  14  -1  620.44   27.00
   5  14  -1  590.64   30.30
   5  14  -1  559.54   26.60
   5  14  -1  601.94   25.40
   4  14  -1    1.80    5.40
   4  14  -1    1.90    4.50
   4  14  -1    5.30    4.50
   4  14  -1   -3.70    6.80
  -4 -14   1    0.50    3.00
   3  14  -1  250.97   18.70
   3  14  -1  266.27   25.60
   3  14  -1  268.77   15.70
   3  14  -1  265.17   15.50
  -3 -14   1  265.77   13.20
   2  14  -1   -0.20    3.50
   2  14  -1    7.70    6.30
   2  14  -1   10.70    5.00
   2  14  -1    1.10    9.20
  -2 -14   1    4.90    3.50
   1  14  -1   21.00    8.10
   1  14  -1   35.90    6.00
  -1 -14   1   20.10    4.80
   0  14  -1   18.10    3.90
   0  14  -1   24.80    9.00
   0 -14   1   18.90    4.80
  -1  14  -1   87.29    5.60
  -1  14  -1   99.29   20.40
   1 -14   1  102.99    8.70
  -2  14  -1    5.40    2.90
  -2  14  -1    7.70    2.30
  -2  14  -1    2.90    7.60
   2 -14   1    3.30    3.20
  -3  14  -1    3.60    7.30
  -3  14  -1    8.80    3.10
  -3  14  -1    5.50    2.10
   3 -14   1    5.60    2.80
   3 -14   1   12.10    4.30
  -4  14  -1   37.90    6.40
  -4  14  -1   25.80   11.50
   4 -14   1   46.20    5.20
   4 -14   1   32.40    6.80
  -5  14  -1  268.67   25.20
   5 -14   1  285.27   15.70
   5 -14   1  264.57   11.40
  -6  14  -1   31.20   11.70
   6 -14   1   32.80    4.90
   6 -14   1   35.50    7.10
  -7  14  -1   67.59   17.10
   7 -14   1   78.09   10.70
   7 -14   1   87.19    8.10
  -8  14  -1   18.20   10.00
   8 -14   1   22.80    4.60
   8 -14   1   19.20    6.00
  -9  14  -1   74.29   23.00
   9 -14   1   84.09   12.20
 -10  14  -1    6.30    9.90
 -11  14  -1   36.10   16.30
  11 -14   1   51.39    9.20
  11  13  -1   50.89   12.30
  11  13  -1   62.19   11.00
  10  13  -1   24.20    7.50
   9  13  -1   15.40    5.20
   9  13  -1   10.10    5.90
   9  13  -1    6.40    3.90
   9  13  -1    0.10    5.20
   8  13  -1   37.00    9.30
   8  13  -1   28.30    5.80
   8  13  -1   37.30    8.70
   8  13  -1   35.30    6.80
   7  13  -1   67.29    8.80
   7  13  -1   61.89   10.60
   7  13  -1   56.99   10.60
   7  13  -1   62.79    8.90
   6  13  -1   13.80    5.20
   6  13  -1    8.80    5.00
   6  13  -1    7.30    5.80
   5  13  -1   28.80    8.60
   5  13  -1   37.60    8.10
   5  13  -1   60.89   11.50
   4  13  -1   36.20    7.20
   4  13  -1   38.00    8.40
   4  13  -1   38.60   11.90
   4  13  -1   35.40    7.90
  -4 -13   1   44.00    6.40
   3  13  -1  220.38   16.50
   3  13  -1  218.98   13.60
   3  13  -1  200.78   21.90
   3  13  -1  208.78   13.50
  -3 -13   1  199.58   10.90
   2  13  -1   92.49    8.70
   2  13  -1   82.89   13.20
   2  13  -1   81.29   16.60
   2  13  -1   89.29    9.10
  -2 -13   1   87.29    7.40
   1  13  -1  124.89   14.10
   1  13  -1  128.29    8.80
  -1 -13   1  114.29    8.60
   0  13  -1  404.86   24.80
   0  13  -1  406.16   14.00
   0 -13   1  392.26   16.30
  -1  13  -1   16.80    8.30
  -1  13  -1   15.80    3.00
   1 -13   1   13.80    5.20
  -2  13  -1   44.30    5.80
  -2  13  -1   38.80    3.70
   2 -13   1   37.50    5.00
   2 -13   1   45.20    6.70
  -3  13  -1  141.99    8.80
  -3  13  -1  145.29    6.40
  -3  13  -1  149.88   18.00
   3 -13   1  154.98   10.60
   3 -13   1  161.18    8.40
  -4  13  -1   21.80   10.00
  -4  13  -1   33.20    5.80
   4 -13   1   41.10    5.30
   4 -13   1   31.20    6.30
  -5  13  -1   54.29    8.10
  -5  13  -1   48.10   13.40
   5 -13   1   43.90    5.30
   5 -13   1   38.90    7.20
  -6  13  -1   16.00   11.00
   6 -13   1   22.50    3.80
   6 -13   1   39.00    7.90
  -7  13  -1  195.48   23.20
   7 -13   1  189.48   13.10
  -8  13  -1    0.30    8.10
   8 -13   1   -0.90    4.00
   8 -13   1    5.50    3.10
  -9  13  -1  189.48   27.90
   9 -13   1  165.18   13.40
 -10  13  -1   -0.80    7.90
  10 -13   1   -2.30    3.40
  11 -13   1   -6.50    3.90
  11  12  -1   10.20    6.50
  11  12  -1    4.60    5.50
  10  12  -1    5.30    5.30
  10  12  -1    5.40    5.40
   9  12  -1  223.18   12.70
   9  12  -1  253.57   19.00
   9  12  -1  234.88   16.80
   8  12  -1   -5.90    4.50
   8  12  -1   10.60    4.40
   8  12  -1    2.40    4.90
   7  12  -1   -2.40    2.90
   7  12  -1   -2.50    3.50
   7  12  -1    3.10    3.40
   6  12  -1   -0.30    4.00
   6  12  -1    0.70    3.00
   6  12  -1    1.50    2.30
   6  12  -1   -1.30    3.50
   5  12  -1  579.24   27.80
   5  12  -1  585.74   23.90
   5  12  -1  605.44   24.30
   5  12  -1  592.54   19.30
   4  12  -1   42.80    8.40
   4  12  -1   32.30    5.20
   4  12  -1   27.60    9.60
   4  12  -1   30.10    6.60
  -4 -12   1   31.50    5.30
   3  12  -1  623.64   33.50
   3  12  -1  600.84   19.70
   3  12  -1  650.73   23.20
   3  12  -1  598.04   23.40
   3  12  -1  621.24   26.20
  -3 -12   1  626.84   19.70
   2  12  -1   17.70    4.60
   2  12  -1   15.30    3.80
   2  12  -1   27.80   10.00
   2  12  -1   30.30    7.70
   2  12  -1   17.50    4.90
  -2 -12   1   12.40    3.60
   1  12  -1  363.26   14.70
   1  12  -1  379.26   22.00
   1  12  -1  341.87   14.20
  -1 -12   1  371.46   14.60
   0  12  -1   48.70   10.40
   0  12  -1   51.79    5.30
   0  12  -1   46.00    6.40
   0 -12   1   40.50    6.20
  -1  12  -1  861.41   30.10
  -1  12  -1  851.81   36.70
  -1  12  -1  905.31   21.20
   1 -12   1  924.01   26.20
  -2  12  -1  183.08    7.00
  -2  12  -1  171.98   17.50
  -2  12  -1  179.88    8.90
   2 -12   1  177.38    8.90
   2 -12   1  184.88   10.70
  -3  12  -1    2.40    1.60
  -3  12  -1    4.80    2.40
   3 -12   1    4.10    2.10
   3 -12   1    3.10    2.90
  -4  12  -1  289.77   23.90
   4 -12   1  274.97   10.70
   4 -12   1  277.17   14.00
  -5  12  -1  488.55   19.50
  -5  12  -1  483.15   31.60
   5 -12   1  511.85   15.60
   5 -12   1  515.95   20.20
  -6  12  -1   12.30    8.10
   6 -12   1   14.30    3.50
   6 -12   1   12.20    5.00
  -7  12  -1   95.29   18.40
   7 -12   1   94.89    9.40
   7 -12   1   86.19    7.60
  -8  12  -1   14.40   10.60
   8 -12   1   18.60    5.60
   8 -12   1   17.20    4.10
  -9  12  -1  107.79   20.90
   9 -12   1  108.39   10.70
   9 -12   1  113.69   10.60
 -10  12  -1   32.30   12.50
  10 -12   1   13.60    5.70
  10 -12   1   20.90    6.70
 -11  12  -1  205.18   26.20
  11 -12   1  237.98   19.70
  11 -12   1  203.68   14.80
 -12  12  -1   -1.70    9.40
  12 -12   1    2.40    5.20
  12 -12   1   -2.50    3.30
  12  11  -1    3.40    6.10
  12  11  -1   18.30    6.90
  11  11  -1   -0.70    4.90
  11  11  -1    8.80    6.10
  10  11  -1   71.89    8.00
  10  11  -1   77.59   11.00
  10  11  -1   74.09   13.10
   9  11  -1   10.80    7.20
   9  11  -1   15.70    5.50
   9  11  -1   18.10    6.00
   9  11  -1   15.10    6.60
   8  11  -1   12.20    5.50
   8  11  -1    5.50    4.70
   8  11  -1   14.10    3.90
   8  11  -1    6.60    5.40
  -8 -11   1   11.00   10.50
   7  11  -1  153.88   13.30
   7  11  -1  150.08    8.60
   7  11  -1  155.18   12.70
   7  11  -1  139.79   10.40
  -7 -11   1  158.88   22.50
   6  11  -1  233.18   15.90
   6  11  -1  279.67   16.70
   6  11  -1  278.57   11.70
   6  11  -1  262.77   13.10
   4  11  -1  394.66   14.50
   4  11  -1  390.66   22.90
   4  11  -1  425.76   18.50
   3  11  -1  275.57   16.10
   3  11  -1  263.87   14.40
   3  11  -1  250.97   13.50
   3  11  -1  270.37   11.50
   3  11  -1  266.37   21.00
  -3 -11   1  264.37   11.40
   2  11  -1   58.49    6.70
   2  11  -1   57.89    5.40
   2  11  -1   54.29    7.70
   2  11  -1   74.79    9.60
   2  11  -1   62.09   13.40
  -2 -11   1   58.39    5.80
   1  11  -1  386.46   21.30
   1  11  -1  369.16   14.70
   1  11  -1  391.86   14.50
  -1 -11   1  389.16   14.40
   0  11  -1  115.39    7.90
   0  11  -1  146.39   14.20
   0  11  -1  133.59    7.50
   0 -11   1  108.79    7.90
  -1  11  -1  270.07    9.10
  -1  11  -1  248.78   11.80
  -1  11  -1  268.37   19.40
   1 -11   1  258.47   12.00
  -2  11  -1    8.80    2.40
  -2  11  -1   10.50    6.30
  -2  11  -1    5.50    2.50
  -2  11  -1   10.80    2.20
   2 -11   1    8.80    3.30
   2 -11   1   14.40    3.20
  -3  11  -1  373.26   24.80
  -3  11  -1  376.16   10.90
  -3  11  -1  377.76   14.20
   3 -11   1  368.96   15.30
   3 -11   1  355.36   26.20
   3 -11   1  356.86   12.20
  -4  11  -1   15.60    4.00
  -4  11  -1    9.20    7.40
   4 -11   1   13.20    4.70
   4 -11   1    9.80    2.60
  -5  11  -1  326.07   15.20
  -5  11  -1  306.27   24.80
   5 -11   1  322.67   11.50
   5 -11   1  333.07   15.40
  -6  11  -1   85.59   17.00
   6 -11   1   67.49    8.90
   6 -11   1   60.29    5.50
  -7  11  -1    9.20    8.20
   7 -11   1   -0.70    2.60
   7 -11   1    3.50    3.60
  -8  11  -1   -3.10    6.40
   8 -11   1    0.10    2.60
   8 -11   1    3.20    3.60
   8 -11   1    4.50    3.90
  -9  11  -1   64.79   16.30
   9 -11   1   63.49    9.50
   9 -11   1   90.59   10.00
 -10  11  -1   13.10    9.90
  10 -11   1    3.40    4.30
  10 -11   1    3.70    4.00
 -11  11  -1    6.00   10.50
  11 -11   1    1.40    4.20
  11 -11   1    2.40    4.30
 -12  11  -1   24.40   13.10
  12 -11   1   13.60    6.00
  12  10  -1    5.20    6.60
  12  10  -1   13.40    6.40
  11  10  -1   28.30    8.40
  11  10  -1   10.20    5.40
  11  10  -1   22.00    8.50
  10  10  -1   29.60    6.20
  10  10  -1   26.60    7.90
  10  10  -1   28.00    8.00
  10  10  -1   21.30    4.80
   9  10  -1  300.67   20.00
   9  10  -1  342.97   13.30
   9  10  -1  309.17   15.50
   8  10  -1   41.10    8.60
   8  10  -1   34.00    9.10
   8  10  -1   23.70    5.90
   8  10  -1   34.30    5.00
  -8 -10   1   11.50   13.20
   7  10  -1   23.40    5.60
   7  10  -1   25.40    6.10
   7  10  -1   18.20    3.90
   7  10  -1   12.20    5.70
  -7 -10   1   28.30   11.90
   6  10  -1    4.20    2.90
   6  10  -1    9.20    3.40
   6  10  -1    1.30    3.90
  -6 -10   1    8.20    8.20
   5  10  -1  265.97   16.10
   5  10  -1  235.98   10.40
   5  10  -1  236.88   14.20
   4  10  -1   48.30    7.60
   4  10  -1   63.09   11.20
   4  10  -1   52.99    5.10
   3  10  -1  158.88   15.90
   3  10  -1  141.19    9.70
   3  10  -1  147.39    8.00
  -3 -10   1  145.59    8.00
   2  10  -1    5.20    3.10
   2  10  -1    5.20    2.90
   2  10  -1    0.60    1.70
   2  10  -1    6.90    4.10
   2  10  -1   15.20    7.80
  -2 -10   1    5.40    2.40
   1  10  -1  286.57   11.60
   1  10  -1  291.47   17.10
   1  10  -1  289.07   12.40
  -1 -10   1  275.27   11.30
   0  10  -1   38.20    5.30
   0  10  -1   39.50    8.50
   0  10  -1   40.10    4.70
   0 -10   1   44.20    5.80
  -1  10  -1 1013.80   30.30
  -1  10  -1 1075.79   23.50
  -1  10  -1 1088.89   38.90
   1 -10   1 1046.10   27.70
   1 -10   1 1050.79   26.00
  -2  10  -1   63.79    5.10
  -2  10  -1   59.69    5.80
  -2  10  -1   57.99   11.80
  -2  10  -1   62.29    3.90
   2 -10   1   52.59    5.60
   2 -10   1   58.89    4.90
  -3  10  -1   47.10    5.10
  -3  10  -1   49.10    3.70
  -3  10  -1   41.00   10.60
  -3  10  -1   49.99    6.90
   3 -10   1   51.49    4.30
   3 -10   1   55.19    7.40
   3 -10   1   46.40    9.60
  -4  10  -1   22.80    4.70
  -4  10  -1   21.60    4.60
  -4  10  -1   14.20    7.50
   4 -10   1   13.20    2.70
   4 -10   1   13.90    3.90
  -5  10  -1  830.02   26.40
  -5  10  -1  897.31   40.50
   5 -10   1  889.11   26.70
   5 -10   1  824.82   21.20
  -6  10  -1   36.20   11.90
  -6  10  -1   27.90    6.20
   6 -10   1   40.00    6.20
   6 -10   1   46.70    7.30
   6 -10   1   38.30    4.60
  -7  10  -1  135.69   21.70
   7 -10   1  158.48   10.90
   7 -10   1  161.88   11.10
   7 -10   1  137.59    8.20
  -8  10  -1    1.10    7.70
   8 -10   1   -3.00    3.00
   8 -10   1    4.60    3.50
   8 -10   1    0.30    2.60
  -9  10  -1  282.27   26.90
   9 -10   1  283.27   16.50
   9 -10   1  292.07   16.10
 -10  10  -1   -3.70    7.80
  10 -10   1   11.30    5.60
  10 -10   1    1.80    3.30
 -11  10  -1  163.28   27.20
  11 -10   1  171.08   13.00
  11 -10   1  201.28   15.20
 -12  10  -1  -10.50    7.40
  12 -10   1    8.70    5.30
  12 -10   1   13.50    6.00
  12   9  -1    6.40    5.60
  12   9  -1    0.30    5.70
  11   9  -1    1.30    6.10
  11   9  -1   -4.00    3.80
  11   9  -1   -7.70    2.70
  11   9  -1    2.60    4.60
  10   9  -1   21.90    7.90
  10   9  -1   34.60    8.20
  10   9  -1   40.50    5.60
  10   9  -1   43.80    7.80
   9   9  -1   68.89   11.00
   9   9  -1   53.79    8.90
   9   9  -1   68.89   11.20
   9   9  -1   75.69    6.10
   8   9  -1   17.60    6.70
   8   9  -1   45.60    9.30
   8   9  -1   34.60    6.90
  -8  -9   1    3.00    8.80
   7   9  -1  587.64   21.00
   7   9  -1  594.74   25.00
   7   9  -1  572.24   23.40
   7   9  -1  585.24   17.60
  -7  -9   1  570.64   39.70
   6   9  -1    0.80    3.40
   6   9  -1    0.20    2.50
   6   9  -1    2.00    2.00
   6   9  -1    3.20    3.40
  -6  -9   1    6.40    7.50
   5   9  -1  481.65   15.10
   5   9  -1  512.15   21.20
   5   9  -1  479.15   20.00
  -5  -9   1  463.75   26.40
  -5  -9   1  484.65   21.70
   4   9  -1  147.89   12.60
   4   9  -1  118.09    9.40
   4   9  -1  130.89    7.10
   3   9  -1   36.20    6.00
   3   9  -1   18.40    7.50
   3   9  -1   36.90    4.80
  -3  -9   1   35.20    4.60
   2   9  -1   20.20    5.80
   2   9  -1   15.80    3.30
   2   9  -1    8.20    6.90
   2   9  -1   14.90    4.00
   2   9  -1   16.30    4.30
  -2  -9   1   19.60    3.50
   1   9  -1  541.05   17.70
   1   9  -1  542.65   16.50
   1   9  -1  528.85   22.20
  -1  -9   1  554.14   16.40
   0   9  -1   17.20    5.80
   0   9  -1    7.20    2.50
   0  -9   1    5.50    2.60
  -1   9  -1   30.50    7.80
  -1   9  -1   19.60    2.80
  -1   9  -1   23.30    4.20
   1  -9   1   22.30    3.90
   1  -9   1   17.80    3.10
  -2   9  -1  215.68    8.90
  -2   9  -1  224.38   10.50
  -2   9  -1  223.98    7.30
  -2   9  -1  218.18   16.50
   2  -9   1  232.98   15.80
   2  -9   1  216.58   10.30
   2  -9   1  222.58    8.60
  -3   9  -1  155.88    9.00
  -3   9  -1  151.38    6.20
  -3   9  -1  143.69   14.80
  -3   9  -1  139.29    8.00
   3  -9   1  144.19   13.70
   3  -9   1  144.99    6.50
   3  -9   1  155.18    8.90
  -4   9  -1   50.79   11.80
  -4   9  -1   49.80    6.90
  -4   9  -1   44.50    6.20
   4  -9   1   38.10    3.80
   4  -9   1   41.20    9.30
   4  -9   1   52.19    5.80
  -5   9  -1   22.30    9.40
   5  -9   1   34.10    4.30
   5  -9   1   29.80    5.50
   5  -9   1   27.10    4.80
  -6   9  -1   -1.00    5.00
  -6   9  -1    2.40    3.30
   6  -9   1    1.00    2.70
   6  -9   1    3.30    2.00
   6  -9   1    0.20    2.60
  -7   9  -1   96.79   18.40
   7  -9   1   76.49    6.30
   7  -9   1   79.39    8.30
   7  -9   1   77.89    8.00
  -8   9  -1   59.09   14.50
   8  -9   1   67.89    9.10
   8  -9   1   57.89    8.60
  -9   9  -1  247.28   24.80
   9  -9   1  281.57   15.40
   9  -9   1  284.27   16.60
 -10   9  -1    5.70    6.90
  10  -9   1    0.30    3.10
  10  -9   1    4.40    4.10
 -11   9  -1   -1.50    8.20
  11  -9   1   -4.00    3.10
  11  -9   1    1.40    4.40
 -12   9  -1    7.30   11.20
  12  -9   1    5.10    4.70
  12  -9   1   10.80    6.30
  13   8  -1  114.99   17.50
  12   8  -1    9.40    5.70
  12   8  -1    4.80    4.80
  11   8  -1   22.90    7.50
  11   8  -1   24.20    6.40
  11   8  -1   16.00    7.90
  11   8  -1   17.00    4.10
  10   8  -1    2.50    5.10
  10   8  -1   -1.20    4.30
  10   8  -1    1.90    2.30
  10   8  -1    5.60    5.10
   9   8  -1  337.97   19.00
   9   8  -1  327.47   20.20
   9   8  -1  332.97   16.80
   8   8  -1    6.80    4.30
   8   8  -1    3.10    3.70
   8   8  -1    3.30    4.20
  -8  -8   1    5.80    9.00
   7   8  -1  125.09    9.50
   7   8  -1  125.59   10.80
   7   8  -1  122.89   11.40
   7   8  -1  115.79    6.90
  -7  -8   1  124.29   19.60
   6   8  -1    8.50    2.50
   6   8  -1   10.90    4.80
   6   8  -1    9.60    4.40
   6   8  -1    8.80    3.90
  -6  -8   1    1.00    3.60
  -6  -8   1    5.60    8.40
   5   8  -1  483.65   14.50
   5   8  -1  524.85   20.10
   5   8  -1  476.05   16.40
   5   8  -1  452.65   19.30
  -5  -8   1  474.25   20.60
  -5  -8   1  480.05   27.00
   4   8  -1   11.70    5.30
   4   8  -1    7.40    2.60
   4   8  -1   10.50    3.70
  -4  -8   1   13.50    4.60
  -4  -8   1    7.40    6.80
   3   8  -1  907.31   33.60
   3   8  -1  967.50   23.30
   3   8  -1  937.11   26.70
  -3  -8   1 1008.70   23.50
   2   8  -1    7.90    2.30
   2   8  -1   11.60    3.40
   2   8  -1    4.40    6.10
  -2  -8   1    7.20    2.30
   1   8  -1   32.70    3.70
   1   8  -1   22.60    4.10
   1   8  -1   27.10    6.00
  -1  -8   1   27.80    4.10
   0   8  -1   11.10    2.90
   0   8  -1   20.20    5.60
   0   8  -1   12.60    2.90
   0  -8   1    7.00    2.60
  -1   8  -1  794.32   20.70
  -1   8  -1  862.91   30.90
  -1   8  -1  839.02   22.20
   1  -8   1  825.52   21.90
  -2   8  -1    3.10    2.20
  -2   8  -1    3.90    4.60
  -2   8  -1    4.10    2.10
   2  -8   1    1.40    2.20
   2  -8   1    4.80    4.50
   2  -8   1    0.90    1.70
  -3   8  -1   46.80    3.50
  -3   8  -1   50.19    5.20
  -3   8  -1   49.50    4.90
  -3   8  -1   44.90   10.40
   3  -8   1   37.70    8.40
   3  -8   1   44.70    5.00
   3  -8   1   44.90    3.70
  -4   8  -1   27.20    6.20
  -4   8  -1   10.20    6.20
  -4   8  -1   17.80    4.00
   4  -8   1   30.60    5.00
   4  -8   1   24.40    4.00
   4  -8   1   33.20    8.50
   4  -8   1   19.40    3.00
  -5   8  -1 2467.05   70.39
  -5   8  -1 2328.87   54.29
  -5   8  -1 2285.07   59.89
   5  -8   1 2395.76   48.60
   5  -8   1 2361.66   67.69
   5  -8   1 2410.76   53.59
   5  -8   1 2363.56   52.39
  -6   8  -1   25.90    6.00
  -6   8  -1   23.40    9.40
   6  -8   1   22.20    5.10
   6  -8   1   28.60    4.20
   6  -8   1   16.30    4.30
  -7   8  -1  317.97   24.70
   7  -8   1  300.67   16.50
   7  -8   1  284.27   11.90
  -8   8  -1   11.30    8.80
   8  -8   1   10.50    4.70
   8  -8   1    9.40    4.50
  -9   8  -1  187.18   21.40
   9  -8   1  209.48   13.10
   9  -8   1  206.18   14.20
 -10   8  -1   49.10   14.70
  10  -8   1   60.99   10.10
  10  -8   1   58.59    8.90
 -11   8  -1  131.09   22.80
  11  -8   1  121.79   12.70
  11  -8   1  106.99   10.10
 -12   8  -1   52.69   15.90
  12  -8   1   34.60    7.50
  12  -8   1   52.89   10.80
 -13   8  -1    6.90    9.50
  13  -8   1    2.90    4.20
  13  -8   1   -1.70    4.30
  13   7  -1   75.99   14.60
  12   7  -1    5.70    5.70
  12   7  -1  -11.20    5.50
  12   7  -1   -6.90    4.00
  12   7  -1    0.60    5.00
  11   7  -1   98.59   14.40
  11   7  -1   74.69   12.60
  11   7  -1  107.99    6.60
  11   7  -1   65.09   10.00
  10   7  -1   13.90    6.90
  10   7  -1   20.50    7.70
  10   7  -1   42.90    9.60
  10   7  -1   42.50    5.70
   9   7  -1   18.70    6.20
   9   7  -1    6.20    2.60
   9   7  -1   10.70    4.60
   9   7  -1    5.80    6.20
   8   7  -1   32.20    6.80
   8   7  -1   28.70    6.70
   8   7  -1   27.50    4.30
   8   7  -1   41.60    8.30
  -8  -7   1   29.00   10.60
   7   7  -1   23.80    3.70
   7   7  -1   23.40    5.90
   7   7  -1   21.60    6.30
   7   7  -1   25.80    5.50
  -7  -7   1   31.50    9.50
   6   7  -1   88.19    9.10
   6   7  -1   83.89    7.60
   6   7  -1   78.39    8.50
   6   7  -1   98.19    5.70
  -6  -7   1   85.59    9.30
  -6  -7   1  102.19   13.50
   5   7  -1   18.30    4.10
   4   7  -1  267.87    9.50
   4   7  -1  260.87   12.70
   4   7  -1  275.77   14.20
  -4  -7   1  265.07   13.80
  -4  -7   1  301.37   19.10
   3   7  -1   12.90    2.50
   3   7  -1   23.10    5.90
   3   7  -1   21.40    4.30
  -3  -7   1   11.20    2.60
   2   7  -1  964.70   25.70
   2   7  -1  942.31   33.80
   2   7  -1 1004.80   23.10
  -2  -7   1  990.90   22.90
   1   7  -1 1057.99   30.50
   1   7  -1 1048.80   24.50
   1   7  -1 1023.20   26.10
  -1  -7   1 1059.99   24.40
   0   7  -1   91.89    9.00
   0   7  -1  105.89    6.00
   0  -7   1  110.19    6.10
  -1   7  -1  108.29    4.80
  -1   7  -1  116.39   10.80
   1  -7   1  135.99    6.90
   1  -7   1  112.99    5.80
  -2   7  -1  772.02   19.20
  -2   7  -1  742.43   20.70
  -2   7  -1  789.72   17.30
  -2   7  -1  800.22   29.60
   2  -7   1  741.53   20.50
   2  -7   1  776.52   28.20
  -3   7  -1  365.26   13.40
  -3   7  -1  359.76   10.40
  -3   7  -1  360.86   12.60
  -3   7  -1  354.56   20.60
   3  -7   1  341.47   12.80
   3  -7   1  364.86   19.60
   3  -7   1  353.16   10.20
  -4   7  -1  589.04   28.00
  -4   7  -1  550.54   18.20
  -4   7  -1  575.04   18.40
   4  -7   1  545.55   25.90
   4  -7   1  576.24   17.30
   4  -7   1  550.14   14.70
   4  -7   1  559.54   18.10
  -5   7  -1   66.19    8.10
  -5   7  -1   41.30    6.30
  -5   7  -1   37.00    9.50
   5  -7   1   38.50    5.90
   5  -7   1   33.80    3.90
   5  -7   1   50.59    5.60
   5  -7   1   47.90    9.70
  -6   7  -1    0.50    5.00
  -6   7  -1   10.20    3.70
   6  -7   1    9.80    3.80
   6  -7   1    6.40    5.50
   6  -7   1    4.30    2.20
   6  -7   1    1.70    2.50
   7  -7   1  171.08   10.60
   7  -7   1  173.48    9.10
   7  -7   1  184.08   11.90
  -8   7  -1    3.00    5.90
   8  -7   1    4.50    4.50
   8  -7   1   12.10    4.80
  -9   7  -1  619.54   36.10
   9  -7   1  608.14   22.50
   9  -7   1  607.44   25.30
 -10   7  -1   -0.80    6.90
  10  -7   1    5.00    4.00
  10  -7   1   -3.20    2.70
 -11   7  -1    4.20    8.50
  11  -7   1   10.40    5.80
  11  -7   1   18.50    6.10
 -12   7  -1   -4.50    8.30
  12  -7   1    8.00    4.80
  12  -7   1    0.30    3.30
  13  -7   1   90.69    9.90
  13  -7   1  118.69   14.10
  13   6  -1   53.69   12.10
  12   6  -1    2.60    2.40
  12   6  -1    5.90    5.90
  12   6  -1   -0.20    7.30
  11   6  -1   48.80    8.90
  11   6  -1   46.20   10.60
  11   6  -1   48.50    5.70
  11   6  -1   45.70    9.40
  10   6  -1   -0.60    5.10
  10   6  -1    3.60    4.40
  10   6  -1    7.40    5.80
  10   6  -1    8.20    2.90
   9   6  -1  137.79   13.40
   9   6  -1  165.08   13.10
   9   6  -1  143.19    7.60
   9   6  -1  161.08   12.80
   8   6  -1    3.90    4.30
   8   6  -1    3.00    2.00
   8   6  -1    4.20    4.00
   8   6  -1   -0.90    3.60
  -8  -6   1   -4.50    5.90
   7   6  -1    6.10    4.00
   7   6  -1    3.70    3.40
   7   6  -1    0.60    1.80
   7   6  -1    2.70    3.80
  -7  -6   1   -3.50    5.70
   6   6  -1   26.80    5.40
   6   6  -1   24.70    6.00
   6   6  -1   26.00    3.50
   6   6  -1   24.90    5.50
  -6  -6   1   23.90    7.30
  -6  -6   1   23.80    6.00
   5   6  -1 1359.86   33.80
   5   6  -1 1382.16   29.90
   5   6  -1 1400.96   37.20
   5   6  -1 1396.86   35.90
  -5  -6   1 1396.86   38.20
  -5  -6   1 1366.96   44.20
   4   6  -1    3.70    2.50
  -4  -6   1   10.50    5.90
   3   6  -1  351.76   10.40
   3   6  -1  346.07   15.60
   3   6  -1  340.97   13.40
  -3  -6   1  335.27   14.00
  -3  -6   1  356.36   18.70
   2   6  -1  323.67    9.90
   2   6  -1  325.97   12.00
   2   6  -1  306.77   16.90
  -2  -6   1  328.07    9.90
   1   6  -1 3686.73   70.49
   1   6  -1 3696.43   72.89
  -1  -6   1 3715.83   70.39
   0   6  -1  258.57    9.00
   0   6  -1  246.48   12.90
   0   6  -1  266.37    8.90
   0  -6   1  233.58    8.90
   0  -6   1  231.58    8.60
  -1   6  -1 1655.93   31.90
  -1   6  -1 1606.04   43.00
  -1   6  -1 1597.74   34.90
   1  -6   1 1595.24   42.00
   1  -6   1 1669.43   33.40
  -2   6  -1  508.65   12.20
  -2   6  -1  500.45   22.90
  -2   6  -1  526.95   15.40
  -2   6  -1  539.55   14.30
   2  -6   1  513.95   15.10
   2  -6   1  496.35   21.00
   2  -6   1  498.95   12.50
  -3   6  -1  134.69    7.50
  -3   6  -1  124.79    5.60
  -3   6  -1  128.39    7.10
  -3   6  -1  107.69   11.50
   3  -6   1  122.69    5.40
   3  -6   1  116.89   11.10
   3  -6   1  136.99    6.80
   3  -6   1  135.29    7.40
  -4   6  -1  115.39    9.40
  -4   6  -1  102.79   12.20
  -4   6  -1  116.89    7.70
   4  -6   1  118.49   12.10
   4  -6   1  130.99    7.50
   4  -6   1  118.99    7.40
   4  -6   1  113.09    5.80
  -5   6  -1  622.94   24.20
  -5   6  -1  665.23   30.00
  -5   6  -1  635.14   21.00
   5  -6   1  640.54   20.40
   5  -6   1  620.74   19.50
   5  -6   1  641.64   17.50
  -6   6  -1   98.79    8.40
  -6   6  -1   87.19   10.00
  -6   6  -1  111.69   13.90
   6  -6   1  101.39    8.40
   6  -6   1  103.69   12.30
   6  -6   1   97.59    6.40
   6  -6   1   93.79    7.40
  -7   6  -1  197.98   18.60
   7  -6   1  188.78   12.30
   7  -6   1  195.68    9.90
   7  -6   1  197.68   11.00
  -8   6  -1  179.38   18.70
   8  -6   1  181.28   12.90
   8  -6   1  137.19    9.90
  -9   6  -1  134.49   20.30
   9  -6   1  161.58   13.10
   9  -6   1  178.68   11.40
 -10   6  -1    4.20    6.20
  10  -6   1   -1.50    3.20
  10  -6   1   -2.40    3.80
 -11   6  -1   72.49   16.60
  11  -6   1   62.29    8.90
  11  -6   1   60.69   10.50
 -12   6  -1    3.20    7.70
  12  -6   1    7.90    4.10
  12  -6   1    5.30    4.70
 -13   6  -1   12.50    9.50
  13  -6   1    3.20    5.60
  13  -6   1    7.40    4.30
  13   5  -1  101.69   15.40
  12   5  -1   -7.10    2.20
  12   5  -1   15.10    6.30
  12   5  -1    0.70    5.10
  11   5  -1   65.69   13.80
  11   5  -1   68.79   12.10
  11   5  -1   57.79   11.30
  10   5  -1   27.30    7.60
  10   5  -1   24.60    7.30
  10   5  -1   35.90    8.40
   9   5  -1   16.50    6.10
   9   5  -1   22.20    6.70
   9   5  -1   26.20    7.60
   8   5  -1   48.30    8.80
   8   5  -1   56.39    9.10
   8   5  -1   44.20    7.90
  -8  -5   1   44.70    9.90
   7   5  -1  137.69   10.40
   7   5  -1  129.69   11.40
   7   5  -1  116.09   10.00
  -7  -5   1  108.59   12.10
   6   5  -1    3.20    1.70
   6   5  -1    3.90    3.20
   6   5  -1    5.90    3.60
   6   5  -1    6.10    3.40
  -6  -5   1    6.80    4.50
  -6  -5   1    6.20    3.30
   5   5  -1   19.20    2.80
   5   5  -1   23.10    4.90
   5   5  -1   24.40    4.80
   5   5  -1   19.60    4.80
  -5  -5   1   18.10    6.30
  -5  -5   1   16.80    4.50
   4   5  -1  726.63   22.70
   4   5  -1  801.02   22.70
   4   5  -1  741.83   17.70
  -4  -5   1  770.02   23.70
  -4  -5   1  809.22   28.30
   3   5  -1  145.69    8.20
   3   5  -1  128.09    5.50
   3   5  -1  164.48    9.50
  -3  -5   1  132.39   11.90
  -3  -5   1  159.78    8.90
   2   5  -1  467.65   14.40
   2   5  -1  455.55   18.50
   2   5  -1  472.15   12.00
  -2  -5   1  476.15   12.10
  -2  -5   1  472.95   15.20
   1   5  -1 1238.98   27.30
   1   5  -1 1160.18   29.80
   1   5  -1 1174.68   25.20
  -1  -5   1 1168.68   25.10
   0   5  -1 1054.19   23.20
   0   5  -1 1081.79   28.90
   0   5  -1 1054.29   23.30
   0  -5   1 1063.89   23.60
   0  -5   1 1028.10   23.20
  -1   5  -1 2406.26   44.90
  -1   5  -1 2339.07   44.20
  -1   5  -1 2402.76   47.30
  -1   5  -1 2323.97   54.69
   1  -5   1 2294.47   53.69
   1  -5   1 2384.06   47.00
   1  -5   1 2345.27   45.10
  -2   5  -1  537.55   12.30
  -2   5  -1  527.05   21.10
  -2   5  -1  512.55   14.80
  -2   5  -1  523.85   14.00
   2  -5   1  514.75   20.30
   2  -5   1  512.25   12.20
   2  -5   1  531.35   13.50
   2  -5   1  502.95   14.60
  -3   5  -1 1412.46   41.70
  -3   5  -1 1416.86   32.10
  -3   5  -1 1430.66   32.00
   3  -5   1 1364.86   31.10
   3  -5   1 1370.36   28.90
   3  -5   1 1387.56   40.90
   3  -5   1 1423.36   31.90
  -4   5  -1   85.49    6.60
  -4   5  -1   86.09   10.80
  -4   5  -1   80.99    7.90
   4  -5   1   75.49    9.70
   4  -5   1   84.29    6.30
   4  -5   1   76.39    4.80
   4  -5   1   94.19    6.40
  -5   5  -1  631.94   28.80
  -5   5  -1  654.13   21.50
   5  -5   1  649.43   17.90
   5  -5   1  678.13   21.10
   5  -5   1  690.63   20.00
   5  -5   1  636.44   27.90
  -6   5  -1    1.20    2.90
  -6   5  -1   -1.80    4.20
   6  -5   1    0.70    1.50
   6  -5   1    1.60    2.10
   6  -5   1   -1.40    2.20
   6  -5   1   -5.60    3.30
  -7   5  -1    3.80    4.70
   7  -5   1    8.30    2.80
   7  -5   1    6.00    4.80
   7  -5   1    9.00    3.70
   7  -5   1    8.70    3.50
  -8   5  -1  130.79   15.80
   8  -5   1  137.39   11.30
   8  -5   1  128.69    9.40
  -9   5  -1  186.88   19.90
   9  -5   1  189.58   14.00
 -10   5  -1   38.10   11.70
  10  -5   1   43.60    7.40
  10  -5   1   28.00    8.00
 -11   5  -1   -7.60    5.70
  11  -5   1   -0.20    2.50
  11  -5   1    2.60    4.30
 -12   5  -1   49.30   14.20
  12  -5   1   29.90    6.60
  12  -5   1   25.90    8.40
 -13   5  -1  135.29   23.40
  13  -5   1  148.09   15.50
  13  -5   1  126.89   10.90
  13   4  -1   28.20    5.90
  13   4  -1   26.00    8.10
  12   4  -1   62.89   11.90
  12   4  -1   99.69   12.50
  11   4  -1  237.48   18.10
  11   4  -1  245.28   17.50
  10   4  -1   48.50    9.30
  10   4  -1   36.40    9.30
  10   4  -1   53.49    9.90
   9   4  -1  643.54   26.70
   9   4  -1  660.73   28.10
   9   4  -1  610.14   26.20
   8   4  -1   28.00    7.10
   8   4  -1   44.50    8.60
   8   4  -1   52.09    9.00
  -8  -4   1   37.30    8.60
   7   4  -1    3.90    3.40
   7   4  -1    4.70    3.70
   7   4  -1    3.70    3.10
  -7  -4   1   -5.30    3.30
   6   4  -1   70.69    7.70
   6   4  -1   59.89    7.20
   6   4  -1   66.09    7.20
  -6  -4   1   74.19    8.60
  -6  -4   1   76.99    8.00
   5   4  -1 1628.74   39.30
   5   4  -1 1582.34   39.10
   5   4  -1 1673.23   41.00
  -5  -4   1 1631.44   42.60
  -5  -4   1 1566.14   40.80
   4   4  -1  193.68    6.60
   4   4  -1  179.98    9.50
   4   4  -1  187.38   10.10
   4   4  -1  181.18   10.80
  -4  -4   1  170.78    9.90
  -4  -4   1  186.08   11.70
   3   4  -1 1856.41   41.40
   3   4  -1 1854.31   38.10
   3   4  -1 1907.81   39.20
   3   4  -1 1967.60   41.60
  -3  -4   1 1696.03   49.90
  -3  -4   1 1964.30   42.20
   2   4  -1  700.13   20.30
   2   4  -1  651.43   17.70
   2   4  -1  634.04   14.60
  -2  -4   1  664.63   22.00
  -2  -4   1  637.24   14.60
  -2  -4   1  681.33   18.10
   1   4  -1 1040.80   22.20
   1   4  -1 1087.79   23.70
  -1  -4   1 1078.59   22.20
   0   4  -1  831.42   18.30
   0   4  -1  833.02   22.70
   0  -4   1  806.22   18.40
   0  -4   1  793.22   18.10
  -1   4  -1 5792.82  106.99
  -1   4  -1 5760.32  105.19
  -1   4  -1 5892.81  114.59
  -1   4  -1 5883.81  104.59
   1  -4   1 5814.52  104.99
   1  -4   1 5781.22  113.39
  -2   4  -1   78.89    8.30
  -2   4  -1   80.09    3.80
  -2   4  -1   78.69    4.90
   2  -4   1   73.79    4.80
   2  -4   1   85.39    4.70
   2  -4   1   80.69    3.70
   2  -4   1   77.89    8.00
  -3   4  -1    3.60    4.30
   3  -4   1    5.60    3.90
   3  -4   1    5.80    1.60
  -4   4  -1  166.68   13.20
  -4   4  -1  143.99    9.80
  -4   4  -1  149.69    8.50
   4  -4   1  158.68   12.60
   4  -4   1  137.39    7.50
   4  -4   1  145.99    6.70
   4  -4   1  143.49    8.20
  -5   4  -1  752.62   25.90
  -5   4  -1  770.52   30.70
  -5   4  -1  754.32   23.40
   5  -4   1  758.82   29.60
   5  -4   1  776.32   23.30
   5  -4   1  766.52   21.30
   5  -4   1  758.72   20.20
  -6   4  -1   25.40    5.90
  -6   4  -1   26.40    5.40
  -6   4  -1   11.20    6.40
   6  -4   1   29.50    4.80
   6  -4   1   23.90    6.60
   6  -4   1   18.60    4.60
   6  -4   1   20.70    3.70
  -7   4  -1  122.29   13.80
   7  -4   1  140.09    8.80
   7  -4   1  134.59   13.50
   7  -4   1  128.69   10.20
   7  -4   1  124.69    7.90
  -8   4  -1   37.10   10.50
   8  -4   1   38.20    6.20
   8  -4   1   29.50    7.10
   8  -4   1   11.40    7.20
  -9   4  -1  454.55   29.10
   9  -4   1  474.05   18.50
   9  -4   1  480.65   22.70
 -10   4  -1   10.80    7.60
  10  -4   1    4.30    3.60
  10  -4   1    3.60    4.50
 -11   4  -1  257.37   23.20
  11  -4   1  280.67   19.00
  11  -4   1  233.78   13.60
 -12   4  -1   -7.70    6.20
  12  -4   1    1.90    3.10
  12  -4   1    3.50    4.80
 -13   4  -1    7.70    8.30
  13  -4   1    7.30    6.80
  13  -4   1    2.00    3.80
  13   3  -1   63.99   12.00
  13   3  -1   65.39    7.00
  12   3  -1   38.70    9.90
  11   3  -1   62.69   11.60
  11   3  -1   50.89   11.20
 -11  -3   1   47.30    9.10
  10   3  -1   11.40    6.30
  10   3  -1   -4.20    6.90
  10   3  -1   16.90    6.70
 -10  -3   1   18.30    6.70
   9   3  -1  316.17   19.50
   9   3  -1  342.37   19.60
   9   3  -1  347.67   19.30
  -9  -3   1  348.87   17.90
   8   3  -1    4.30    3.50
   8   3  -1    5.90    4.30
   8   3  -1   13.00    5.70
  -8  -3   1    9.70    4.70
  -8  -3   1   10.80    5.10
   7   3  -1  507.15   21.40
   7   3  -1  497.05   21.10
   7   3  -1  487.35   20.20
  -7  -3   1  479.05   21.40
  -7  -3   1  496.95   19.20
   6   3  -1   -0.50    2.90
   6   3  -1    4.20    3.10
   6   3  -1   -1.20    2.40
  -6  -3   1   -1.50    2.40
  -6  -3   1   -0.10    2.60
  -6  -3   1    1.40    3.40
   5   3  -1  440.26   17.00
   5   3  -1  391.26   16.20
   5   3  -1  442.86   16.30
  -5  -3   1  440.56   17.30
  -5  -3   1  418.06   15.00
  -5  -3   1  461.85   17.80
   4   3  -1    8.00    2.90
   4   3  -1    3.20    3.30
  -4  -3   1    6.90    2.80
  -4  -3   1    6.20    3.30
   3   3  -1  293.67   11.20
   3   3  -1  299.77   10.50
   3   3  -1  288.97   10.60
   3   3  -1  307.87    7.80
  -3  -3   1  282.27   12.00
  -3  -3   1  284.97   11.20
   2   3  -1   21.80    3.90
   2   3  -1   23.00    3.60
   2   3  -1   22.60    2.10
  -2  -3   1   23.80    5.10
   1   3  -1    8.90    1.50
   1   3  -1    8.80    3.80
   1   3  -1    6.90    2.00
  -1  -3   1    6.30    1.40
  -1  -3   1    5.10    2.00
   0   3  -1 1032.90   20.90
   0   3  -1 1031.00   21.10
   0  -3   1  987.50   21.20
   0  -3   1 1022.20   20.80
  -1   3  -1  453.85   10.70
  -1   3  -1  465.85   10.20
  -1   3  -1  474.65   16.10
  -1   3  -1  473.55   11.80
   1  -3   1  462.85   11.70
   1  -3   1  471.65   15.50
   1  -3   1  457.55   10.20
   1  -3   1  449.76   10.40
  -2   3  -1    1.80    1.70
  -2   3  -1    0.20    1.20
  -2   3  -1    0.60    1.90
  -2   3  -1   -1.80    3.10
   2  -3   1   -1.30    1.40
   2  -3   1    0.30    1.10
   2  -3   1    1.50    3.40
   2  -3   1    0.00    1.50
  -3   3  -1 3401.66   73.49
  -3   3  -1 3296.77   65.39
  -3   3  -1 3302.97   68.29
   3  -3   1 3321.97   64.09
   3  -3   1 3259.17   62.69
   3  -3   1 3190.68   64.79
  -4   3  -1    2.90    4.60
  -4   3  -1    9.50    3.30
  -4   3  -1    6.40    3.30
   4  -3   1    7.20    2.90
   4  -3   1    8.70    4.60
   4  -3   1   12.10    3.00
   4  -3   1    4.90    2.00
  -5   3  -1  117.69    8.40
  -5   3  -1  119.49    9.60
  -5   3  -1  114.69   11.60
   5  -3   1  106.69    6.80
   5  -3   1  100.49    6.30
   5  -3   1  106.69    8.10
   5  -3   1   92.89   10.30
  -6   3  -1   88.59    9.40
  -6   3  -1   95.09    8.30
  -6   3  -1  115.39   12.10
   6  -3   1  108.19    7.10
   6  -3   1  105.69    8.60
   6  -3   1   95.09   10.90
  -7   3  -1  107.29   10.70
  -7   3  -1  105.59   12.80
   7  -3   1   99.99    9.30
   7  -3   1  109.29    7.60
  -8   3  -1    9.40    6.30
   8  -3   1    9.80    6.30
   8  -3   1    8.00    4.10
   8  -3   1    9.80    3.70
  -9   3  -1  411.96   25.90
   9  -3   1  449.66   21.90
   9  -3   1  419.26   16.90
 -10   3  -1   17.80    8.80
  10  -3   1    4.90    4.90
 -11   3  -1   30.50   10.80
  11  -3   1   30.80    6.10
  11  -3   1   21.30    6.90
 -12   3  -1   22.00    9.20
  12  -3   1    7.20    4.40
  12  -3   1    3.80    4.60
 -13   3  -1  158.58   20.40
  13  -3   1  237.18   19.20
  13  -3   1  177.78   12.40
  13   2  -1  182.68   17.00
  13   2  -1  160.98   10.60
 -13  -2   1  156.68   15.20
  12   2  -1    9.90    3.80
  12   2  -1    2.50    4.70
 -12  -2   1    4.80    6.60
  11   2  -1   57.29   11.00
  11   2  -1   63.69   13.10
 -11  -2   1   59.99   10.90
  10   2  -1   63.19   10.80
  10   2  -1   85.49   13.70
 -10  -2   1   66.19   10.70
   9   2  -1  737.13   31.00
   9   2  -1  715.53   29.20
   9   2  -1  624.24   39.30
  -9  -2   1  765.62   28.70
   8   2  -1  152.98   12.90
   8   2  -1  136.89   11.60
   8   2  -1  137.69   11.70
  -8  -2   1  127.99   11.40
  -8  -2   1  120.99   12.00
   7   2  -1  142.69   10.80
   7   2  -1  146.39   11.90
   7   2  -1  149.09   11.10
  -7  -2   1  128.89   10.80
  -7  -2   1  166.48   11.50
   6   2  -1   59.99    7.10
   6   2  -1   53.09    6.80
   6   2  -1   50.19    8.20
  -6  -2   1   43.80    7.00
  -6  -2   1   59.49    7.10
  -6  -2   1   50.99    7.70
   5   2  -1 2051.89   47.10
   5   2  -1 2004.40   48.80
   5   2  -1 2063.59   48.20
  -5  -2   1 2094.69   48.70
  -5  -2   1 2099.09   48.30
  -5  -2   1 2019.00   47.00
   4   2  -1   56.09    7.00
   4   2  -1   50.99    5.30
   4   2  -1   49.10    5.40
  -4  -2   1   63.79    6.10
  -4  -2   1   59.99    5.90
   3   2  -1  937.11   23.60
   3   2  -1  961.60   23.10
   3   2  -1  973.10   24.00
  -3  -2   1  947.51   24.00
  -3  -2   1  967.60   23.70
  -3  -2   1  957.00   23.00
   2   2  -1 2335.87   46.80
   2   2  -1 2386.96   46.20
   2   2  -1 2382.86   43.20
   2   2  -1 2327.27   45.70
  -2  -2   1 2374.96   46.90
  -2  -2   1 2353.76   46.80
   1   2  -1 1243.08   26.00
   1   2  -1 1197.28   24.40
   1   2  -1 1208.88   23.00
  -1  -2   1 1209.88   24.50
  -1  -2   1 1218.98   23.00
  -1  -2   1 1233.68   26.40
   0   2  -1    5.10    1.10
   0   2  -1    8.70    1.30
   0  -2   1    7.00    1.30
  -1   2  -1 3122.99   57.39
  -1   2  -1 3078.69   57.89
  -1   2  -1 3207.28   62.49
  -1   2  -1 3105.49   56.69
   1  -2   1 3084.69   57.19
   1  -2   1 3170.88   61.99
   1  -2   1 3166.68   57.99
   1  -2   1 3030.20   56.59
  -2   2  -1   65.99    6.90
  -2   2  -1   76.39    5.60
  -2   2  -1   69.99    4.50
   2  -2   1   47.90    3.10
   2  -2   1   66.79    4.10
   2  -2   1   64.29    6.60
   2  -2   1   54.29    4.10
  -3   2  -1  302.87   12.30
  -3   2  -1  304.47   11.00
  -3   2  -1  313.57   14.40
   3  -2   1  327.37   14.40
   3  -2   1  333.77   12.70
   3  -2   1  292.17   10.80
  -4   2  -1  521.55   20.70
  -4   2  -1  502.75   18.20
  -4   2  -1  462.45   16.20
   4  -2   1  519.05   20.20
   4  -2   1  505.95   18.10
   4  -2   1  479.15   16.20
  -5   2  -1 2162.98   55.19
  -5   2  -1 2123.69   51.69
  -5   2  -1 2108.39   49.40
   5  -2   1 2134.09   51.39
   5  -2   1 2165.58   54.79
   5  -2   1 2141.79   49.20
  -6   2  -1  213.98   12.40
  -6   2  -1  229.68   15.60
   6  -2   1  215.88   14.90
   6  -2   1  229.98   12.60
  -7   2  -1  313.07   17.60
  -7   2  -1  273.47   20.50
  -7   2  -1  315.87   19.40
   7  -2   1  290.27   15.60
   7  -2   1  302.17   18.60
  -8   2  -1   25.30    8.00
   8  -2   1   25.40    5.20
   8  -2   1   25.00    6.50
   8  -2   1   15.90    6.70
  -9   2  -1  297.97   21.30
   9  -2   1  354.26   19.40
   9  -2   1  310.17   21.30
   9  -2   1  332.57   14.50
  10  -2   1   16.20    5.10
  10  -2   1    7.00    4.90
 -11   2  -1  503.35   28.90
  11  -2   1  480.05   25.20
  11  -2   1  433.66   18.40
 -12   2  -1    7.50    6.70
  12  -2   1   15.40    4.90
  12  -2   1    8.00    5.50
 -13   2  -1   11.40    8.70
  13  -2   1   -0.70    3.70
  13  -2   1    3.50    6.30
  13   1  -1   10.20    6.30
 -13  -1   1   19.80    8.30
  12   1  -1    2.70    4.00
  12   1  -1    0.40    2.80
 -12  -1   1    4.60    5.10
  11   1  -1   43.70    9.10
  11   1  -1   31.00    5.50
 -11  -1   1   28.80    9.20
  10   1  -1   35.10    8.40
  10   1  -1   34.70    9.70
 -10  -1   1   40.70    9.50
   9   1  -1   20.60    7.00
   9   1  -1    8.80    7.10
  -9  -1   1   11.20    6.40
   8   1  -1    1.90    3.60
   8   1  -1    2.40    4.20
   8   1  -1   -0.50    3.40
  -8  -1   1    1.20    3.60
  -8  -1   1    7.40    4.10
   7   1  -1  388.76   18.00
   7   1  -1  406.96   20.20
   7   1  -1  421.86   18.90
  -7  -1   1  385.16   18.50
  -7  -1   1  401.56   24.40
  -7  -1   1  374.96   20.40
   6   1  -1   48.80    7.00
   6   1  -1   42.10    6.80
   6   1  -1   57.79    9.30
  -6  -1   1   64.69    8.90
  -6  -1   1   51.99    7.60
  -6  -1   1   45.30    7.70
   5   1  -1  301.27   15.00
   5   1  -1  309.37   13.80
   5   1  -1  324.17   13.90
  -5  -1   1  312.17   14.00
  -5  -1   1  295.07   14.10
  -5  -1   1  322.17   14.00
   4   1  -1   60.69    6.80
   4   1  -1   53.49    5.50
   4   1  -1   58.19    5.70
  -4  -1   1   61.59    6.30
  -4  -1   1   53.89    5.70
  -4  -1   1   58.49    5.70
   3   1  -1   15.80    4.00
   3   1  -1   12.80    3.00
   3   1  -1   16.70    3.20
  -3  -1   1   15.40    3.80
  -3  -1   1   14.80    3.30
  -3  -1   1   16.50    3.40
   2   1  -1   78.69    4.40
   2   1  -1   77.19    5.30
   2   1  -1   76.19    4.60
  -2  -1   1   74.59    4.40
  -2  -1   1   72.89    4.90
  -2  -1   1   82.39    4.80
   1   1  -1 9802.12  366.96
  -1   1  -1 1238.18   23.60
  -1   1  -1 1198.38   24.10
  -1   1  -1 1307.87   26.90
  -1   1  -1 1232.98   25.70
   1  -1   1 1270.27   26.60
   1  -1   1 1141.99   23.70
   1  -1   1 1205.18   24.20
   1  -1   1 1246.48   25.50
  -2   1  -1 2108.39   44.00
  -2   1  -1 2199.38   45.90
  -2   1  -1 2099.19   42.50
   2  -1   1 2159.58   44.20
   2  -1   1 2218.38   45.60
   2  -1   1 2038.20   42.40
  -3   1  -1 1561.34   41.70
  -3   1  -1 1600.74   36.70
  -3   1  -1 1564.54   35.20
   3  -1   1 1611.54   36.80
   3  -1   1 1606.74   35.20
  -4   1  -1   22.70    4.70
  -4   1  -1   25.80    4.30
   4  -1   1   28.60    5.90
   4  -1   1   18.80    4.00
   4  -1   1   25.50    4.80
  -5   1  -1  399.96   17.00
  -5   1  -1  378.96   15.50
  -5   1  -1  359.16   17.50
   5  -1   1  382.66   18.10
   5  -1   1  396.66   16.90
   5  -1   1  358.16   15.10
  -6   1  -1   57.99    6.90
  -6   1  -1   64.69    7.80
  -6   1  -1   74.49    9.10
   6  -1   1   59.69    7.10
   6  -1   1   81.29    9.60
   6  -1   1   62.19    7.50
  -7   1  -1  366.36   18.90
  -7   1  -1  389.46   20.50
   7  -1   1  341.87   19.20
   7  -1   1  357.86   18.40
   7  -1   1  363.06   17.50
  -8   1  -1   43.70    9.70
   8  -1   1   39.80    8.80
   8  -1   1   33.90    7.40
  -9   1  -1  850.41   34.70
   9  -1   1  792.92   33.90
   9  -1   1  784.12   30.80
 -10   1  -1    3.10    6.50
  10  -1   1    5.70    4.90
  10  -1   1    4.10    3.60
 -11   1  -1   61.09   13.60
  11  -1   1   63.09   10.80
  11  -1   1   64.19    8.60
 -12   1  -1    3.70    6.40
  12  -1   1   -4.60    2.50
  12  -1   1   -2.00    3.80
 -13   1  -1  117.29   17.70
  13  -1   1  102.09   15.30
  13  -1   1  104.29    9.70
  13   0  -1  119.89    9.00
  13   0  -1  101.09   14.60
 -13   0   1  108.19   16.70
  12   0  -1   -4.60    2.60
  12   0  -1    5.70    5.50
 -12   0   1   -0.40    5.60
  11   0  -1  256.17   12.50
  11   0  -1  251.17   18.20
 -11   0   1  270.57   19.90
  10   0  -1   11.20    7.20
  10   0  -1   -1.20    3.50
  10   0  -1    3.80    2.90
 -10   0   1    2.90    5.90
   9   0  -1  875.61   36.20
   9   0  -1  842.32   32.20
  -9   0   1  924.91   35.20
   8   0  -1  123.99   11.20
   8   0  -1  116.99   12.80
  -8   0   1  138.49   13.40
  -8   0   1  125.99   12.10
   7   0  -1   -0.10    2.60
   7   0  -1    2.60    4.70
  -7   0   1   -1.10    2.60
  -7   0   1    2.50    3.90
  -7   0   1    3.40    3.40
   6   0  -1   63.39    9.70
   6   0  -1   64.89    7.20
   6   0  -1   59.59    7.00
  -6   0   1   57.39    7.20
  -6   0   1   67.29    8.50
  -6   0   1   62.29    7.00
   5   0  -1 2491.65   55.39
   5   0  -1 2439.26   58.89
   5   0  -1 2465.95   55.39
  -5   0   1 2514.85   56.09
  -5   0   1 2444.16   55.29
  -5   0   1 2466.25   58.19
   4   0  -1  160.98    8.80
   4   0  -1  154.88   10.30
   4   0  -1  167.48    9.00
  -4   0   1  160.08    8.70
  -4   0   1  148.99   10.00
  -4   0   1  154.18    8.80
   3   0  -1   47.00    4.50
   3   0  -1   46.10    6.20
  -3   0   1   44.90    5.80
  -3   0   1   52.29    4.70
  -3   0   1   45.70    4.80
   2   0  -1   83.79    4.80
   2   0  -1   93.49    4.80
   2   0  -1   89.89    6.20
  -2   0   1   88.19    4.90
  -2   0   1   90.49    4.90
  -2   0   1  103.59    6.40
   1   0   1 9999.00  521.65
  -2   0  -1  125.19    6.50
  -2   0  -1  114.79    6.40
  -2   0  -1  106.89    5.60
   2   0   1  118.69    6.30
   2   0   1  118.99    6.50
   2   0   1  115.69    5.70
  -3   0  -1   43.00    5.70
  -3   0  -1   36.80    4.90
  -3   0  -1   34.90    4.40
   3   0   1   33.00    5.20
   3   0   1   37.90    4.70
   3   0   1   33.50    4.90
  -4   0  -1   56.59    6.40
  -4   0  -1   56.19    6.90
  -4   0  -1   59.49    5.70
   4   0   1   57.89    6.10
   4   0   1   54.69    6.60
   4   0   1   59.19    5.80
  -5   0  -1 2510.05   56.89
  -5   0  -1 2545.05   58.59
  -5   0  -1 2529.45   58.49
   5   0   1 2580.44   59.29
   5   0   1 2523.75   56.79
   5   0   1 2519.85   57.89
  -6   0  -1   10.30    4.50
  -6   0  -1    8.70    3.40
   6   0   1    3.90    3.10
   6   0   1    7.00    4.70
   6   0   1   12.10    4.70
  -7   0  -1  322.67   17.60
  -7   0  -1  369.96   18.90
   7   0   1  358.36   18.40
   7   0   1  356.96   17.50
   7   0   1  347.87   18.60
  -8   0  -1   74.19   11.90
   8   0   1   65.49   10.60
   8   0   1   73.29    9.50
   8   0   1   83.69    9.60
  -9   0  -1   96.39   13.80
   9   0   1   83.89   14.90
   9   0   1   79.59   11.50
   9   0   1   88.79   11.30
 -10   0  -1   84.99   14.40
  10   0   1   80.09   12.80
  10   0   1   87.39   13.50
 -11   0  -1  157.08   16.00
  11   0   1  184.48   15.90
 -12   0  -1    1.60    6.40
  12   0   1   10.10    5.60
  12   0   1   -2.60    2.40
 -13   0  -1    8.30    7.60
  13   0   1    5.60    3.70
  13   0   1    9.50    5.80
  13  -1  -1   56.29   11.00
  13  -1  -1   80.79    9.60
 -13   1   1   69.39   14.20
  12  -1  -1    5.80    4.90
  12  -1  -1    1.30    3.10
 -12   1   1    2.30    6.00
  11  -1  -1  153.38   14.70
  11  -1  -1  183.58   10.60
 -11   1   1  165.98   17.80
  10  -1  -1   33.10    5.80
  10  -1  -1   29.50    7.80
 -10   1   1   64.69   12.80
   9  -1  -1   20.30    4.50
   9  -1  -1   29.30    7.50
   9  -1  -1   14.50    7.30
  -9   1   1   21.30    8.50
   8  -1  -1  186.28    9.20
   8  -1  -1  178.68   17.90
   8  -1  -1  180.58   13.20
  -8   1   1  179.28   15.60
   7  -1  -1  659.33   28.40
   7  -1  -1  648.44   18.60
   7  -1  -1  626.04   23.90
  -7   1   1  663.53   25.40
  -7   1   1  667.23   27.90
  -7   1   1  653.83   28.10
   6  -1  -1   39.20    6.50
   6  -1  -1   41.80    8.30
  -6   1   1   40.20    7.80
  -6   1   1   40.00    6.70
  -6   1   1   49.50    6.90
   5  -1  -1  588.94   23.50
   5  -1  -1  622.84   20.30
  -5   1   1  591.94   20.20
  -5   1   1  598.14   20.80
  -5   1   1  619.54   23.60
   4  -1  -1   59.99    7.60
   4  -1  -1   62.99    5.60
  -4   1   1   68.39    6.20
  -4   1   1   62.39    5.70
  -4   1   1   63.89    7.70
   3  -1  -1   10.60    2.80
   3  -1  -1   10.20    2.00
   3  -1  -1    8.60    4.00
  -3   1   1   10.10    2.80
  -3   1   1   10.70    4.10
  -3   1   1    8.50    2.90
   2  -1  -1   58.29    2.90
   2  -1  -1   58.49    4.00
   2  -1  -1   59.49    6.00
  -2   1   1   61.39    4.20
  -2   1   1   69.69    6.30
   1  -1  -1 9958.50  435.96
  -1   1   1 6824.82  515.55
  -1  -1  -1 1017.10   23.80
   1   1   1 1054.89   22.90
   1   1   1 1046.50   21.80
  -2  -1  -1 2203.98   42.00
  -2  -1  -1 2087.89   46.20
  -2  -1  -1 2198.98   45.00
   2   1   1 2198.58   42.30
   2   1   1 2158.58   44.30
  -3  -1  -1 1951.60   43.10
  -3  -1  -1 1999.90   44.20
  -3  -1  -1 2095.89   42.30
   3   1   1 2002.20   42.20
   3   1   1 2004.90   43.80
  -4  -1  -1    7.40    3.30
  -4  -1  -1    7.20    3.40
  -4  -1  -1    6.30    2.80
   4   1   1    6.90    2.80
   4   1   1    3.00    3.00
   4   1   1   10.30    3.70
  -5  -1  -1 1103.99   29.70
  -5  -1  -1  976.00   29.80
  -5  -1  -1 1016.90   29.40
   5   1   1 1039.90   29.80
   5   1   1 1062.59   29.50
   5   1   1 1008.80   29.70
  -6  -1  -1    6.30    4.10
  -6  -1  -1    9.90    4.40
  -6  -1  -1   11.00    4.00
   6   1   1    5.60    3.80
   6   1   1    9.90    4.50
   6   1   1   10.60    4.60
  -7  -1  -1  180.78   13.00
  -7  -1  -1  191.08   12.70
   7   1   1  179.78   12.90
   7   1   1  178.28   12.90
   7   1   1  169.58   12.10
  -8  -1  -1   49.40    9.50
   8   1   1   27.50    7.70
   8   1   1   54.79    9.20
   8   1   1   32.00    7.40
  -9  -1  -1  810.82   30.30
   9   1   1  728.53   30.60
   9   1   1  746.13   30.50
   9   1   1  771.52   31.00
 -10  -1  -1    5.00    5.40
  10   1   1    3.90    5.70
  10   1   1    8.30    5.10
 -11  -1  -1   23.90    7.40
  11   1   1   -7.10    5.40
  11   1   1   13.00    5.20
  12   1   1   -0.20    3.00
  12   1   1   -7.70    3.30
 -13  -1  -1  351.06   21.80
  13   1   1  344.37   23.70
  13   1   1  343.27   16.20
  13  -2  -1   80.69    8.10
  13  -2  -1   91.59   15.20
 -13   2   1   65.09   14.60
  12  -2  -1    2.60    4.70
  12  -2  -1    3.00    3.10
 -12   2   1   10.70    8.70
  11  -2  -1  195.98   11.20
  11  -2  -1  187.28   15.90
 -11   2   1  212.68   20.00
  10  -2  -1   17.00    5.70
  10  -2  -1   10.90    4.00
 -10   2   1    7.30    7.60
   9  -2  -1  555.84   18.70
   9  -2  -1  514.85   34.10
   9  -2  -1  569.44   24.90
  -9   2   1  558.14   29.10
   8  -2  -1   50.79   10.70
   8  -2  -1   50.29    8.70
   8  -2  -1   57.69    5.80
  -8   2   1   52.89   11.10
   7  -2  -1   24.60    4.30
   7  -2  -1   23.50    5.40
   7  -2  -1   31.60    8.40
  -7   2   1   26.50    6.90
  -7   2   1   18.70    5.10
  -7   2   1   34.90    8.70
   6  -2  -1    5.50    2.50
   6  -2  -1    6.10    4.50
   6  -2  -1    5.40    3.40
  -6   2   1   11.00    4.00
  -6   2   1    5.60    3.10
  -6   2   1    2.60    4.40
   5  -2  -1 2645.24   51.99
   5  -2  -1 2516.75   56.59
   5  -2  -1 2602.64   63.99
  -5   2   1 2637.14   63.79
  -5   2   1 2511.85   56.99
  -5   2   1 2567.24   58.59
   4  -2  -1    1.20    2.00
   4  -2  -1    1.20    1.50
  -4   2   1    1.70    2.10
  -4   2   1   -0.50    1.90
   3  -2  -1 1310.87   26.90
   3  -2  -1 1316.97   34.80
   3  -2  -1 1282.57   29.40
  -3   2   1 1254.07   29.50
  -3   2   1 1267.57   30.70
  -3   2   1 1318.37   34.90
   2  -2  -1 1595.64   30.20
   2  -2  -1 1471.85   36.80
   2  -2  -1 1497.05   31.50
  -2   2   1 1514.15   32.00
  -2   2   1 1513.45   36.70
  -2   2   1 1591.84   30.40
   1  -2  -1  604.04   12.80
  -1   2   1  581.24   16.90
  -1   2   1  602.94   13.20
  -1   2   1  604.04   12.80
   0  -2  -1   22.20    1.60
   0   2   1   17.10    2.60
   0   2   1   20.60    1.60
  -1  -2  -1 3013.10   61.79
  -1  -2  -1 2988.70   57.69
   1   2   1 3000.30   60.99
   1   2   1 2956.00   54.09
   1   2   1 3002.80   57.29
  -2  -2  -1  572.94   16.10
  -2  -2  -1  555.34   17.70
   2   2   1  572.14   16.70
   2   2   1  589.54   12.60
  -3  -2  -1   49.00    5.10
  -3  -2  -1   55.59    6.20
  -3  -2  -1   38.60    3.70
   3   2   1   61.29    5.70
   3   2   1   44.10    4.20
   3   2   1   48.90    4.90
  -4  -2  -1  315.27   10.90
  -4  -2  -1  256.47   12.90
  -4  -2  -1  257.47   12.00
   4   2   1  250.87   11.70
   4   2   1  242.88   11.90
  -5  -2  -1 1659.33   42.50
  -5  -2  -1 1712.33   44.10
  -5  -2  -1 1729.13   44.10
   5   2   1 1703.93   42.40
   5   2   1 1753.62   42.80
   5   2   1 1717.53   40.90
  -6  -2  -1   84.89    9.00
  -6  -2  -1   70.89    7.20
  -6  -2  -1   69.19    7.50
   6   2   1   61.39    7.30
   6   2   1   78.99    8.30
   6   2   1   74.19    7.90
  -7  -2  -1  444.36   21.00
  -7  -2  -1  436.36   18.30
   7   2   1  435.96   19.20
   7   2   1  411.46   19.40
   7   2   1  403.36   19.10
  -8  -2  -1   68.99    8.50
   8   2   1   76.19   11.20
   8   2   1   59.29    9.70
   8   2   1   64.09   10.00
  -9  -2  -1   -0.30    4.10
   9   2   1    9.10    5.30
   9   2   1   -2.10    4.50
   9   2   1    0.40    3.60
 -10  -2  -1    0.30    4.50
  10   2   1    8.30    5.00
  10   2   1   20.80    6.80
  10   2   1    8.10    5.80
 -11  -2  -1  137.99   12.90
  11   2   1  155.48   14.30
  11   2   1  137.89   14.30
 -12  -2  -1    6.00    5.60
  12   2   1   15.10    6.80
 -13  -2  -1    4.10    6.60
  13   2   1   -2.60    4.40
  13   2   1   -1.10    3.20
  13  -3  -1   58.99    8.00
  13  -3  -1   41.10   10.10
 -13   3   1   41.40   12.80
  12  -3  -1    2.80    3.30
  12  -3  -1    5.30    4.90
 -12   3   1   -0.60    6.00
  11  -3  -1  219.08   17.00
  11  -3  -1  243.28   14.10
 -11   3   1  269.37   22.30
  10  -3  -1   76.39    7.30
  10  -3  -1  104.09   11.40
 -10   3   1   59.79   13.50
   9  -3  -1    7.30    3.30
   9  -3  -1   18.80    6.30
  -9   3   1    5.60    6.60
   8  -3  -1    3.90    2.50
   8  -3  -1   12.60    5.50
   8  -3  -1    5.00    4.10
  -8   3   1    8.60    5.70
   7  -3  -1  316.57   20.80
   7  -3  -1  292.57   15.30
   7  -3  -1  289.87   11.80
  -7   3   1  298.37   16.70
  -7   3   1  304.07   19.90
   6  -3  -1   82.89   10.50
   6  -3  -1   83.59    7.90
   6  -3  -1   65.29    5.40
  -6   3   1   84.19   10.00
  -6   3   1   71.49    7.30
  -6   3   1   85.89   13.20
   5  -3  -1 1410.76   31.10
   5  -3  -1 1380.36   42.60
   5  -3  -1 1384.56   34.90
  -5   3   1 1453.55   42.90
  -5   3   1 1308.27   36.70
  -5   3   1 1331.57   35.10
   4  -3  -1  228.28   10.30
   4  -3  -1  228.38   14.50
   4  -3  -1  240.48    8.70
  -4   3   1  221.78   11.40
  -4   3   1  217.68   10.30
  -4   3   1  238.08   14.70
   3  -3  -1  109.69    6.20
   3  -3  -1  103.99    9.60
   3  -3  -1  114.99    5.40
  -3   3   1  118.69    5.50
  -3   3   1  117.79    6.60
  -3   3   1  109.89    9.70
   2  -3  -1   19.20    5.00
   2  -3  -1   18.20    2.50
  -2   3   1   16.20    4.90
  -2   3   1   18.30    3.00
  -2   3   1   14.40    2.70
   1  -3  -1   15.40    4.10
   1  -3  -1   14.90    1.10
   1  -3  -1   21.00    2.30
  -1   3   1   15.50    4.10
  -1   3   1   17.10    2.20
   0  -3  -1 1435.26   28.10
   0  -3  -1 1417.96   31.30
   0   3   1 1437.86   31.70
  -1  -3  -1  225.68   12.70
  -1  -3  -1  211.28    6.30
   1   3   1  222.08   12.50
   1   3   1  213.58    6.30
   1   3   1  210.88    8.60
   1   3   1  203.38    7.00
  -2  -3  -1    2.00    2.60
  -2  -3  -1   -2.30    4.20
   2   3   1   -1.10    2.00
   2   3   1    0.40    3.50
  -3  -3  -1 3089.49   63.39
  -3  -3  -1 3038.70   66.69
   3   3   1 3142.19   63.89
   3   3   1 2967.70   57.99
   3   3   1 3051.49   62.69
  -4  -3  -1   20.90    3.30
  -4  -3  -1   22.30    4.40
  -4  -3  -1   20.60    5.50
   4   3   1   24.50    3.90
   4   3   1   23.00    5.00
   4   3   1   19.30    4.50
  -5  -3  -1  563.94   22.20
  -5  -3  -1  561.44   16.50
  -5  -3  -1  584.04   21.00
   5   3   1  559.34   20.40
   5   3   1  576.74   20.50
   5   3   1  563.74   18.20
  -6  -3  -1  109.89    9.40
  -6  -3  -1  111.29    7.70
  -6  -3  -1   97.99   10.00
   6   3   1  109.09    9.40
   6   3   1  105.49    9.30
   6   3   1  107.29    8.50
  -7  -3  -1  103.09    8.20
  -7  -3  -1  105.39   10.90
   7   3   1   98.29    9.20
   7   3   1  113.39   10.30
   7   3   1   91.99    9.70
  -8  -3  -1   11.70    4.60
  -8  -3  -1    8.80    6.20
   8   3   1   13.80    5.60
   8   3   1   12.40    4.80
   8   3   1   11.70    5.20
  -9  -3  -1  582.14   22.10
   9   3   1  571.94   26.30
   9   3   1  584.74   24.60
   9   3   1  566.44   26.30
 -10  -3  -1   17.60    6.10
  10   3   1   13.10    6.40
  10   3   1    6.90    5.00
  10   3   1   23.70    7.20
 -11  -3  -1   59.59    9.60
  11   3   1   62.49   12.40
  11   3   1   52.99   10.80
  12   3   1    3.60    5.50
  12   3   1   13.00    7.40
  13   3   1  112.99   16.70
  13  -4  -1  134.89   15.20
  13  -4  -1  158.98   11.00
 -13   4   1  123.89   21.70
  12  -4  -1   72.09    9.50
  12  -4  -1   69.29   12.20
 -12   4   1   75.89   16.10
  11  -4  -1   56.39    8.00
  11  -4  -1   40.90    9.30
 -11   4   1   60.29   14.30
  10  -4  -1   10.00    5.40
  10  -4  -1   20.20    5.00
 -10   4   1    8.10    8.10
   9  -4  -1  215.08   14.90
   9  -4  -1  196.58   10.80
  -9   4   1  201.18   19.30
   8  -4  -1    3.70    2.90
   8  -4  -1    8.30    4.10
  -8   4   1    1.30    5.00
   7  -4  -1  157.18    8.60
   7  -4  -1  137.89   10.50
   7  -4  -1  134.69   14.20
  -7   4   1  160.78   12.60
  -7   4   1  172.38   15.90
   6  -4  -1    6.70    4.80
   6  -4  -1    0.40    1.90
   6  -4  -1    6.60    3.20
  -6   4   1    0.00    2.50
  -6   4   1    2.80    4.90
  -6   4   1    7.60    3.30
   5  -4  -1 1389.76   31.60
   5  -4  -1 1375.26   43.60
   5  -4  -1 1353.06   34.60
  -5   4   1 1439.66   38.50
  -5   4   1 1352.26   43.40
  -5   4   1 1339.97   35.20
   4  -4  -1    8.60    4.90
   4  -4  -1    8.10    2.70
   4  -4  -1    9.70    2.60
  -4   4   1    5.80    4.90
  -4   4   1    8.30    2.80
   3  -4  -1 1527.55   32.10
   3  -4  -1 1466.45   33.00
   3  -4  -1 1427.56   31.20
  -3   4   1 1534.85   42.30
  -3   4   1 1529.75   33.90
  -3   4   1 1555.04   32.50
   2  -4  -1 1283.27   35.40
   2  -4  -1 1299.47   24.70
   2  -4  -1 1294.27   27.30
   2  -4  -1 1265.97   27.20
  -2   4   1 1273.57   27.40
  -2   4   1 1268.67   27.80
   1  -4  -1 1611.14   29.20
   1  -4  -1 1585.44   32.40
   1  -4  -1 1602.34   38.70
  -1   4   1 1543.75   32.10
  -1   4   1 1541.95   42.80
  -1   4   1 1633.54   28.80
   0  -4  -1  681.13   19.40
   0   4   1  688.53   19.80
   0   4   1  684.53   16.70
   1   4   1 6390.46  126.59
   1   4   1 6266.97  116.69
   1   4   1 6226.88  114.39
  -2  -4  -1    3.50    2.80
  -2  -4  -1   -2.90    4.20
   2   4   1    5.80    4.20
   2   4   1    2.10    1.30
   2   4   1    6.10    2.90
  -3  -4  -1  595.94   23.20
  -3  -4  -1  577.14   18.70
   3   4   1  580.24   13.80
   3   4   1  569.64   19.50
   3   4   1  561.24   18.00
  -4  -4  -1   47.00    6.70
  -4  -4  -1   49.30    8.40
   4   4   1   55.09    6.10
   4   4   1   40.80    4.50
   4   4   1   50.19    6.70
  -5  -4  -1  737.03   27.60
  -5  -4  -1  746.83   24.90
   5   4   1  748.53   24.60
   5   4   1  729.43   20.50
   5   4   1  725.03   24.10
  -6  -4  -1   90.99    9.00
  -6  -4  -1   97.49   10.70
   6   4   1   96.29    7.60
   6   4   1   81.39    8.50
   6   4   1   83.59    8.50
  -7  -4  -1  462.75   23.50
   7   4   1  507.75   19.20
   7   4   1  509.15   21.70
  -8  -4  -1   21.30    7.60
   8   4   1   28.40    7.30
   8   4   1   23.80    6.00
   8   4   1   23.80    6.30
   9   4   1   25.50    7.80
   9   4   1   22.30    7.00
   9   4   1   19.30    5.80
  10   4   1   13.90    6.20
  10   4   1   11.80    6.80
  10   4   1   16.10    6.50
  11   4   1  104.39   15.70
  11   4   1  126.79   12.10
  11   4   1   92.89   14.10
  12   4   1    5.80    4.80
  13   4   1   32.20    9.30
  13  -5  -1    5.00    4.20
  13  -5  -1   10.10    6.40
 -13   5   1   11.30    8.30
  12  -5  -1    7.90    3.90
  12  -5  -1    1.70    5.10
 -12   5   1    0.20    6.70
  11  -5  -1   68.59    9.00
  11  -5  -1   75.29   12.30
 -11   5   1   84.59   17.80
  10  -5  -1    8.20    5.60
 -10   5   1   15.80    9.40
   9  -5  -1    5.40    4.40
   9  -5  -1   10.80    3.90
  -9   5   1   -6.70    5.30
   8  -5  -1    2.70    3.10
   8  -5  -1    3.70    3.00
   8  -5  -1   -1.20    2.10
  -8   5   1    0.90    9.20
   7  -5  -1  142.09   14.60
   7  -5  -1  144.39   10.70
   7  -5  -1  146.39    8.80
   7  -5  -1  146.79    8.40
  -7   5   1  169.68   17.00
   6  -5  -1  262.47   11.20
   6  -5  -1  266.17   19.00
   6  -5  -1  252.57   12.90
  -6   5   1  261.47   13.70
  -6   5   1  307.97   20.40
  -6   5   1  272.67   15.50
   5  -5  -1   22.90    4.10
   5  -5  -1   23.30    4.90
   5  -5  -1   22.10    3.50
   5  -5  -1   28.20    7.80
  -5   5   1   23.40    7.10
  -5   5   1   24.60    5.50
  -5   5   1   21.30    4.60
   4  -5  -1 2144.09   48.00
   4  -5  -1 2249.68   46.80
   4  -5  -1 2298.07   60.09
   4  -5  -1 2243.48   44.50
  -4   5   1 2236.78   49.30
  -4   5   1 2254.77   47.10
  -4   5   1 2211.08   59.69
   3  -5  -1  636.84   17.20
   3  -5  -1  611.74   16.70
   3  -5  -1  627.64   14.40
  -3   5   1  642.74   17.10
  -3   5   1  625.34   17.80
  -3   5   1  625.04   25.30
   2  -5  -1   90.09    5.10
   2  -5  -1   80.09    3.10
   2  -5  -1   81.19    8.60
  -2   5   1   80.49    9.10
  -2   5   1  100.09    5.40
  -2   5   1   95.59    5.30
   1  -5  -1 3528.85   65.19
   1  -5  -1 3637.64   76.59
   1  -5  -1 3503.45   68.29
  -1   5   1 3658.33   64.39
  -1   5   1 3575.44   68.49
  -1   5   1 3674.73   77.29
   0  -5  -1  565.14   14.30
   0   5   1  582.14   14.50
   0   5   1  559.84   13.40
  -1  -5  -1 2889.11   56.99
   1   5   1 3013.60   61.09
   1   5   1 2939.11   56.99
   1   5   1 3106.79   70.19
  -2  -5  -1   37.50    8.30
  -3  -5  -1 2771.72   67.89
  -3  -5  -1 2671.33   59.29
   3   5   1 2717.83   58.29
   3   5   1 2712.43   52.89
   3   5   1 2722.33   61.79
  -4  -5  -1   30.00    5.80
  -4  -5  -1   35.70    8.50
   4   5   1   22.50    4.90
   4   5   1   27.00    6.00
   4   5   1   22.50    3.30
   4   5   1   22.60    3.50
  -5  -5  -1 1215.68   40.60
  -5  -5  -1 1264.17   40.80
   5   5   1 1290.27   35.40
   5   5   1 1284.17   29.70
   5   5   1 1273.77   35.20
  -6  -5  -1   11.50    5.60
  -6  -5  -1    5.20    3.60
   6   5   1    3.70    3.40
   6   5   1    8.70    4.10
   6   5   1    6.20    3.90
  -7  -5  -1   -3.20    4.60
   7   5   1    3.10    3.20
   7   5   1    2.00    3.80
   7   5   1    1.50    3.30
  -8  -5  -1  -11.90    5.00
   8   5   1    7.50    4.40
   8   5   1   -2.10    3.50
   8   5   1    0.20    4.00
   9   5   1  355.46   17.60
   9   5   1  335.07   20.30
   9   5   1  381.56   20.90
  10   5   1    3.70    4.70
  10   5   1   -1.50    4.80
  10   5   1   -3.50    4.30
  11   5   1   99.39   10.60
  11   5   1  137.59   14.40
  11   5   1  121.69   13.90
  12   5   1   -4.10    5.10
  12   5   1    6.40    5.00
  12   5   1   -1.30    3.90
  13   5   1   45.00   11.60
  13  -6  -1   46.50   10.20
  13  -6  -1   47.80    8.10
 -13   6   1   49.90   15.40
  12  -6  -1   41.50    9.40
  12  -6  -1   42.00    7.50
 -12   6   1   37.40   12.20
  11  -6  -1  158.58   14.70
  11  -6  -1  183.08   11.60
 -11   6   1  160.38   24.10
  10  -6  -1    2.10    3.30
  10  -6  -1    3.70    4.30
 -10   6   1    5.00    7.20
   9  -6  -1  457.35   18.00
   9  -6  -1  456.75   21.50
  -9   6   1  469.15   30.00
   8  -6  -1   21.70    5.80
   8  -6  -1   27.60    5.80
   8  -6  -1   27.10    4.80
  -8   6   1   15.50    8.70
   7  -6  -1   61.39    8.30
   7  -6  -1   56.89    7.10
  -7   6   1   56.79   12.40
   6  -6  -1   31.80    4.50
   6  -6  -1   32.30    5.20
   6  -6  -1   23.00    5.20
   6  -6  -1   34.50    9.30
  -6   6   1   29.00    8.80
  -6   6   1   32.70    5.90
  -6   6   1   32.40    7.30
   5  -6  -1  989.90   27.50
   5  -6  -1 1031.90   26.20
   5  -6  -1 1005.90   23.90
  -5   6   1 1005.80   28.80
  -5   6   1 1033.10   39.00
   4  -6  -1  530.55   13.50
   4  -6  -1  516.95   24.60
   4  -6  -1  517.95   16.40
   4  -6  -1  492.85   15.60
  -4   6   1  500.15   17.10
  -4   6   1  521.15   25.40
  -4   6   1  506.45   16.00
   3  -6  -1  177.08   13.40
   3  -6  -1  172.08    8.00
   3  -6  -1  164.08    5.60
  -3   6   1  187.18    8.70
  -3   6   1  187.08   14.20
  -3   6   1  178.28    8.30
   2  -6  -1   52.19    8.70
   2  -6  -1   87.69    5.30
   2  -6  -1   66.39    3.00
  -2   6   1   64.99    4.90
  -2   6   1   57.89    8.80
  -2   6   1   74.69    4.80
   1  -6  -1 1777.22   34.80
   1  -6  -1 1895.11   38.20
   1  -6  -1 1796.92   46.10
  -1   6   1 1804.12   46.70
  -1   6   1 1847.52   38.20
  -1   6   1 1787.72   33.60
   0  -6  -1   24.50    3.20
   0  -6  -1   13.40    4.10
   0   6   1   15.30    4.60
   0   6   1   15.60    2.40
   0   6   1   19.70    2.90
  -1  -6  -1  398.56   11.80
   1   6   1  407.06   20.80
   1   6   1  413.56   11.90
  -2  -6  -1  836.12   19.70
  -2  -6  -1  822.52   30.40
   2   6   1  814.72   21.70
   2   6   1  796.62   19.50
   2   6   1  818.22   30.40
   2   6   1  817.82   23.40
  -3  -6  -1  235.78   18.10
   3   6   1  227.88   14.40
   3   6   1  258.87   12.20
   3   6   1  243.68    8.70
  -4  -6  -1  454.35   18.70
  -4  -6  -1  465.65   24.50
   4   6   1  470.85   13.00
   4   6   1  450.75   13.30
   4   6   1  422.26   17.20
   4   6   1  454.15   19.20
  -5  -6  -1   25.20    7.20
  -5  -6  -1    6.90    3.60
   5   6   1    9.40    2.40
   5   6   1    7.10    2.70
   5   6   1   22.70    5.00
  -6  -6  -1   13.70    4.70
  -6  -6  -1   14.50    6.60
   6   6   1    7.80    4.50
   6   6   1   13.80    3.10
   6   6   1   21.60    5.50
   6   6   1   14.00    3.70
  -7  -6  -1   32.10   11.70
   7   6   1   34.30    7.30
   7   6   1   42.30    8.00
   7   6   1   48.20    6.20
  -8  -6  -1   25.40    8.90
   8   6   1   10.50    5.60
   8   6   1   17.90    6.00
   8   6   1   19.30    4.90
   9   6   1   87.99   11.50
   9   6   1  103.79   12.10
   9   6   1   93.09    9.00
  10   6   1   10.20    5.00
  10   6   1    2.00    4.90
  10   6   1    4.00    4.60
  11   6   1  107.79   15.60
  11   6   1  139.19   14.30
  11   6   1  103.99   10.20
  12   6   1   -5.40    5.10
  12   6   1   10.10    4.60
  12   6   1   -1.50    4.20
  13   6   1   30.30    9.10
  13  -7  -1   -2.50    3.60
  13  -7  -1    9.60    5.30
 -13   7   1   14.70   10.00
  12  -7  -1    0.30    3.20
  12  -7  -1   -3.90    3.30
 -12   7   1   16.00   10.60
  11  -7  -1   76.99   11.70
  11  -7  -1   78.99    8.70
 -11   7   1   85.79   18.10
  10  -7  -1    7.20    3.70
  10  -7  -1    4.00    4.40
 -10   7   1   -8.60    6.00
   9  -7  -1   37.90    6.90
   9  -7  -1   51.89    9.20
  -9   7   1   43.80   13.80
   8  -7  -1   38.20    6.40
   8  -7  -1   35.60    5.30
   8  -7  -1   34.90    7.30
  -8   7   1   26.80   10.40
   7  -7  -1  261.27   12.40
   7  -7  -1  238.78   12.20
  -7   7   1  252.27   25.10
   6  -7  -1   73.09    7.30
   6  -7  -1   57.29    4.80
   6  -7  -1   68.39   12.90
   6  -7  -1   62.99    6.20
  -6   7   1   37.50   10.50
  -6   7   1   60.29    7.20
   5  -7  -1  955.20   38.00
   5  -7  -1  983.70   23.10
   5  -7  -1  972.80   27.00
   5  -7  -1 1001.20   26.30
  -5   7   1  982.70   26.90
  -5   7   1  995.50   29.00
  -5   7   1  989.10   39.40
   4  -7  -1  331.37   20.10
   4  -7  -1  315.77   12.20
   4  -7  -1  324.07    9.60
   4  -7  -1  332.37   12.50
  -4   7   1  326.17   12.70
  -4   7   1  322.47   21.00
  -4   7   1  321.27   13.30
   3  -7  -1  124.09   12.20
   3  -7  -1  133.19    7.40
   3  -7  -1  142.99    5.00
  -3   7   1  126.79    7.40
  -3   7   1  140.09    7.60
  -3   7   1  146.79   13.40
   2  -7  -1  460.15   21.40
   2  -7  -1  453.85   14.30
   2  -7  -1  471.75   11.00
  -2   7   1  481.25   13.90
  -2   7   1  475.05   14.70
  -2   7   1  455.75   22.10
  -2   7   1  462.25   10.30
   1  -7  -1 2212.18   54.99
  -1   7   1 2284.07   56.79
  -1   7   1 2225.18   46.50
  -1   7   1 2237.68   41.50
   0  -7  -1  618.44   21.70
   0   7   1  596.44   16.60
   0   7   1  647.04   22.90
   0   7   1  603.44   15.50
  -1  -7  -1 1080.79   25.20
   1   7   1 1070.29   25.20
   1   7   1 1122.19   30.90
   1   7   1 1109.79   38.20
  -2  -7  -1  111.49    6.10
   2   7   1  123.99   13.60
   2   7   1  113.19    6.00
   2   7   1  129.89    9.00
  -3  -7  -1  268.27   18.90
   3   7   1  250.07   16.40
   3   7   1  255.47   12.60
   3   7   1  249.38    9.30
  -4  -7  -1  168.58   17.00
  -4  -7  -1  150.08   11.20
   4   7   1  160.38   10.70
   4   7   1  153.58    7.30
   4   7   1  204.78   13.70
  -5  -7  -1  416.36   25.50
  -5  -7  -1  442.96   20.30
   5   7   1  461.75   19.30
   5   7   1  453.05   13.90
   5   7   1  473.75   14.30
   5   7   1  461.75   20.30
  -6  -7  -1   45.00   11.50
   6   7   1   43.40    5.20
   6   7   1   40.70    7.90
   6   7   1   41.20    8.20
   6   7   1   41.90    5.40
  -7  -7  -1    7.80    6.90
   7   7   1   -0.40    2.60
   7   7   1    3.10    3.80
   7   7   1   -2.10    1.80
   7   7   1    0.70    3.50
   8   7   1   18.80    3.80
   8   7   1   11.70    4.30
   8   7   1   14.40    6.20
   8   7   1   20.90    6.80
   9   7   1  211.98   12.20
   9   7   1  248.68   11.10
   9   7   1  253.87   17.50
   9   7   1  213.78   16.90
  10   7   1    9.20    3.50
  10   7   1   11.70    5.80
  10   7   1   -3.90    4.00
  10   7   1   -3.60    3.90
  11   7   1   43.10   11.30
  11   7   1   45.70   16.20
  11   7   1   43.80    6.60
  12   7   1    5.20    6.20
  12   7   1    3.60    4.30
  13   7   1   72.59   14.20
  13   7   1   51.59   11.20
  13  -8  -1  100.99   14.80
  13  -8  -1  123.39   10.60
 -13   8   1  111.09   22.50
  12  -8  -1   -2.80    3.20
  12  -8  -1   -7.50    3.00
 -12   8   1   -2.60    7.30
  11  -8  -1   62.29   10.60
  11  -8  -1   62.49    8.90
 -11   8   1   66.09   16.00
  10  -8  -1    2.20    3.90
  10  -8  -1   15.90    4.90
 -10   8   1   19.50   10.30
   9  -8  -1  465.45   19.00
   9  -8  -1  504.75   22.40
  -9   8   1  472.95   32.50
   8  -8  -1   68.19    6.40
   8  -8  -1   72.99   10.80
   8  -8  -1   67.59    9.40
  -8   8   1   45.70   12.60
   7  -8  -1  456.35   19.00
   7  -8  -1  460.65   15.20
   7  -8  -1  458.85   17.40
  -7   8   1  424.56   28.20
   6  -8  -1   -0.90    1.40
   6  -8  -1    1.70    2.30
   6  -8  -1    1.10    2.70
  -6   8   1    2.00    4.20
  -6   8   1    6.60    3.10
   5  -8  -1   28.90    3.40
   5  -8  -1   29.60    4.80
   5  -8  -1   38.00    5.60
   5  -8  -1   42.20    9.90
  -5   8   1   26.30    9.40
  -5   8   1   35.40    6.70
   4  -8  -1   54.59    5.50
   4  -8  -1   55.89   10.70
   4  -8  -1   50.39    3.50
  -4   8   1   53.29   10.90
  -4   8   1   47.40    6.30
  -4   8   1   60.89    6.00
   3  -8  -1  225.98    7.00
   3  -8  -1  244.28   10.50
   3  -8  -1  199.08   15.80
  -3   8   1  259.67   10.70
  -3   8   1  203.18   16.50
  -3   8   1  242.58   10.60
   2  -8  -1   10.10    1.90
   2  -8  -1    7.40    2.50
   2  -8  -1    8.00    5.10
  -2   8   1   10.40    1.50
  -2   8   1    6.40    5.20
  -2   8   1   10.90    2.60
  -2   8   1    7.90    2.60
   1  -8  -1    3.20    4.10
   1  -8  -1    3.10    2.30
  -1   8   1    6.50    2.30
  -1   8   1    8.60    5.10
  -1   8   1    6.60    1.50
   0  -8  -1   15.50    5.00
   0  -8  -1    7.80    2.60
   0   8   1   15.50    5.40
   0   8   1    7.50    2.50
  -1  -8  -1  408.86   13.10
   1   8   1  390.06   17.40
   1   8   1  399.26   13.10
   1   8   1  439.96   24.20
  -2  -8  -1   28.50    4.10
   2   8   1   29.90    9.80
   2   8   1   33.70    3.70
   2   8   1   30.80    6.10
   2   8   1   27.20    5.50
   3   8   1   85.89    7.10
   3   8   1   76.99    7.70
   3   8   1   73.59    5.20
   3   8   1   66.39   12.00
  -4  -8  -1    3.80    6.90
   4   8   1    2.50    4.30
   4   8   1    2.10    3.00
   4   8   1   12.00    3.00
  -5  -8  -1  530.75   30.40
  -5  -8  -1  559.54   23.70
   5   8   1  472.35   15.50
   5   8   1  478.75   15.00
   5   8   1  590.24   23.40
   5   8   1  553.04   21.60
  -6  -8  -1   44.50   12.10
   6   8   1   60.09    9.70
   6   8   1   59.99    9.80
   6   8   1   54.79    5.10
   6   8   1   50.49    5.20
  -7  -8  -1  156.58   19.30
   7   8   1  138.09   12.60
   7   8   1  132.29   12.00
   7   8   1  132.89    8.00
   8   8   1    6.30    3.40
   8   8   1    4.50    5.00
   8   8   1    2.20    4.30
   8   8   1    8.90    3.00
   9   8   1   14.40    6.30
   9   8   1    5.50    2.80
   9   8   1    8.90    5.70
  10   8   1    3.10    5.20
  10   8   1    2.90    4.90
  11   8   1   29.50    8.70
  11   8   1   21.50    8.10
  12   8   1   51.09   12.00
  12   8   1   38.90    9.40
  13  -9  -1    7.60    4.40
  13  -9  -1    3.40    5.50
 -13   9   1   -9.60   10.20
  12  -9  -1    4.40    4.40
  12  -9  -1    4.00    3.30
 -12   9   1    5.10    8.70
  11  -9  -1   60.59   10.40
  11  -9  -1   72.59    9.90
 -11   9   1   80.69   19.20
  10  -9  -1   -1.80    3.00
  10  -9  -1    4.30    4.00
 -10   9   1    1.90    8.40
   9  -9  -1  115.79   10.00
   9  -9  -1  132.69   11.70
  -9   9   1  161.48   20.70
   8  -9  -1    1.60    2.40
   8  -9  -1    8.70    3.90
   8  -9  -1    4.80    3.60
  -8   9   1    8.50    8.10
   7  -9  -1  146.09   10.50
   7  -9  -1  126.59    7.30
  -7   9   1  116.99   18.50
   6  -9  -1    2.40    2.70
   6  -9  -1    7.30    3.20
  -6   9   1    4.50    6.10
  -6   9   1    3.90    3.50
   5  -9  -1  818.62   19.60
   5  -9  -1  850.31   24.70
  -5   9   1  798.92   25.60
  -5   9   1  828.42   38.00
  -5   9   1  809.92   24.80
   4  -9  -1   10.80    2.20
   4  -9  -1    1.80    4.80
   4  -9  -1    5.60    2.80
  -4   9   1    8.50    3.30
  -4   9   1    2.40    2.70
  -4   9   1   13.40    6.90
   3  -9  -1    5.80    1.60
   3  -9  -1   11.70    3.20
   3  -9  -1    9.80    5.20
  -3   9   1    7.60    6.00
  -3   9   1    7.10    2.70
   2  -9  -1   30.40    3.00
   2  -9  -1   23.90    4.40
   2  -9  -1   33.40    7.20
  -2   9   1   23.80    7.60
  -2   9   1   25.40    4.10
  -2   9   1   28.20    2.20
  -2   9   1   26.90    4.30
   1  -9  -1  668.03   19.40
   1  -9  -1  668.23   26.40
  -1   9   1  664.73   28.00
  -1   9   1  675.03   14.90
  -1   9   1  662.13   19.50
   0  -9  -1   60.59    5.30
   0   9   1   70.39    5.60
   0   9   1   74.89    6.50
   0   9   1   63.79   10.00
  -1  -9  -1  200.68    9.10
   1   9   1  198.38    9.50
   1   9   1  199.18   18.10
   1   9   1  202.48    9.20
   1   9   1  209.98   13.50
  -2  -9  -1   49.99    4.90
   2   9   1   75.29    7.60
   2   9   1   71.19   14.10
   2   9   1   66.39    5.10
   2   9   1   57.69    7.40
   3   9   1  236.88   13.30
   3   9   1  241.38   12.50
   3   9   1  243.68   19.20
   3   9   1  238.68    9.90
  -4  -9  -1  149.59   16.90
   4   9   1  157.88   14.20
   4   9   1  177.98    9.80
   4   9   1  154.88    8.10
   4   9   1  167.98   11.50
  -5  -9  -1  384.96   26.50
   5   9   1  400.46   20.80
   5   9   1  388.66   13.70
   5   9   1  400.86   18.80
  -6  -9  -1   25.30   12.90
   6   9   1   23.10    6.70
   6   9   1   23.10    4.10
   6   9   1   25.20    7.10
   6   9   1   29.00    5.10
  -7  -9  -1  -19.00    8.30
   7   9   1   -2.80    3.70
   7   9   1    5.80    4.30
   7   9   1   -0.40    2.10
   7   9   1    5.70    3.10
   8   9   1    3.00    5.20
   8   9   1    9.40    3.30
   8   9   1    4.30    5.40
   9   9   1  248.28   17.90
   9   9   1  285.87   19.40
  10   9   1   10.20    6.00
  10   9   1    7.10    5.50
  11   9   1   12.00    7.00
  11   9   1   25.80    7.80
  12   9   1    4.00    5.60
  12   9   1   11.80    6.70
  12 -10  -1    6.10    5.00
  12 -10  -1    0.90    3.50
 -12  10   1    8.90    9.30
  11 -10  -1    7.90    4.70
  11 -10  -1    4.40    3.70
 -11  10   1   10.50    7.80
  10 -10  -1    8.60    4.10
  10 -10  -1   -3.30    3.20
 -10  10   1   -7.20    6.70
   9 -10  -1   91.49   10.00
   9 -10  -1   94.29    9.10
  -9  10   1   52.29   15.00
   8 -10  -1   56.99    8.70
   8 -10  -1   51.69    5.50
   8 -10  -1   68.29    7.90
  -8  10   1   67.19   15.80
   7 -10  -1    2.60    1.90
   7 -10  -1    2.10    3.00
   7 -10  -1   -5.10    2.20
  -7  10   1   -0.70    5.20
   6 -10  -1   15.40    3.10
   6 -10  -1    9.60    4.90
  -6  10   1   -1.60    6.40
   5 -10  -1  457.95   17.40
   5 -10  -1  433.56   12.50
  -5  10   1  456.05   29.50
  -5  10   1  419.26   17.60
   4 -10  -1   42.20    3.40
   4 -10  -1   49.99    5.80
   4 -10  -1   48.00   11.80
  -4  10   1   44.40    6.30
  -4  10   1   45.20    6.40
  -4  10   1   38.30   10.20
   3 -10  -1  379.76   14.80
   3 -10  -1  386.16   10.90
   3 -10  -1  419.26   23.30
  -3  10   1  367.66   14.90
  -3  10   1  403.06   14.60
  -3  10   1  405.36   24.60
   2 -10  -1   98.79    7.20
   2 -10  -1  108.49    5.30
  -2  10   1  109.39    7.50
  -2  10   1   90.49   13.50
  -2  10   1  101.69    3.90
   1 -10  -1   79.29   11.30
   1 -10  -1   82.19    6.60
  -1  10   1   78.29    7.20
  -1  10   1   70.89   11.50
  -1  10   1   76.89    4.00
   0 -10  -1  163.28    9.00
   0  10   1  170.18   10.50
   0  10   1  188.28    8.20
   0  10   1  176.68   14.30
  -1 -10  -1  375.46   13.50
   1  10   1  346.37   13.40
   1  10   1  350.46   13.10
   1  10   1  331.97   18.20
  -2 -10  -1  105.89    7.00
   2  10   1  111.49    9.50
   2  10   1  103.19    6.70
   2  10   1  103.39   17.20
   2  10   1  110.79   10.10
  -3 -10  -1   21.60    4.00
   3  10   1   18.00    4.50
   3  10   1   16.50    8.20
   3  10   1   23.30    5.70
   3  10   1   14.90    5.00
   4  10   1  247.28   18.60
   4  10   1  284.57   13.60
   4  10   1  275.67   12.70
   4  10   1  262.47   15.00
  -5 -10  -1  482.55   29.60
   5  10   1  466.35   21.00
   5  10   1  475.75   17.30
   5  10   1  465.05   15.90
   5  10   1  511.55   24.50
  -6 -10  -1   -8.70    8.30
   6  10   1   -2.30    2.30
   6  10   1   -6.10    3.10
   6  10   1    3.00    4.80
  -7 -10  -1  326.77   28.70
   7  10   1  304.77   12.70
   7  10   1  325.57   12.00
   7  10   1  288.47   17.90
   7  10   1  314.47   18.50
   8  10   1   77.79   12.00
   9  10   1   39.20    9.60
   9  10   1   37.30    9.30
  10  10   1   10.60    6.70
  10  10   1   12.30    6.60
  11  10   1    0.60    4.70
  11  10   1    7.50    5.30
  12  10   1    3.90    5.80
  12  10   1   10.10    6.50
  12 -11  -1    7.60    5.80
  12 -11  -1    7.60    4.10
 -12  11   1   -4.50    9.00
  11 -11  -1  165.58   12.60
 -11  11   1  166.88   27.30
  10 -11  -1    7.30    4.40
  10 -11  -1    7.60    4.70
 -10  11   1    8.40    9.10
   9 -11  -1  187.18   12.90
   9 -11  -1  183.18   13.40
  -9  11   1  177.78   22.90
   8 -11  -1   12.20    3.10
   8 -11  -1    4.70    3.90
  -8  11   1   13.10    8.70
   7 -11  -1  115.19    6.70
   7 -11  -1   95.99    9.10
  -7  11   1  105.59   19.30
   6 -11  -1   58.59    8.10
   6 -11  -1   67.79    5.20
  -6  11   1   70.89   15.00
   5 -11  -1  680.03   17.10
   5 -11  -1  653.23   22.40
  -5  11   1  688.63   23.70
  -5  11   1  674.13   36.30
   4 -11  -1   59.59    4.30
   4 -11  -1   63.69    6.90
  -4  11   1   78.39    7.30
   3 -11  -1   19.00    4.10
   3 -11  -1   10.70    6.00
   3 -11  -1   20.50    2.80
  -3  11   1   25.10    4.40
  -3  11   1    7.50    7.20
  -3  11   1   12.10    3.90
   2 -11  -1    1.80    2.50
   2 -11  -1    7.30    5.30
  -2  11   1    2.80    2.00
  -2  11   1    4.40    1.30
  -2  11   1    3.00    5.10
   1 -11  -1 1062.49   28.40
  -1  11   1 1082.29   40.00
  -1  11   1 1028.90   28.40
  -1  11   1 1064.39   22.50
   0 -11  -1  274.07   12.20
   0  11   1  289.87   18.90
   0  11   1  293.27   10.90
   0  11   1  274.47   12.30
  -1 -11  -1  269.97   11.70
   1  11   1  262.87   11.60
   1  11   1  252.57   16.60
   1  11   1  244.98   22.10
   1  11   1  257.37   11.60
  -2 -11  -1   72.79    6.20
   2  11   1   61.29    9.90
   2  11   1   78.09    6.20
   2  11   1   79.69   16.10
   2  11   1   66.89    9.20
  -3 -11  -1   89.49    6.90
   3  11   1   94.59    6.70
   3  11   1   84.49    9.00
   3  11   1   69.29   13.70
   3  11   1   75.19    8.90
   4  11   1   83.69    8.90
   4  11   1   76.19   13.70
   4  11   1   92.99   10.10
   4  11   1   83.09    6.50
   5  11   1  463.95   24.60
   5  11   1  395.36   14.90
   5  11   1  371.16   20.00
   5  11   1  410.06   16.90
  -6 -11  -1   70.29   15.60
   6  11   1   72.99    6.90
   6  11   1   59.09    6.20
   6  11   1   81.29    6.40
   6  11   1   69.09   12.10
   6  11   1   61.69   10.30
   7  11   1    4.40    4.10
   7  11   1    3.20    3.10
   7  11   1   -2.50    3.90
   8  11   1   12.00    5.70
   8  11   1   -0.30    4.50
   9  11   1  224.38   17.60
   9  11   1  200.78   17.00
  10  11   1   16.60    7.90
  10  11   1   23.10    7.60
  11  11   1    8.90    6.20
  11  11   1    4.50    6.10
  12  11   1    3.90    6.40
  12  11   1    9.30    6.90
 -12  12   1    1.00    8.80
  11 -12  -1   -3.10    3.10
 -11  12   1    0.70    8.20
  10 -12  -1   13.80    5.50
 -10  12   1    0.90   10.60
   9 -12  -1   85.39    9.90
  -9  12   1  113.29   23.00
   8 -12  -1    2.10    3.40
   8 -12  -1   -2.70    2.00
  -8  12   1    5.00    7.00
   7 -12  -1   29.50    4.20
   7 -12  -1   20.30    5.30
  -7  12   1   26.50   11.90
   6 -12  -1   -0.10    1.80
   6 -12  -1    0.80    3.00
  -6  12   1    2.60    6.80
   5 -12  -1  353.46   16.10
   5 -12  -1  359.26   11.20
  -5  12   1  306.87   25.80
  -5  12   1  335.87   19.00
   4 -12  -1    4.70    2.20
   4 -12  -1    2.40    2.90
  -4  12   1    3.60    6.70
  -4  12   1    3.30    3.10
   3 -12  -1  867.41   20.50
  -3  12   1  856.31   40.10
   2 -12  -1  124.49   13.70
   2 -12  -1  111.09    8.40
  -2  12   1  143.69   15.90
  -2  12   1  127.89    4.70
   1 -12  -1   31.20    5.30
  -1  12   1   30.70    9.40
   0 -12  -1  167.78    9.90
   0  12   1  186.98    8.50
   0  12   1  181.78   16.30
   0  12   1  161.08    9.70
  -1 -12  -1  449.46   16.30
   1  12   1  427.16   29.50
   1  12   1  408.56   22.40
   1  12   1  426.06   16.00
   1  12   1  439.76   16.30
  -2 -12  -1   25.50    5.00
   2  12   1   17.30    4.60
   2  12   1   15.00    6.50
   2  12   1   42.50   13.00
   2  12   1   25.70    4.50
   2  12   1   24.70    5.90
  -3 -12  -1  132.89    8.70
   3  12   1  110.29   10.70
   3  12   1  129.39    8.50
   3  12   1  143.09   18.30
   3  12   1  119.39   11.30
   4  12   1  349.47   14.70
   4  12   1  367.66   18.10
   4  12   1  361.26   18.90
   4  12   1  367.66   25.30
   5  12   1   23.70    7.50
   5  12   1    1.50    3.70
   5  12   1    3.30    4.60
   6  12   1   10.60    5.40
   6  12   1    1.10    2.80
   6  12   1   -2.70    4.50
   6  12   1    8.90    4.20
   7  12   1   20.40    7.70
   7  12   1   28.20    7.70
   8  12   1   40.20   10.00
   8  12   1   47.10    9.90
   9  12   1    2.00    5.30
   9  12   1   -1.10    5.20
  10  12   1   68.09   17.70
  10  12   1   44.30   10.00
  11  12   1  100.19   15.80
  11  12   1   95.19   13.30
  11 -13  -1  132.39   12.30
 -11  13   1  134.19   25.80
  10 -13  -1   21.00    6.40
 -10  13   1    8.70   10.10
   9 -13  -1   75.09    8.60
   9 -13  -1   69.89   10.20
  -9  13   1   64.19   18.00
   8 -13  -1   12.20    4.60
   8 -13  -1    6.30    3.30
  -8  13   1    7.90    9.10
   7 -13  -1  101.09    9.60
   7 -13  -1   81.59    6.00
  -7  13   1   91.49   20.20
   6 -13  -1    4.10    2.30
   6 -13  -1    5.00    3.60
  -6  13   1   -2.80    6.80
   5 -13  -1  478.95   19.60
   5 -13  -1  469.15   13.80
  -5  13   1  424.36   31.10
   4 -13  -1   32.00    6.40
   4 -13  -1   31.50    4.00
  -4  13   1   21.80    9.00
  -4  13   1   37.40    6.10
   3 -13  -1  103.19    8.70
  -3  13   1  109.99    8.00
  -3  13   1  101.49   17.70
   2 -13  -1   -0.40    2.30
  -2  13   1    3.00    1.20
  -2  13   1   -1.20    4.60
   1 -13  -1  213.08   12.20
  -1  13   1  232.68    7.70
  -1  13   1  201.58   18.60
   0  13   1  137.99    7.50
   0  13   1  125.39   15.10
  -1 -13  -1   46.00    6.60
   1  13   1   45.00    6.40
   1  13   1   63.59   15.60
   1  13   1   38.30    9.30
  -2 -13  -1   22.80    5.00
   2  13   1   29.30    5.80
   2  13   1   25.90    6.90
   2  13   1   19.90   11.70
   2  13   1   16.80    6.90
  -3 -13  -1  275.77   13.40
   3  13   1  285.67   17.70
   3  13   1  278.67   25.10
   3  13   1  272.37   16.30
   4  13   1    7.60    7.90
   4  13   1    8.00    4.90
   4  13   1    4.50    4.90
   5  13   1  436.56   26.90
   5  13   1  478.35   22.80
   5  13   1  476.05   20.70
   6  13   1   -5.90    4.00
   6  13   1    5.90    3.90
   6  13   1    8.80    6.30
   6  13   1    8.90    3.40
   7  13   1   69.19   12.50
   7  13   1   67.49    7.20
   7  13   1   58.29    6.50
   7  13   1   53.99   10.10
   8  13   1    2.80    5.00
   8  13   1    7.00    6.20
   9  13   1  247.38   19.50
   9  13   1  280.97   20.90
  10  13   1   49.80   11.20
  10  13   1   50.19   11.60
  11  13   1   13.90    7.00
  11  13   1    2.70    6.80
  11 -14  -1   -3.10    3.60
 -11  14   1   12.10    9.60
  10 -14  -1   -8.20    3.60
 -10  14   1   -0.50    8.50
   9 -14  -1  207.38   14.60
   9 -14  -1  162.58   10.10
  -9  14   1  164.38   41.10
   8 -14  -1   -3.60    3.10
   8 -14  -1    9.20    3.30
  -8  14   1    6.30    7.50
   7 -14  -1   79.69    6.10
   7 -14  -1   77.49   10.20
  -7  14   1   91.49   18.70
   6 -14  -1   -3.00    2.10
   6 -14  -1    2.00    3.70
  -6  14   1   -9.40    5.60
   5 -14  -1   23.70    3.80
   5 -14  -1   33.40    6.70
  -5  14   1   27.00   12.40
   4 -14  -1    8.90    4.40
  -4  14   1   12.90    7.90
   3 -14  -1   81.79    8.40
  -3  14   1   67.49   14.60
  -3  14   1   97.59    7.90
   2 -14  -1  121.49    9.50
  -2  14   1  127.39    5.30
  -2  14   1  130.59   16.70
   1 -14  -1   -0.90    2.60
  -1  14   1    1.10    1.70
  -1  14   1   -3.90    5.00
   0 -14  -1  274.67   13.70
   0  14   1  271.57   10.80
   0  14   1  284.27   21.60
  -1 -14  -1  156.18   10.30
   1  14   1  167.48   16.70
   1  14   1  167.48    9.80
   1  14   1  176.08   22.30
  -2 -14  -1   -0.30    2.80
   2  14   1   -1.10    2.70
   2  14   1    1.90    4.60
   2  14   1   -1.10    3.90
   2  14   1    3.80    9.00
  -3 -14  -1  213.28   12.10
   3  14   1  254.67   17.50
   3  14   1  248.18   16.00
   3  14   1  227.08   14.40
   3  14   1  247.48   24.80
   4  14   1   26.10    7.50
   4  14   1   10.80    6.40
   4  14   1   26.50   11.10
   5  14   1   37.40   10.80
   5  14   1   45.20    8.30
   5  14   1   47.00    9.40
   6  14   1   10.10    5.30
   6  14   1    5.60    6.10
   6  14   1    6.10    8.00
   7  14   1   55.99   11.80
   7  14   1   66.89    7.70
   7  14   1   61.09    7.20
   7  14   1   57.49   10.50
   8  14   1   65.49   13.00
   8  14   1   63.59   11.40
   9  14   1    2.10    6.50
   9  14   1   -0.50    7.00
  10  14   1   13.90    7.90
  10  14   1   25.20    9.10
  11  14   1   47.00   10.70
  11  14   1   23.00    9.90
  11 -15  -1   45.50    9.10
 -11  15   1   55.49   18.10
  10 -15  -1   19.90    6.80
 -10  15   1   14.00   12.00
   9 -15  -1   10.90    5.60
   9 -15  -1    3.50    4.20
  -9  15   1   10.40    8.60
   8 -15  -1   11.40    3.70
   8 -15  -1    7.30    4.60
  -8  15   1   22.30   10.60
   7 -15  -1   59.99    6.00
   7 -15  -1   76.39   10.80
  -7  15   1   44.80   14.40
   6 -15  -1    2.70    2.50
   6 -15  -1   -1.10    3.50
  -6  15   1    4.00    7.70
   5 -15  -1  121.39   10.80
   5 -15  -1  114.09    6.50
  -5  15   1  106.19   21.10
   4 -15  -1   59.69    9.00
  -4  15   1   68.29   15.40
   3 -15  -1   51.79    7.70
  -3  15   1   32.10    6.00
  -3  15   1   37.00   12.30
   2 -15  -1   82.29    8.60
  -2  15   1   70.79   15.70
   1 -15  -1  546.85   20.90
  -1  15   1  541.85   14.10
  -1  15   1  545.55   32.50
   0 -15  -1    8.20    4.10
   0  15   1    8.70    6.90
   0  15   1    3.20    2.50
  -1 -15  -1   72.59    9.40
   1  15   1   62.29    6.70
   1  15   1   97.59   15.60
  -2 -15  -1    6.00    3.90
   2  15   1   14.80    4.70
   2  15   1    1.10   10.40
   2  15   1   10.20    7.20
   2  15   1   -4.10    3.90
  -3 -15  -1  457.15   18.50
   3  15   1  471.45   20.80
   3  15   1  434.46   24.40
   3  15   1  429.76   34.60
   3  15   1  400.96   27.30
   4  15   1   61.49   12.30
   4  15   1   49.20    9.70
   4  15   1   64.49   11.50
   5  15   1  376.26   21.10
   5  15   1  353.16   19.90
   5  15   1  355.06   26.20
   6  15   1   37.10    8.40
   6  15   1   29.20   10.50
   6  15   1   35.90    7.80
   7  15   1    1.20    4.90
   7  15   1   -4.00    5.30
   7  15   1    2.30    3.20
   7  15   1   -3.30    3.60
   8  15   1   24.30    9.20
   8  15   1   44.10   10.20
   9  15   1  206.48   32.10
   9  15   1  224.28   19.00
  10  15   1    4.40    7.00
  10  15   1   -5.40    5.10
  10 -16  -1    5.20    4.90
 -10  16   1  -16.40    7.00
   9 -16  -1  119.09   12.90
  -9  16   1  106.39   22.30
   8 -16  -1   -1.10    3.70
   8 -16  -1    2.50    4.20
  -8  16   1   -8.40    7.30
   7 -16  -1   33.80    8.20
   7 -16  -1   23.00    4.50
  -7  16   1   10.90   11.70
   6 -16  -1   22.20    3.90
   6 -16  -1   17.60    6.10
  -6  16   1   22.10   11.80
   5 -16  -1   68.99   10.10
  -5  16   1   42.60   14.70
   4 -16  -1    2.20    3.60
  -4  16   1    5.50    8.30
   3 -16  -1  311.17   16.20
  -3  16   1  272.67   25.60
   2 -16  -1   25.80    5.90
  -2  16   1   26.30   11.80
   1 -16  -1   29.40    6.10
  -1  16   1   18.40    9.90
  -1  16   1   38.50    3.90
   0 -16  -1   90.29    9.40
   0  16   1  113.39    7.20
   0  16   1  109.29   18.50
  -1 -16  -1  192.88   12.30
   1  16   1  160.18   26.90
   1  16   1  199.98   28.00
   1  16   1  175.98   10.70
  -2 -16  -1   32.50    6.30
   2  16   1   21.80    5.50
   2  16   1   16.10    8.20
   2  16   1   10.70   13.20
  -3 -16  -1   65.09    8.70
   3  16   1   43.70   11.20
   3  16   1   55.79   10.30
   3  16   1   54.69   17.50
   3  16   1   65.39    9.80
   4  16   1   64.59   10.40
   4  16   1   45.00    9.70
   4  16   1   52.59   11.00
   4  16   1   58.79   16.10
   5  16   1    6.40    5.60
   5  16   1    1.10    5.80
   5  16   1    9.70    8.00
   5  16   1    0.70    3.90
   6  16   1   22.80    7.50
   6  16   1   18.10    6.30
   6  16   1   33.40   12.40
   7  16   1  110.19   10.40
   7  16   1  134.29   16.60
   7  16   1  136.09    9.40
   7  16   1  166.08   15.60
   8  16   1    1.30    5.20
   8  16   1   -4.00    5.60
   9  16   1   18.90    8.30
   9  16   1   22.20    9.00
  10  16   1    6.40    6.80
  10  16   1    7.70    6.30
  10 -17  -1    4.00    5.00
 -10  17   1    6.60   12.20
   9 -17  -1   31.90    8.10
  -9  17   1   23.90   14.30
   8 -17  -1   23.00    5.00
   8 -17  -1   18.00    6.20
  -8  17   1   33.00   13.30
   7 -17  -1  125.09    7.70
   7 -17  -1  104.79   11.30
  -7  17   1   77.09   19.20
   6 -17  -1   56.39    9.70
  -6  17   1   74.69   18.90
   5 -17  -1  278.27   16.80
  -5  17   1  236.58   26.50
   4 -17  -1   30.90    7.00
  -4  17   1   22.50   11.50
   3 -17  -1   61.49    9.00
  -3  17   1   29.60   12.00
   2 -17  -1   -0.10    3.30
  -2  17   1    4.70    9.00
   1 -17  -1  627.34   24.40
  -1  17   1  657.23   16.10
  -1  17   1  637.54   37.80
   0 -17  -1   39.00    7.60
   0  17   1   37.30   11.80
   0  17   1   47.70    5.30
  -1 -17  -1  295.27   15.90
   1  17   1  307.37   13.90
   1  17   1  348.97   33.90
   1  17   1  300.47   24.30
  -2 -17  -1    2.30    4.10
   2  17   1   13.00    4.70
   2  17   1   -1.10    4.80
   2  17   1    0.10    9.60
  -3 -17  -1   63.49    9.10
   3  17   1   76.59   14.40
   3  17   1   80.99   12.70
   3  17   1   84.59   10.10
   3  17   1   72.09   18.50
   4  17   1    2.20    5.40
   4  17   1    2.60    5.90
   4  17   1   -3.40    3.90
   5  17   1   73.89   12.30
   5  17   1   65.99   15.80
   5  17   1   69.69   11.50
   5  17   1   53.59   10.40
   6  17   1   -1.00    5.60
   6  17   1   -1.20    6.50
   6  17   1   18.50    7.00
   6  17   1    9.70    5.60
   7  17   1    1.30    4.70
   7  17   1   20.30    9.00
   7  17   1    4.00    5.70
   8  17   1   -0.20    5.40
   8  17   1    9.50    8.20
   9  17   1   68.79   12.60
   9  17   1   90.59   15.20
   9 -18  -1   57.69   10.50
  -9  18   1   64.09   19.00
  -8  18   1   19.10   12.30
   7 -18  -1   55.69    9.90
  -7  18   1   65.39   18.00
   6 -18  -1   61.29   11.10
  -6  18   1   46.20   18.80
  -5  18   1   19.00   11.40
   4 -18  -1   23.00    6.40
  -4  18   1    8.80   10.00
   3 -18  -1   67.19    9.70
  -3  18   1   81.39   17.70
   2 -18  -1    2.20    3.50
  -2  18   1   -5.70    7.60
   1 -18  -1   35.80    7.30
  -1  18   1   18.90   10.90
  -1  18   1   23.40    3.10
   0 -18  -1    4.20    3.80
   0  18   1   22.80    9.70
   0  18   1    7.10    2.90
  -1 -18  -1   65.19    9.50
   1  18   1   67.59   14.40
   1  18   1   82.99   21.90
   1  18   1   67.59    7.20
  -2 -18  -1   -1.90    3.00
   2  18   1    2.60    7.20
   2  18   1   -1.20    4.60
   2  18   1    0.00    3.60
   2  18   1   -1.50   10.10
  -3 -18  -1   36.20    7.40
   3  18   1   53.99    9.00
   3  18   1   51.39    9.90
   3  18   1   42.30   13.10
   3  18   1   56.39   17.30
   4  18   1   29.50    7.60
   4  18   1   24.00    7.80
   4  18   1   21.80   14.00
   4  18   1   16.80    8.70
   5  18   1   35.70   13.90
   5  18   1   57.89   11.70
   5  18   1   45.00   10.10
   5  18   1   40.30    9.10
   6  18   1  -15.00    8.10
   6  18   1   16.20    6.70
   6  18   1   -0.70    5.60
   6  18   1    1.50    5.20
   7  18   1  105.59   10.80
   7  18   1  134.39   10.50
   7  18   1  158.98   17.70
   7  18   1  154.08   16.50
   7  18   1  130.39   14.70
   8  18   1  -14.20    4.60
   8  18   1    3.40    7.40
   8  18   1    0.50    6.50
   8 -19  -1    0.00    5.20
  -8  19   1   -8.80   10.00
   7 -19  -1   58.09   10.60
  -7  19   1   39.50   15.50
   6 -19  -1    0.90    4.20
  -6  19   1   11.60   12.80
   5 -19  -1  309.37   20.50
   4 -19  -1    1.40    4.20
  -4  19   1  -16.10    7.90
   3 -19  -1    5.00    4.30
  -3  19   1  -13.30    8.90
   2 -19  -1   30.90    7.10
  -2  19   1   14.10   10.50
   1 -19  -1  202.58   14.40
  -1  19   1  213.78   23.90
  -1  19   1  194.28    7.20
   0 -19  -1   -0.70    3.20
   0  19   1   -0.20    7.40
   0  19   1    0.50    2.10
  -1 -19  -1   38.80    8.00
   1  19   1   39.30   12.40
   1  19   1   45.50    6.50
   1  19   1   35.10   17.50
   1  19   1   53.39   11.30
  -2 -19  -1    5.80    4.20
   2  19   1    8.70    6.60
   2  19   1   -2.60    3.40
   2  19   1   -6.00   10.60
   2  19   1    5.30    8.00
  -3 -19  -1  128.59   11.70
   3  19   1  163.18   13.40
   3  19   1  152.68   15.40
   3  19   1  174.58   30.70
   3  19   1  162.98   18.30
   4  19   1   22.80   12.30
   4  19   1   37.70    9.10
   4  19   1   29.60    8.50
   4  19   1   29.70   13.70
   5  19   1  156.78   15.20
   5  19   1  157.78   16.90
   5  19   1  166.38   15.70
   5  19   1  160.68   22.60
   6  19   1    4.80    6.40
   6  19   1    7.90    5.40
   6  19   1    2.70    9.30
   6  19   1    2.80    5.30
   7  19   1    2.90    4.90
   7  19   1    7.30    6.80
   7  19   1    4.00    6.20
   7  19   1  -11.70    5.70
   8  19   1    1.20    7.60
   8  19   1    4.10    5.70
   8  19   1   15.80    7.70
   7 -20  -1   22.30    7.10
  -7  20   1   16.80   11.60
   6 -20  -1    0.90    4.80
  -6  20   1    7.60   11.70
   5 -20  -1   18.60    6.80
  -5  20   1   31.30   14.70
   4 -20  -1    9.60    5.60
   3 -20  -1   99.29   13.30
  -3  20   1  101.69   21.50
   2 -20  -1    3.50    4.40
  -2  20   1   -1.90    7.70
   1 -20  -1    8.40    4.90
  -1  20   1   -1.50    8.10
  -1  20   1    0.00    1.70
   0 -20  -1   -2.30    3.70
   0  20   1   -7.00   10.50
   0  20   1    0.90    2.50
   0  20   1  -15.60    6.00
  -1 -20  -1  124.59   12.10
   1  20   1  116.09   19.70
   1  20   1  133.19   17.60
   1  20   1  138.89   30.50
   1  20   1  148.99    9.60
  -2 -20  -1    2.70    4.50
   2  20   1    4.70    4.30
   2  20   1  -21.30    8.70
   2  20   1    2.10    5.70
   2  20   1    2.20    8.50
  -3 -20  -1  164.18   13.40
   3  20   1  177.48   16.60
   3  20   1  191.28   14.10
   3  20   1  219.18   22.00
   3  20   1  150.78   27.90
   4  20   1   -0.30    7.60
   4  20   1    0.60   13.20
   4  20   1   19.70    7.20
   4  20   1   11.50    6.80
   5  20   1   -3.50    9.70
   5  20   1   12.30    6.30
   5  20   1    1.20    6.40
   6  20   1   -5.70    5.80
   6  20   1    5.00    5.60
   6  20   1   -0.90    5.10
   7  20   1   40.80   11.40
   7  20   1   72.79   10.90
   7  20   1   59.79   14.60
   7 -21  -1   40.30    9.70
   6 -21  -1    4.30    5.70
  -6  21   1  -11.40    9.50
   5 -21  -1  192.48   16.20
  -5  21   1  249.68   30.90
   4 -21  -1    9.30    5.90
  -4  21   1   18.80   12.10
   3 -21  -1   14.40    5.50
  -3  21   1   -8.30   11.20
   2 -21  -1    2.00    4.40
  -2  21   1   16.30   12.10
   1 -21  -1  120.19   12.30
  -1  21   1  109.99   21.70
   0 -21  -1   12.40    5.10
   0  21   1   -8.50   13.40
   0  21   1    2.50    2.50
   0  21   1    7.60    8.90
  -1 -21  -1   24.50    7.70
   1  21   1   44.00   19.80
   1  21   1   29.00    8.70
   1  21   1   45.60   14.10
   1  21   1   36.10    5.50
  -2 -21  -1    3.30    5.60
   2  21   1   13.50    5.20
   2  21   1   -2.10   13.30
   2  21   1   13.10    6.70
   2  21   1   11.00    8.90
  -3 -21  -1   86.49   12.20
   3  21   1  107.69   20.90
   3  21   1   67.09   14.90
   3  21   1   76.89   10.90
   3  21   1  102.09   14.50
   4  21   1    0.30   10.50
   4  21   1    6.80    8.60
   4  21   1    6.00    6.50
   4  21   1   21.10    6.70
   5  21   1  135.89   15.10
   5  21   1  134.89   14.80
   5  21   1  118.09   23.10
   5  21   1  151.28   17.60
   6  21   1   -1.30    7.20
   6  21   1   -5.40    7.90
   6  21   1   12.30    6.40
   5 -22  -1   21.00    7.80
  -5  22   1   31.30   14.60
   4 -22  -1   -7.50    4.60
  -4  22   1   -0.30    9.00
   3 -22  -1  136.79   13.70
  -3  22   1  135.49   24.90
   2 -22  -1    1.50    5.50
  -2  22   1   -4.70   10.70
   1 -22  -1   41.60    9.00
  -1  22   1   30.00   14.00
   0 -22  -1    0.30    4.00
   0  22   1   11.50   10.00
   0  22   1    9.10    2.60
   0  22   1   -3.20   14.40
  -1 -22  -1   20.20    7.00
   1  22   1   29.00    5.00
   1  22   1   34.20    9.40
   1  22   1   14.90   11.30
   1  22   1   60.39   20.70
  -2 -22  -1   -2.00    4.50
   2  22   1   -1.30    6.50
   2  22   1   -1.10    3.20
   2  22   1   13.40   14.60
  -3 -22  -1   42.10    8.50
   3  22   1   67.19   12.70
   3  22   1   61.49   19.80
   3  22   1   62.29   14.60
   4  22   1   15.30    7.00
   4  22   1    9.70    9.00
   4  22   1   -5.60   11.80
   4  22   1   -2.70    5.50
   5  22   1   17.10    9.20
   5  22   1   25.60    8.20
   5  22   1   18.00    6.60
   5  22   1   -2.40   10.60
   4 -23  -1    6.30    5.60
  -4  23   1   -4.20   10.20
  -3  23   1   28.30   13.60
   2 -23  -1    4.80    5.50
  -2  23   1    2.60   10.50
   1 -23  -1   69.59   11.50
  -1  23   1   86.29   25.70
  -1  23   1   84.39   21.20
   0 -23  -1   14.70    7.10
   0  23   1   15.80    3.00
   0  23   1    5.50   11.80
   0  23   1   -5.00   18.00
   0  23   1   19.50    9.80
  -1 -23  -1   47.20    9.50
   1  23   1   51.59   15.70
   1  23   1   51.59   11.30
   1  23   1   70.89    7.10
  -2 -23  -1   12.60    6.10
   2  23   1   -2.80    9.20
   2  23   1   15.40    6.00
   2  23   1   34.60   17.10
   2  23   1    8.20    7.00
   3  23   1    9.80    7.40
   3  23   1   15.80   13.30
   3  23   1   18.80   10.50
   3  23   1   10.00    5.00
   1 -24  -1   23.60    7.50
   0 -24  -1    8.00    5.90
   0 -24   2   33.20    8.70
   3  23  -2    4.70    4.50
   3  23  -2   -4.20   13.70
   3  23  -2   12.20    9.80
   3  23  -2   -6.80    5.70
  -3 -23   2   22.00    7.20
   2  23  -2   26.80    6.10
   2  23  -2   21.30    8.80
   2  23  -2   48.30   20.70
   2  23  -2   11.70   11.90
  -2 -23   2   37.80    8.90
   1  23  -2   11.40    7.40
   1  23  -2    5.00   11.00
   1  23  -2   32.00   17.10
  -1 -23   2    2.20    5.30
   0  23  -2   -2.20    3.00
   0  23  -2    4.70    6.70
   0  23  -2  -18.90   11.20
   0  23  -2   -0.90   11.90
   0 -23   2   10.80    6.40
  -1  23  -2   59.69   12.20
  -1  23  -2   45.80   16.40
  -1  23  -2   33.20    4.40
   1 -23   2   45.20    9.60
  -2  23  -2   63.69   19.00
  -2  23  -2   43.00    4.50
   2 -23   2   29.10    8.60
  -3  23  -2   17.00   11.70
   3 -23   2   18.20    7.30
   4 -23   2   28.50    8.90
   5  22  -2   20.40   11.20
   5  22  -2  -12.40   10.10
   5  22  -2    6.00    6.00
   5  22  -2   -3.30    5.10
   4  22  -2   39.80    9.50
   4  22  -2   36.10   18.90
   4  22  -2   28.20   13.70
   4  22  -2   36.20    8.20
  -4 -22   2   39.30    8.00
   3  22  -2   -0.80    8.40
   3  22  -2    8.80    5.60
   3  22  -2   11.60   11.30
   3  22  -2    5.80    4.80
  -3 -22   2    1.80    5.60
   2  22  -2    6.70    5.70
   2  22  -2   27.10   13.60
  -2 -22   2   18.40    6.20
   1  22  -2    1.00    3.30
   1  22  -2   14.50   10.40
   1  22  -2    2.20   13.30
   1  22  -2   11.30    6.60
  -1 -22   2    9.50    5.30
   0  22  -2  128.89   24.50
   0  22  -2  137.99    9.00
   0  22  -2  138.89   17.00
   0  22  -2  137.29   29.30
   0 -22   2  126.79   13.20
  -1  22  -2    7.20   17.10
  -1  22  -2    8.10    3.30
   1 -22   2    2.10    5.50
  -2  22  -2   53.09   17.70
   2 -22   2   32.90    8.80
  -3  22  -2  -13.10   10.10
   3 -22   2    1.70    4.50
  -4  22  -2   12.60   12.30
   4 -22   2   14.80    6.70
  -5  22  -2   12.50   13.10
   5 -22   2    7.80    6.40
   6  21  -2   43.70    9.40
   6  21  -2   33.60   11.30
   6  21  -2   68.99   13.80
   6  21  -2   28.70   10.30
   5  21  -2   33.90    9.00
   5  21  -2   69.59   14.90
   5  21  -2   38.50    9.20
   5  21  -2   23.70   12.30
   4  21  -2   -4.80    4.90
   4  21  -2   20.60   10.60
   4  21  -2    6.50   12.00
   4  21  -2   14.80    6.40
  -4 -21   2    3.20    4.70
   3  21  -2   57.19   19.70
   3  21  -2   60.79   11.10
   3  21  -2   61.59   10.50
   3  21  -2   54.49   14.80
  -3 -21   2   57.49    9.60
   2  21  -2   40.00    7.30
   2  21  -2   46.70    9.50
   2  21  -2   49.60   15.60
   2  21  -2   22.10   16.30
  -2 -21   2   44.00    8.70
   1  21  -2   15.20    4.70
   1  21  -2   14.60    9.50
   1  21  -2    0.40   11.00
   1  21  -2   33.10    8.30
  -1 -21   2   17.80    9.50
   0  21  -2    9.00    3.70
   0  21  -2    6.70   10.60
   0  21  -2   11.70    6.80
   0 -21   2   15.80    6.10
  -1  21  -2  -10.30    9.20
  -1  21  -2   11.30    3.50
   1 -21   2    5.10    5.60
  -2  21  -2   62.99    5.40
  -2  21  -2   75.09   22.00
   2 -21   2   78.49   11.20
  -3  21  -2   -5.70    1.90
   3 -21   2   -1.20    4.10
  -4  21  -2   87.19   21.10
   4 -21   2   76.59   11.90
  -5  21  -2   15.20   12.70
   5 -21   2   15.20    6.40
  -6  21  -2  -17.30   11.40
   6 -21   2    5.30    5.80
   7  20  -2  -10.70    4.60
   7  20  -2   10.10    8.50
   7  20  -2   -2.80    5.70
   6  20  -2   32.80    9.30
   6  20  -2   31.50    8.80
   6  20  -2   39.70   11.00
   6  20  -2   41.80   11.90
   5  20  -2   10.00    6.40
   5  20  -2   17.10   11.40
   5  20  -2    5.00    5.60
   5  20  -2    9.30    7.90
   4  20  -2  193.58   15.40
   4  20  -2  149.59   27.10
   4  20  -2  181.18   21.30
   4  20  -2  190.08   15.60
  -4 -20   2  188.58   13.70
   3  20  -2    1.20    4.60
   3  20  -2    8.90    8.10
   3  20  -2   -2.30    5.30
   3  20  -2  -10.50    9.80
  -3 -20   2   -0.50    3.90
   2  20  -2    5.80    4.00
   2  20  -2    8.90    9.30
   2  20  -2   11.90   15.40
   2  20  -2    9.20    5.80
  -2 -20   2   15.10    5.40
   1  20  -2   -0.20   10.90
   1  20  -2    6.90    5.80
   1  20  -2    6.20    3.80
   1  20  -2    9.30    9.20
  -1 -20   2    6.00    4.60
   0  20  -2   76.69   18.40
   0  20  -2   62.39   11.90
   0  20  -2   75.79    7.10
   0 -20   2   76.59   11.00
  -1  20  -2    2.50    2.90
  -1  20  -2    8.80   10.90
   1 -20   2   -2.70    4.20
  -2  20  -2   30.00    4.10
  -2  20  -2   21.60   11.80
   2 -20   2   33.20    8.60
  -3  20  -2    3.00    2.10
  -3  20  -2   11.80   11.00
   3 -20   2    0.30    4.40
  -4  20  -2   41.10   15.90
   4 -20   2   26.40    7.20
  -5  20  -2    1.80   10.50
   5 -20   2    3.90    5.10
  -6  20  -2   53.79   17.80
   6 -20   2   27.80    8.00
  -7  20  -2    4.00   10.20
   7 -20   2   11.40    6.50
   8  19  -2   -7.00    6.20
   8  19  -2   25.50   10.20
   8  19  -2   10.50    7.20
   7  19  -2   -5.80    5.80
   7  19  -2    6.80    6.90
   7  19  -2    8.20    6.80
   7  19  -2    4.90    7.40
   6  19  -2   25.20    8.80
   6  19  -2    7.00    5.50
   6  19  -2   14.80    5.80
   6  19  -2    7.90    6.70
   5  19  -2   15.10    6.80
   5  19  -2    7.90    6.70
   5  19  -2   13.20    7.50
   5  19  -2   12.20    8.70
   4  19  -2    8.60    5.30
   4  19  -2   -1.50   10.30
   4  19  -2    4.30    6.70
   4  19  -2    4.30    5.10
  -4 -19   2   -0.50    4.00
   3  19  -2    9.90    5.60
   3  19  -2   15.30   11.90
   3  19  -2    9.80    4.80
   3  19  -2    9.20    9.70
  -3 -19   2    7.30    4.80
   2  19  -2  107.69   12.20
   2  19  -2  146.39   13.50
   2  19  -2  151.88   28.20
   2  19  -2  151.18   19.20
  -2 -19   2  116.89   10.80
   1  19  -2    1.80   12.00
   1  19  -2   15.90    7.30
   1  19  -2   12.80   11.20
   1  19  -2   20.50    5.00
  -1 -19   2   35.20    7.60
   0  19  -2   37.10    5.40
   0  19  -2   45.90   13.80
   0 -19   2   44.60    8.60
  -1  19  -2   35.90   13.20
  -1  19  -2   42.20    5.20
   1 -19   2   31.50    7.60
  -2  19  -2   59.39    5.10
  -2  19  -2   63.19   16.70
   2 -19   2   57.49    9.30
  -3  19  -2    0.40    8.00
   3 -19   2    4.10    4.40
  -4  19  -2    7.60   10.50
   4 -19   2   25.90    7.90
  -5  19  -2  -15.20    6.30
   5 -19   2   -4.90    3.70
  -6  19  -2   23.30   13.00
   6 -19   2   26.10    7.80
   6 -19   2   18.30    5.90
  -7  19  -2    1.80    9.30
   7 -19   2   -6.30    5.00
  -8  19  -2  108.09   23.80
   8 -19   2   91.99   13.60
   9  18  -2   -0.30    6.30
   9  18  -2   -2.00    5.80
   9  18  -2    5.90    6.50
   8  18  -2   34.80   11.40
   8  18  -2   70.19   11.70
   8  18  -2   55.99   12.60
   8  18  -2   60.69   12.10
   7  18  -2    6.50    5.50
   7  18  -2    2.20    6.30
   7  18  -2   -6.30    3.70
   7  18  -2    5.30    6.60
   6  18  -2    1.10    6.70
   6  18  -2    8.80    5.30
   6  18  -2   16.10    7.00
   6  18  -2    5.80    5.90
   5  18  -2    6.00    5.30
   5  18  -2   -0.30    7.30
   5  18  -2    0.90    4.80
   5  18  -2   -6.00    6.60
   4  18  -2  132.69   23.30
   4  18  -2  172.78   18.60
   4  18  -2  147.59   13.60
   4  18  -2  167.58   14.80
  -4 -18   2  155.88   11.90
   3  18  -2    5.50    4.70
   3  18  -2    5.30    4.30
   3  18  -2    2.70    6.30
   3  18  -2    1.10   11.40
  -3 -18   2    0.00    3.60
   2  18  -2   13.10   11.80
   2  18  -2   21.40    6.50
   2  18  -2    0.10    4.00
   2  18  -2   -1.20    5.90
  -2 -18   2   11.50    4.90
   1  18  -2   29.00   11.20
   1  18  -2   -0.50    9.70
   1  18  -2   21.80    5.10
   1  18  -2   17.00    6.90
  -1 -18   2   11.50    5.20
   0  18  -2  227.78   24.50
   0  18  -2  245.78   11.50
   0 -18   2  242.68   15.20
  -1  18  -2   10.40    3.90
  -1  18  -2    6.00    8.20
  -1  18  -2   10.20    3.20
   1 -18   2   11.40    5.00
  -2  18  -2   43.40    6.40
  -2  18  -2   50.99   16.00
  -2  18  -2   35.90    4.50
   2 -18   2   50.19    8.30
  -3  18  -2    5.60    2.40
  -3  18  -2   -1.10    7.20
   3 -18   2   -1.20    3.60
  -4  18  -2   72.59   17.00
   4 -18   2   90.69   10.30
  -5  18  -2   21.60   12.00
   5 -18   2   42.70    9.10
   5 -18   2   22.50    5.60
  -6  18  -2  169.48   28.20
   6 -18   2  147.19   10.80
   6 -18   2  155.98   15.40
  -7  18  -2   -7.90    6.90
   7 -18   2    4.00    4.90
   7 -18   2    5.80    4.80
  -8  18  -2   22.10   13.40
   8 -18   2   -5.70    4.10
  -9  18  -2    3.80   10.20
   9 -18   2    7.70    6.90
   9  17  -2   25.50    7.20
   9  17  -2   34.10    9.70
   9  17  -2   45.80   10.90
   9  17  -2   19.40   10.10
   8  17  -2   32.20    8.80
   8  17  -2   24.80    8.10
   8  17  -2   27.20    8.30
   8  17  -2   37.20   12.00
   7  17  -2   -4.00    4.70
   7  17  -2   -2.80    4.10
   7  17  -2   11.00    4.70
   7  17  -2    6.40    5.50
   7  17  -2    3.30    6.10
   6  17  -2    7.10    6.20
   6  17  -2   -0.10    4.50
   6  17  -2    0.00    4.60
   5  17  -2   28.50    7.80
   5  17  -2   32.50    8.90
   5  17  -2   33.00    9.80
   4  17  -2   62.39    9.80
   4  17  -2   53.59   10.00
  -4 -17   2   55.59    8.30
   3  17  -2   -2.60    4.40
   3  17  -2    8.40    4.80
   3  17  -2  -10.10    5.40
  -3 -17   2    2.70    4.20
   2  17  -2  275.27   16.50
   2  17  -2  279.17   15.30
   2  17  -2  281.27   23.30
   2  17  -2  303.47   30.50
  -2 -17   2  248.48   14.40
   1  17  -2   11.90    4.20
   1  17  -2   -0.30    4.60
   1  17  -2   -0.90    6.00
  -1 -17   2    5.80    4.00
   0  17  -2  167.18    9.60
   0  17  -2  153.58   19.80
   0 -17   2  160.88   12.30
  -1  17  -2   21.40    4.10
  -1  17  -2   16.70    9.80
   1 -17   2   14.00    5.20
  -2  17  -2   41.70   13.20
  -2  17  -2   47.10    6.50
  -2  17  -2   43.20    4.50
   2 -17   2   30.10    6.80
  -3  17  -2   -2.80    7.10
  -3  17  -2   -1.10    1.70
  -3  17  -2    6.50    3.70
   3 -17   2    5.20    3.80
  -4  17  -2   29.80   13.60
   4 -17   2   34.40    7.60
   4 -17   2   13.70    5.20
  -5  17  -2    1.80    7.00
   5 -17   2    6.80    3.80
   5 -17   2    3.20    4.20
  -6  17  -2   -5.10    7.30
   6 -17   2   10.40    5.40
   6 -17   2   -4.50    3.70
  -7  17  -2    5.60   10.00
   7 -17   2   16.90   13.00
  -8  17  -2  122.59   26.00
   8 -17   2  120.29   12.30
  -9  17  -2   12.80   11.90
   9 -17   2   10.50    5.90
  10  16  -2   80.19   14.10
  10  16  -2   58.79   10.90
   9  16  -2    7.50    5.20
   9  16  -2    1.90    7.40
   9  16  -2   -1.90    5.40
   9  16  -2   16.10    6.80
   8  16  -2   35.20   11.10
   8  16  -2   39.70    8.70
   8  16  -2   38.80   10.30
   8  16  -2   33.70    8.70
   8  16  -2   25.00    6.60
   7  16  -2   14.20    6.60
   7  16  -2   29.80    9.20
   7  16  -2   36.20    9.20
   6  16  -2   55.69   12.00
   6  16  -2   47.70   11.00
   6  16  -2   54.39    9.80
   6  16  -2   53.29   11.20
   5  16  -2  -11.60    5.40
   5  16  -2    5.60    4.60
   5  16  -2   -4.80    3.30
   5  16  -2  -12.10    5.60
   4  16  -2  313.57   22.40
   4  16  -2  298.67   17.70
   4  16  -2  311.47   18.90
   4  16  -2  259.67   25.40
  -4 -16   2  305.67   15.20
   3  16  -2   21.10    6.30
   3  16  -2   28.50    8.60
   3  16  -2   17.70    6.00
   3  16  -2    7.60   10.80
  -3 -16   2   21.90    5.80
   2  16  -2    9.50   10.90
   2  16  -2   30.70    7.30
   2  16  -2   13.60    7.40
   2  16  -2    6.80    4.40
  -2 -16   2   27.10    5.60
   1  16  -2   21.10    6.30
   1  16  -2   18.40    4.70
   1  16  -2   24.60   10.00
  -1 -16   2   19.70    5.40
   0  16  -2  321.17   25.30
   0  16  -2  356.46   13.80
   0 -16   2  326.97   16.20
  -1  16  -2   19.50   10.40
  -1  16  -2   22.00    4.10
   1 -16   2   20.30    5.90
  -2  16  -2  408.76   15.90
  -2  16  -2  422.06   13.00
  -2  16  -2  417.76   31.00
   2 -16   2  418.56   19.00
  -3  16  -2   10.20    3.50
  -3  16  -2  -14.00    6.40
  -3  16  -2    4.60    2.10
   3 -16   2    4.70    3.20
   3 -16   2   -2.10    3.10
  -4  16  -2   62.49    5.30
  -4  16  -2   58.29    7.90
  -4  16  -2   58.99   15.70
   4 -16   2   53.59    7.10
   4 -16   2   76.79   10.40
  -5  16  -2    2.30    8.00
   5 -16   2    6.10    3.00
   5 -16   2    4.60    3.80
  -6  16  -2  222.48   26.50
   6 -16   2  240.18   12.40
   6 -16   2  296.27   17.40
  -7  16  -2   14.50   11.60
   7 -16   2    9.30    4.70
   7 -16   2    1.90    4.00
  -8  16  -2   22.20   12.30
   8 -16   2   17.70    5.20
  -9  16  -2   13.80   12.70
   9 -16   2   19.80    7.30
 -10  16  -2   17.60   12.60
  10 -16   2   11.10    6.60
  10  15  -2    0.50    5.30
  10  15  -2    6.40    5.70
   9  15  -2   73.69    9.60
   9  15  -2   42.10    9.90
   9  15  -2   49.90    8.10
   9  15  -2   61.79   10.80
   8  15  -2  132.79   11.40
   8  15  -2  122.79   14.00
   8  15  -2  110.39   12.00
   7  15  -2   -1.30    5.40
   7  15  -2    3.80    5.10
   7  15  -2   -4.50    3.60
   7  15  -2    0.70    3.80
   6  15  -2  161.08   13.80
   6  15  -2  157.28   15.40
   6  15  -2  171.18   16.20
   6  15  -2  172.48   15.40
   5  15  -2   69.89   12.30
   5  15  -2   73.19   11.00
   5  15  -2   94.09   16.50
   5  15  -2   85.79   12.70
   4  15  -2   15.00    5.60
   4  15  -2    6.30    5.90
   4  15  -2   24.50    5.90
   4  15  -2    3.20    8.30
  -4 -15   2   10.20    4.40
   3  15  -2   15.60    8.00
   3  15  -2   25.00    6.80
   3  15  -2   23.90    6.70
   3  15  -2   21.10   12.00
  -3 -15   2   22.00    5.40
   2  15  -2  146.89   10.90
   2  15  -2  119.29   15.30
   2  15  -2  137.89   11.60
   2  15  -2  135.39   23.50
  -2 -15   2  151.18   10.10
   1  15  -2    0.90    7.00
   1  15  -2    2.60    3.00
   1  15  -2    4.30    4.10
  -1 -15   2    2.50    3.40
   0  15  -2   81.39   15.50
   0  15  -2   73.19    6.40
   0 -15   2   79.79    8.30
  -1  15  -2   24.40   10.30
  -1  15  -2   30.90    4.30
   1 -15   2   23.20    6.20
  -2  15  -2   37.40    5.50
  -2  15  -2   31.60    4.10
  -2  15  -2   37.70   11.70
   2 -15   2   25.90    5.70
  -3  15  -2  332.07   27.70
  -3  15  -2  300.27   10.60
  -3  15  -2  332.87   14.20
   3 -15   2  311.97   16.30
   3 -15   2  322.87   13.60
  -4  15  -2  125.99   22.40
  -4  15  -2  132.49    9.80
  -4  15  -2  120.79    6.80
   4 -15   2  128.69   11.10
   4 -15   2  105.89    8.30
  -5  15  -2  109.29   20.10
   5 -15   2  112.49    8.20
   5 -15   2  117.89   10.90
  -6  15  -2   58.59   16.60
   6 -15   2   64.49    9.80
   6 -15   2   64.19    6.70
  -7  15  -2    7.30    8.40
   7 -15   2   12.50    5.10
  -8  15  -2   68.19   20.40
   8 -15   2   64.89    9.60
   8 -15   2   68.29   11.10
  -9  15  -2   21.30   11.90
   9 -15   2   -6.60    4.70
 -10  15  -2   22.70   14.70
  10 -15   2   25.10    7.60
  11  14  -2   -7.80    4.90
  11  14  -2    8.40    6.20
  10  14  -2   47.50   10.90
  10  14  -2   48.10    9.40
  10  14  -2   51.59    7.10
   9  14  -2   14.60    6.20
   9  14  -2   13.90    5.10
   9  14  -2   20.10    5.40
   9  14  -2   12.60    6.80
   8  14  -2   43.80    8.60
   8  14  -2   44.10    8.90
   8  14  -2   41.00    9.30
   7  14  -2    8.70    5.20
   7  14  -2    3.80    5.10
   7  14  -2    4.00    4.90
   7  14  -2    5.60    4.30
   6  14  -2   79.39   12.00
   6  14  -2   66.49   12.10
   6  14  -2   77.59   11.60
   6  14  -2   83.19   13.00
   5  14  -2   73.69   12.30
   5  14  -2   53.79    9.20
   5  14  -2   66.19   13.20
   5  14  -2   66.99   11.10
   4  14  -2  752.52   37.60
   4  14  -2  777.02   27.90
   4  14  -2  835.42   33.20
  -4 -14   2  781.82   28.60
   3  14  -2   39.40    8.00
   3  14  -2   29.70    6.50
   3  14  -2   45.90   14.00
   3  14  -2   44.40   10.00
  -3 -14   2   46.70    7.90
   2  14  -2   33.70   11.90
   2  14  -2   48.20    7.60
   2  14  -2   30.80    9.20
   2  14  -2   39.90    7.40
  -2 -14   2   46.60    6.80
   1  14  -2    5.20    3.40
   1  14  -2   -3.70    4.60
   1  14  -2    2.60    3.70
  -1 -14   2    3.40    3.00
   0  14  -2  254.67   21.20
   0  14  -2  276.67   11.80
   0 -14   2  267.37   13.60
  -1  14  -2   -2.60    4.80
  -1  14  -2    4.00    2.40
   1 -14   2    0.40    2.80
  -2  14  -2  236.88    9.00
  -2  14  -2  255.57   22.60
  -2  14  -2  249.48   11.00
   2 -14   2  242.28   11.70
   2 -14   2  253.97   13.80
  -3  14  -2    2.70    6.60
  -3  14  -2    4.40    3.10
  -3  14  -2    7.30    2.30
   3 -14   2   10.70    3.20
   3 -14   2   15.70    5.10
  -4  14  -2  130.29    7.10
  -4  14  -2  128.19   20.80
  -4  14  -2  143.59    9.70
   4 -14   2  132.99   10.80
   4 -14   2  138.99    8.80
  -5  14  -2  107.59   19.60
  -5  14  -2   87.09    9.10
   5 -14   2  100.29    9.90
   5 -14   2  109.29    7.70
  -6  14  -2  287.87   26.50
   6 -14   2  358.86   18.20
   6 -14   2  355.36   13.70
  -7  14  -2   -4.00    6.50
   7 -14   2   -5.10    2.70
   7 -14   2    1.00    3.80
  -8  14  -2   23.30   12.70
   8 -14   2   26.90    6.40
  -9  14  -2   16.00   12.50
   9 -14   2    0.10    4.40
 -10  14  -2   58.09   17.50
  10 -14   2   41.20    9.10
 -11  14  -2   -1.60    8.80
  11 -14   2    0.40    4.50
  11  13  -2   -6.20    4.50
  11  13  -2   -4.20    3.80
  10  13  -2   28.90    7.90
  10  13  -2   10.70    6.20
  10  13  -2   28.90    9.60
   9  13  -2    1.20    4.80
   9  13  -2   -0.70    4.80
   8  13  -2   20.30    5.70
   8  13  -2   18.90    7.00
   8  13  -2   15.30    6.40
   7  13  -2   19.70    6.80
   7  13  -2   11.90    6.00
   7  13  -2   10.30    4.90
   6  13  -2  225.08   15.60
   6  13  -2  258.37   17.00
   5  13  -2   69.79   11.30
   5  13  -2   64.59   12.20
   5  13  -2   61.29    9.60
   5  13  -2   59.69   10.30
   4  13  -2   50.19    9.50
   4  13  -2   69.39    7.90
   4  13  -2   35.30    8.10
   4  13  -2   76.69    9.10
   4  13  -2   52.29   11.50
  -4 -13   2   60.69    6.70
   3  13  -2    8.20    4.50
   3  13  -2    6.90    4.20
   3  13  -2    7.20    5.50
   3  13  -2    7.60    8.50
   3  13  -2    3.70    2.90
  -3 -13   2    5.60    3.10
   2  13  -2  131.29   13.90
   2  13  -2  139.09   10.50
   2  13  -2  149.49   18.50
   2  13  -2  124.29   10.00
  -2 -13   2  137.69    9.10
   1  13  -2  122.89    9.00
   1  13  -2  110.99   13.90
  -1 -13   2  123.09    8.60
   0  13  -2    9.70    6.60
   0  13  -2   16.70    3.80
   0 -13   2   26.10    5.20
  -1  13  -2  298.67   10.90
  -1  13  -2  372.26   24.70
   1 -13   2  291.77   14.60
  -2  13  -2   27.70    3.70
  -2  13  -2   25.10    4.10
  -2  13  -2   31.20   10.60
   2 -13   2   24.50    5.50
   2 -13   2   22.90    4.50
  -3  13  -2   66.49   14.50
  -3  13  -2   45.00    6.10
  -3  13  -2   51.29    4.30
   3 -13   2   43.30    6.00
   3 -13   2   48.60    7.30
  -4  13  -2  525.65   15.40
  -4  13  -2  545.45   19.70
  -4  13  -2  536.25   33.20
   4 -13   2  522.15   17.20
   4 -13   2  537.95   21.00
  -5  13  -2  133.59   10.00
  -5  13  -2  120.99   21.80
   5 -13   2  128.39   10.70
   5 -13   2  138.59    8.30
  -6  13  -2   87.59   17.50
   6 -13   2   70.99    6.20
   6 -13   2   74.19   10.10
  -7  13  -2    7.10    8.90
   7 -13   2    1.40    2.90
   7 -13   2    7.20    4.30
  -8  13  -2  249.18   26.50
   8 -13   2  254.27   15.70
  -9  13  -2   -2.90    9.50
   9 -13   2   -2.50    3.40
 -10  13  -2  305.57   31.30
  10 -13   2  231.58   16.20
 -11  13  -2   17.80   11.90
  11 -13   2    9.20    5.00
  12  12  -2   31.40   10.10
  12  12  -2   24.80    8.10
  11  12  -2   11.70    7.40
  11  12  -2    9.20    5.20
  10  12  -2   76.79    9.80
  10  12  -2   79.39   14.30
  10  12  -2   70.89   10.90
   9  12  -2   15.40    5.30
   9  12  -2   13.20    6.70
   9  12  -2    7.10    5.50
   8  12  -2  311.17   13.60
   8  12  -2  283.57   17.50
   8  12  -2  317.27   19.90
   8  12  -2  335.97   16.60
   7  12  -2   59.09    6.00
   7  12  -2   35.40    6.80
   7  12  -2   59.89    9.90
   7  12  -2   43.70    8.30
   6  12  -2   77.39    6.80
   6  12  -2   62.19    9.90
   6  12  -2   70.59   10.50
   5  12  -2   31.00    5.20
   5  12  -2   24.10    8.10
   5  12  -2   38.90    8.00
   4  12  -2  683.63   26.90
   4  12  -2  658.23   24.20
   4  12  -2  645.44   20.50
   4  12  -2  663.83   31.20
  -4 -12   2  700.83   20.90
   3  12  -2   39.00    8.80
   3  12  -2   22.30    5.60
   3  12  -2   25.40    5.80
   3  12  -2   28.50    4.90
   3  12  -2   28.10   11.00
  -3 -12   2   27.40    4.90
   2  12  -2  187.68   11.70
   2  12  -2  183.48   15.00
   2  12  -2  181.18    9.80
   2  12  -2  198.18   11.80
   2  12  -2  208.38   19.80
  -2 -12   2  190.28   10.00
   1  12  -2    5.00    2.70
   1  12  -2   -0.70    4.10
   1  12  -2   12.20    4.00
  -1 -12   2    6.90    3.40
   0  12  -2  636.04   18.80
   0  12  -2  602.24   20.50
   0  12  -2  655.93   30.70
   0 -12   2  621.74   20.40
  -1  12  -2    8.30    6.30
  -1  12  -2    3.30    2.30
   1 -12   2    0.80    2.70
   1 -12   2   -1.20    2.40
  -2  12  -2 1152.08   28.00
  -2  12  -2 1140.09   25.40
  -2  12  -2 1141.79   44.80
   2 -12   2 1098.29   28.80
   2 -12   2 1110.29   31.20
  -3  12  -2    9.90    3.00
  -3  12  -2    5.80    2.10
  -3  12  -2   -2.10    5.20
   3 -12   2    6.80    2.90
   3 -12   2    2.40    2.70
  -4  12  -2   44.80   12.00
  -4  12  -2   49.60    4.60
  -4  12  -2   64.89    6.80
   4 -12   2   47.20    7.40
   4 -12   2   37.20    5.00
  -5  12  -2   15.80    8.80
  -5  12  -2    3.10    3.20
   5 -12   2   -0.60    2.20
   5 -12   2   -4.40    2.30
  -6  12  -2  353.86   28.40
   6 -12   2  369.36   17.60
   6 -12   2  386.66   13.70
  -7  12  -2   13.70    9.60
   7 -12   2   30.70    7.10
   7 -12   2   37.20    5.10
  -8  12  -2    8.50    8.20
   8 -12   2   15.00    5.60
  -9  12  -2   -1.60    9.00
   9 -12   2    9.80    4.70
   9 -12   2   14.70    5.70
 -10  12  -2   99.99   24.30
  10 -12   2   96.49   12.70
  10 -12   2   83.29   11.40
 -11  12  -2  -10.60    7.20
  11 -12   2   10.10    6.80
  12 -12   2   78.49   11.30
  12  11  -2   26.80    8.20
  12  11  -2   20.20    8.90
  11  11  -2   25.80    7.40
  11  11  -2   17.70    7.50
  11  11  -2   14.90    6.20
  10  11  -2   34.70    8.10
  10  11  -2   33.20    5.10
  10  11  -2   31.10    6.80
  10  11  -2   22.00    8.60
   9  11  -2    1.20    5.00
   9  11  -2    5.40    5.00
   9  11  -2    8.40    4.90
   9  11  -2    3.50    2.80
   8  11  -2   10.30    3.60
   8  11  -2   26.80    7.80
   8  11  -2   24.50    7.10
   8  11  -2   26.20    6.10
  -8 -11   2   32.60   13.30
   7  11  -2   -0.40    2.20
   7  11  -2   12.90    4.60
   7  11  -2    8.20    4.60
   7  11  -2   -0.40    3.70
  -7 -11   2  -20.20    8.10
   6  11  -2  274.47   13.90
   6  11  -2  308.17   16.60
   6  11  -2  255.07   11.40
   6  11  -2  213.88   17.40
   5  11  -2  213.98   15.00
   5  11  -2  232.28   14.10
   5  11  -2  215.58   11.30
   3  11  -2  115.29   15.10
   3  11  -2  133.69   10.60
   3  11  -2  127.29    9.30
  -3 -11   2  107.19    7.20
   2  11  -2  511.05   23.20
   2  11  -2  460.45   18.50
   2  11  -2  464.95   17.80
   2  11  -2  481.05   27.00
   2  11  -2  447.36   17.50
  -2 -11   2  470.15   16.00
   1  11  -2  113.69    7.50
   1  11  -2  122.09    8.40
   1  11  -2   96.99   11.70
  -1 -11   2  111.79    7.60
   0  11  -2 1763.42   39.10
   0  11  -2 1652.93   52.69
   0  11  -2 1726.93   41.20
   0 -11   2 1779.92   40.80
  -1  11  -2   41.40    9.20
  -1  11  -2   47.40    4.40
  -1  11  -2   33.40    5.30
   1 -11   2   38.60    5.30
   1 -11   2   31.20    5.80
  -2  11  -2    7.50    5.50
  -2  11  -2    6.90    2.40
  -2  11  -2    8.80    3.10
  -2  11  -2    4.80    1.80
   2 -11   2    6.10    2.70
   2 -11   2   11.70    3.70
  -3  11  -2   33.70    3.60
  -3  11  -2   37.30    4.50
  -3  11  -2   39.40   10.50
   3 -11   2   34.60    4.80
   3 -11   2   34.00    5.70
  -4  11  -2  637.84   17.60
  -4  11  -2  663.43   21.20
  -4  11  -2  693.33   35.60
   4 -11   2  652.53   18.40
  -5  11  -2   -7.10    5.20
  -5  11  -2   -1.10    2.40
   5 -11   2    1.60    2.30
   5 -11   2   -1.20    2.40
  -6  11  -2  286.17   24.90
  -6  11  -2  250.07   16.70
   6 -11   2  269.87   11.00
   6 -11   2  273.67   14.70
  -7  11  -2   32.00   11.90
   7 -11   2   20.40    5.70
   7 -11   2   32.40    4.90
   7 -11   2   33.30    6.20
  -8  11  -2  103.99   21.00
   8 -11   2  123.59   10.80
   8 -11   2  136.89   10.90
  -9  11  -2   12.70   10.70
   9 -11   2   22.50    6.50
   9 -11   2   11.00    5.00
 -10  11  -2  418.86   33.80
  10 -11   2  414.26   20.60
  10 -11   2  390.76   20.70
 -11  11  -2   11.70    9.90
  11 -11   2    4.30    4.80
  11 -11   2    8.90    5.70
 -12  11  -2   25.40   13.30
  12 -11   2   11.50    5.80
  12 -11   2   -3.80    3.70
  12  10  -2   14.80    7.40
  12  10  -2    7.30    5.20
  11  10  -2   11.30    3.70
  11  10  -2    3.80    5.60
  11  10  -2    0.80    4.90
  11  10  -2   -2.50    5.90
  10  10  -2  266.57   11.60
  10  10  -2  255.47   15.30
  10  10  -2  295.07   17.80
  10  10  -2  290.87   20.10
   9  10  -2   13.10    5.70
   9  10  -2   11.60    6.00
   9  10  -2   12.00    3.50
   9  10  -2   17.70    6.70
  -9 -10   2  -12.30   12.00
   8  10  -2  800.92   27.70
   8  10  -2  777.32   31.30
   8  10  -2  816.12   29.20
   8  10  -2  839.42   29.20
  -8 -10   2  825.62   41.30
   7  10  -2   45.80    8.30
   7  10  -2   50.99    8.60
   7  10  -2   50.89    5.20
   7  10  -2   60.09   10.30
  -7 -10   2   56.89   14.00
   6  10  -2   38.70    7.20
   6  10  -2   36.90    7.70
   6  10  -2   46.90    7.10
   6  10  -2   40.20    4.60
  -6 -10   2   35.00   10.90
   5  10  -2  140.39    7.70
   5  10  -2  153.08   11.10
   5  10  -2  120.49   11.20
   4  10  -2 1075.99   36.00
   4  10  -2 1050.19   30.80
   4  10  -2 1052.49   26.60
  -4 -10   2 1040.70   26.20
   3  10  -2   14.50    3.40
   3  10  -2   29.50    6.10
   3  10  -2   32.90    9.20
   3  10  -2   20.30    4.80
  -3 -10   2   20.60    3.80
   2  10  -2  316.17   14.50
   2  10  -2  307.87   21.00
   2  10  -2  303.47   17.20
   2  10  -2  297.27   13.30
   2  10  -2  314.57   12.10
  -2 -10   2  319.07   12.00
   1  10  -2   42.20    4.60
   1  10  -2   47.50    8.80
   1  10  -2   38.80    5.70
  -1 -10   2   45.30    5.60
   0  10  -2 1074.99   37.50
   0  10  -2 1009.50   27.40
   0  10  -2 1091.29   26.40
   0 -10   2 1068.19   27.40
  -1  10  -2  269.87   12.30
  -1  10  -2  284.77   19.30
  -1  10  -2  273.87    9.50
   1 -10   2  286.07   12.20
   1 -10   2  270.07   11.30
  -2  10  -2  634.54   20.70
  -2  10  -2  652.53   30.50
  -2  10  -2  663.83   16.40
  -2  10  -2  657.43   18.10
   2 -10   2  658.93   18.80
   2 -10   2  670.83   20.80
  -3  10  -2   28.40    4.40
  -3  10  -2   28.10    8.90
  -3  10  -2   28.60    3.30
  -3  10  -2   26.20    4.90
   3 -10   2   27.90    4.00
   3 -10   2   33.20    5.80
  -4  10  -2    1.40    1.80
  -4  10  -2   10.50    3.10
  -4  10  -2    1.20    5.90
   4 -10   2   -0.10    1.70
   4 -10   2    6.90    3.10
  -5  10  -2  159.08   11.70
  -5  10  -2  131.99   19.90
   5 -10   2  122.29    7.00
  -6  10  -2  374.66   26.90
  -6  10  -2  388.96   17.40
   6 -10   2  363.96   13.30
   6 -10   2  423.86   16.40
   6 -10   2  382.26   17.10
  -7  10  -2    3.40    6.70
   7 -10   2    4.40    3.20
   7 -10   2    0.70    2.30
   7 -10   2    2.10    3.00
  -8  10  -2   33.60   12.70
   8 -10   2   33.50    6.90
   8 -10   2   50.59    8.10
   9 -10   2    0.90    3.50
   9 -10   2   -0.20    3.10
 -10  10  -2  170.58   26.10
  10 -10   2  158.58   13.30
  10 -10   2  155.98   12.40
 -11  10  -2   41.10   14.40
  11 -10   2   17.00    6.20
  11 -10   2   22.50    6.80
 -12  10  -2   48.00   14.50
  12 -10   2   53.79   10.80
  12 -10   2   55.39    9.90
  12   9  -2   15.50    6.60
  12   9  -2   11.80    8.50
  11   9  -2   12.50    6.30
  11   9  -2    7.30    6.00
  11   9  -2   18.90    3.70
  10   9  -2   93.99   11.90
  10   9  -2  108.09   11.70
  10   9  -2   76.59    6.30
  10   9  -2   87.29   13.50
   9   9  -2  130.99   13.40
   9   9  -2  124.69    7.90
   9   9  -2   96.39   11.00
   9   9  -2  107.69   11.50
  -9  -9   2  125.49   22.50
   8   9  -2    4.70    4.30
   8   9  -2   12.30    5.70
   8   9  -2    1.90    4.70
   8   9  -2    7.30    2.50
   7   9  -2   13.90    5.60
   7   9  -2   29.80    4.40
   7   9  -2   23.10    6.10
   7   9  -2   30.40    6.10
  -7  -9   2   22.60   10.90
   6   9  -2  468.25   14.60
   6   9  -2  441.36   17.80
   6   9  -2  454.55   18.80
   6   9  -2  461.95   20.50
  -6  -9   2  457.75   27.00
   5   9  -2    8.90    4.30
   5   9  -2   11.00    4.50
   5   9  -2    8.90    2.50
  -5  -9   2   15.10    4.90
  -5  -9   2    5.60    6.30
   4   9  -2   94.29    9.80
   4   9  -2   65.29    5.20
   4   9  -2   68.49    7.30
  -4  -9   2   62.59    5.10
   3   9  -2   94.99    6.00
   3   9  -2   92.49   13.60
   3   9  -2   97.19    7.60
  -3  -9   2   92.39    6.00
   2   9  -2  115.69    6.70
   2   9  -2  120.49    8.80
   2   9  -2  119.49    8.10
   2   9  -2  121.89   13.80
  -2  -9   2  138.59    7.20
   1   9  -2  173.18    9.40
   1   9  -2  172.58   13.10
   1   9  -2  173.48    8.40
  -1  -9   2  161.38    8.10
   0   9  -2 1679.83   36.80
   0   9  -2 1635.54   47.30
   0   9  -2 1654.93   37.90
   0  -9   2 1687.23   37.80
  -1   9  -2   55.69    4.30
  -1   9  -2   58.79    5.40
  -1   9  -2   60.49   10.20
   1  -9   2   51.49    5.20
   1  -9   2   50.49    5.00
  -2   9  -2  115.29   13.00
  -2   9  -2  119.09    7.80
  -2   9  -2  135.19    5.90
  -2   9  -2  129.39    6.70
   2  -9   2  129.59    8.00
   2  -9   2  134.09    6.90
  -3   9  -2   14.30    2.50
  -3   9  -2    8.20    6.20
  -3   9  -2   14.50    3.80
  -3   9  -2   16.00    3.40
   3  -9   2   15.80    4.00
   3  -9   2   10.70    5.60
   3  -9   2   14.10    2.80
  -4   9  -2  531.75   28.80
  -4   9  -2  509.95   18.70
  -4   9  -2  547.95   18.00
  -4   9  -2  532.05   15.20
   4  -9   2  471.35   25.50
   4  -9   2  506.95   14.70
   4  -9   2  544.95   18.80
  -5   9  -2    8.30    3.20
  -5   9  -2    3.30    6.40
   5  -9   2    0.30    2.50
   5  -9   2   -3.50    2.20
   5  -9   2    1.40    1.90
  -6   9  -2  284.87   14.80
  -6   9  -2  295.17   23.30
   6  -9   2  325.97   14.40
   6  -9   2  307.97   11.80
  -7   9  -2   16.60    9.40
   7  -9   2   17.50    4.80
   7  -9   2   13.70    3.60
  -8   9  -2  121.49   21.60
   8  -9   2   98.89    9.40
   8  -9   2  111.09   10.10
  -9   9  -2   17.60   10.70
   9  -9   2    8.80    4.70
   9  -9   2   12.00    5.20
 -10   9  -2  233.88   24.70
  10  -9   2  209.08   14.30
  10  -9   2  234.78   16.10
 -11   9  -2    4.50    9.00
  11  -9   2   -2.70    3.80
  11  -9   2   -4.50    3.10
 -12   9  -2   -7.20   14.00
  12  -9   2   13.40    6.10
  12  -9   2    0.60    4.20
  13   8  -2    3.80    6.70
  12   8  -2   74.59   14.00
  12   8  -2   77.19   12.10
  11   8  -2   15.30    6.60
  11   8  -2   47.20    8.20
  11   8  -2   32.40    8.50
  11   8  -2   32.20    5.50
  10   8  -2  223.68   17.90
  10   8  -2  175.08   14.40
  10   8  -2  203.18    9.30
  10   8  -2  192.28   15.00
   9   8  -2    1.30    4.50
   9   8  -2    6.60    4.60
   9   8  -2   10.30    4.90
  -9  -8   2   15.60    9.70
   8   8  -2  628.34   23.80
   8   8  -2  554.34   22.60
   8   8  -2  584.84   25.50
   8   8  -2  548.95   16.50
  -8  -8   2  559.24   32.00
   7   8  -2   46.20    7.50
   7   8  -2   46.00    4.40
   7   8  -2   42.50    8.40
   7   8  -2   41.40    7.40
  -7  -8   2   64.99   13.60
   6   8  -2    7.60    3.70
   6   8  -2    6.40    2.20
   6   8  -2    1.70    3.00
  -6  -8   2   10.50    6.70
  -6  -8   2   10.10    4.10
   5   8  -2    6.00    2.30
   5   8  -2    2.90    3.70
   5   8  -2    5.60    3.30
   5   8  -2    5.50    2.90
  -5  -8   2    2.90    5.80
  -5  -8   2   10.80    4.50
   4   8  -2  400.36   17.70
   4   8  -2  412.46   12.80
   4   8  -2  438.16   16.90
  -4  -8   2  414.06   17.70
   3   8  -2  234.98    9.10
   3   8  -2  233.08   11.10
   3   8  -2  216.78   15.20
  -3  -8   2  221.78    8.80
   2   8  -2 1237.18   39.20
   2   8  -2 1178.88   29.50
   2   8  -2 1148.29   31.40
   2   8  -2 1172.98   27.50
  -2  -8   2 1208.68   27.50
   1   8  -2   74.49    5.20
   1   8  -2   77.69    6.40
  -1  -8   2   74.89    5.30
   0   8  -2  495.25   21.70
   0   8  -2  506.35   15.60
   0   8  -2  534.55   15.30
   0  -8   2  510.65   15.50
   0  -8   2  517.25   16.20
  -1   8  -2   52.29    4.90
  -1   8  -2   52.89    4.00
  -1   8  -2   42.60    8.40
   1  -8   2   56.29    5.10
   1  -8   2   52.99    4.80
  -2   8  -2  694.43   28.80
  -2   8  -2  661.53   15.90
  -2   8  -2  669.03   19.90
  -2   8  -2  663.83   17.40
   2  -8   2  664.33   17.30
   2  -8   2  661.53   19.50
  -3   8  -2   19.10    3.80
  -3   8  -2   17.00    4.00
  -3   8  -2   23.10    3.20
  -3   8  -2   19.80    7.00
   3  -8   2   10.90    5.30
   3  -8   2   23.40    3.30
   3  -8   2   19.90    4.10
  -4   8  -2  230.98   11.00
  -4   8  -2  231.38   13.70
  -4   8  -2  206.48   17.70
   4  -8   2  229.98   10.00
   4  -8   2  194.98   16.00
   4  -8   2  217.28    8.50
   4  -8   2  211.98   11.00
  -5   8  -2  218.38   15.00
  -5   8  -2  213.28   19.10
  -5   8  -2  236.88   12.20
   5  -8   2  230.78   11.90
   5  -8   2  210.68   17.60
   5  -8   2  223.28   11.00
   5  -8   2  237.78    9.40
  -6   8  -2  726.73   36.30
  -6   8  -2  725.83   25.00
   6  -8   2  768.32   20.90
   6  -8   2  768.12   24.20
   6  -8   2  732.53   23.90
  -7   8  -2   -2.30    4.80
   7  -8   2    1.20    2.90
   7  -8   2    4.20    3.60
   7  -8   2    4.70    2.70
  -8   8  -2  224.38   22.40
   8  -8   2  229.88   14.20
   8  -8   2  233.38   13.50
  -9   8  -2    6.00    8.00
   9  -8   2   -3.70    3.50
   9  -8   2    4.40    4.10
 -10   8  -2  184.68   26.60
  10  -8   2  189.58   13.20
  10  -8   2  175.98   14.30
 -11   8  -2  105.09   20.10
  11  -8   2   86.09   12.90
  11  -8   2  106.79   10.40
 -12   8  -2   95.69   20.80
  12  -8   2  108.49   13.10
  12  -8   2   96.79   10.40
 -13   8  -2   64.69   17.80
  13  -8   2   90.49   11.90
  13  -8   2   70.79   12.40
  13   7  -2   28.40   10.20
  12   7  -2   30.60    9.40
  12   7  -2   29.40    6.10
  11   7  -2   10.20    5.90
  11   7  -2   16.60    6.10
  11   7  -2   -0.50    4.80
  10   7  -2  177.38   14.40
  10   7  -2  185.88   15.90
  10   7  -2  181.48   14.60
  10   7  -2  177.88    8.60
   9   7  -2  177.68    8.20
   9   7  -2  161.98   14.30
   9   7  -2  148.19   12.70
   9   7  -2  168.28   12.90
  -9  -7   2  141.39   20.70
   8   7  -2   15.60    5.70
   8   7  -2   13.40    5.00
   8   7  -2   14.90    5.50
   8   7  -2   19.80    3.30
  -8  -7   2   11.40    8.20
   7   7  -2   54.49    9.20
   7   7  -2   39.80    4.00
   7   7  -2   43.50    7.40
   7   7  -2   36.40    7.10
  -7  -7   2   35.50   10.00
   6   7  -2  702.33   25.10
   6   7  -2  675.53   17.60
   6   7  -2  685.03   22.80
   6   7  -2  682.03   22.90
  -6  -7   2  692.83   25.80
  -6  -7   2  684.63   30.60
   5   7  -2   20.30    4.80
   5   7  -2    6.10    3.60
   5   7  -2   20.00    4.90
   5   7  -2   14.30    2.90
  -5  -7   2   24.20    5.40
  -5  -7   2   14.80    7.20
   4   7  -2  355.96   14.90
   4   7  -2  331.57   14.00
   4   7  -2  315.47   10.40
  -4  -7   2  308.07   18.60
  -4  -7   2  321.17   14.70
   3   7  -2   28.00    6.40
   3   7  -2   25.00    4.60
   3   7  -2   14.20    2.80
  -3  -7   2   18.60    4.90
  -3  -7   2   19.80    3.20
   2   7  -2   70.59   10.70
   2   7  -2   64.69    5.60
   2   7  -2   77.29    4.80
   2   7  -2   65.29    6.50
  -2  -7   2   68.09    4.60
   1   7  -2  419.86   12.80
   1   7  -2  448.86   14.90
   1   7  -2  413.66   13.90
  -1  -7   2  431.36   12.80
   0   7  -2 1463.15   40.20
   0   7  -2 1458.85   32.10
   0   7  -2 1489.35   32.80
   0  -7   2 1447.26   33.20
   0  -7   2 1479.65   32.50
  -1   7  -2   14.60    5.00
  -1   7  -2   14.20    2.40
   1  -7   2   16.20    2.90
  -2   7  -2   61.79    5.40
  -2   7  -2   63.29    9.60
  -2   7  -2   73.49    4.10
  -2   7  -2   78.49    5.00
   2  -7   2   64.39    5.50
   2  -7   2   58.19    4.20
  -3   7  -2  348.07   10.60
  -3   7  -2  352.16   12.40
  -3   7  -2  359.86   20.50
  -3   7  -2  349.96   13.30
   3  -7   2  351.46   10.60
   3  -7   2  354.16   11.50
   3  -7   2  340.87   18.80
   3  -7   2  348.57   13.20
  -4   7  -2 1223.28   43.30
  -4   7  -2 1220.98   31.30
   4  -7   2 1243.18   42.20
   4  -7   2 1283.77   28.00
   4  -7   2 1261.27   30.30
   4  -7   2 1242.08   31.50
  -5   7  -2   67.59    8.50
  -5   7  -2   62.99    6.70
  -5   7  -2   62.49   12.00
   5  -7   2   68.09   11.30
   5  -7   2   54.69    4.80
   5  -7   2   61.49    6.40
   5  -7   2   55.59    6.10
  -6   7  -2  419.96   26.10
  -6   7  -2  425.76   18.20
   6  -7   2  465.15   25.80
   6  -7   2  449.06   17.20
   6  -7   2  467.85   17.90
   6  -7   2  442.86   14.80
   7  -7   2   -0.20    1.90
   7  -7   2    3.70    2.90
   7  -7   2   -1.80    2.10
  -8   7  -2  234.08   21.80
   8  -7   2  211.18   13.70
   8  -7   2  197.58   12.10
  -9   7  -2   45.70   14.00
   9  -7   2   51.09    8.20
   9  -7   2   53.29    9.40
 -10   7  -2  392.76   30.10
  10  -7   2  350.76   17.70
  10  -7   2  346.87   19.70
 -11   7  -2   18.00    9.90
  11  -7   2    8.20    4.40
  11  -7   2   15.50    6.10
 -12   7  -2   -7.90    6.80
  12  -7   2    5.60    3.90
  12  -7   2   -0.80    4.30
  13  -7   2   11.60    6.40
  13  -7   2    5.90    5.00
  13   6  -2    7.30    6.20
  12   6  -2  140.49   13.30
  12   6  -2   93.89   14.30
  11   6  -2   22.70    7.10
  11   6  -2   20.60    3.60
  11   6  -2   21.10    7.40
  10   6  -2   52.49   10.70
  10   6  -2   86.39   12.70
  10   6  -2   63.29    5.20
  10   6  -2   78.09   10.60
   9   6  -2   11.90    5.90
   9   6  -2    8.00    2.70
   9   6  -2   10.90    5.20
   9   6  -2   11.50    5.70
  -9  -6   2    4.80    7.10
   8   6  -2   81.09    5.30
   8   6  -2   73.19    9.30
   8   6  -2   89.09    9.30
   8   6  -2   87.09   10.20
  -8  -6   2   99.99   14.10
   7   6  -2   21.30    3.30
   7   6  -2   15.20    7.10
   7   6  -2   21.60    5.70
   7   6  -2   27.80    6.10
  -7  -6   2   15.00    7.10
   6   6  -2  359.76   15.60
   6   6  -2  393.56   11.40
   6   6  -2  380.56   17.50
   6   6  -2  372.56   16.10
  -6  -6   2  375.56   17.90
  -6  -6   2  354.66   20.10
   5   6  -2   22.10    3.10
   5   6  -2   29.10    5.30
   5   6  -2   26.30    5.20
   5   6  -2   27.50    5.60
  -5  -6   2   20.70    5.10
  -5  -6   2   14.40    6.30
   4   6  -2  363.86   14.30
   4   6  -2  389.66   11.00
   4   6  -2  378.56   14.90
  -4  -6   2  373.86   15.50
  -4  -6   2  388.96   19.80
   3   6  -2   65.39    5.70
   3   6  -2   61.59    9.20
   3   6  -2   57.59    3.90
  -3  -6   2   63.49    4.00
  -3  -6   2   63.59    6.30
  -3  -6   2   59.39    9.10
   2   6  -2   31.80    7.40
   2   6  -2   38.30    3.30
   2   6  -2   55.69    4.80
  -2  -6   2   37.00    3.30
   1   6  -2  161.38    8.20
   1   6  -2  139.79    7.00
   1   6  -2  160.08    6.60
  -1  -6   2  149.59    6.40
   0   6  -2 4771.42   96.29
   0   6  -2 4594.94   87.59
   0  -6   2 4565.54   87.39
   0  -6   2 4606.34   88.69
  -1   6  -2 1820.02   46.70
  -1   6  -2 1837.02   35.60
  -1   6  -2 1783.52   38.60
  -1   6  -2 1849.91   36.30
   1  -6   2 1800.32   38.40
  -2   6  -2 1243.58   29.20
  -2   6  -2 1242.78   27.10
  -2   6  -2 1247.28   25.80
  -2   6  -2 1207.68   37.40
   2  -6   2 1182.38   36.00
   2  -6   2 1235.08   28.90
   2  -6   2 1267.27   26.20
  -3   6  -2  693.63   17.00
  -3   6  -2  662.13   18.70
  -3   6  -2  687.13   27.80
   3  -6   2  682.93   16.60
   3  -6   2  673.63   26.40
   3  -6   2  672.83   18.00
   3  -6   2  708.23   19.80
  -4   6  -2  471.65   24.10
  -4   6  -2  441.46   18.80
  -4   6  -2  443.46   15.70
   4  -6   2  467.55   15.40
   4  -6   2  454.25   15.60
   4  -6   2  471.85   13.40
   4  -6   2  450.75   22.40
  -5   6  -2   95.59    7.70
  -5   6  -2   68.39   11.70
  -5   6  -2   89.09    9.00
   5  -6   2   92.79    7.40
   5  -6   2   95.59    5.80
   5  -6   2   96.79    7.30
  -6   6  -2  522.65   19.90
  -6   6  -2  476.75   27.30
   6  -6   2  504.05   26.30
   6  -6   2  523.85   18.50
   6  -6   2  519.65   16.40
   6  -6   2  539.35   19.70
  -7   6  -2  589.74   31.20
   7  -6   2  583.54   20.60
   7  -6   2  601.94   22.40
   7  -6   2  563.84   18.60
  -8   6  -2  111.09   17.70
   8  -6   2  116.99   10.50
  -9   6  -2  157.28   22.10
   9  -6   2  128.49   12.00
   9  -6   2  156.78   11.00
 -10   6  -2  111.19   19.30
  10  -6   2   91.89    9.10
  10  -6   2   97.49   11.20
 -11   6  -2   12.40   10.20
  11  -6   2   15.50    5.50
  11  -6   2   21.60    7.50
 -12   6  -2   53.19   15.00
  12  -6   2   52.19   10.20
  12  -6   2   65.89    9.20
 -13   6  -2   -6.20    6.70
  13  -6   2   -1.00    5.00
  13  -6   2   -3.20    3.30
  13   5  -2   28.40    5.20
  12   5  -2   71.69   11.90
  12   5  -2   38.30    9.60
  11   5  -2    1.70    4.90
  11   5  -2    3.30    5.40
  11   5  -2   -0.30    2.10
  10   5  -2  255.67   18.30
  10   5  -2  252.67   16.90
  10   5  -2  276.07   18.10
  10   5  -2  222.28    9.50
   9   5  -2   69.89    5.20
   9   5  -2   75.89    9.50
   9   5  -2   83.49   10.80
   9   5  -2   72.69   11.30
  -9  -5   2   64.39   12.90
   8   5  -2    5.80    4.10
   8   5  -2    5.20    2.00
   8   5  -2    3.50    4.40
   8   5  -2    4.40    4.30
  -8  -5   2    1.30    4.90
   7   5  -2   69.59    7.70
   7   5  -2   78.69    8.90
   7   5  -2   73.79    4.70
   7   5  -2   68.99    8.30
  -7  -5   2   77.89   10.20
   6   5  -2  774.82   25.60
   6   5  -2  788.32   18.70
   6   5  -2  802.12   24.60
   6   5  -2  824.02   26.80
  -6  -5   2  815.82   27.20
  -6  -5   2  800.22   28.90
   5   5  -2  144.19    5.90
   5   5  -2  155.58    9.10
   5   5  -2  154.88   10.10
   5   5  -2  163.28   10.10
  -5  -5   2  140.39    9.90
  -5  -5   2  134.39   11.40
   4   5  -2 1041.60   28.30
   4   5  -2 1047.50   22.60
   4   5  -2 1021.50   27.00
   4   5  -2 1116.29   26.90
  -4  -5   2 1050.59   32.60
  -4  -5   2 1062.39   29.00
   3   5  -2  308.97    8.90
   3   5  -2  302.47   11.80
   3   5  -2  307.07   12.00
  -3  -5   2  320.27   12.40
  -3  -5   2  340.67   10.20
  -3  -5   2  303.67   15.80
   2   5  -2  330.47    9.30
   2   5  -2  308.27   14.20
   2   5  -2  320.87   10.90
  -2  -5   2  341.47   11.80
  -2  -5   2  317.67   10.30
   1   5  -2   67.79    3.90
   1   5  -2   55.29    4.30
   1   5  -2   41.10    4.70
  -1  -5   2   47.00    3.50
   0   5  -2  149.59    6.60
   0   5  -2  172.68    6.80
   0  -5   2  173.28    6.70
   0  -5   2  157.68    7.20
  -1   5  -2   10.30    4.20
  -1   5  -2   11.30    2.60
  -1   5  -2    8.70    1.90
  -1   5  -2   11.50    1.80
   1  -5   2   10.80    2.70
   1  -5   2   10.20    2.10
  -2   5  -2  223.48   13.70
  -2   5  -2  229.38    9.10
  -2   5  -2  223.18    8.50
  -2   5  -2  230.68    9.30
   2  -5   2  229.28    7.30
   2  -5   2  211.78    8.50
   2  -5   2  237.48    9.20
   2  -5   2  248.88   13.60
  -3   5  -2  184.68   10.50
  -3   5  -2  212.98   14.40
  -3   5  -2  195.58    8.70
  -3   5  -2  188.98    7.40
   3  -5   2  191.28    8.20
   3  -5   2  208.48    9.10
   3  -5   2  208.78   13.40
   3  -5   2  199.08    7.20
  -4   5  -2  289.27   14.40
  -4   5  -2  269.07   17.60
  -4   5  -2  275.07   11.80
   4  -5   2  250.37   16.10
   4  -5   2  262.37    9.50
   4  -5   2  271.67   11.30
   4  -5   2  286.37   11.50
  -5   5  -2  140.99   13.70
  -5   5  -2  108.19    8.30
  -5   5  -2  130.99   10.80
   5  -5   2  137.59    8.80
   5  -5   2  146.49    8.50
   5  -5   2  145.69    7.30
   5  -5   2  153.78   13.20
  -6   5  -2  453.85   18.60
  -6   5  -2  451.45   25.50
  -6   5  -2  460.75   21.40
   6  -5   2  461.25   15.50
   6  -5   2  485.75   17.20
   6  -5   2  465.25   18.30
   6  -5   2  459.15   24.30
  -7   5  -2    0.80    5.00
   7  -5   2    1.20    1.70
   7  -5   2    2.30    2.60
   7  -5   2   -4.10    3.30
   7  -5   2   -1.00    2.70
  -8   5  -2  243.98   20.70
   8  -5   2  273.17   15.70
   8  -5   2  260.17   13.50
  -9   5  -2    3.50    6.80
   9  -5   2    3.90    3.50
   9  -5   2   12.70    5.50
 -10   5  -2  300.67   25.00
  10  -5   2  277.17   15.10
  10  -5   2  304.87   18.80
 -11   5  -2    6.30    7.20
  11  -5   2    4.30    3.70
  11  -5   2    0.30    4.70
 -12   5  -2   24.10   10.70
  12  -5   2   18.60    7.10
  12  -5   2   18.80    5.70
 -13   5  -2   14.70    9.80
  13  -5   2    2.20    5.20
  13  -5   2    6.10    3.90
  13   4  -2    9.80    6.90
  13   4  -2   16.80    4.30
  12   4  -2   13.80    6.40
  11   4  -2   29.90    9.40
  11   4  -2   28.80    7.70
  10   4  -2  338.87   24.30
  10   4  -2  362.36   21.60
  10   4  -2  379.66   20.40
   9   4  -2   96.59   13.50
   9   4  -2  112.89   12.00
   9   4  -2   92.49   10.50
  -9  -4   2  116.99   14.00
   8   4  -2  398.06   19.80
   8   4  -2  379.96   19.60
   8   4  -2  374.86   18.20
  -8  -4   2  362.16   20.20
   7   4  -2   47.90    7.80
   7   4  -2   45.20    7.90
   7   4  -2   47.20    6.50
  -7  -4   2   28.80    7.10
   6   4  -2   51.39    6.40
   6   4  -2   61.99    8.60
   6   4  -2   54.99    7.70
  -6  -4   2   47.90    7.80
  -6  -4   2   60.09    8.80
   5   4  -2  230.98   12.00
   5   4  -2  240.18   12.20
   5   4  -2  230.58   10.90
   5   4  -2  236.38    7.40
  -5  -4   2  223.28   12.60
  -5  -4   2  236.88   12.30
   4   4  -2 1919.61   43.50
   4   4  -2 1908.51   42.10
   4   4  -2 1924.21   44.20
   4   4  -2 2020.20   37.90
  -4  -4   2 1906.01   45.60
  -4  -4   2 1958.80   44.80
   3   4  -2 1595.44   34.70
   3   4  -2 1634.74   36.40
   3   4  -2 1630.74   31.60
  -3  -4   2 1615.24   39.40
  -3  -4   2 1607.04   36.50
   2   4  -2  823.72   17.60
   2   4  -2  805.02   20.20
   2   4  -2  835.02   21.60
  -2  -4   2  801.02   17.40
  -2  -4   2  852.21   23.00
   1   4  -2  794.52   20.90
   1   4  -2  824.52   18.10
   1   4  -2  888.21   18.70
  -1  -4   2  829.92   18.00
   0   4  -2  640.04   15.40
   0  -4   2  609.24   16.10
   0  -4   2  637.74   15.80
  -1   4  -2   51.69    3.00
  -1   4  -2   41.80    3.10
  -1   4  -2   47.60    6.50
  -1   4  -2   47.00    3.80
   1  -4   2   40.90    3.20
   1  -4   2   41.40    3.80
  -2   4  -2 2933.11   59.59
  -2   4  -2 2856.51   55.49
  -2   4  -2 2843.42   64.39
   2  -4   2 2901.21   56.59
   2  -4   2 2803.12   54.79
   2  -4   2 2822.12   55.39
   2  -4   2 2835.22   63.29
  -3   4  -2  558.44   16.20
  -3   4  -2  572.14   22.80
  -3   4  -2  539.65   18.80
   3  -4   2  569.14   16.20
   3  -4   2  563.64   21.60
   3  -4   2  575.54   16.10
   3  -4   2  562.84   14.30
  -4   4  -2  266.67   16.70
  -4   4  -2  261.87   13.50
  -4   4  -2  274.57   11.70
   4  -4   2  284.87   16.30
   4  -4   2  279.07   11.50
   4  -4   2  260.97   10.70
   4  -4   2  264.17    9.60
  -5   4  -2    3.10    3.30
  -5   4  -2    9.70    5.50
  -5   4  -2   13.20    3.70
   5  -4   2    4.80    2.20
   5  -4   2    5.00    2.70
   5  -4   2   11.70    3.50
   5  -4   2    9.10    4.80
  -6   4  -2  103.99   10.30
  -6   4  -2   99.59   12.30
  -6   4  -2  110.19    8.90
   6  -4   2  109.69    7.20
   6  -4   2  108.99   11.90
   6  -4   2  113.69    7.70
   6  -4   2  112.29    8.80
  -7   4  -2    5.70    5.50
   7  -4   2   14.20    3.90
   7  -4   2   15.90    3.40
   7  -4   2    8.70    4.50
   7  -4   2    6.30    6.30
  -8   4  -2    5.60    6.00
   8  -4   2    3.80    3.70
   8  -4   2   -2.10    2.30
   8  -4   2    2.50    4.90
  -9   4  -2   -3.70    6.40
   9  -4   2    4.20    5.20
   9  -4   2    7.60    4.40
 -10   4  -2  176.88   21.10
  10  -4   2  158.78   14.10
  10  -4   2  141.19   10.90
 -11   4  -2    9.10    8.00
  11  -4   2    8.30    4.00
  11  -4   2    3.80    5.00
 -12   4  -2  103.19   19.00
  12  -4   2  101.19   14.30
  12  -4   2   91.19    9.40
 -13   4  -2   -1.50    8.10
  13  -4   2    6.60    4.20
  13  -4   2   -2.80    4.10
  13   3  -2  121.09   14.30
  13   3  -2  100.99    8.10
  12   3  -2   25.30    8.00
  12   3  -2   36.40    5.40
  11   3  -2   97.89   15.40
  11   3  -2   95.89   11.50
  10   3  -2  318.57   20.00
  10   3  -2  332.87   21.60
 -10  -3   2  332.37   18.30
   9   3  -2   16.30    8.20
   9   3  -2   30.50    7.40
   9   3  -2   10.80    5.70
  -9  -3   2   27.50    7.20
   8   3  -2   10.70    4.50
   8   3  -2    8.00    5.20
   8   3  -2   11.30    4.70
  -8  -3   2   10.30    4.80
  -8  -3   2   10.20    5.80
   7   3  -2    0.60    2.70
   7   3  -2    2.70    3.00
   7   3  -2   -0.50    3.20
  -7  -3   2   -1.40    3.00
  -7  -3   2    6.00    3.80
   6   3  -2  842.22   25.50
   6   3  -2  836.12   27.80
   6   3  -2  859.51   27.30
  -6  -3   2  813.32   26.90
  -6  -3   2  844.92   25.50
  -6  -3   2  825.92   26.80
   5   3  -2   28.50    5.20
   5   3  -2   30.10    5.30
   5   3  -2   28.80    5.90
  -5  -3   2   21.90    4.60
  -5  -3   2   34.20    5.90
  -5  -3   2   31.30    5.40
   4   3  -2 1224.88   30.60
   4   3  -2 1227.38   28.90
   4   3  -2 1187.18   30.70
  -4  -3   2 1239.18   31.20
  -4  -3   2 1213.58   30.00
   3   3  -2  184.48    8.50
   3   3  -2  168.98    7.30
   3   3  -2  178.68    5.20
   3   3  -2  178.18    8.40
  -3  -3   2  176.48    8.60
  -3  -3   2  177.78    8.40
   2   3  -2  947.81   18.60
   2   3  -2  947.01   20.60
   2   3  -2  909.91   21.40
  -2  -3   2  961.20   18.60
  -2  -3   2  908.01   21.60
  -2  -3   2  928.91   23.10
   1   3  -2  667.83   14.50
   1   3  -2  638.34   13.80
   1   3  -2  629.74   16.60
  -1  -3   2  662.33   14.70
  -1  -3   2  631.14   13.70
   0   3  -2   42.00    3.00
   0   3  -2   35.50    3.00
   0  -3   2   37.70    3.30
   0  -3   2   45.30    3.00
  -1   3  -2  130.99    8.40
  -1   3  -2  133.69    4.80
  -1   3  -2  136.29    4.70
   1  -3   2  146.09    5.90
   1  -3   2  135.29    4.90
   1  -3   2  136.79    4.50
  -2   3  -2 1802.82   37.10
  -2   3  -2 1858.21   36.30
  -2   3  -2 1847.22   44.10
  -2   3  -2 1818.02   40.30
   2  -3   2 1826.02   36.90
   2  -3   2 1862.41   43.30
   2  -3   2 1803.12   37.50
  -3   3  -2  216.88   13.10
  -3   3  -2  227.38   10.90
  -3   3  -2  226.78    9.20
   3  -3   2  214.68   12.30
   3  -3   2  214.88    9.00
   3  -3   2  214.88    8.70
   3  -3   2  208.68    7.60
  -4   3  -2 4171.58   88.29
  -4   3  -2 4443.16   93.79
  -4   3  -2 4143.69   84.69
   4  -3   2 4343.17   92.69
   4  -3   2 4129.19   84.29
   4  -3   2 4309.67   81.69
  -5   3  -2  113.49    9.70
  -5   3  -2  138.49   12.60
  -5   3  -2  119.99    8.60
   5  -3   2  128.19    7.10
   5  -3   2  129.69    8.70
   5  -3   2  128.89   11.50
  -6   3  -2  299.07   14.70
  -6   3  -2  293.37   18.50
  -6   3  -2  326.47   17.00
   6  -3   2  315.67   18.50
   6  -3   2  284.97   14.30
  -7   3  -2   15.70    6.40
   7  -3   2   19.40    7.20
   7  -3   2   14.70    3.90
   7  -3   2    7.60    3.70
   7  -3   2   10.70    3.00
  -8   3  -2  738.93   33.20
   8  -3   2  712.93   27.20
   8  -3   2  679.33   31.40
   8  -3   2  754.92   23.50
  -9   3  -2    1.90    7.20
   9  -3   2   14.10    5.20
   9  -3   2    6.30    3.60
 -10   3  -2  759.32   35.90
  10  -3   2  647.34   28.90
  10  -3   2  687.13   24.10
 -11   3  -2   25.40   10.50
  11  -3   2   37.70    7.50
  11  -3   2   35.60    9.00
 -12   3  -2   -0.90    6.70
  12  -3   2   -1.30    4.30
  12  -3   2    5.60    3.70
 -13   3  -2    2.30    9.40
  13  -3   2    3.00    5.30
  13  -3   2    7.50    4.60
  13   2  -2   16.90    7.50
  13   2  -2   38.60    6.10
  12   2  -2   13.90    6.30
  12   2  -2   32.80    5.50
 -12  -2   2   41.20    9.80
  11   2  -2   20.40    4.30
  11   2  -2   17.20    6.80
 -11  -2   2    9.20    5.40
  10   2  -2  460.85   23.70
  10   2  -2  450.35   25.60
 -10  -2   2  419.46   22.10
   9   2  -2   95.39   10.80
  -9  -2   2  110.79   11.90
   8   2  -2  937.81   34.40
   8   2  -2  917.01   30.80
   8   2  -2  915.31   31.90
  -8  -2   2  908.91   32.10
  -8  -2   2  947.21   31.90
   7   2  -2    3.50    3.00
   7   2  -2    1.40    4.10
   7   2  -2   -3.40    2.50
  -7  -2   2   13.00    6.10
  -7  -2   2    3.30    3.20
  -7  -2   2    3.60    3.50
   6   2  -2   17.40    5.30
   6   2  -2   20.90    4.90
   6   2  -2   21.80    5.20
  -6  -2   2   10.80    3.80
  -6  -2   2   15.30    4.40
  -6  -2   2   16.70    4.90
   5   2  -2  384.56   14.70
   5   2  -2  381.46   15.60
   5   2  -2  427.96   17.40
  -5  -2   2  374.76   15.00
  -5  -2   2  417.16   16.20
  -5  -2   2  373.96   15.60
   4   2  -2 2060.09   44.00
   4   2  -2 2071.59   45.70
   4   2  -2 2055.49   47.10
  -4  -2   2 2052.69   45.70
  -4  -2   2 2049.09   45.40
  -4  -2   2 2015.40   44.30
   3   2  -2  102.69    5.60
   3   2  -2  107.59    6.40
   3   2  -2  116.39    7.50
  -3  -2   2  104.39    6.40
  -3  -2   2   97.89    5.70
  -3  -2   2  102.39    6.50
   2   2  -2   60.39    3.50
   2   2  -2   58.29    4.30
   2   2  -2   54.69    2.20
   2   2  -2   48.80    4.70
  -2  -2   2   57.29    4.00
  -2  -2   2   61.09    4.40
   1   2  -2   50.79    2.20
   1   2  -2   52.69    3.90
   1   2  -2   49.99    2.70
  -1  -2   2   44.90    2.70
  -1  -2   2   47.50    2.10
   0   2  -2 2559.54   47.90
   0   2  -2 2601.84   48.30
   0  -2   2 2594.94   47.90
   0  -2   2 2564.84   48.60
  -1   2  -2  705.93   19.00
  -1   2  -2  680.43   14.70
  -1   2  -2  687.53   14.70
  -1   2  -2  704.93   17.10
   1  -2   2  713.03   17.10
   1  -2   2  698.33   14.70
   1  -2   2  679.53   14.70
  -2   2  -2 4309.97   81.29
  -2   2  -2 4458.95   86.79
  -2   2  -2 4280.17   80.09
  -2   2  -2 4254.77   83.89
   2  -2   2 4341.27   89.49
   2  -2   2 4298.57   81.19
   2  -2   2 4392.86   84.29
  -3   2  -2   28.50    6.00
  -3   2  -2   30.10    4.10
  -3   2  -2   31.50    5.10
   3  -2   2   38.80    6.50
   3  -2   2   26.90    3.00
   3  -2   2   25.80    4.50
   3  -2   2   26.50    3.90
  -4   2  -2  215.38   13.20
  -4   2  -2  233.38   10.70
  -4   2  -2  210.68   11.60
   4  -2   2  221.18    8.80
   4  -2   2  212.48   11.70
   4  -2   2  217.18   12.90
   4  -2   2  208.78   10.20
  -5   2  -2   48.90    7.80
  -5   2  -2   40.30    6.10
  -5   2  -2   61.89    9.70
   5  -2   2   53.29    6.80
   5  -2   2   41.10    7.60
   5  -2   2   51.39    6.10
   5  -2   2   44.70    4.60
  -6   2  -2  754.12   29.40
  -6   2  -2  750.62   25.40
  -6   2  -2  796.42   28.30
   6  -2   2  800.22   25.90
   6  -2   2  801.42   28.00
   6  -2   2  777.82   29.20
  -7   2  -2   24.80    6.50
  -7   2  -2   28.70    8.20
   7  -2   2   25.40    7.60
   7  -2   2   32.90    6.60
   7  -2   2   31.90    7.50
  -8   2  -2    6.20    6.00
   8  -2   2    5.00    3.90
  -9   2  -2  129.09   15.30
   9  -2   2   89.69    8.30
   9  -2   2  110.19   11.80
   9  -2   2   96.29   14.50
 -10   2  -2   58.19   13.00
  10  -2   2   39.80    8.80
  10  -2   2   43.80    7.30
 -11   2  -2    2.10    7.40
  11  -2   2    2.80    3.50
  11  -2   2   -0.90    4.80
 -12   2  -2   45.80   11.40
  12  -2   2   38.30    7.50
  12  -2   2   34.20    9.10
 -13   2  -2    1.40    7.90
  13  -2   2    2.30    4.70
  13  -2   2    5.90    4.50
  14   1  -2   64.69    7.30
  13   1  -2    7.10    3.20
  13   1  -2   -6.80    4.10
 -13  -1   2   -2.70    5.90
  12   1  -2    8.90    3.80
  12   1  -2   17.30    6.90
 -12  -1   2   13.30    7.50
  11   1  -2    7.70    3.30
  11   1  -2   13.50    6.30
 -11  -1   2   14.90    7.80
  10   1  -2  180.18   14.70
  10   1  -2  153.68   16.80
  10   1  -2  155.68    8.90
 -10  -1   2  174.48   15.60
   9   1  -2   64.89   10.40
   9   1  -2   63.79   12.30
  -9  -1   2   59.29   10.50
   8   1  -2   38.80    9.20
   8   1  -2   31.10    7.20
  -8  -1   2   41.00    8.70
  -8  -1   2   39.70    7.70
   7   1  -2    4.00    4.30
   7   1  -2   -1.00    2.30
  -7  -1   2    1.40    2.90
  -7  -1   2    4.20    3.40
  -7  -1   2    1.70    3.60
   6   1  -2 1448.56   41.60
   6   1  -2 1480.75   37.90
   6   1  -2 1364.96   38.00
  -6  -1   2 1412.66   38.50
  -6  -1   2 1458.55   40.50
  -6  -1   2 1450.25   38.30
   5   1  -2   -0.70    3.70
   5   1  -2    1.60    2.20
   5   1  -2    1.50    2.40
  -5  -1   2   -2.60    2.80
  -5  -1   2    2.70    2.70
  -5  -1   2    1.40    2.50
   4   1  -2 1464.65   34.90
   4   1  -2 1449.06   37.20
   4   1  -2 1481.75   33.90
  -4  -1   2 1464.95   35.10
  -4  -1   2 1462.65   34.10
  -4  -1   2 1466.65   36.50
   3   1  -2   46.30    4.20
   3   1  -2   46.10    4.50
   3   1  -2   59.89    7.90
  -3  -1   2   40.10    4.10
  -3  -1   2   43.30    4.40
  -3  -1   2   40.60    5.50
   2   1  -2 4114.59   78.69
   2   1  -2 4416.56   77.39
   2   1  -2 4147.79   80.49
  -2  -1   2 4194.18   78.79
  -2  -1   2 4144.99   79.89
  -2  -1   2 4209.38   77.29
   1   1  -2   22.40    1.80
   1   1  -2   23.70    1.10
   1   1  -2   21.10    2.50
  -1  -1   2   22.30    1.90
  -1  -1   2   18.40    0.90
  -1   1  -2  516.85   13.40
  -1   1  -2  512.95   11.80
  -1   1  -2  519.95   11.50
   1  -1   2  512.05   11.80
   1  -1   2  513.85   13.30
   1  -1   2  531.95   11.50
  -2   1  -2  446.66   14.40
  -2   1  -2  481.85   15.10
  -2   1  -2  451.15   12.70
   2  -1   2  444.56   12.60
   2  -1   2  466.65   14.50
  -3   1  -2   94.19    6.10
  -3   1  -2   96.49    7.20
  -3   1  -2  100.79    8.00
   3  -1   2   85.79    5.90
   3  -1   2   95.09    7.00
   3  -1   2   95.09    5.10
  -4   1  -2 3699.13   77.39
  -4   1  -2 3654.43   74.69
  -4   1  -2 3625.54   78.39
   4  -1   2 3686.33   77.59
   4  -1   2 3664.73   74.49
   4  -1   2 3623.64   76.59
  -5   1  -2   41.00    7.60
  -5   1  -2   36.10    6.40
  -5   1  -2   44.00    6.80
   5  -1   2   43.00    7.40
   5  -1   2   47.40    6.90
   5  -1   2   35.20    6.70
  -6   1  -2  468.55   29.50
  -6   1  -2  468.35   19.20
  -6   1  -2  504.55   22.10
   6  -1   2  499.45   21.00
   6  -1   2  475.55   19.20
   6  -1   2  516.25   22.00
  -7   1  -2  227.18   15.20
  -7   1  -2  242.48   16.10
   7  -1   2  207.58   14.30
   7  -1   2  240.68   14.10
   7  -1   2  239.78   15.70
  -8   1  -2  243.68   17.20
   8  -1   2  228.18   16.10
   8  -1   2  229.28   16.40
   8  -1   2  221.08   14.80
  -9   1  -2   61.39   12.20
   9  -1   2   53.39   10.60
   9  -1   2   50.09    9.40
 -10   1  -2  560.94   28.80
  10  -1   2  543.45   26.20
  10  -1   2  535.55   28.50
 -11   1  -2   15.50    7.90
  11  -1   2    4.90    4.70
  11  -1   2   11.10    4.50
 -12   1  -2   -2.00    5.50
  12  -1   2    4.10    3.90
  12  -1   2   11.50    6.00
 -13   1  -2   21.80    9.40
  13  -1   2   30.10    9.00
  13  -1   2   18.30    5.60
  14   0  -2  124.39   17.60
  14   0  -2  112.49   12.50
 -14   0   2  111.69   17.60
  13   0  -2   -3.20    2.70
  13   0  -2    7.80    6.20
 -13   0   2    4.40    7.40
  12   0  -2   17.50    7.30
  12   0  -2    2.90    2.80
 -12   0   2    7.10    6.70
  11   0  -2   20.40    7.10
  11   0  -2   25.50    4.90
 -11   0   2    9.20    7.00
  10   0  -2  491.85   24.30
  10   0  -2  451.45   16.10
 -10   0   2  530.35   27.00
   9   0  -2  198.68    9.60
   9   0  -2  202.08   18.00
   9   0  -2  180.78   14.40
  -9   0   2  212.78   17.30
   8   0  -2 1227.28   37.80
   8   0  -2 1216.38   48.40
   8   0  -2 1190.08   28.90
  -8   0   2 1231.68   40.80
  -8   0   2 1225.68   38.60
   7   0  -2   23.50    7.00
   7   0  -2   15.40    5.30
  -7   0   2   18.10    5.30
  -7   0   2   13.00    5.40
  -7   0   2   13.30    4.50
   6   0  -2   68.69   10.50
   6   0  -2   69.49    7.20
  -6   0   2   61.49    6.90
  -6   0   2   62.99    7.30
  -6   0   2   76.69    9.00
   5   0  -2   67.39    6.60
   5   0  -2   65.89    8.30
  -5   0   2   51.99    6.10
  -5   0   2   66.69    9.00
  -5   0   2   60.69    6.50
   4   0  -2  802.82   25.80
   4   0  -2  802.92   22.40
  -4   0   2  799.02   22.50
  -4   0   2  834.12   25.40
  -4   0   2  818.82   22.50
   3   0  -2    8.90    2.70
   3   0  -2    8.80    3.80
  -3   0   2   13.30    3.40
  -3   0   2   12.30    4.60
  -3   0   2   11.10    2.80
   2   0  -2   56.99    2.10
   2   0  -2   58.69    4.00
   2   0  -2   56.39    5.60
  -2   0   2   47.40    3.80
  -2   0   2   49.20    5.20
   1   0  -2   32.50    3.60
   1   0  -2   34.30    2.50
   1   0  -2   38.70    2.20
  -1   0   2   36.80    3.20
  -1   0   2   31.40    2.80
  -1   0  -2   43.90    3.00
  -1   0  -2   40.30    2.30
  -1   0  -2   35.40    3.40
   1   0   2   39.40    2.30
   1   0   2   37.80    3.40
   1   0   2   42.90    2.90
  -2   0  -2  490.65   14.00
  -2   0  -2  485.15   13.90
   2   0   2  488.75   13.60
   2   0   2  462.95   14.80
   2   0   2  511.15   13.70
  -3   0  -2    6.50    3.00
  -3   0  -2    6.40    3.10
  -3   0  -2    6.80    2.90
   3   0   2   13.50    3.50
   3   0   2    9.00    2.60
   3   0   2    6.40    2.90
  -4   0  -2   18.70    4.20
  -4   0  -2   22.20    5.10
  -4   0  -2   10.30    4.80
   4   0   2   22.20    4.70
   4   0   2   27.80    5.50
   4   0   2   20.70    4.30
  -5   0  -2   26.90    6.30
  -5   0  -2   22.30    4.60
  -5   0  -2   26.10    5.70
   5   0   2   16.50    5.10
   5   0   2   17.30    4.80
   5   0   2   17.80    4.60
  -6   0  -2  254.27   13.70
  -6   0  -2  278.27   15.80
  -6   0  -2  274.47   15.10
   6   0   2  265.57   15.10
   6   0   2  254.27   14.60
   6   0   2  250.27   13.70
  -7   0  -2   73.39    9.00
  -7   0  -2   70.29    9.10
   7   0   2   73.39    9.00
   7   0   2   70.79   10.30
   7   0   2   60.29    8.40
  -8   0  -2   76.89   11.70
   8   0   2   65.19    9.80
   8   0   2   70.09   11.10
  -9   0  -2    6.00    5.60
   9   0   2   -1.70    4.50
   9   0   2    4.20    5.40
   9   0   2    3.00    4.40
 -10   0  -2   47.20   10.40
  10   0   2   29.00    9.50
  10   0   2   43.10    9.20
 -11   0  -2    7.70    6.80
  11   0   2   -0.20    3.70
 -12   0  -2   86.89   14.30
  12   0   2   86.39    8.90
  12   0   2   81.59   13.50
  13   0   2   -3.20    4.00
  13   0   2    4.00    4.90
  14  -1  -2   -0.80    4.90
  14  -1  -2    0.20    3.60
 -14   1   2   13.30    8.40
  13  -1  -2    0.40    4.90
 -13   1   2   15.60    7.40
  12  -1  -2   87.39   15.70
  12  -1  -2  112.59    8.50
 -12   1   2   98.69   16.50
  11  -1  -2   48.90   10.30
  11  -1  -2   52.69    6.80
 -11   1   2   66.49   13.70
  10  -1  -2  268.57   12.00
  10  -1  -2  274.47   18.00
   9  -1  -2  548.85   17.30
   9  -1  -2  505.15   23.70
   9  -1  -2  531.65   28.80
  -9   1   2  518.65   27.40
   8  -1  -2   15.30    5.50
   8  -1  -2    8.30    6.10
   8  -1  -2   12.50    3.20
  -8   1   2    9.80    5.10
  -8   1   2   13.50    6.30
   7  -1  -2   97.59    8.90
   7  -1  -2   88.19   10.70
   7  -1  -2  103.89    6.10
  -7   1   2   81.29    9.60
  -7   1   2   92.29    9.30
  -7   1   2   89.59   11.00
   6  -1  -2 2063.69   56.19
   6  -1  -2 2042.60   49.50
   6  -1  -2 2065.09   42.40
  -6   1   2 2052.19   50.49
  -6   1   2 1974.90   49.70
  -6   1   2 2149.08   55.49
   5  -1  -2   31.80    5.70
   5  -1  -2   24.20    3.30
   5  -1  -2   29.10    6.90
  -5   1   2   23.10    4.50
  -5   1   2   28.50    7.00
  -5   1   2   27.40    5.40
   4  -1  -2 1667.53   38.40
   4  -1  -2 1716.13   33.60
   4  -1  -2 1729.23   44.00
  -4   1   2 1654.93   38.80
  -4   1   2 1671.13   42.90
  -4   1   2 1638.54   38.60
   3  -1  -2   34.90    4.50
   3  -1  -2   30.90    5.70
   3  -1  -2   26.30    2.40
  -3   1   2   27.50    5.50
  -3   1   2   25.10    3.90
  -3   1   2   29.70    4.30
   2  -1  -2 5754.52  110.69
   2  -1  -2 5851.81  103.09
   2  -1  -2 5644.94  105.99
  -2   1   2 5835.92  103.19
  -2   1   2 5906.01  110.59
  -2   1   2 5592.24  106.09
   1  -1  -2   88.09    3.40
   1  -1  -2   88.59    2.70
   1  -1  -2   88.49    5.40
  -1   1   2   92.79    2.80
  -1   1   2   85.39    3.50
  -1   1   2   87.59    5.30
  -1  -1  -2  474.55   12.60
  -1  -1  -2  469.95   14.50
   1   1   2  477.15   13.90
   1   1   2  488.15   12.50
  -2  -1  -2  162.48    6.20
  -2  -1  -2  159.98    7.70
   2   1   2  180.68    6.10
   2   1   2  163.88    8.40
  -3  -1  -2   90.29    6.40
  -3  -1  -2   99.29    7.50
  -3  -1  -2   80.99    5.70
   3   1   2   87.99    6.80
   3   1   2   85.09    5.70
   3   1   2   75.69    5.90
  -4  -1  -2 2712.73   60.89
  -4  -1  -2 2759.42   57.59
  -4  -1  -2 2743.83   59.39
   4   1   2 2790.62   57.89
   4   1   2 2748.82   60.19
  -5  -1  -2   25.40    6.00
  -5  -1  -2   25.20    5.10
  -5  -1  -2   24.40    5.50
   5   1   2   27.50    5.40
   5   1   2   22.00    5.60
   5   1   2   25.10    5.30
  -6  -1  -2  227.98   13.10
  -6  -1  -2  217.48   12.40
  -6  -1  -2  229.38   14.10
   6   1   2  209.08   12.60
   6   1   2  225.28   13.40
   6   1   2  214.78   12.60
  -7  -1  -2   11.80    4.80
  -7  -1  -2   14.00    5.10
   7   1   2   15.70    5.40
   7   1   2    7.50    3.90
   7   1   2   16.20    5.10
  -8  -1  -2  168.68   12.60
   8   1   2  132.69   14.60
   8   1   2  149.29   12.20
   8   1   2  129.59   11.80
  -9  -1  -2  117.19   12.20
   9   1   2  100.49   11.60
   9   1   2   95.99   12.10
   9   1   2  104.69   11.70
 -10  -1  -2  305.87   19.10
  10   1   2  277.77   18.80
  10   1   2  283.27   19.70
  10   1   2  271.67   19.60
 -11  -1  -2    6.30    5.50
  11   1   2   18.80    7.10
  11   1   2    6.90    5.10
 -12  -1  -2   57.89   10.90
  12   1   2   63.29   12.20
 -13  -1  -2   10.30    6.40
  13   1   2   15.40    6.90
  13   1   2    3.70    3.30
  14  -2  -2  154.28   10.40
  13  -2  -2   14.00    4.70
  13  -2  -2   21.40    7.60
 -13   2   2   14.10    8.90
  12  -2  -2   77.19   15.00
  12  -2  -2   73.29    7.30
 -12   2   2   83.89   16.10
  11  -2  -2   21.00    6.90
  11  -2  -2   22.00    5.00
 -11   2   2   35.70   10.90
  10  -2  -2  383.26   14.80
  10  -2  -2  349.96   20.40
 -10   2   2  404.56   25.70
   9  -2  -2   -0.40    4.10
   9  -2  -2   -0.40    2.30
  -9   2   2   -0.30    5.80
   8  -2  -2  544.85   23.00
   8  -2  -2  599.44   29.50
   8  -2  -2  552.64   17.20
  -8   2   2  569.94   28.30
   7  -2  -2    3.10    2.10
   7  -2  -2    1.60    3.90
   7  -2  -2    2.70    3.10
  -7   2   2    5.60    3.40
  -7   2   2    3.20    4.30
  -7   2   2    1.30    3.10
   6  -2  -2   12.60    4.20
   6  -2  -2    7.80    4.90
   6  -2  -2   15.20    3.20
  -6   2   2    8.20    3.90
  -6   2   2   19.00    6.50
  -6   2   2   17.70    4.10
   5  -2  -2  135.29    6.40
   5  -2  -2  136.39    8.80
   5  -2  -2  153.38   12.60
  -5   2   2  136.89    9.10
  -5   2   2  139.19   12.00
  -5   2   2  157.08    9.90
   4  -2  -2 2311.87   50.09
   4  -2  -2 2350.46   57.49
   4  -2  -2 2418.56   46.30
  -4   2   2 2307.07   50.79
  -4   2   2 2318.87   51.49
  -4   2   2 2364.06   56.99
   3  -2  -2    5.20    1.50
   3  -2  -2    7.20    2.30
   3  -2  -2   11.00    4.40
  -3   2   2    3.50    3.60
  -3   2   2    6.40    2.30
  -3   2   2    6.90    1.80
   2  -2  -2  205.28    6.10
  -2   2   2  218.28    8.90
  -2   2   2  201.38    6.20
   1  -2  -2    3.60    1.10
   1  -2  -2    5.20    2.60
  -1   2   2    4.30    2.50
  -1   2   2    5.20    1.20
   0  -2  -2 1989.70   40.10
   0  -2  -2 2020.60   37.60
   0   2   2 2052.19   45.20
   0   2   2 1995.70   36.30
   0   2   2 1992.80   37.50
   0   2   2 1991.60   39.90
  -1  -2  -2  803.42   23.80
   1   2   2  796.92   22.70
   1   2   2  777.32   15.30
  -2  -2  -2 3393.46   72.49
  -2  -2  -2 3230.08   65.59
   2   2   2 3325.17   65.39
  -3  -2  -2   -0.10    2.70
  -3  -2  -2    3.50    2.40
  -3  -2  -2    6.10    2.00
   3   2   2    1.80    2.30
   3   2   2    3.00    2.00
   3   2   2    8.30    3.40
  -4  -2  -2   90.89    8.40
  -4  -2  -2   92.09    6.00
  -4  -2  -2   97.99    7.60
   4   2   2   89.79    7.20
   4   2   2   87.89    6.30
   4   2   2   94.79    8.00
  -5  -2  -2    0.60    2.50
  -5  -2  -2    1.90    2.90
  -5  -2  -2   -3.00    2.90
   5   2   2    0.80    2.90
   5   2   2    3.70    3.70
   5   2   2    2.20    2.90
  -6  -2  -2  685.33   24.60
  -6  -2  -2  644.74   21.30
  -6  -2  -2  657.23   26.00
   6   2   2  678.93   24.80
   6   2   2  669.93   22.40
   6   2   2  677.53   24.10
  -7  -2  -2   14.00    4.30
   7   2   2   14.40    5.10
   7   2   2   15.70    5.10
   7   2   2   11.30    4.70
  -8  -2  -2   -3.80    3.00
   8   2   2    1.60    3.50
   8   2   2    5.10    4.30
   8   2   2    1.80    3.50
  -9  -2  -2   42.40    8.30
   9   2   2   47.80    9.50
   9   2   2   52.09    9.70
   9   2   2   50.59    9.20
 -10  -2  -2  114.99   11.60
  10   2   2   96.19   12.80
  10   2   2  118.29   12.80
  10   2   2  113.29   15.40
 -11  -2  -2    1.60    4.50
  11   2   2   13.10    5.80
  11   2   2   -0.70    4.30
  11   2   2    5.80    4.80
 -12  -2  -2  114.79   12.40
  12   2   2  140.99   13.40
  12   2   2  139.19   14.80
 -13  -2  -2    6.80    6.00
  13   2   2    6.60    4.00
  13   2   2    5.90    5.60
  13  -3  -2   58.19   12.80
  13  -3  -2   67.69    7.70
 -13   3   2   50.19   14.90
  12  -3  -2   37.20    9.50
  12  -3  -2   33.20    7.10
 -12   3   2   21.30   10.50
  11  -3  -2   10.50    5.90
  11  -3  -2   22.90    5.10
 -11   3   2   18.30    9.50
  10  -3  -2  316.07   13.80
  10  -3  -2  305.07   18.80
 -10   3   2  311.37   23.30
   9  -3  -2   64.19   10.00
   9  -3  -2   50.49    5.80
   8  -3  -2    0.70    2.00
   8  -3  -2    3.60    3.50
   8  -3  -2    1.80    5.30
  -8   3   2    2.70    4.80
   7  -3  -2    3.20    2.30
   7  -3  -2    0.60    2.60
   7  -3  -2    3.60    4.40
  -7   3   2    1.90    5.00
  -7   3   2   -3.20    2.40
   6  -3  -2 1030.10   29.50
   6  -3  -2  987.60   24.40
   6  -3  -2 1026.90   37.10
  -6   3   2 1000.10   31.30
  -6   3   2  989.80   30.00
  -6   3   2  983.30   36.00
   5  -3  -2   32.50    5.70
   5  -3  -2   40.90    4.90
   5  -3  -2   27.10    7.30
  -5   3   2   31.20    5.30
  -5   3   2   30.10    7.30
  -5   3   2   35.80    6.20
   4  -3  -2 1909.41   39.20
   4  -3  -2 1889.81   42.80
   4  -3  -2 1929.81   50.69
  -4   3   2 1992.60   51.39
  -4   3   2 1916.51   43.40
   3  -3  -2   27.40    2.90
   3  -3  -2   20.20    5.60
   3  -3  -2   22.30    3.70
  -3   3   2   20.40    3.50
  -3   3   2   26.50    5.70
  -3   3   2   29.90    3.00
   2  -3  -2  707.73   23.00
   2  -3  -2  712.13   16.00
   2  -3  -2  709.23   16.90
  -2   3   2  696.53   16.20
  -2   3   2  720.13   17.40
  -2   3   2  683.83   22.60
   1  -3  -2 1113.19   28.50
  -1   3   2 1098.09   22.80
  -1   3   2 1131.29   28.60
   0  -3  -2  308.67   11.00
   0  -3  -2  306.27    8.20
   0   3   2  311.57   10.90
   0   3   2  311.37    8.30
  -1  -3  -2   81.39   10.80
  -1  -3  -2   75.99    4.20
   1   3   2   74.49    9.60
   1   3   2   76.49    4.40
   1   3   2   79.09    3.90
  -2  -3  -2  994.90   30.60
  -2  -3  -2  980.00   25.40
   2   3   2 1019.30   25.10
   2   3   2  970.50   27.80
  -3  -3  -2  665.33   23.40
  -3  -3  -2  651.03   20.10
   3   3   2  638.94   19.60
   3   3   2  653.53   21.10
  -4  -3  -2 3077.39   66.49
  -4  -3  -2 3025.90   69.49
  -4  -3  -2 3065.99   58.39
   4   3   2 3073.29   65.79
   4   3   2 3052.19   59.99
   4   3   2 3168.48   66.99
  -5  -3  -2   24.80    6.60
  -5  -3  -2   25.60    5.70
  -5  -3  -2   23.80    3.90
   5   3   2   21.50    5.10
   5   3   2   22.30    4.80
   5   3   2   10.80    3.90
  -6  -3  -2  809.82   26.60
  -6  -3  -2  774.82   29.40
  -6  -3  -2  783.52   27.50
   6   3   2  809.12   27.70
   6   3   2  802.72   27.30
   6   3   2  813.72   24.00
  -7  -3  -2   55.79    6.30
  -7  -3  -2   72.29   11.80
   7   3   2   72.39    7.40
   7   3   2   63.99    8.70
  -8  -3  -2   70.19    7.60
   8   3   2   56.49    8.60
   8   3   2   67.39   10.30
   8   3   2   70.99    9.70
  -9  -3  -2   85.09    9.00
   9   3   2   75.39    9.60
   9   3   2   84.99   11.40
   9   3   2   87.79   13.10
 -10  -3  -2  581.64   22.40
  10   3   2  538.25   26.60
  10   3   2  503.85   23.70
  10   3   2  570.54   28.10
 -11  -3  -2   11.70    4.90
  11   3   2    4.00    5.20
  11   3   2    4.70    5.80
  11   3   2    9.00    5.60
  12   3   2   14.60    6.40
  12   3   2   -4.00    4.80
  13   3   2    2.40    5.20
  13  -4  -2   15.10    6.30
  13  -4  -2    9.50    4.40
 -13   4   2   14.70    9.40
  12  -4  -2   81.19   13.10
  12  -4  -2   87.19    8.00
 -12   4   2   75.69   16.50
  11  -4  -2   10.40    5.40
  11  -4  -2    6.40    3.60
 -11   4   2    3.80    6.70
  10  -4  -2  115.09   12.30
  10  -4  -2  118.69    8.80
 -10   4   2  118.29   18.50
   9  -4  -2  255.47   12.10
   9  -4  -2  267.37   16.60
  -9   4   2  269.67   22.00
   8  -4  -2   48.10    6.30
   8  -4  -2   28.90    6.40
  -8   4   2   49.60   11.80
   7  -4  -2  126.89    7.60
   7  -4  -2  116.29   13.70
   7  -4  -2  131.89   10.20
  -7   4   2  130.59   11.20
  -7   4   2  109.89   13.50
   6  -4  -2   62.49   12.90
   6  -4  -2   36.90    6.20
   6  -4  -2   44.20    4.60
  -6   4   2   49.30    7.80
  -6   4   2   68.89   12.60
  -6   4   2   47.60    7.30
   5  -4  -2   78.69   11.60
   5  -4  -2   70.69    5.20
   5  -4  -2   83.99    7.00
  -5   4   2   74.29   12.10
  -5   4   2   74.89    7.00
  -5   4   2   83.79    8.10
   4  -4  -2  989.60   23.30
   4  -4  -2  969.30   25.70
  -4   4   2 1002.70   33.90
  -4   4   2 1025.90   26.70
  -4   4   2  997.70   23.70
   3  -4  -2 1388.56   29.20
   3  -4  -2 1358.66   30.50
  -3   4   2 1344.97   39.20
  -3   4   2 1351.16   29.40
  -3   4   2 1362.56   31.30
   2  -4  -2  881.21   27.70
  -2   4   2  868.61   20.60
  -2   4   2  861.01   19.80
  -2   4   2  884.51   27.70
   1  -4  -2 1629.64   40.10
   1  -4  -2 1632.64   33.10
  -1   4   2 1654.63   33.30
  -1   4   2 1694.43   44.60
   0  -4  -2  251.67    8.00
   0  -4  -2  245.68   10.90
   0   4   2  252.57    7.90
   0   4   2  277.47   11.50
  -1  -4  -2  112.99   12.20
  -1  -4  -2  114.59    6.00
  -1  -4  -2  104.89    4.90
   1   4   2  117.79    5.00
   1   4   2  114.89    6.50
   1   4   2  105.09   12.40
  -2  -4  -2 2828.42   67.49
   2   4   2 2800.82   52.69
   2   4   2 2847.42   58.69
   2   4   2 2820.32   64.09
   2   4   2 2787.62   53.99
  -3  -4  -2  170.78   13.40
  -3  -4  -2  178.08   10.20
   3   4   2  180.18    9.80
   3   4   2  195.98   11.70
  -4  -4  -2   16.70    4.50
  -4  -4  -2   23.10    6.50
   4   4   2   21.70    3.00
   4   4   2   22.50    4.60
   4   4   2   26.10    5.40
  -5  -4  -2    3.20    3.90
  -5  -4  -2   -0.70    2.50
   5   4   2    0.40    2.60
   5   4   2    2.60    2.20
   5   4   2    0.80    2.80
  -6  -4  -2   99.69   11.10
  -6  -4  -2   81.59    8.90
   6   4   2   96.89    6.90
   6   4   2   76.79    8.40
   6   4   2   96.99    9.40
  -7  -4  -2   -0.10    4.50
   7   4   2    6.50    3.40
   7   4   2    4.40    4.00
   7   4   2    3.30    3.60
   8   4   2  245.78   16.30
   8   4   2  235.78   15.80
   8   4   2  245.08   13.20
   9   4   2  275.27   18.30
   9   4   2  247.18   14.70
   9   4   2  265.17   18.30
  10   4   2   56.39   11.00
  10   4   2   44.70    9.80
  10   4   2   41.90    8.50
  11   4   2   62.79   10.30
  11   4   2   66.49   11.80
  11   4   2   67.89   11.90
  12   4   2   12.00    6.30
  12   4   2    5.90    5.60
  12   4   2   20.30    7.50
  13   4   2   -1.00    5.70
  13  -5  -2   12.20    6.20
  13  -5  -2    7.20    4.00
 -13   5   2    9.70   10.20
  12  -5  -2    2.90    4.80
  12  -5  -2    6.30    3.40
 -12   5   2   -2.90    6.00
  11  -5  -2   14.00    4.30
 -11   5   2    8.20    7.30
  10  -5  -2  364.76   20.10
  10  -5  -2  345.07   15.20
 -10   5   2  332.67   26.30
   9  -5  -2   22.60    5.20
   9  -5  -2   28.90    7.50
  -9   5   2   24.60    9.70
   8  -5  -2   46.20    6.50
   8  -5  -2   45.70    7.90
  -8   5   2   29.20   16.90
   7  -5  -2   80.59   14.00
   7  -5  -2   96.69    7.00
   7  -5  -2  100.09    8.80
  -7   5   2   91.29   14.80
   6  -5  -2 1224.08   29.60
   6  -5  -2 1189.88   43.30
   6  -5  -2 1226.18   33.40
  -6   5   2 1163.08   36.30
  -6   5   2 1193.08   34.30
  -6   5   2 1234.48   43.90
   5  -5  -2    3.10    4.70
   5  -5  -2    7.90    2.60
   5  -5  -2   11.70    3.80
  -5   5   2   11.20    6.00
  -5   5   2    9.70    3.50
   4  -5  -2 1772.32   38.00
   4  -5  -2 1792.12   40.10
  -4   5   2 1814.22   38.70
  -4   5   2 1755.22   50.89
  -4   5   2 1742.83   40.90
   3  -5  -2   36.30    3.60
   3  -5  -2   39.60    4.00
   3  -5  -2   26.60    6.70
   3  -5  -2   30.60    2.50
  -3   5   2   21.90    6.00
  -3   5   2   34.60    3.70
  -3   5   2   38.90    4.30
   2  -5  -2  258.17    6.10
   2  -5  -2  274.07    9.20
   2  -5  -2  272.07   15.00
  -2   5   2  250.77   14.70
  -2   5   2  286.67    9.40
  -2   5   2  277.17    9.50
   1  -5  -2  362.86   15.90
  -1   5   2  342.57   15.60
  -1   5   2  339.57   10.40
   0  -5  -2  817.62   19.20
   0   5   2  850.81   25.80
  -1  -5  -2  118.09    7.00
  -1  -5  -2  124.59    5.70
   1   5   2  108.59   13.00
   1   5   2  131.99    7.80
   1   5   2  134.79    5.80
  -2  -5  -2    5.40    5.50
   2   5   2    7.30    1.90
   2   5   2    4.00    2.10
   2   5   2   13.50    3.40
   2   5   2   11.90    5.30
  -3  -5  -2    7.30    5.60
  -3  -5  -2    4.10    2.80
   3   5   2    6.30    2.80
   3   5   2    0.80    1.30
   3   5   2    9.20    4.30
  -4  -5  -2 1127.29   32.50
  -4  -5  -2 1147.29   39.50
   4   5   2 1115.99   31.40
   4   5   2 1145.99   33.30
  -5  -5  -2    5.80    5.70
  -5  -5  -2    2.90    3.60
   5   5   2    4.50    3.50
   5   5   2    5.50    3.40
   5   5   2    0.40    1.90
  -6  -5  -2  425.46   23.30
  -6  -5  -2  396.76   19.80
   6   5   2  449.76   14.30
   6   5   2  448.76   20.10
   6   5   2  436.36   19.30
  -7  -5  -2   24.50    7.90
   7   5   2   42.50    8.20
   7   5   2   36.30    7.40
   7   5   2   30.90    7.20
   8   5   2  281.17   17.50
   8   5   2  261.77   12.90
   8   5   2  308.27   18.10
   9   5   2   46.20    9.40
   9   5   2   41.90    9.20
   9   5   2   29.30    6.10
  10   5   2  403.06   17.70
  10   5   2  393.06   22.90
  10   5   2  391.16   23.10
  11   5   2   11.60    6.40
  11   5   2   21.70    7.70
  11   5   2   11.70    4.80
  12   5   2    4.70    5.70
  12   5   2   16.40    7.10
  13   5   2    7.20    6.50
  13  -6  -2   17.90    8.20
  13  -6  -2   21.60    5.50
 -13   6   2   22.60   10.70
  12  -6  -2    2.30    4.60
  12  -6  -2    2.50    3.50
 -12   6   2   -0.50    8.40
  11  -6  -2   59.99    8.20
  11  -6  -2   63.19   10.80
 -11   6   2   52.09   14.70
  10  -6  -2  174.38   11.40
  10  -6  -2  167.68   14.00
 -10   6   2  167.38   20.30
   9  -6  -2    8.50    4.60
   9  -6  -2    3.70    3.50
  -9   6   2   -1.10    5.90
   8  -6  -2  144.89   11.50
   8  -6  -2  128.19    8.50
   8  -6  -2  134.29    8.90
  -8   6   2  151.28   17.30
   7  -6  -2   61.89    6.00
   7  -6  -2   49.90    5.10
   7  -6  -2   54.89    8.80
  -7   6   2   67.29   14.10
   6  -6  -2   47.50    4.40
   6  -6  -2   58.69   11.80
   6  -6  -2   56.49    6.40
   6  -6  -2   57.99    5.50
  -6   6   2   68.69   13.60
  -6   6   2   44.10    7.00
  -6   6   2   55.99    9.10
   5  -6  -2   82.89    5.10
   5  -6  -2   90.59    6.30
   5  -6  -2   86.49   20.00
   5  -6  -2   81.79    6.90
  -5   6   2   95.79   14.50
  -5   6   2   95.39    7.70
  -5   6   2   83.79    6.30
   4  -6  -2   69.49    4.10
   4  -6  -2   65.99   11.60
   4  -6  -2   83.89    5.80
   4  -6  -2   71.09    5.80
  -4   6   2   63.39   10.90
  -4   6   2   72.79    5.70
  -4   6   2   71.69    6.30
   3  -6  -2   12.20    5.70
   3  -6  -2   15.50    1.90
   3  -6  -2   13.50    2.90
  -3   6   2   15.80    3.30
  -3   6   2   17.50    6.20
  -3   6   2   16.70    3.40
   2  -6  -2  378.26   12.20
   2  -6  -2  411.26   19.20
   2  -6  -2  410.86    8.50
  -2   6   2  403.36   19.40
  -2   6   2  401.26   12.50
  -2   6   2  388.96   12.20
   1  -6  -2  157.48    6.90
   1  -6  -2  142.09   10.80
  -1   6   2  140.79   10.80
  -1   6   2  145.19    6.80
   0  -6  -2  932.51   21.10
   0  -6  -2  817.92   25.60
   0   6   2  933.41   21.10
   0   6   2  814.62   26.00
  -1  -6  -2 1603.74   34.00
   1   6   2 1633.44   48.30
   1   6   2 1612.74   38.30
   1   6   2 1608.54   34.00
  -2  -6  -2  565.84   25.70
   2   6   2  561.24   18.90
   2   6   2  571.64   25.70
   2   6   2  509.25   15.90
   2   6   2  525.05   14.50
  -3  -6  -2  212.68   18.10
   3   6   2  230.08   14.90
   3   6   2  196.08    7.90
   3   6   2  181.88    7.60
   3   6   2  215.98   11.50
  -4  -6  -2  110.59    9.50
  -4  -6  -2  103.69   13.40
   4   6   2   79.59    5.30
   4   6   2  103.49   10.20
   4   6   2   92.59    8.30
   4   6   2   73.29    4.30
  -5  -6  -2  138.59   11.10
  -5  -6  -2  138.89   15.60
   5   6   2  140.49   10.60
   5   6   2  146.09   11.40
   5   6   2  135.49    7.00
   6   6   2    7.40    4.20
   6   6   2    4.00    2.10
   6   6   2    3.70    3.10
  -7  -6  -2   75.39   14.70
   7   6   2   99.89   10.40
   7   6   2  113.99   11.00
   7   6   2   72.49    6.00
   8   6   2  137.59   13.00
   8   6   2  142.89   12.90
   9   6   2    2.00    4.30
   9   6   2    7.70    4.00
   9   6   2   22.80    7.20
  10   6   2   26.20    5.90
  10   6   2   33.50    9.10
  10   6   2   36.50    8.90
  11   6   2    7.70    5.70
  11   6   2   -4.70    4.80
  11   6   2   -9.30    3.30
  12   6   2   33.20    9.10
  12   6   2   28.50    9.00
  13   6   2    6.70    6.30
  13  -7  -2    3.30    5.30
  13  -7  -2   -1.40    2.90
 -13   7   2   11.50    9.60
  12  -7  -2   35.90    6.70
  12  -7  -2   43.90    9.40
 -12   7   2   43.00   13.40
  11  -7  -2    9.10    4.30
  11  -7  -2   14.80    6.40
 -11   7   2    3.70    8.60
  10  -7  -2  489.05   19.20
  10  -7  -2  474.15   23.20
 -10   7   2  487.75   32.90
   9  -7  -2    2.50    3.90
   9  -7  -2    6.20    6.90
  -9   7   2    8.30    8.00
   8  -7  -2  360.56   15.30
   8  -7  -2  363.26   14.40
   8  -7  -2  388.86   18.60
  -8   7   2  383.76   27.20
   7  -7  -2   -1.30    1.60
   7  -7  -2   -1.00    2.00
   7  -7  -2   -1.30    2.80
  -7   7   2   -6.20    4.70
   6  -7  -2  381.16   15.80
   6  -7  -2  365.16   14.10
   6  -7  -2  367.26   12.40
   6  -7  -2  343.77   23.30
  -6   7   2  390.46   17.20
  -6   7   2  365.96   24.30
   5  -7  -2    0.40    2.00
   5  -7  -2    0.10    2.20
   5  -7  -2   -1.00    1.30
   5  -7  -2    3.30    4.60
  -5   7   2    2.00    4.90
  -5   7   2    1.70    2.00
   4  -7  -2  579.64   17.40
   4  -7  -2  557.44   13.70
   4  -7  -2  551.64   26.40
  -4   7   2  591.34   28.00
  -4   7   2  553.64   17.50
  -4   7   2  578.64   18.80
   3  -7  -2   21.00    6.40
   3  -7  -2   26.50    4.00
   3  -7  -2   20.30    2.10
  -3   7   2   26.20    4.50
  -3   7   2   23.70    7.60
  -3   7   2   25.80    4.00
   2  -7  -2   43.70    4.40
   2  -7  -2   52.29    9.40
  -2   7   2   49.90    8.80
  -2   7   2   51.09    4.50
   1  -7  -2  231.38    9.10
   1  -7  -2  218.28   13.60
  -1   7   2  217.58    9.00
  -1   7   2  221.48   14.10
  -1   7   2  215.18    5.20
   0  -7  -2 2166.68   51.99
   0  -7  -2 2201.38   45.70
   0   7   2 2273.47   53.89
   0   7   2 2177.68   43.70
   0   7   2 2278.17   46.10
  -1  -7  -2  425.46   13.20
   1   7   2  452.95   24.30
   1   7   2  442.66   13.40
   1   7   2  470.05   17.60
  -2  -7  -2  323.67   11.00
   2   7   2  338.67   11.20
   2   7   2  303.37   14.30
   2   7   2  338.27   13.40
   2   7   2  354.56   21.90
  -3  -7  -2  151.98   16.00
   3   7   2  110.49    7.00
   3   7   2  133.69   13.20
   3   7   2  133.19    9.70
   3   7   2  119.79    6.40
  -4  -7  -2  750.92   34.70
   4   7   2  753.42   25.10
   4   7   2  751.62   19.80
   4   7   2  715.33   17.30
   4   7   2  774.42   28.50
   4   7   2  766.22   18.70
  -5  -7  -2    3.20    7.10
  -5  -7  -2    3.40    3.30
   5   7   2   -1.60    3.60
   5   7   2    3.50    3.20
  -6  -7  -2  261.37   27.20
   6   7   2  235.08   10.20
   6   7   2  268.87   15.80
   6   7   2  250.37   15.00
  -7  -7  -2    1.50    7.10
   7   7   2    4.80    3.60
   7   7   2   -3.20    3.80
   7   7   2    3.30    2.20
   8   7   2  254.17   11.30
   8   7   2  228.38   20.10
   8   7   2  261.47   17.50
   9   7   2    3.80    4.90
   9   7   2    0.40    4.80
   9   7   2   -5.40    2.30
  10   7   2  366.36   22.90
  10   7   2  391.06   23.00
  11   7   2    3.40    8.40
  11   7   2   -1.30    4.60
  12   7   2   30.00    9.10
  12   7   2   22.90    8.10
  13   7   2    8.80    7.80
  13  -8  -2    0.10    4.40
  13  -8  -2    1.00    4.10
 -13   8   2   -2.80    8.60
  12  -8  -2   38.70    7.20
  12  -8  -2   44.00   10.10
 -12   8   2   38.20   14.10
  11  -8  -2    4.60    4.70
  11  -8  -2    1.90    3.50
 -11   8   2   10.40    9.90
  10  -8  -2  129.39   12.30
  10  -8  -2  108.89    9.40
 -10   8   2  106.59   20.90
   9  -8  -2   14.10    4.60
   9  -8  -2   13.50    5.30
  -9   8   2    7.50    7.60
   8  -8  -2  495.45   17.20
   8  -8  -2  509.05   21.50
   8  -8  -2  512.35   19.40
  -8   8   2  533.55   33.20
   7  -8  -2    1.00    3.00
   7  -8  -2    3.30    2.10
   7  -8  -2    3.00    2.70
  -7   8   2    5.10    6.80
   6  -8  -2  434.46   13.60
   6  -8  -2  440.86   16.30
   6  -8  -2  478.15   17.90
  -6   8   2  428.56   18.80
  -6   8   2  437.06   27.80
   5  -8  -2  152.58    6.50
   5  -8  -2  143.29    8.50
   5  -8  -2  147.59   14.60
  -5   8   2  147.09    8.90
  -5   8   2  151.48    9.90
  -5   8   2  166.28   16.40
   4  -8  -2    8.30    1.80
   4  -8  -2   14.10    3.40
   4  -8  -2   10.90    5.60
  -4   8   2    9.20    2.80
  -4   8   2    9.80    3.10
  -4   8   2    1.20    5.10
   3  -8  -2   51.09   10.10
   3  -8  -2   56.39    5.30
   3  -8  -2   60.79    3.00
  -3   8   2   67.59    5.70
  -3   8   2   46.60    9.50
  -3   8   2   46.80    4.90
   2  -8  -2 1124.89   27.70
   2  -8  -2 1128.59   37.70
  -2   8   2 1200.18   39.10
  -2   8   2 1128.29   28.00
   1  -8  -2   12.20    5.20
   1  -8  -2   17.50    3.20
  -1   8   2   19.90    3.40
  -1   8   2   11.70    5.60
  -1   8   2   17.40    1.80
   0  -8  -2   81.49    5.60
   0  -8  -2   66.49    8.00
   0   8   2   60.29    4.40
   0   8   2   60.09    9.10
   0   8   2   65.29    5.10
  -1  -8  -2   61.29    5.00
   1   8   2   69.49    7.90
   1   8   2   60.49    4.80
   1   8   2   55.49   12.10
  -2  -8  -2  536.95   15.80
   2   8   2  511.15   19.90
   2   8   2  533.35   18.90
   2   8   2  561.04   29.10
   2   8   2  525.55   15.60
  -3  -8  -2   50.79   11.10
   3   8   2   69.09    5.10
   3   8   2   55.59    6.00
   3   8   2   70.79   12.70
   3   8   2   62.19    8.30
  -4  -8  -2  476.05   28.50
   4   8   2  484.25   20.00
   4   8   2  530.25   15.70
   4   8   2  511.85   15.70
   4   8   2  510.55   24.40
  -5  -8  -2  240.58   22.20
   5   8   2  251.27   16.20
   5   8   2  254.77   10.70
   5   8   2  267.27    9.50
   5   8   2  285.47   15.70
   5   8   2  257.37    8.80
  -6  -8  -2   12.30    7.90
   6   8   2    5.60    8.00
  -7  -8  -2   10.90    9.20
   7   8   2    6.00    4.40
   7   8   2   14.10    3.60
   7   8   2   11.50    5.40
   8   8   2  310.87   22.90
   8   8   2  297.67   12.50
   8   8   2  297.57   19.00
   9   8   2   -1.00    4.00
   9   8   2    4.00    4.90
  10   8   2   16.80    7.40
  10   8   2   24.10    8.80
  11   8   2    0.50    4.50
  11   8   2    9.30    5.90
  12   8   2   73.59   13.80
  12   8   2   55.59   12.80
  13  -9  -2    6.40    6.00
  13  -9  -2    5.00    4.40
 -13   9   2   11.10    9.70
  12  -9  -2    2.50    4.20
 -12   9   2   -1.50    8.50
  11  -9  -2   -1.00    2.90
  11  -9  -2    0.40    3.80
 -11   9   2    2.60    8.20
  10  -9  -2  167.68   11.60
  10  -9  -2  162.48   13.30
 -10   9   2  136.29   22.10
   9  -9  -2   -2.50    2.50
   9  -9  -2    2.20    3.60
  -9   9   2   12.10    8.30
   8  -9  -2  198.28    9.90
   8  -9  -2  200.28   13.20
   8  -9  -2  205.38   12.00
  -8   9   2  207.88   22.60
   7  -9  -2   15.80    5.00
   7  -9  -2   18.00    3.40
   7  -9  -2   10.00    4.10
  -7   9   2    6.40    7.40
   6  -9  -2  276.67   10.10
   6  -9  -2  293.27   13.30
  -6   9   2  301.97   23.50
  -6   9   2  289.47   13.90
   5  -9  -2   21.70    4.60
   5  -9  -2   28.90    3.20
  -5   9   2   25.60    5.20
  -5   9   2   20.10    8.20
  -5   9   2   40.20    6.40
   4  -9  -2  508.45   17.20
   4  -9  -2  507.35   26.80
  -4   9   2  502.05   17.60
  -4   9   2  520.75   28.30
  -4   9   2  494.15   17.80
   3  -9  -2   61.29    5.80
   3  -9  -2   59.19    3.20
   3  -9  -2   59.79   11.70
  -3   9   2   69.49   12.60
  -3   9   2   64.09    5.80
   2  -9  -2   31.60    8.30
   2  -9  -2   45.00    4.90
  -2   9   2   26.70    8.00
  -2   9   2   32.00    4.90
   1  -9  -2   32.80    7.00
   1  -9  -2   32.00    4.70
  -1   9   2   33.50    5.00
  -1   9   2   21.60    7.00
  -1   9   2   32.80    2.40
   0  -9  -2 2828.62   58.39
   0  -9  -2 2764.92   66.39
   0   9   2 2848.52   58.59
   0   9   2 2848.71   55.99
   0   9   2 2857.31   68.99
  -1  -9  -2    1.10    1.90
   1   9   2    2.80    3.60
   1   9   2   -0.50    6.20
   1   9   2    0.30    1.60
  -2  -9  -2  326.67   12.10
   2   9   2  306.47   11.70
   2   9   2  318.47   15.80
   2   9   2  319.77   15.20
   2   9   2  294.37   22.60
   3   9   2    6.80    3.40
   3   9   2    7.00    2.80
   3   9   2    2.00    3.30
   3   9   2   -3.50    4.80
  -4  -9  -2 1813.62   59.49
   4   9   2 1825.92   41.60
   4   9   2 1752.02   53.19
   4   9   2 1750.42   39.90
   4   9   2 1761.72   46.90
  -5  -9  -2   -6.00    7.10
   5   9   2   -4.40    3.80
   5   9   2   -2.80    3.00
   5   9   2    1.20    1.90
   5   9   2    1.10    2.30
  -6  -9  -2 1133.69   49.90
   6   9   2 1103.79   28.40
   6   9   2 1088.49   36.10
   6   9   2 1083.79   37.40
  -7  -9  -2   -9.70    8.30
   7   9   2   11.80    3.40
   7   9   2    3.40    5.60
   7   9   2   10.30    5.20
   8   9   2    6.60    6.10
   8   9   2    3.20    5.30
   9   9   2   -2.60    4.70
   9   9   2   -0.80    4.20
  10   9   2  123.19   14.30
  10   9   2   89.39   14.10
  11   9   2   15.50    6.10
  11   9   2   20.90    7.80
  12   9   2    4.40    6.40
  12   9   2   10.30    6.60
  12 -10  -2  104.89   12.50
  12 -10  -2   92.39    9.80
 -12  10   2   76.19   17.90
  11 -10  -2   -1.60    3.20
  11 -10  -2    7.10    4.60
 -11  10   2   -0.70    7.80
  10 -10  -2   10.30    5.00
  10 -10  -2    9.40    4.80
 -10  10   2   25.80   11.30
   9 -10  -2    0.90    3.50
   9 -10  -2    4.70    3.80
  -9  10   2   -6.60    6.60
   8 -10  -2  138.09    8.10
   8 -10  -2  160.58   11.20
   8 -10  -2  130.99   10.80
  -8  10   2  143.89   23.00
   7 -10  -2    1.20    2.00
   7 -10  -2    0.50    2.50
  -7  10   2    0.90    6.40
   6 -10  -2   41.70    4.00
   6 -10  -2   41.20    7.70
  -6  10   2   68.99   15.30
   5 -10  -2  244.48    8.20
   5 -10  -2  227.58   11.90
  -5  10   2  241.98   13.10
  -5  10   2  248.98   22.20
   4 -10  -2  564.74   18.90
   4 -10  -2  504.95   13.20
   4 -10  -2  499.95   32.20
  -4  10   2  549.15   19.00
  -4  10   2  545.05   19.20
  -4  10   2  540.65   30.10
   3 -10  -2   54.59    5.80
   3 -10  -2   66.89    3.60
   3 -10  -2   56.29   11.00
  -3  10   2   52.19    5.60
  -3  10   2   49.80   11.10
  -3  10   2   50.09    5.40
   2 -10  -2  533.25   17.60
  -2  10   2  515.75   17.60
  -2  10   2  551.64   27.20
   1 -10  -2    9.60    5.30
   1 -10  -2   13.90    3.50
  -1  10   2    9.50    2.90
  -1  10   2    9.50    5.80
  -1  10   2   14.30    1.90
   0 -10  -2   47.50    8.10
   0  10   2   47.70    9.50
  -1 -10  -2  349.67   13.30
   1  10   2  346.77   18.40
   1  10   2  339.77   24.90
  -2 -10  -2   98.79    6.90
   2  10   2   76.49   15.70
   2  10   2  108.69    9.70
   2  10   2  130.29   10.70
   3  10   2   27.20    5.90
   3  10   2   18.90    5.80
   3  10   2   24.10    4.40
   3  10   2   14.60    8.20
   4  10   2  349.27   13.30
   4  10   2  335.47   17.50
   4  10   2  374.56   15.20
   4  10   2  338.17   22.40
  -5 -10  -2  447.26   29.70
   5  10   2  458.75   21.10
   5  10   2  433.66   15.60
   5  10   2  442.46   15.40
   5  10   2  435.96   23.70
  -6 -10  -2   69.59   17.50
   6  10   2   54.09    9.20
   6  10   2   90.29   11.70
   6  10   2   56.19    5.70
   7  10   2    5.50    5.40
   7  10   2    6.10    5.00
   8  10   2  322.67   20.20
   8  10   2  322.47   20.30
   9  10   2   62.29   11.50
   9  10   2   64.69   12.20
  10  10   2   42.00    9.90
  10  10   2   26.10    9.80
  11  10   2    6.10    5.00
  11  10   2    5.00    5.40
  12  10   2   45.10   10.10
  12  10   2   74.89   13.30
  12 -11  -2    1.20    4.70
  12 -11  -2   -3.00    3.00
 -12  11   2  -11.00    7.60
  11 -11  -2    4.30    4.20
  11 -11  -2    4.30    6.20
 -11  11   2    0.30    9.80
  10 -11  -2  114.89   10.50
  10 -11  -2  134.89   12.30
 -10  11   2  133.49   23.80
   9 -11  -2   43.60    7.30
  -9  11   2   15.70   10.80
   8 -11  -2   30.10    6.30
   8 -11  -2   30.10    4.60
  -8  11   2   22.80   12.20
   7 -11  -2    0.10    2.90
   7 -11  -2    0.60    2.10
  -7  11   2    9.30    8.00
   6 -11  -2  902.31   21.70
   6 -11  -2  921.81   28.10
  -6  11   2  929.31   44.20
   5 -11  -2    3.10    3.60
   5 -11  -2    3.90    2.00
  -5  11   2    1.70    3.20
  -5  11   2   -1.50    6.50
   4 -11  -2 1469.75   29.60
   4 -11  -2 1389.46   36.50
  -4  11   2 1438.56   37.30
   3 -11  -2   27.60    8.50
   3 -11  -2   38.40    5.90
  -3  11   2   24.50    4.90
  -3  11   2   35.60    8.90
  -3  11   2   35.80    5.70
   2 -11  -2   26.80    7.70
   2 -11  -2   61.89    6.20
  -2  11   2   47.30    5.50
  -2  11   2   32.50    9.30
   1 -11  -2   81.69   10.60
   1 -11  -2   80.59    6.80
  -1  11   2   72.99    6.50
  -1  11   2   81.39    3.90
  -1  11   2   95.99   12.30
   0 -11  -2 2235.68   49.80
   0  11   2 2254.97   46.40
   0  11   2 2323.47   62.49
   0  11   2 2176.58   49.99
  -1 -11  -2   28.00    4.80
   1  11   2   45.80   12.30
   1  11   2   36.20    7.80
   1  11   2   33.60    5.20
   1  11   2   32.60    5.10
  -2 -11  -2  283.97   12.30
   2  11   2  292.47   16.40
   2  11   2  299.57   16.80
   2  11   2  313.37   25.60
   2  11   2  291.57   12.20
   3  11   2    2.60    7.10
   3  11   2   14.20    5.40
   3  11   2    7.20    4.40
   3  11   2    6.80    3.10
   4  11   2  456.75   20.70
   4  11   2  441.06   18.10
   4  11   2  431.16   15.90
   4  11   2  453.25   27.00
   5  11   2   -1.90    3.70
   5  11   2    2.40    2.60
   5  11   2    4.50    3.30
   5  11   2    5.40    6.70
  -6 -11  -2  281.77   26.30
   6  11   2  239.18    9.80
   6  11   2  251.37   18.30
   6  11   2  254.17   16.70
   6  11   2  251.87   10.60
   7  11   2   -2.40    3.30
   8  11   2   17.30    6.40
   8  11   2    9.40    5.50
   9  11   2   -0.80    6.10
   9  11   2    0.40    4.90
  10  11   2   99.59   15.30
  11  11   2   10.90    6.20
  11  11   2   14.70    6.70
  12  11   2    1.50    5.80
  12  11   2    3.30    6.20
  12 -12  -2   92.49   10.70
 -12  12   2   71.69   19.90
  11 -12  -2    1.10    3.50
 -11  12   2   -0.50    7.60
  10 -12  -2   -2.60    3.30
 -10  12   2    9.00    8.60
   9 -12  -2    3.70    3.20
   9 -12  -2    2.40    3.80
  -9  12   2   10.50    9.20
   8 -12  -2   97.79    9.60
   8 -12  -2   96.69    8.00
  -8  12   2   69.79   17.40
   7 -12  -2    5.30    3.70
   7 -12  -2    2.80    2.30
  -7  12   2    5.10    6.60
   6 -12  -2  144.89    6.70
   6 -12  -2  145.89   10.80
  -6  12   2  177.88   20.70
   5 -12  -2   34.90    3.70
   5 -12  -2   36.40    6.50
  -5  12   2   36.20   12.10
   4 -12  -2    6.20    1.90
  -4  12   2    9.10    7.40
  -4  12   2    3.60    2.90
  -3  12   2    9.20    3.00
  -3  12   2   -1.90    5.00
   2 -12  -2  569.64   19.60
   2 -12  -2  550.04   27.80
  -2  12   2  580.14   30.30
   1 -12  -2   63.89    6.70
   1 -12  -2   63.99   10.50
  -1  12   2   66.09    3.60
  -1  12   2   54.59   11.30
   0 -12  -2  270.97   12.50
   0  12   2  271.37   12.80
   0  12   2  251.47   10.00
   0  12   2  243.88   18.60
  -1 -12  -2    7.20    3.20
   1  12   2    2.40    2.40
   1  12   2    1.50    2.40
   1  12   2    3.20    4.80
   1  12   2   -9.40    7.10
  -2 -12  -2  302.47   13.00
   2  12   2  254.17   25.00
   2  12   2  284.87   13.10
   2  12   2  278.17   17.20
   2  12   2  305.47   17.40
  -3 -12  -2   19.00    4.40
   3  12   2   23.60   10.60
   3  12   2   14.20    6.10
   3  12   2   10.80    5.30
   4  12   2  506.95   20.80
   4  12   2  516.35   23.00
   4  12   2  489.15   30.00
   5  12   2   45.00    7.30
   5  12   2   48.10   12.10
   5  12   2   50.69    9.00
   6  12   2   16.00    8.00
   6  12   2    9.20    5.70
   7  12   2   19.00    6.90
   7  12   2   17.30    7.80
   8  12   2   96.19   13.10
   8  12   2   96.09   14.20
   9  12   2   98.49   14.40
   9  12   2  108.29   15.70
  10  12   2    4.70    6.10
  10  12   2    8.30    6.00
  11  12   2   10.20    7.70
  11  12   2   -4.90    5.40
  11 -13  -2   44.70    8.30
 -11  13   2   30.20   13.40
  10 -13  -2  411.06   20.50
 -10  13   2  509.05   38.70
   9 -13  -2   11.30    4.10
   9 -13  -2   14.90    5.50
  -9  13   2   13.10   12.10
   8 -13  -2  148.69    8.10
   8 -13  -2  155.98   12.00
  -8  13   2  168.18   21.80
   7 -13  -2   20.30    3.70
   7 -13  -2   16.90    5.60
  -7  13   2   19.30    9.50
   6 -13  -2  302.37   10.10
   6 -13  -2  277.97   15.10
  -6  13   2  275.27   25.90
   5 -13  -2   48.00    4.30
   5 -13  -2   38.30    6.90
  -5  13   2   37.30   12.90
   4 -13  -2  579.34   21.20
  -4  13   2  566.44   34.30
  -4  13   2  565.04   21.20
   3 -13  -2    6.30    3.40
  -3  13   2   22.00    9.20
  -3  13   2   14.10    3.90
   2 -13  -2   33.20    6.10
  -2  13   2   27.80    9.60
   1 -13  -2   72.99    7.30
  -1  13   2   87.89   14.80
  -1  13   2   70.29    3.90
   0 -13  -2  282.07   17.70
   0  13   2  285.87   20.80
   0  13   2  305.77   11.10
   1  13   2  142.29   22.40
   1  13   2   91.79   13.70
   1  13   2  109.39    7.90
   2  13   2   99.29   20.70
   2  13   2   80.99   11.50
   2  13   2   85.69   12.90
   2  13   2   90.29    8.20
  -3 -13  -2   94.79    9.70
   3  13   2  133.39   21.70
   3  13   2  100.89   10.90
   3  13   2  100.29   11.10
   4  13   2  358.86   18.60
   4  13   2  368.96   20.30
   4  13   2  377.66   27.50
   5  13   2   36.60    8.50
   5  13   2   41.00    7.20
   5  13   2   32.70   10.90
   6  13   2   37.80    8.90
   6  13   2   38.90    6.50
   6  13   2   37.00   12.40
   6  13   2   53.69    5.50
   7  13   2    3.20    4.90
   7  13   2    8.80    6.90
   8  13   2  114.99   13.70
   8  13   2  136.89   15.10
   9  13   2    4.50    6.70
   9  13   2    4.00    5.30
  10  13   2  221.78   19.60
  10  13   2  240.28   20.40
  11  13   2   -1.10    5.80
  11  13   2    1.30    6.10
  11 -14  -2   18.40    6.30
 -11  14   2   22.90   12.40
  10 -14  -2    5.70    4.30
 -10  14   2   12.50   11.30
   9 -14  -2   16.30    6.10
   9 -14  -2   15.50    4.30
   8 -14  -2  100.79   10.10
   8 -14  -2   94.19    6.70
  -8  14   2  106.29   21.10
   7 -14  -2    6.90    2.60
   7 -14  -2    4.80    4.00
  -7  14   2    4.10    8.30
   6 -14  -2   95.99    5.80
   6 -14  -2   86.19    9.30
  -6  14   2   87.09   17.90
   5 -14  -2    7.10    4.30
  -5  14   2    3.50    8.20
   4 -14  -2   28.00    6.10
  -4  14   2    5.80    7.70
   3 -14  -2   93.39    8.80
  -3  14   2   90.99    7.90
  -3  14   2  112.99   18.60
   2 -14  -2   39.00    6.40
  -2  14   2   58.39   13.00
   1 -14  -2   27.70    5.70
  -1  14   2   39.90   11.10
   0 -14  -2   46.40    6.80
   0  14   2   40.10    4.60
   0  14   2   29.60    9.60
  -1 -14  -2    5.80    3.60
   1  14   2    3.60    3.00
   1  14   2    8.10    6.10
   1  14   2   18.00   12.00
  -2 -14  -2  260.87   13.30
   2  14   2  264.27   18.90
   2  14   2  251.47   26.90
   2  14   2  276.47   14.20
   2  14   2  287.87   18.10
  -3 -14  -2   65.79    7.40
   3  14   2   79.29   12.10
   3  14   2   67.99   17.60
   3  14   2   49.10   15.60
   4  14   2  298.47   26.50
   4  14   2  279.87   17.90
   4  14   2  308.57   18.00
   5  14   2    7.00    5.50
   5  14   2    0.50    8.40
   5  14   2    4.90    4.40
   6  14   2    2.80    3.60
   6  14   2    7.70    6.00
   6  14   2   10.10    7.20
   7  14   2   40.30    9.90
   7  14   2   28.60    9.80
   8  14   2   87.39   13.50
   8  14   2   68.19   13.50
   9  14   2   82.19   14.00
   9  14   2   88.99   17.10
  10  14   2   38.10   10.60
  10  14   2   29.80    9.40
  11  14   2    0.80    6.50
  11 -15  -2   -2.30    4.20
 -11  15   2    9.30   12.10
  10 -15  -2  229.18   16.80
 -10  15   2  257.47   29.40
   9 -15  -2    0.30    4.00
   9 -15  -2  -10.10    4.50
  -9  15   2   -6.50    7.80
   8 -15  -2   40.30    5.10
   8 -15  -2   35.10    8.20
  -8  15   2   42.60   16.00
   7 -15  -2   -0.20    2.30
   7 -15  -2    4.40    4.20
  -7  15   2   -6.60    6.20
   6 -15  -2  186.38    8.00
   6 -15  -2  177.58   12.70
  -6  15   2  193.98   22.70
   5 -15  -2   17.90    5.80
  -5  15   2    0.30    8.00
   4 -15  -2  314.27   16.10
  -4  15   2  310.37   27.60
   3 -15  -2   13.60    4.50
  -3  15   2   18.30    9.70
   2 -15  -2   63.99    8.60
  -2  15   2   72.89   15.80
   1 -15  -2    0.10    3.20
  -1  15   2   17.80    8.90
   0 -15  -2  241.38   13.60
   0  15   2  278.97   22.10
   0  15   2  267.67   10.40
  -1 -15  -2   20.20    5.00
   1  15   2    9.30    7.30
   1  15   2   29.30   14.00
   1  15   2   14.90    4.00
  -2 -15  -2   34.00    6.40
   2  15   2   22.70    8.20
   2  15   2   36.40   10.40
   2  15   2   41.10    7.20
   2  15   2   29.80   14.30
  -3 -15  -2   16.60    4.90
   3  15   2   19.50    6.20
   3  15   2   15.10    6.90
   3  15   2   11.10    4.50
   3  15   2   11.90   10.00
   4  15   2  196.68   23.30
   4  15   2  226.08   16.30
   4  15   2  189.18   15.40
   5  15   2   -6.00    6.20
   5  15   2   -4.10    4.00
   5  15   2   -5.40    4.00
   6  15   2  213.28   13.20
   6  15   2  222.68   17.30
   6  15   2  206.38   19.90
   7  15   2   12.20    6.40
   7  15   2    6.60    5.20
   8  15   2    0.90    6.00
   8  15   2    2.70    5.30
   9  15   2   33.00    9.60
   9  15   2   32.30    9.70
  10  15   2   38.90   10.80
  10  15   2   58.39   11.60
  10 -16  -2    1.70    4.20
 -10  16   2   18.40   11.40
   9 -16  -2   11.90    6.10
  -9  16   2   -7.10    9.20
   8 -16  -2   44.50    5.50
   8 -16  -2   40.80    8.90
  -8  16   2   30.10   14.70
   7 -16  -2   36.70    7.50
   7 -16  -2   46.20    5.10
  -7  16   2   40.10   13.40
   6 -16  -2    0.90    3.60
  -6  16   2   -6.90    8.90
   5 -16  -2    0.30    3.80
  -5  16   2   15.10   11.20
   4 -16  -2  119.39   10.80
  -4  16   2  117.89   21.70
   3 -16  -2   24.80    6.30
  -3  16   2   31.10   11.40
   2 -16  -2  403.46   18.40
  -2  16   2  398.26   29.10
   1 -16  -2   53.79    8.20
  -1  16   2   93.49   18.00
  -1  16   2   61.89    4.30
   0 -16  -2  153.08   11.40
   0  16   2  118.89   18.70
   0  16   2  151.18    7.80
  -1 -16  -2   10.50    4.60
   1  16   2    6.70    3.60
   1  16   2    5.00   10.70
   1  16   2    2.30    6.60
  -2 -16  -2  107.69    9.80
   2  16   2  111.29   14.10
   2  16   2   95.09    9.30
   2  16   2  122.39   12.90
   2  16   2   94.59   22.00
  -3 -16  -2  135.09   10.60
   3  16   2  163.18   14.50
   3  16   2  176.18   27.70
   3  16   2  139.49   11.80
   3  16   2  160.18   15.90
   4  16   2   10.90    4.90
   4  16   2   18.00   10.80
   4  16   2    6.30    6.30
   4  16   2    8.00    6.10
   5  16   2  100.29   18.00
   5  16   2  126.49   12.60
   5  16   2  128.69   13.90
   6  16   2   49.90   13.60
   6  16   2   31.60    6.70
   6  16   2   35.60    9.00
   7  16   2   39.00   10.70
   7  16   2   29.00    9.10
   8  16   2   89.29   15.80
   8  16   2   89.59   14.80
   9  16   2    9.50    6.20
   9  16   2    0.50    6.00
  10  16   2   20.40    9.20
  10 -17  -2   71.59   11.10
 -10  17   2   98.19   22.70
   9 -17  -2    6.60    4.90
  -9  17   2   -1.50    8.10
   8 -17  -2   -6.60    3.30
   8 -17  -2   -2.30    3.40
  -8  17   2    0.80    8.70
   7 -17  -2    6.10    4.50
  -7  17   2    9.80    9.10
   6 -17  -2  102.39   10.90
  -6  17   2  110.89   22.20
   5 -17  -2   29.60    7.30
  -5  17   2   13.90   10.70
   4 -17  -2  146.69   12.20
  -4  17   2  192.68   23.30
   3 -17  -2    1.20    3.50
  -3  17   2   -1.30    6.40
   2 -17  -2  110.29   10.40
  -2  17   2   60.49   16.20
   1 -17  -2    1.50    3.60
  -1  17   2    2.50    1.80
  -1  17   2    6.60    8.30
   0 -17  -2  424.96   19.40
   0  17   2  408.76   13.40
   0  17   2  423.96   29.50
  -1 -17  -2    7.10    4.30
   1  17   2    4.10    3.30
   1  17   2    7.10    7.60
   1  17   2    1.70   10.90
  -2 -17  -2    5.30    3.80
   2  17   2    6.90    7.20
   2  17   2    4.70    3.90
   2  17   2    6.70    5.10
   2  17   2   50.79   16.70
  -3 -17  -2    1.90    3.30
   3  17   2   -3.20    9.40
   3  17   2   10.10    6.10
   3  17   2   11.20    6.80
   3  17   2    3.80    4.20
   4  17   2   46.80   10.40
   4  17   2   70.39   12.00
   4  17   2   69.29   17.90
   4  17   2   72.19   11.50
   5  17   2    8.10    9.90
   5  17   2    4.10    6.20
   5  17   2   20.00    7.50
   5  17   2   14.30    6.80
   6  17   2   51.69   10.60
   6  17   2   29.40    7.90
   6  17   2   71.09   14.80
   7  17   2    3.20    5.80
   7  17   2   -3.70    5.90
   8  17   2   36.80   10.60
   8  17   2    7.30    7.80
   9  17   2   15.00    7.40
   9  17   2   18.20    8.00
   9 -18  -2    7.70    5.90
  -9  18   2   31.60   15.30
   8 -18  -2   69.09   11.20
  -8  18   2   76.49   20.90
   7 -18  -2   51.59    9.50
  -7  18   2   65.49   17.70
   6 -18  -2   74.19   10.70
   5 -18  -2   31.30    7.50
  -5  18   2   46.60   16.20
   4 -18  -2   87.59   10.20
  -4  18   2   96.69   20.00
   3 -18  -2    2.40    4.10
  -3  18   2    1.50    7.40
   2 -18  -2  175.28   13.00
  -2  18   2  137.09   23.20
   1 -18  -2   20.10    6.00
  -1  18   2   23.00   10.90
  -1  18   2   15.20    2.60
   0 -18  -2   42.30    8.10
   0  18   2   26.00   12.10
   0  18   2   39.20    4.70
   0  18   2   30.90   17.20
  -1 -18  -2    9.10    4.60
   1  18   2   12.60    4.20
   1  18   2   23.90   14.50
   1  18   2   11.60    8.40
  -2 -18  -2   23.60    6.20
   2  18   2   15.00    7.30
   2  18   2   30.10    6.50
   2  18   2    0.20   12.70
   2  18   2   25.80   10.60
  -3 -18  -2    5.70    4.00
   3  18   2   -4.60    3.70
   3  18   2   -0.30    4.80
   3  18   2   -9.80    7.60
   3  18   2   12.70    7.10
   4  18   2   24.40    8.30
   4  18   2   42.40    8.70
   4  18   2   44.40   15.10
   4  18   2   24.50    9.50
   5  18   2   10.80    6.50
   5  18   2    4.60    6.60
   5  18   2   13.90    7.20
   5  18   2   14.20   10.40
   6  18   2   22.90    7.60
   6  18   2   29.50    7.90
   6  18   2   22.60    8.00
   6  18   2   18.40    9.40
   7  18   2    0.10    4.80
   7  18   2   -0.20    7.80
   7  18   2    7.50    3.90
   7  18   2    2.60    3.80
   8  18   2   79.49   15.60
   8  18   2  102.69   15.40
   8 -19  -2   17.00    6.70
  -8  19   2   43.30   13.10
   7 -19  -2   -5.80    4.20
  -7  19   2  -11.90    6.00
   6 -19  -2   23.30    7.90
  -6  19   2   16.80   13.50
   5 -19  -2   -2.20    5.60
   4 -19  -2  170.28   13.60
  -4  19   2  157.48   25.90
   3 -19  -2    8.50    4.40
  -3  19   2   -9.50    7.90
   2 -19  -2   33.40    7.80
  -2  19   2   31.70   13.70
   1 -19  -2   -3.00    3.00
  -1  19   2   -4.80    6.30
   0 -19  -2  220.68   14.60
   0  19   2  243.98   32.20
   0  19   2  201.68    8.60
   0  19   2  194.68   21.80
  -1 -19  -2   -4.70    3.50
   1  19   2   -1.90    2.70
   1  19   2   -5.30    7.00
   1  19   2   -0.70   10.80
  -2 -19  -2   -1.90    3.80
   2  19   2    0.70    4.20
   2  19   2   14.70   14.80
   2  19   2   11.40    7.20
   2  19   2    3.00    6.90
  -3 -19  -2    4.40    4.00
   3  19   2    7.70    6.10
   3  19   2   17.80   14.00
   3  19   2   16.10    7.70
   4  19   2  144.29   13.60
   4  19   2   92.39   21.70
   4  19   2  137.99   15.70
   4  19   2  107.29   15.00
   5  19   2    6.40    6.10
   5  19   2   -1.30    6.20
   5  19   2   10.60    6.20
   5  19   2   -4.60    8.50
   6  19   2   73.99   12.90
   6  19   2   85.99   14.00
   6  19   2   53.99   15.30
   6  19   2  114.39   13.30
   7  19   2  -12.20    4.80
   7  19   2   -6.30    6.30
   7  19   2    5.20    4.40
   7  19   2    6.10    7.10
   8  19   2    4.10    8.10
   8  19   2    0.10    6.80
   8  19   2    4.20    6.50
   7 -20  -2    9.00    5.70
  -7  20   2   26.60   15.00
   6 -20  -2   44.20    9.90
  -6  20   2   63.09   18.00
   5 -20  -2   -0.20    4.70
  -5  20   2  -16.90    7.80
   4 -20  -2    2.90    4.60
  -3  20   2   14.00   11.10
   2 -20  -2   68.09   11.80
  -2  20   2   41.30   15.80
   1 -20  -2    1.10    4.40
  -1  20   2  -14.20    6.10
   0 -20  -2   -1.60    3.90
   0  20   2  -11.30   11.20
   0  20   2   -1.50    2.30
   0  20   2    6.00    8.00
  -1 -20  -2    8.00    5.60
   1  20   2    8.80    4.10
   1  20   2   12.80   15.90
   1  20   2    2.30    8.20
   1  20   2   -2.30    6.10
  -2 -20  -2  173.88   13.80
   2  20   2  123.89   27.60
   2  20   2  168.48   11.80
   2  20   2  199.88   21.60
   2  20   2  190.68   19.10
   3  20   2    7.00    5.90
   3  20   2   15.20    6.00
   3  20   2    5.50    7.70
   3  20   2   24.10   12.60
   4  20   2  162.58   27.90
   4  20   2  159.98   16.50
   4  20   2  175.28   18.40
   4  20   2  191.78   15.60
   5  20   2   -2.20    5.80
   5  20   2    1.00    9.60
   5  20   2    4.90    5.10
   6  20   2    3.20    4.80
   6  20   2    4.30    6.90
   6  20   2   -8.30    4.90
   6  20   2  -11.80    7.90
   7  20   2   15.50    7.10
   7  20   2  -15.30    7.10
   7  20   2   -4.50    4.10
   7  20   2    4.70    6.50
   7 -21  -2    2.40    5.80
   6 -21  -2  116.79   13.20
  -6  21   2  130.09   25.90
   5 -21  -2  -10.40    3.60
  -5  21   2   13.00   12.10
   4 -21  -2  156.48   14.00
  -4  21   2  156.48   28.00
   3 -21  -2    1.10    4.40
   2 -21  -2    1.40    4.20
  -2  21   2    1.20    8.60
   1 -21  -2   -0.40    4.90
  -1  21   2   -8.00    8.80
   0 -21  -2  112.19   11.90
   0  21   2  110.49    5.90
   0  21   2  147.59   32.70
   0  21   2  120.19   22.40
  -1 -21  -2    0.20    4.50
   1  21   2   12.00    9.50
   1  21   2   -3.10    5.40
   1  21   2    5.00    3.40
   1  21   2  -21.80   11.40
  -2 -21  -2   31.20    8.30
   2  21   2   42.00   20.40
   2  21   2   36.50   13.40
   2  21   2   50.69    7.30
   2  21   2   39.20    9.80
   3  21   2    1.40   11.10
   3  21   2   34.90    7.80
   3  21   2   28.00    8.80
   3  21   2   18.50   11.00
   4  21   2   27.10    8.90
   4  21   2   25.10    8.70
   4  21   2   46.90   12.30
   4  21   2   40.50   16.70
   5  21   2    4.20    6.60
   5  21   2  -10.30   10.40
   5  21   2   14.00    8.90
   5  21   2   10.60    7.20
   6  21   2   49.40    9.50
   6  21   2   52.69   11.70
   6  21   2   46.50   13.90
   6  21   2   45.40   10.40
   5 -22  -2    4.20    4.80
  -5  22   2    0.20   10.90
   4 -22  -2   -3.40    4.40
  -4  22   2  -10.50    8.50
   3 -22  -2    9.20    5.70
  -3  22   2    9.80   10.10
   2 -22  -2  110.69   14.10
  -2  22   2  107.79   28.30
   1 -22  -2    8.20    5.30
  -1  22   2   -9.00    9.30
   0 -22  -2   47.40    9.30
   0  22   2   27.40   18.40
   0  22   2   38.50   13.80
  -1 -22  -2   -1.60    5.10
   1  22   2   -1.70   14.20
   1  22   2    7.70   10.20
   1  22   2    7.50    5.60
   1  22   2   11.20    3.80
  -2 -22  -2   11.10    5.60
   2  22   2   27.50    5.40
   2  22   2   19.30   10.10
   2  22   2   47.70    9.70
   2  22   2   34.40   16.20
   3  22   2   12.90   10.50
   3  22   2    9.60    7.00
   3  22   2    7.90    5.10
   3  22   2  -24.00   10.10
   4  22   2   42.30   10.70
   4  22   2   58.19   13.70
   4  22   2   23.50   16.40
   4  22   2   67.19   11.40
   5  22   2   15.60    7.60
   5  22   2   -0.10    6.70
   5  22   2   -6.20   10.30
   5  22   2   -9.50    7.80
   4 -23  -2   56.49   11.30
  -4  23   2   35.20   17.80
   3 -23  -2    4.50    5.00
  -3  23   2   -9.10   12.50
   2 -23  -2   10.40    6.80
  -2  23   2   12.70    9.60
   1 -23  -2    9.70    5.70
  -1  23   2   71.09   20.80
  -1  23   2    3.30   11.30
   0 -23  -2   52.29   11.00
   0  23   2   39.00   11.50
   0  23   2   63.19   18.00
   0  23   2   79.19   23.50
  -1 -23  -2   55.79   10.40
   1  23   2   18.50    4.30
   1  23   2   40.30   18.90
   1  23   2   38.00   11.20
   1  23   2   17.60    9.70
  -2 -23  -2   26.20    7.40
   2  23   2   40.40   10.60
   2  23   2   22.80    5.70
   2  23   2   37.80   12.80
   3  23   2  -19.10    7.70
   3  23   2   -1.60    4.20
   3  23   2   -1.50    6.60
   3  23  -3    8.00    9.30
   3  23  -3   -0.30    4.10
   3  23  -3    0.10   11.60
   3  23  -3    2.00    6.00
  -3 -23   3    1.40    5.10
   2  23  -3   19.40   11.10
   2  23  -3    0.10   13.10
   2  23  -3   -2.70    4.10
   2  23  -3    9.90    6.00
  -2 -23   3   11.50    5.50
   1  23  -3   23.60   19.00
   1  23  -3   33.40    6.40
   1  23  -3   40.50    8.30
   1  23  -3   13.00   18.00
  -1 -23   3   47.00    9.30
   0  23  -3   -1.50    9.40
   0  23  -3  -20.50   14.00
   0  23  -3    4.90    6.90
   0  23  -3    8.30    4.20
   0 -23   3    1.90    5.20
  -1  23  -3    4.50    6.90
  -1  23  -3   23.10   13.10
  -1  23  -3    5.50    3.50
   1 -23   3   -6.60    5.40
  -2  23  -3   35.80   15.20
  -2  23  -3   14.70    3.50
   2 -23   3   10.20    6.00
  -3  23  -3   18.70   14.50
   3 -23   3   43.40   10.30
   5  22  -3   13.60    6.90
   5  22  -3   26.90    7.90
   5  22  -3   10.90   11.70
   5  22  -3   20.80   12.50
   4  22  -3    9.00   12.40
   4  22  -3    9.90    5.60
   4  22  -3    1.80    8.60
   4  22  -3    6.10    6.30
  -4 -22   3   14.80    6.10
   3  22  -3   28.80   15.70
   3  22  -3   32.00    7.30
   3  22  -3   34.60    8.40
   3  22  -3   36.40   12.40
  -3 -22   3   59.89   10.20
   2  22  -3   -4.00    4.90
   2  22  -3   16.70    8.80
   2  22  -3   -0.40    3.70
   1  22  -3   28.30    7.40
   1  22  -3    8.30   10.00
   1  22  -3   12.20    4.90
   1  22  -3    4.20   15.60
  -1 -22   3   14.50    6.20
   0  22  -3   16.50   13.50
   0  22  -3   15.50    4.70
   0  22  -3   19.90    7.80
   0 -22   3   16.00    6.30
  -1  22  -3  136.79   25.60
  -1  22  -3  172.28    9.60
   1 -22   3  167.08   15.10
  -2  22  -3   14.00   11.10
  -2  22  -3    2.10    2.80
   2 -22   3   -3.00    4.70
  -3  22  -3   51.39    5.00
  -3  22  -3   39.70   16.20
   3 -22   3   42.40   10.00
  -4  22  -3    9.60   13.10
   4 -22   3   24.20    8.30
  -5  22  -3   10.60   12.20
   5 -22   3    1.00    5.70
   6  21  -3    4.60    8.00
   6  21  -3   10.20    6.10
   6  21  -3   13.70    9.20
   6  21  -3   -1.30    5.50
   5  21  -3   62.49   12.20
   5  21  -3   42.10    9.50
   5  21  -3   65.29   15.00
   5  21  -3   66.99   15.20
   4  21  -3   15.40   10.00
   4  21  -3   10.50   12.90
   4  21  -3    7.70    5.90
   4  21  -3   19.30    6.80
  -4 -21   3    3.30    5.60
   3  21  -3    3.50    8.00
   3  21  -3   12.10   12.00
   3  21  -3    4.40    4.80
   3  21  -3    5.40    5.00
  -3 -21   3    0.60    4.80
   2  21  -3    7.40    5.00
   2  21  -3    6.40    6.00
   2  21  -3   -3.60   11.80
   2  21  -3   14.40   10.00
  -2 -21   3   14.20    5.40
   1  21  -3   32.80   16.70
   1  21  -3   35.20    8.00
   1  21  -3   27.20   12.70
  -1 -21   3   27.70    9.40
   0  21  -3   -6.10    5.20
   0  21  -3    0.80    3.20
   0  21  -3    1.70    9.90
   0 -21   3  -12.40    4.10
  -1  21  -3    3.90    9.30
  -1  21  -3    4.90    3.50
   1 -21   3    5.20    4.90
  -2  21  -3    0.50    2.80
   2 -21   3    4.30    4.90
  -3  21  -3   20.00   12.80
  -3  21  -3   22.90    3.70
   3 -21   3   16.00    6.10
   4 -21   3    3.60    5.30
  -5  21  -3   14.20   12.70
   5 -21   3   28.90    8.30
  -6  21  -3   29.40   17.60
   6 -21   3    8.00    6.50
   7  20  -3   48.60   10.10
   7  20  -3   37.20   11.20
   7  20  -3   30.50   10.70
   7  20  -3   46.00   10.30
   6  20  -3    5.50    6.90
   6  20  -3   16.50    9.30
   6  20  -3   18.50    9.70
   6  20  -3   26.90    7.30
   5  20  -3    8.80    5.80
   5  20  -3    1.50    8.90
   5  20  -3    5.90    5.70
   5  20  -3   -0.10    7.40
   4  20  -3   30.90    8.40
   4  20  -3   34.40   15.50
   4  20  -3   13.10    7.70
   4  20  -3   28.20    7.80
  -4 -20   3   17.60    6.40
   3  20  -3  126.29   25.60
   3  20  -3  143.29   13.20
   3  20  -3  160.98   19.80
   3  20  -3  142.69   13.50
  -3 -20   3  155.98   12.70
   2  20  -3   11.20   14.20
   2  20  -3    8.90    4.50
   2  20  -3    7.10    4.50
  -2 -20   3    5.10    4.20
   1  20  -3    4.30    7.80
   1  20  -3  -19.50   11.10
   1  20  -3    1.70    5.60
   1  20  -3    6.20    3.70
  -1 -20   3    0.10    3.70
   0  20  -3   -7.90    4.30
   0  20  -3    3.20    9.50
   0 -20   3    5.00    5.00
  -1  20  -3  120.69   22.70
  -1  20  -3  140.89    8.50
   1 -20   3  120.79   12.20
  -2  20  -3    1.10    8.60
  -2  20  -3    1.20    2.60
   2 -20   3    3.00    5.00
  -3  20  -3   31.50   15.80
  -3  20  -3   58.89    5.60
   3 -20   3   51.59    9.30
  -4  20  -3   -5.80    7.50
   4 -20   3   -5.50    3.80
  -5  20  -3    0.60   11.80
   5 -20   3    3.80    5.40
  -6  20  -3   -3.20    8.80
   6 -20   3    0.10    4.70
  -7  20  -3   30.00   13.20
   7 -20   3   36.30   10.20
   8  19  -3  -12.00    4.80
   8  19  -3  -14.50    6.20
   8  19  -3   -9.60    5.30
   8  19  -3    3.60    5.80
   7  19  -3   12.40    7.40
   7  19  -3   13.90    5.30
   7  19  -3   10.60    6.60
   7  19  -3   19.20    7.90
   6  19  -3   -2.90    5.90
   6  19  -3  -10.90    4.70
   6  19  -3   -2.20    7.00
   6  19  -3   11.50    5.50
   5  19  -3   30.10   10.30
   5  19  -3   37.10    8.90
   5  19  -3   17.10    6.50
   5  19  -3   10.40    8.70
   4  19  -3    2.50    9.40
   4  19  -3   12.10    5.90
   4  19  -3    8.20    7.80
   4  19  -3   13.10    6.10
  -4 -19   3   13.90    5.70
   3  19  -3   16.30   10.10
   3  19  -3   16.10    6.10
   3  19  -3   -4.70    3.80
   3  19  -3  -11.80   12.60
  -3 -19   3   -0.60    4.10
   2  19  -3   -9.50   10.30
   2  19  -3    2.60    3.70
   2  19  -3   -0.70    3.70
   2  19  -3   -9.40    5.30
  -2 -19   3   -2.80    3.20
   1  19  -3   92.09   11.20
   1  19  -3  100.99    9.00
   1  19  -3  104.59   19.90
   1  19  -3  116.29   24.30
  -1 -19   3   98.59   10.30
   0  19  -3   39.70   13.90
   0  19  -3   50.79    9.80
   0  19  -3   49.70    6.90
   0 -19   3   35.40    7.50
  -1  19  -3   25.60    4.30
  -1  19  -3   12.10    3.70
  -1  19  -3   21.30   11.60
   1 -19   3   30.90    7.30
  -2  19  -3   34.20    6.10
  -2  19  -3   22.20   11.70
  -2  19  -3   23.10    4.20
   2 -19   3   22.10    6.50
  -3  19  -3   36.00   14.20
  -3  19  -3   49.00    5.10
   3 -19   3   44.10    8.50
  -4  19  -3   11.40   11.10
   4 -19   3   17.10   10.40
  -5  19  -3   64.39   18.70
   5 -19   3   34.10    7.30
   5 -19   3   53.69    9.90
  -6  19  -3   -5.20    9.10
   6 -19   3   11.20    5.70
   6 -19   3    7.30    5.40
  -7  19  -3   -5.70    8.90
   7 -19   3   17.20    6.90
  -8  19  -3   -0.50   10.50
   8 -19   3    0.70    5.30
   9  18  -3   57.09   10.20
   9  18  -3   70.29   14.80
   9  18  -3   54.09   10.90
   9  18  -3   71.49   11.50
   8  18  -3   -8.70    4.60
   8  18  -3   10.50    7.20
   8  18  -3    5.50    6.50
   7  18  -3   13.90    6.60
   7  18  -3    5.80    5.50
   7  18  -3   17.20    8.60
   7  18  -3   13.30    7.60
   6  18  -3    9.40    5.50
   6  18  -3    1.40    6.40
   6  18  -3    0.80    4.60
   6  18  -3   -2.00    6.50
   5  18  -3    4.90    9.70
   5  18  -3   34.50    8.30
   5  18  -3   33.70   10.80
   5  18  -3   41.80    8.40
   4  18  -3    0.70    6.70
   4  18  -3    2.50    5.00
   4  18  -3    1.60    4.60
   4  18  -3   -5.30    8.50
  -4 -18   3   -8.70    2.90
   3  18  -3  134.39   21.20
   3  18  -3  133.09   12.30
   3  18  -3  123.79   24.00
   3  18  -3  159.28   18.40
  -3 -18   3  150.18   11.40
   2  18  -3    2.60    7.30
   2  18  -3   11.00    5.20
   2  18  -3   18.80    5.80
   2  18  -3   15.10   13.30
  -2 -18   3   16.80    5.40
   1  18  -3   10.50    4.70
   1  18  -3   33.10    7.70
   1  18  -3   20.50   10.70
  -1 -18   3   10.40    4.90
   0  18  -3   -0.20    9.30
   0  18  -3    2.40    3.30
   0 -18   3    3.20    4.20
  -1  18  -3  184.38   27.60
  -1  18  -3  179.38    9.90
  -1  18  -3  193.08    9.60
   1 -18   3  168.58   12.90
  -2  18  -3   38.60   14.30
  -2  18  -3   27.50    5.30
  -2  18  -3   32.20    4.60
   2 -18   3   46.40    8.50
  -3  18  -3   10.80    4.50
  -3  18  -3    7.30    7.70
  -3  18  -3   12.40    3.20
   3 -18   3   24.00    6.50
  -4  18  -3    4.20    9.50
  -4  18  -3    8.20    3.10
   4 -18   3   20.00    7.00
   4 -18   3    3.70    4.40
  -5  18  -3   70.19   18.20
   5 -18   3   72.49    8.80
   5 -18   3   43.90    8.90
  -6  18  -3    0.10    8.10
   6 -18   3   -1.10    4.60
   6 -18   3   10.50    6.00
  -7  18  -3   87.39   21.80
   7 -18   3   80.39   10.10
   7 -18   3   71.59   11.60
  -8  18  -3    3.40   10.00
   8 -18   3    9.60    6.20
  -9  18  -3    8.20   11.20
   9 -18   3    8.20    5.90
   9  17  -3   21.70    8.00
   9  17  -3   -3.40    7.50
   9  17  -3    0.00    5.30
   8  17  -3   29.40    9.50
   8  17  -3   55.89   10.40
   8  17  -3   24.10    9.30
   8  17  -3   44.40   18.50
   7  17  -3    3.20    5.90
   7  17  -3    4.80    4.40
   7  17  -3    8.30    5.10
   7  17  -3    6.00    5.10
[truncated: 1,647,783 more chars]
