# Supplementary material for: Silylamido supported dinitrogen heterobimetallic complexes: syntheses and their catalytic ability
Source: Natl Sci Rev. 2020 Dec 3;8(12):nwaa290. doi: 10.1093/nsr/nwaa290 (PMC8694672; doi:10.1093/nsr/nwaa290)
Supplement: nwaa290_Supplemental_Files [file nwaa290_supplemental_files.zip › Complex 3.cif]

data_global
_audit_creation_method                  'APEX3 v2017.3-0'

_publ_requested_journal                 ?

_publ_contact_author_name               ?
_publ_contact_author_address            
;
;
_publ_contact_author_email              ?
_publ_contact_author_fax                ?
_publ_contact_author_phone              ?

_publ_section_title                     
;
;
_publ_section_abstract                  
;
;
_publ_section_references                
;
;
_publ_section_comment                   
;
;

data_zdd_Mo3_2
_chemical_name_systematic               ?
_chemical_name_common                   ?
_chemical_formula_moiety                'C33 H54 Mo N3 Si3'
_chemical_formula_sum                   'C33 H54 Mo N3 Si3'
_chemical_formula_iupac                 ?
_chemical_formula_weight                673.00
_chemical_absolute_configuration        'ad'

_chemical_melting_point                 ?

_space_group_crystal_system             trigonal
_space_group_name_H-M_alt               'R 3'
_space_group_name_Hall                  'R 3'
loop_
    _space_group_symop_operation_xyz
    'x, y, z'
    '-y, x-y, z'
    '-x+y, -x, z'
    'x+2/3, y+1/3, z+1/3'
    '-y+2/3, x-y+1/3, z+1/3'
    '-x+y+2/3, -x+1/3, z+1/3'
    'x+1/3, y+2/3, z+2/3'
    '-y+1/3, x-y+2/3, z+2/3'
    '-x+y+1/3, -x+2/3, z+2/3'

_cell_length_a                          16.3059(3)
_cell_length_b                          16.3059(3)
_cell_length_c                          11.9604(2)
_cell_angle_alpha                       90
_cell_angle_beta                        90
_cell_angle_gamma                       120
_cell_volume                            2754.01(11)
_cell_formula_units_Z                   3
_cell_measurement_reflns_used           9912
_cell_measurement_theta_min             2.4982
_cell_measurement_theta_max             28.2854
_cell_measurement_temperature           160.(2)

_exptl_crystal_description              Block
_exptl_crystal_colour                   Yellow
_exptl_crystal_size_max                 0.100
_exptl_crystal_size_mid                 0.090
_exptl_crystal_size_min                 0.080
_exptl_crystal_density_diffrn           1.217
_exptl_crystal_density_meas             ?
_exptl_crystal_density_method           'not measured'
_exptl_crystal_F_000                    1071

_exptl_absorpt_coefficient_mu           0.480
_exptl_absorpt_correction_type          Multi-Scan
_exptl_absorpt_process_details          
;
SADABS-2016/2 - Bruker AXS area detector scaling and absorption correction
;
_exptl_absorpt_correction_T_min         0.91
_exptl_absorpt_correction_T_max         0.96

_exptl_special_details                  
;
; 

_diffrn_ambient_temperature             160.(2)

_diffrn_source                          'Fine-focus sealed x-ray tube'
_diffrn_source_type                     'Bruker IuS 3.0'

_diffrn_radiation_type                  'Mo K\a'
_diffrn_radiation_wavelength            0.71073
_diffrn_radiation_monochromator         ?

_diffrn_measurement_device_type         'Bruker D8 Venture Photon II'
_diffrn_measurement_method              ?

_diffrn_detector_area_resol_mean        7.3910

_diffrn_reflns_number                   14788
_diffrn_reflns_av_R_equivalents         0.0205
_diffrn_reflns_av_unetI/netI            0.0190
_diffrn_reflns_theta_min                2.50
_diffrn_reflns_theta_max                28.29
_diffrn_reflns_theta_full               28.29
_diffrn_measured_fraction_theta_max     0.999
_diffrn_measured_fraction_theta_full    0.999
_diffrn_reflns_limit_h_min              -21
_diffrn_reflns_limit_h_max              21
_diffrn_reflns_limit_k_min              -21
_diffrn_reflns_limit_k_max              20
_diffrn_reflns_limit_l_min              -15
_diffrn_reflns_limit_l_max              15

_refine_special_details                 
;
;

_reflns_number_total                    3018
_reflns_number_gt                       3012
_reflns_threshold_expression            'I > 2\s(I)'

_refine_ls_structure_factor_coef        Fsqd
_refine_ls_matrix_type                  full
_refine_ls_R_factor_all                 0.0144
_refine_ls_R_factor_gt                  0.0144
_refine_ls_wR_factor_gt                 0.0388
_refine_ls_wR_factor_ref                0.0389
_refine_ls_goodness_of_fit_ref          1.091
_refine_ls_restrained_S_all             1.091
_refine_ls_number_reflns                3018
_refine_ls_number_parameters            126
_refine_ls_number_restraints            1
_refine_ls_number_constraints           ?
_refine_ls_hydrogen_treatment           constr
_refine_ls_weighting_scheme             calc
_refine_ls_weighting_details            
    'w=1/[\s^2^(Fo^2^)+(0.0261P)^2^+0.1439P] where P=(Fo^2^+2Fc^2^)/3'

_atom_sites_solution_hydrogens          geom
_atom_sites_solution_primary            other
_atom_sites_solution_secondary          ?

_refine_ls_shift/su_max                 0.001
_refine_ls_shift/su_mean                0.000
_refine_diff_density_max                0.172
_refine_diff_density_min                -0.167
_refine_ls_extinction_method            none
_refine_ls_extinction_coef              ?
_refine_ls_abs_structure_details        
;

Flack x determined using 1477 quotients [(I+)-(I-)]/[(I+)+(I-)]
(Parsons, Flack and Wagner, Acta Cryst. B69 (2013) 249-259).
;
_refine_ls_abs_structure_Flack          -0.012(6)

loop_
    _atom_type_symbol
    _atom_type_description
    _atom_type_scat_dispersion_real
    _atom_type_scat_dispersion_imag
    _atom_type_scat_source
    C C 0.0033 0.0016 'International Tables Vol C Tables 4.2.6.8 and 6.1.1.4'
    H H 0.0000 0.0000 'International Tables Vol C Tables 4.2.6.8 and 6.1.1.4'
    Mo Mo -1.6832 0.6857
     'International Tables Vol C Tables 4.2.6.8 and 6.1.1.4'
    N N 0.0061 0.0033 'International Tables Vol C Tables 4.2.6.8 and 6.1.1.4'
    Si Si 0.0817 0.0704
     'International Tables Vol C Tables 4.2.6.8 and 6.1.1.4'

_computing_data_collection              ?
_computing_cell_refinement              'SAINT V8.38A (Bruker AXS Inc., 2017)'
_computing_data_reduction               'SAINT V8.38A (Bruker AXS Inc., 2017)'
_computing_structure_solution           'SHELXT 2014/5 (Sheldrick, 2014)'
_computing_structure_refinement         'SHELXL-2016/6 (Sheldrick, 2016)'
_computing_molecular_graphics           'shelXle (C.B. Huebschle, rev 833)'
_computing_publication_material         ?

loop_
    _atom_site_type_symbol
    _atom_site_label
    _atom_site_fract_x
    _atom_site_fract_y
    _atom_site_fract_z
    _atom_site_U_iso_or_equiv
    _atom_site_adp_type
    _atom_site_calc_flag
    _atom_site_refinement_flags_adp
    _atom_site_refinement_flags_occupancy
    _atom_site_refinement_flags_posn
    _atom_site_occupancy
    _atom_site_disorder_assembly
    _atom_site_disorder_group
    Mo Mo1 0.333333 0.666667 0.59512(2) 0.01799(6) Uani d T P S 1 . .
    C C1 0.50891(11) 0.73412(12) 0.47773(14) 0.0215(3) Uani d . . . 1 . .
    Si Si1 0.54104(3) 0.70916(3) 0.69877(4) 0.02173(10) Uani d . . . 1 . .
    N N1 0.46944(10) 0.70452(10) 0.58688(12) 0.0226(3) Uani d . . . 1 . .
    C C5 0.50471(12) 0.70153(13) 0.27822(14) 0.0262(3) Uani d . . . 1 . .
    C C4 0.58104(13) 0.79205(13) 0.26194(14) 0.0269(3) Uani d . . . 1 . .
    H H4 0.605841 0.811604 0.188757 0.032 Uiso calc U . R 1 . .
    C C3 0.62207(12) 0.85499(12) 0.35133(15) 0.0247(3) Uani d . . . 1 . .
    C C2 0.58454(12) 0.82550(12) 0.45838(14) 0.0244(3) Uani d . . . 1 . .
    H H2 0.610896 0.868346 0.519253 0.029 Uiso calc U . R 1 . .
    C C6 0.46978(11) 0.67228(12) 0.38640(15) 0.0237(3) Uani d . . . 1 . .
    H H6 0.418901 0.609743 0.398314 0.028 Uiso calc U . R 1 . .
    C C9 0.62483(14) 0.83299(13) 0.74550(17) 0.0329(4) Uani d . . . 1 . .
    H H9A 0.676127 0.864116 0.690825 0.049 Uiso calc U . R 1 . .
    H H9B 0.651425 0.831537 0.818465 0.049 Uiso calc U . R 1 . .
    H H9C 0.590849 0.868203 0.751715 0.049 Uiso calc U . R 1 . .
    C C8 0.46053(15) 0.63467(16) 0.18095(17) 0.0375(4) Uani d . . . 1 . .
    H H8A 0.444555 0.666053 0.12198 0.056 Uiso calc U . R 1 . .
    H H8B 0.402871 0.577876 0.205966 0.056 Uiso calc U . R 1 . .
    H H8C 0.505453 0.616657 0.151714 0.056 Uiso calc U . R 1 . .
    C C7 0.70574(14) 0.95312(13) 0.33302(17) 0.0323(4) Uani d . . . 1 . .
    H H7A 0.760919 0.948256 0.310422 0.048 Uiso calc U . R 1 . .
    H H7B 0.720018 0.98951 0.402587 0.048 Uiso calc U . R 1 . .
    H H7C 0.69049 0.985194 0.274193 0.048 Uiso calc U . R 1 . .
    C C10 0.46232(14) 0.64348(15) 0.81884(17) 0.0351(4) Uani d . . . 1 . .
    H H10A 0.432627 0.678693 0.847592 0.053 Uiso calc U . R 1 . .
    H H10B 0.499873 0.636571 0.878179 0.053 Uiso calc U . R 1 . .
    H H10C 0.413119 0.580679 0.793796 0.053 Uiso calc U . R 1 . .
    C C11 0.61003(15) 0.65082(15) 0.65693(18) 0.0342(4) Uani d . . . 1 . .
    H H11A 0.640658 0.676004 0.58465 0.051 Uiso calc U . R 1 . .
    H H11B 0.567203 0.582337 0.650648 0.051 Uiso calc U . R 1 . .
    H H11C 0.658401 0.663512 0.713553 0.051 Uiso calc U . R 1 . .

loop_
    _atom_site_aniso_label
    _atom_site_aniso_U_11
    _atom_site_aniso_U_22
    _atom_site_aniso_U_33
    _atom_site_aniso_U_12
    _atom_site_aniso_U_13
    _atom_site_aniso_U_23
    Mo1 0.01896(7) 0.01896(7) 0.01604(9) 0.00948(4) 0 0
    C1 0.0211(7) 0.0253(7) 0.0215(7) 0.0141(6) 0.0026(6) 0.0031(6)
    Si1 0.0224(2) 0.0232(2) 0.0201(2) 0.01183(17) -0.00038(16) 0.00074(16)
    N1 0.0219(6) 0.0265(6) 0.0194(6) 0.0120(5) 0.0015(5) 0.0022(5)
    C5 0.0275(8) 0.0331(8) 0.0229(8) 0.0189(7) 0.0003(6) -0.0024(6)
    C4 0.0303(8) 0.0340(8) 0.0216(8) 0.0200(7) 0.0045(6) 0.0049(6)
    C3 0.0252(7) 0.0266(8) 0.0257(8) 0.0154(6) 0.0034(6) 0.0054(6)
    C2 0.0247(7) 0.0261(8) 0.0225(8) 0.0129(6) 0.0005(6) 0.0008(6)
    C6 0.0224(7) 0.0255(7) 0.0252(8) 0.0136(6) 0.0010(6) 0.0002(6)
    C9 0.0372(10) 0.0285(9) 0.0285(9) 0.0130(8) -0.0060(8) -0.0024(7)
    C8 0.0389(10) 0.0434(11) 0.0271(9) 0.0182(9) 0.0001(7) -0.0086(8)
    C7 0.0328(9) 0.0283(9) 0.0332(10) 0.0134(7) 0.0088(7) 0.0075(7)
    C10 0.0322(9) 0.0416(10) 0.0275(9) 0.0155(8) 0.0021(7) 0.0108(8)
    C11 0.0390(10) 0.0399(10) 0.0337(9) 0.0272(9) -0.0048(8) -0.0057(8)

_geom_special_details                   
;

All esds (except the esd in the dihedral angle between two l.s. planes)
are estimated using the full covariance matrix.  The cell esds are taken
into account individually in the estimation of esds in distances, angles
and torsion angles; correlations between esds in cell parameters are only
used when they are defined by crystal symmetry.  An approximate (isotropic)
treatment of cell esds is used for estimating esds involving l.s. planes.
;

loop_
    _geom_bond_atom_site_label_1
    _geom_bond_atom_site_label_2
    _geom_bond_site_symmetry_2
    _geom_bond_distance
    _geom_bond_publ_flag
    Mo1 N1 . 1.9866(14) ?
    Mo1 N1 2_665 1.9866(14) ?
    Mo1 N1 3_565 1.9866(14) ?
    C1 C2 . 1.399(2) ?
    C1 C6 . 1.405(2) ?
    C1 N1 . 1.428(2) ?
    Si1 N1 . 1.7524(15) ?
    Si1 C10 . 1.866(2) ?
    Si1 C11 . 1.8685(19) ?
    Si1 C9 . 1.8701(19) ?
    C5 C4 . 1.389(3) ?
    C5 C6 . 1.398(2) ?
    C5 C8 . 1.508(3) ?
    C4 C3 . 1.399(3) ?
    C4 H4 . 0.95 ?
    C3 C2 . 1.397(2) ?
    C3 C7 . 1.512(2) ?
    C2 H2 . 0.95 ?
    C6 H6 . 0.95 ?
    C9 H9A . 0.98 ?
    C9 H9B . 0.98 ?
    C9 H9C . 0.98 ?
    C8 H8A . 0.98 ?
    C8 H8B . 0.98 ?
    C8 H8C . 0.98 ?
    C7 H7A . 0.98 ?
    C7 H7B . 0.98 ?
    C7 H7C . 0.98 ?
    C10 H10A . 0.98 ?
    C10 H10B . 0.98 ?
    C10 H10C . 0.98 ?
    C11 H11A . 0.98 ?
    C11 H11B . 0.98 ?
    C11 H11C . 0.98 ?

loop_
    _geom_angle_atom_site_label_1
    _geom_angle_atom_site_label_2
    _geom_angle_atom_site_label_3
    _geom_angle_site_symmetry_1
    _geom_angle_site_symmetry_3
    _geom_angle
    _geom_angle_publ_flag
    N1 Mo1 N1 . 2_665 119.756(8) ?
    N1 Mo1 N1 . 3_565 119.756(7) ?
    N1 Mo1 N1 2_665 3_565 119.756(8) ?
    C2 C1 C6 . . 118.55(15) ?
    C2 C1 N1 . . 121.29(15) ?
    C6 C1 N1 . . 120.12(15) ?
    N1 Si1 C10 . . 108.10(8) ?
    N1 Si1 C11 . . 109.34(8) ?
    C10 Si1 C11 . . 109.29(10) ?
    N1 Si1 C9 . . 112.72(8) ?
    C10 Si1 C9 . . 108.13(10) ?
    C11 Si1 C9 . . 109.20(9) ?
    C1 N1 Si1 . . 120.36(11) ?
    C1 N1 Mo1 . . 113.26(10) ?
    Si1 N1 Mo1 . . 126.31(8) ?
    C4 C5 C6 . . 119.21(16) ?
    C4 C5 C8 . . 120.69(16) ?
    C6 C5 C8 . . 120.09(17) ?
    C5 C4 C3 . . 121.22(15) ?
    C5 C4 H4 . . 119.4 ?
    C3 C4 H4 . . 119.4 ?
    C2 C3 C4 . . 118.78(16) ?
    C2 C3 C7 . . 120.34(16) ?
    C4 C3 C7 . . 120.87(16) ?
    C3 C2 C1 . . 121.30(16) ?
    C3 C2 H2 . . 119.4 ?
    C1 C2 H2 . . 119.4 ?
    C5 C6 C1 . . 120.90(16) ?
    C5 C6 H6 . . 119.6 ?
    C1 C6 H6 . . 119.6 ?
    Si1 C9 H9A . . 109.5 ?
    Si1 C9 H9B . . 109.5 ?
    H9A C9 H9B . . 109.5 ?
    Si1 C9 H9C . . 109.5 ?
    H9A C9 H9C . . 109.5 ?
    H9B C9 H9C . . 109.5 ?
    C5 C8 H8A . . 109.5 ?
    C5 C8 H8B . . 109.5 ?
    H8A C8 H8B . . 109.5 ?
    C5 C8 H8C . . 109.5 ?
    H8A C8 H8C . . 109.5 ?
    H8B C8 H8C . . 109.5 ?
    C3 C7 H7A . . 109.5 ?
    C3 C7 H7B . . 109.5 ?
    H7A C7 H7B . . 109.5 ?
    C3 C7 H7C . . 109.5 ?
    H7A C7 H7C . . 109.5 ?
    H7B C7 H7C . . 109.5 ?
    Si1 C10 H10A . . 109.5 ?
    Si1 C10 H10B . . 109.5 ?
    H10A C10 H10B . . 109.5 ?
    Si1 C10 H10C . . 109.5 ?
    H10A C10 H10C . . 109.5 ?
    H10B C10 H10C . . 109.5 ?
    Si1 C11 H11A . . 109.5 ?
    Si1 C11 H11B . . 109.5 ?
    H11A C11 H11B . . 109.5 ?
    Si1 C11 H11C . . 109.5 ?
    H11A C11 H11C . . 109.5 ?
    H11B C11 H11C . . 109.5 ?

_shelx_res_file                         
;

TITL mo_zdd_Mo3_2_0m_a.res in R3
    mo_zdd_Mo3_2_0m_a.res
    created by SHELXL-2016/6 at 10:19:36 on 05-Nov-2019
REM Old TITL mo_zdd_Mo3_2_0m in R3
REM SHELXT solution in R3
REM R1 0.035,  Rweak 0.090,  Alpha 0.020,  Orientation as input
REM Flack x =  0.000 ( 0.006 ) from Parsons' quotients
REM Formula found by SHELXT:  C33 Mo N3 Si3
CELL  0.71073  16.3059  16.3059  11.9604   90.000   90.000  120.000
ZERR   3.000   0.0003   0.0003   0.0002    0.000    0.000    0.000
LATT -3
SYMM -Y, X-Y, Z
SYMM -X+Y, -X, Z
SFAC C H MO N SI
UNIT 99 162 2.99997 9 9
TEMP -112.610
L.S. 10
BOND $H
LIST 4
ACTA
SIZE 0.08 0.10 0.09
FMAP 2
PLAN 20
WGHT    0.026100    0.143900
FVAR       0.42553
MO1   3    0.333333    0.666667    0.595120    10.33333    0.01896    0.01896 =
         0.01604    0.00000    0.00000    0.00948
C1    1    0.508909    0.734120    0.477733    11.00000    0.02110    0.02532 =
         0.02145    0.00315    0.00255    0.01413
SI1   5    0.541035    0.709164    0.698767    11.00000    0.02243    0.02321 =
         0.02012    0.00074   -0.00038    0.01183
N1    4    0.469442    0.704520    0.586878    11.00000    0.02195    0.02649 =
         0.01938    0.00217    0.00150    0.01203
C5    1    0.504709    0.701525    0.278221    11.00000    0.02748    0.03306 =
         0.02295   -0.00237    0.00034    0.01886
C4    1    0.581037    0.792054    0.261944    11.00000    0.03025    0.03400 =
         0.02156    0.00488    0.00452    0.01995
AFIX  43
H4    2    0.605841    0.811604    0.188757    11.00000   -1.20000
AFIX   0
C3    1    0.622074    0.854988    0.351327    11.00000    0.02520    0.02659 =
         0.02572    0.00535    0.00339    0.01544
C2    1    0.584544    0.825504    0.458383    11.00000    0.02471    0.02614 =
         0.02254    0.00081    0.00052    0.01286
AFIX  43
H2    2    0.610896    0.868346    0.519253    11.00000   -1.20000
AFIX   0
C6    1    0.469784    0.672281    0.386398    11.00000    0.02245    0.02550 =
         0.02521    0.00017    0.00103    0.01358
AFIX  43
H6    2    0.418901    0.609743    0.398314    11.00000   -1.20000
AFIX   0
C9    1    0.624830    0.832989    0.745504    11.00000    0.03717    0.02851 =
         0.02855   -0.00239   -0.00601    0.01301
AFIX 137
H9A   2    0.676127    0.864116    0.690825    11.00000   -1.50000
H9B   2    0.651425    0.831537    0.818465    11.00000   -1.50000
H9C   2    0.590849    0.868203    0.751715    11.00000   -1.50000
AFIX   0
C8    1    0.460528    0.634673    0.180951    11.00000    0.03891    0.04338 =
         0.02706   -0.00856    0.00005    0.01817
AFIX 137
H8A   2    0.444555    0.666053    0.121980    11.00000   -1.50000
H8B   2    0.402871    0.577876    0.205966    11.00000   -1.50000
H8C   2    0.505453    0.616657    0.151714    11.00000   -1.50000
AFIX   0
C7    1    0.705735    0.953120    0.333022    11.00000    0.03280    0.02832 =
         0.03318    0.00754    0.00877    0.01336
AFIX 137
H7A   2    0.760919    0.948256    0.310422    11.00000   -1.50000
H7B   2    0.720018    0.989510    0.402587    11.00000   -1.50000
H7C   2    0.690490    0.985194    0.274193    11.00000   -1.50000
AFIX   0
C10   1    0.462319    0.643479    0.818837    11.00000    0.03224    0.04159 =
         0.02747    0.01078    0.00212    0.01552
AFIX 137
H10A  2    0.432627    0.678693    0.847592    11.00000   -1.50000
H10B  2    0.499873    0.636571    0.878179    11.00000   -1.50000
H10C  2    0.413119    0.580679    0.793796    11.00000   -1.50000
AFIX   0
C11   1    0.610026    0.650819    0.656931    11.00000    0.03900    0.03988 =
         0.03365   -0.00572   -0.00482    0.02720
AFIX 137
H11A  2    0.640658    0.676004    0.584650    11.00000   -1.50000
H11B  2    0.567203    0.582337    0.650648    11.00000   -1.50000
H11C  2    0.658401    0.663512    0.713553    11.00000   -1.50000
AFIX   0
HKLF 4


REM  mo_zdd_Mo3_2_0m_a.res in R3
REM R1 =  0.0144 for    3012 Fo > 4sig(Fo)  and  0.0144 for all    3018 data
REM    126 parameters refined using      1 restraints

END

WGHT      0.0261      0.1439

REM Highest difference peak  0.172,  deepest hole -0.167,  1-sigma level  0.038
Q1    1   0.5966  0.8208  0.3068  11.00000  0.05    0.17
Q2    1   0.3750  0.5448  0.5594  11.00000  0.05    0.15
Q3    1   0.4987  0.6887  0.3303  11.00000  0.05    0.15
Q4    1   0.5506  0.7428  0.2770  11.00000  0.05    0.15
Q5    1   0.5920  0.8424  0.4040  11.00000  0.05    0.14
Q6    1   0.6711  0.7598  0.1842  11.00000  0.05    0.14
Q7    1   0.3423  0.5130  0.4324  11.00000  0.05    0.14
Q8    1   0.4791  0.6670  0.2387  11.00000  0.05    0.14
Q9    1   0.4936  0.6656  0.1111  11.00000  0.05    0.14
Q10   1   0.5364  0.7802  0.4665  11.00000  0.05    0.14
Q11   1   0.7363  0.9621  0.2544  11.00000  0.05    0.13
Q12   1   0.5075  0.7158  0.6334  11.00000  0.05    0.13
Q13   1   0.4884  0.7044  0.4289  11.00000  0.05    0.12
Q14   1   0.5910  0.7017  0.2662  11.00000  0.05    0.12
Q15   1   0.6597  0.9036  0.3418  11.00000  0.05    0.12
Q16   1   0.4470  0.7290  0.0016  11.00000  0.05    0.12
Q17   1   0.5773  0.9100  0.4931  11.00000  0.05    0.12
Q18   1   0.4862  0.7220  0.5401  11.00000  0.05    0.11
Q19   1   0.4490  0.8171  0.6211  11.00000  0.05    0.11
Q20   1   0.7787  0.9269  0.2461  11.00000  0.05    0.11
;
_shelx_res_checksum                     80002

_shelx_hkl_file                         
;
   1   1   0 3180.88  126.29
   1  -2   0 2957.10  119.29
  -2   1   0 3515.55  123.79
  -1  -1   0 2852.81  123.59
  -1   2   0 3064.09  120.89
   2  -1   0 2853.41  115.69
  -3   3   0 6153.98  218.88
   0  -3   0 5972.90  228.88
   3   0   0 5064.29  212.78
   3  -3   0 5917.81  213.28
   0   3   0 5397.16  224.18
   2  -4   0 7211.08  258.87
  -2  -2   0 6259.97  259.97
   4  -2   0 6566.14  246.18
  -2   4   0 6379.26  253.17
   1   4   0 2976.90   66.09
   1   4   0 2931.51   62.89
  -5   1   0 2908.31   65.29
   4  -5   0 3011.70   65.89
  -5   1   0 3003.40   66.49
   5  -1   0 2748.32   64.89
  -4   5   0 2888.11   62.49
  -1  -4   0 2813.42   65.89
  -4   5   0 2866.11   66.39
  -1  -4   0 2762.52   62.49
   5  -1   0 2859.01   66.69
   1  -5   0 4766.32  240.48
  -5   4   0 5811.02  246.68
   5  -4   0 4686.03  224.58
  -4  -1   0 5378.16  249.48
  -1   5   0 5626.54  259.47
   3   3   0 2465.35   56.29
  -6   3   0 2384.36   57.89
   3   3   0 2463.15   52.99
   3   3   0 2358.86   53.49
   3  -6   0 2413.36   55.59
   3  -6   0 2471.15   52.39
   3   3   0 2452.55   52.79
  -6   3   0 2337.67   56.29
  -6   3   0 2417.96   52.69
  -3   6   0 2364.46   52.59
  -3  -3   0 2277.27   52.29
   6  -3   0 2275.27   55.89
  -3  -3   0 2306.37   55.89
  -3  -3   0 2374.16   53.39
   6   0   0 4308.07   95.89
   6   0   0 4312.47   97.99
  -6   6   0 4294.07   98.19
   0  -6   0 4381.56   92.89
  -6   0   0 4347.27   95.89
  -6   0   0 4226.88   97.19
   0   6   0 4353.96   93.19
   0   6   0 4274.27   97.49
  -7   2   0  143.29    8.40
   5  -7   0  139.99    5.70
   2   5   0  148.89    8.10
   2   5   0  144.39    6.10
   2   5   0  148.69    6.10
   5  -7   0  144.39    7.80
  -7   2   0  141.29    6.00
  -2  -5   0  135.89    5.70
  -2  -5   0  125.69    5.80
  -5   7   0  128.89    5.70
  -2  -5   0  136.19    7.90
  -2  -5   0  130.39    5.90
   7  -2   0  125.99    7.30
  -7   5   0 4834.42  110.09
   5   2   0 4887.91  109.39
  -7   5   0 4867.21  112.19
   5   2   0 4903.41  106.99
  -5  -2   0 4837.62  109.39
  -2   7   0 4902.91  105.09
  -5  -2   0 4957.70  106.79
  -8   1   0  881.61   26.40
  -8   1   0  893.81   23.10
   1   7   0  893.81   23.50
   7  -8   0  872.71   22.70
   7  -8   0  888.01   27.20
   1   7   0  886.61   27.60
  -8   1   0  878.11   27.90
   8  -1   0  910.11   28.80
  -7   8   0  905.61   23.30
  -1  -7   0  865.21   22.60
   8  -1   0  912.71   27.40
  -1  -7   0  866.91   23.00
   8  -1   0  878.21   23.20
  -7   8   0  882.81   28.80
   4  -8   0 1191.18   29.30
   4   4   0 1192.88   33.70
   4  -8   0 1150.38   32.60
  -8   4   0 1180.28   39.50
  -8   4   0 1178.08   29.70
  -8   4   0 1194.18   34.10
   4   4   0 1169.18   29.80
   4   4   0 1199.38   30.10
  -4  -4   0 1296.77   30.40
   8  -4   0 1233.58   33.90
  -4  -4   0 1261.47   29.70
  -4  -4   0 1304.47   30.90
  -4  -4   0 1242.68   34.10
   8  -4   0 1260.87   29.90
  -4   8   0 1290.57   30.10
   7   1   0 6484.95  142.49
   1  -8   0 6166.58  135.79
  -8   7   0 6361.66  143.29
  -7  -1   0 6347.56  141.99
  -1   8   0 6300.17  142.29
  -7  -1   0 6397.66  139.29
  -1   8   0 6443.66  136.69
   8  -7   0 6393.86  141.59
  -9   3   0 2989.10   69.09
   3   6   0 3127.19   74.99
   3   6   0 2991.00   69.39
  -9   3   0 3047.09   74.29
   3   6   0 3124.19   69.39
  -9   3   0 3065.09   75.79
   6  -9   0 3016.40   68.39
  -3  -6   0 3077.49   69.39
  -3  -6   0 3133.09   68.89
   9  -3   0 3168.08   69.39
   9  -3   0 3084.19   77.19
  -6   9   0 3103.19   69.29
  -3  -6   0 3004.40   74.49
  -3  -6   0 3247.88   69.89
   9  -3   0 3191.08   74.39
   3  -9   0  584.34   16.20
   3  -9   0  590.74   19.60
  -9   6   0  595.94   16.80
   6   3   0  595.04   20.80
  -9   6   0  562.14   22.40
  -9   6   0  606.74   21.70
   6   3   0  608.84   17.30
   6   3   0  588.84   18.40
  -6  -3   0  538.25   16.80
  -6  -3   0  517.75   20.00
   9  -6   0  536.65   16.10
  -3   9   0  554.64   16.70
  -6  -3   0  587.34   18.10
   9  -6   0  540.05   20.20
  -6  -3   0  552.94   16.40
   0  -9   0  184.78    7.60
   9   0   0  196.18   11.80
  -9   9   0  191.08   11.90
   9   0   0  176.08    8.10
   9   0   0  164.78    9.60
   0  -9   0  173.88    7.70
  -9   0   0  186.68   11.00
   9  -9   0  166.98   10.30
  -9   0   0  176.18    8.30
  -9   0   0  173.88    7.90
   0   9   0  178.98   10.90
   0   9   0  160.38    9.10
  -9   0   0  157.58    9.40
   9  -9   0  164.08    7.40
 -10   2   0  850.81   24.20
   8 -10   0  895.71   23.80
 -10   2   0  884.21   30.10
   2   8   0  887.61   29.40
   8 -10   0  867.61   28.60
 -10   2   0  892.91   28.80
   2   8   0  915.51   25.10
  10  -2   0  944.51   28.80
  10  -2   0  872.91   24.50
  -8  10   0  904.21   28.40
  10  -2   0  870.31   30.90
  -2  -8   0  945.31   24.90
  -2  -8   0  944.11   30.20
  -2  -8   0  923.81   24.00
  -2  -8   0  937.11   24.70
   5   5   0  681.13   19.20
 -10   5   0  690.33   24.00
   5 -10   0  651.83   18.10
   5 -10   0  634.44   22.50
   5   5   0  616.04   20.90
 -10   5   0  638.54   24.50
   5   5   0  666.83   23.30
  -5  -5   0  646.24   23.20
  10  -5   0  647.14   18.60
  -5  -5   0  605.84   18.20
  -5  -5   0  660.43   19.10
  -5  10   0  666.93   19.00
  -5  -5   0  651.13   19.50
 -10   8   0 1028.30   35.40
   8   2   0  989.90   27.10
 -10   8   0  978.60   33.20
   8   2   0 1033.30   32.60
   2 -10   0  965.90   26.10
   2 -10   0  995.00   26.00
 -10   8   0  999.00   27.00
   8   2   0 1003.20   29.60
  10  -8   0 1010.60   26.50
  -2  10   0 1031.60   44.60
  -8  -2   0 1015.70   27.50
  -8  -2   0 1062.79   32.50
  10  -8   0 1044.60   32.20
  -8  -2   0 1079.89   29.80
  -8  -2   0 1048.50   26.90
 -11   1   0  469.35   20.80
 -11   1   0  496.65   20.00
   1  10   0  491.95   16.70
  10 -11   0  481.85   15.60
  10 -11   0  479.95   20.30
 -11   1   0  481.25   16.30
   1  10   0  480.65   20.90
 -11   1   0  499.25   17.10
  11  -1   0  488.65   22.40
  11  -1   0  525.35   20.40
  -1 -10   0  495.65   16.10
  11  -1   0  517.35   16.90
  -1 -10   0  500.15   15.80
  -1 -10   0  509.95   16.70
 -10  11   0  519.55   16.90
 -11   4   0 1575.14   47.00
   4   7   0 1683.53   40.60
 -11   4   0 1654.43   40.40
   7 -11   0 1610.14   44.60
 -11   4   0 1628.04   46.10
   4   7   0 1663.93   40.90
   4   7   0 1641.44   50.99
   7 -11   0 1716.23   39.60
  -4  -7   0 1627.94   40.40
  11  -4   0 1577.04   49.00
  -7  11   0 1645.94   40.40
  -4  -7   0 1637.04   42.10
  11  -4   0 1662.03   40.40
  11  -4   0 1606.54   45.50
  -4  -7   0 1580.04   40.40
  -4  -7   0 1589.24   46.00
   7   4   0  642.44   19.20
 -11   7   0  596.54   23.90
   7   4   0  624.24   18.80
   4 -11   0  621.44   17.90
   4 -11   0  596.84   24.50
 -11   7   0  618.84   18.60
 -11   7   0  644.44   25.70
  -7  -4   0  601.44   19.70
  -7  -4   0  597.44   22.80
  11  -7   0  587.34   18.00
  11  -7   0  590.74   22.70
  -4  11   0  607.44   18.70
  -7  -4   0  601.54   18.80
  -7  -4   0  601.44   18.20
   1 -11   0  500.45   16.20
  10   1   0  504.35   22.20
  10   1   0  501.05   17.00
 -11  10   0  490.05   16.80
 -11  10   0  523.55   23.20
  10   1   0  498.85   19.60
   1 -11   0  514.75   16.00
 -10  -1   0  527.65   16.80
  -1  11   0  531.65   17.40
 -10  -1   0  520.75   17.50
 -10  -1   0  529.95   21.80
  11 -10   0  518.45   16.30
  -1  11   0  528.45   22.00
  11 -10   0  517.85   21.40
 -10  -1   0  511.65   19.70
   3   9   0  205.68   13.00
   3   9   0  213.48   10.00
 -12   3   0  227.68   13.20
   9 -12   0  221.38   12.70
 -12   3   0  213.68    9.70
   9 -12   0  218.78    9.10
  -3  -9   0  206.18    9.10
  -3  -9   0  218.78   13.30
  12  -3   0  201.28    9.50
  -3  -9   0  210.18    9.50
  12  -3   0  198.58   14.00
  -9  12   0  207.38    9.70
  12  -3   0  225.38   12.80
  -3  -9   0  213.88    9.70
   6 -12   0  456.65   18.60
   6   6   0  461.15   16.10
   6   6   0  463.35   20.20
 -12   6   0  454.55   21.40
 -12   6   0  440.16   20.30
   6   6   0  463.75   16.20
   6 -12   0  462.95   15.10
  -6  -6   0  518.65   17.00
  -6  12   0  516.55   16.60
  -6  -6   0  504.85   15.80
  12  -6   0  479.75   20.20
  -6  -6   0  510.55   16.60
  12  -6   0  506.15   16.10
  -6  -6   0  496.45   20.80
 -12   9   0 1904.51   47.10
   9   3   0 1862.21   53.99
   9   3   0 1920.81   47.30
   3 -12   0 1953.00   45.80
   9   3   0 1914.21   50.19
   3 -12   0 1918.21   45.90
   3 -12   0 1831.72   50.69
 -12   9   0 1977.60   58.09
 -12   9   0 1868.01   55.49
  -9  -3   0 2000.90   54.59
  12  -9   0 1952.80   54.09
  -9  -3   0 1922.41   49.80
  12  -9   0 1912.41   46.20
  -9  -3   0 1895.41   47.40
  -3  12   0 1952.00   54.99
  -9  -3   0 1841.32   46.20
  -3  12   0 1877.91   47.20
  12   0   0   70.39    8.30
   0 -12   0   60.89    5.00
   0 -12   0   65.19    5.00
 -12  12   0   69.69    5.70
  12   0   0   71.19    7.10
  12 -12   0   60.69    4.90
 -12   0   0   74.19    6.10
   0  12   0   59.49    5.40
 -12   0   0   71.79    7.80
  12 -12   0   65.59    7.30
   0  12   0   65.09    7.60
 -12   0   0   65.69    5.40
 -12   0   0   65.89    6.80
  11 -13   0  636.94   19.40
  11 -13   0  618.94   24.80
   2  11   0  611.34   20.60
 -13   2   0  612.24   25.90
   2  11   0  625.34   25.70
 -13   2   0  640.64   21.30
 -13   2   0  617.24   25.00
 -13   2   0  600.74   20.00
  -2 -11   0  655.53   20.30
 -11  13   0  632.04   20.60
  13  -2   0  625.44   24.80
  -2 -11   0  636.54   19.50
  13  -2   0  635.74   20.70
  13  -2   0  581.84   27.20
  -2 -11   0  641.84   20.00
   5   8   0  750.82   22.80
 -13   5   0  760.22   28.40
   8 -13   0  772.42   21.30
   8 -13   0  788.52   26.70
   5   8   0  772.42   28.10
 -13   5   0  784.62   29.50
 -13   5   0  731.63   22.20
  13  -5   0  705.43   27.10
  -5  -8   0  697.23   22.00
  13  -5   0  714.03   22.00
  -5  -8   0  697.33   22.00
  -5  -8   0  679.83   27.20
  -8  13   0  670.43   21.90
  -5  -8   0  690.03   21.30
   5 -13   0  424.86   17.60
 -13   8   0  428.96   20.90
   8   5   0  434.66   17.10
 -13   8   0  411.06   21.40
   8   5   0  426.26   15.50
   8   5   0  439.56   20.10
   8   5   0  431.76   15.90
 -13   8   0  429.26   15.40
   5 -13   0  421.66   14.30
  13  -8   0  412.96   14.70
  13  -8   0  415.76   19.40
  -8  -5   0  392.66   19.10
  -5  13   0  396.36   15.20
  -8  -5   0  420.86   16.30
  -8  -5   0  415.16   14.70
  -8  -5   0  424.86   15.60
 -13  11   0  380.76   14.70
 -13  11   0  356.96   20.20
  11   2   0  369.16   14.60
  11   2   0  379.36   17.20
  11   2   0  389.96   20.10
   2 -13   0  368.96   13.30
   2 -13   0  377.96   13.70
 -13  11   0  366.76   21.40
  13 -11   0  389.36   19.20
 -11  -2   0  381.06   15.10
 -11  -2   0  368.76   14.10
 -11  -2   0  365.76   19.00
  13 -11   0  335.67   13.30
  -2  13   0  378.26   14.80
  -2  13   0  385.06   19.60
 -11  -2   0  362.76   16.70
  13 -14   0 1134.39   38.40
   1  13   0 1045.10   38.50
  13 -14   0 1095.39   30.30
 -14   1   0 1119.29   39.70
   1  13   0 1071.49   32.10
 -14   1   0 1064.29   32.40
 -14   1   0 1113.89   37.60
 -13  14   0 1106.99   32.10
  14  -1   0 1103.49   32.10
  -1 -13   0 1139.29   31.30
  -1 -13   0 1125.39   31.00
  14  -1   0 1052.29   40.80
  14  -1   0 1111.79   37.40
  -1 -13   0 1092.59   30.30
  10 -14   0  742.73   21.60
   4  10   0  766.32   29.30
 -14   4   0  725.03   28.50
 -14   4   0  753.62   30.10
  10 -14   0  743.63   27.60
   4  10   0  730.33   23.40
  -4 -10   0  699.43   22.30
  -4 -10   0  697.53   28.60
  14  -4   0  697.73   22.60
  -4 -10   0  712.53   21.70
  -4 -10   0  722.43   22.40
  14  -4   0  693.93   31.10
  14  -4   0  708.03   27.70
 -10  14   0  681.63   22.60
 -14   7   0  524.65   24.60
   7   7   0  500.55   18.10
   7 -14   0  508.05   16.50
   7   7   0  494.75   22.50
 -14   7   0  482.45   17.50
   7 -14   0  488.15   20.30
   7   7   0  512.85   17.90
 -14   7   0  502.35   23.60
  14  -7   0  496.75   22.30
  -7  -7   0  533.75   17.30
  -7  -7   0  535.15   18.20
  -7  -7   0  515.05   18.30
  14  -7   0  484.85   17.20
  -7  14   0  506.75   17.80
  -7  -7   0  524.95   23.00
 -14  10   0  569.24   19.10
  10   4   0  563.84   19.30
   4 -14   0  557.94   21.10
 -14  10   0  553.54   26.00
  10   4   0  536.15   24.30
  10   4   0  512.65   20.70
   4 -14   0  570.44   17.70
 -14  10   0  557.54   27.00
   4 -14   0  549.05   17.70
 -10  -4   0  514.25   23.30
  -4  14   0  552.34   25.10
 -10  -4   0  536.55   20.80
  14 -10   0  532.85   23.70
  -4  14   0  527.15   18.90
 -10  -4   0  561.84   19.40
 -10  -4   0  543.85   18.20
  14 -10   0  556.04   18.30
  13   1   0  213.68   15.70
  13   1   0  211.28   11.30
   1 -14   0  222.78   10.30
   1 -14   0  217.38   10.40
  13   1   0  220.18   13.80
 -14  13   0  203.58   11.80
 -14  13   0  204.68   19.70
  -1  14   0  256.87   12.20
 -13  -1   0  240.18   13.30
  14 -13   0  247.58   15.60
 -13  -1   0  244.38   14.40
  14 -13   0  251.67   11.00
 -13  -1   0  272.37   12.70
  -1  14   0  240.28   15.80
 -13  -1   0  249.97   16.00
  12 -15   0 1336.87   42.20
 -15   3   0 1273.77   43.70
  12 -15   0 1254.37   33.90
 -15   3   0 1247.68   37.00
 -15   3   0 1281.77   42.70
   3  12   0 1225.98   43.20
  -3 -12   0 1249.97   34.80
 -12  15   0 1286.67   38.60
  15  -3   0 1285.67   36.00
  15  -3   0 1280.27   47.20
  -3 -12   0 1254.77   34.10
  15  -3   0 1258.07   41.90
  -3 -12   0 1246.18   34.40
   9 -15   0  569.84   18.30
   6   9   0  548.75   24.90
 -15   6   0  572.24   26.40
   9 -15   0  579.54   23.60
 -15   6   0  571.44   26.00
   6   9   0  562.44   20.10
  15  -6   0  558.74   24.70
  -6  -9   0  575.74   25.80
  15  -6   0  576.34   19.60
  -9  15   0  590.34   20.20
  -6  -9   0  570.24   19.70
  -6  -9   0  577.54   19.60
  -6  -9   0  574.74   18.90
   6 -15   0  805.92   27.80
 -15   9   0  793.82   24.90
   9   6   0  802.12   31.50
   9   6   0  803.82   25.20
 -15   9   0  784.42   33.30
   6 -15   0  824.22   23.40
  -6  15   0  771.72   24.80
  -9  -6   0  789.12   31.00
  15  -9   0  762.32   30.30
  -9  -6   0  780.22   24.90
  15  -9   0  768.72   24.00
  -9  -6   0  769.52   23.80
 -15  12   0  345.97   15.10
  12   3   0  352.26   16.30
   3 -15   0  369.86   13.90
   3 -15   0  349.37   13.50
  12   3   0  339.97   20.00
   3 -15   0  353.66   16.20
 -15  12   0  319.77   23.30
  12   3   0  375.76   17.70
 -15  12   0  385.56   27.80
 -12  -3   0  362.26   15.40
  15 -12   0  360.76   14.20
  -3  15   0  353.46   15.20
 -12  -3   0  372.16   20.70
 -12  -3   0  358.06   17.10
 -12  -3   0  352.16   19.70
   0 -15   0   86.89    6.60
  15   0   0   76.39    8.60
   0 -15   0   87.89    6.40
  15   0   0   70.99    9.50
 -15  15   0   87.69   14.80
 -15  15   0   76.19    6.90
  15   0   0   87.19    7.30
   0 -15   0   90.89    6.90
 -15   0   0   74.69    7.00
  15 -15   0   78.99    6.20
   0  15   0   74.59    6.90
 -15   0   0   73.99    6.50
 -15   0   0   82.99    9.50
   0  15   0   79.19    9.10
 -15   0   0   77.99    8.70
  15 -15   0   81.69    9.30
   2  14   0  527.05   20.70
   2  14   0  523.35   26.00
  14 -16   0  539.65   18.50
 -16   2   0  530.45   20.70
  14 -16   0  534.35   25.00
 -16   2   0  541.45   26.60
  -2 -14   0  524.45   18.60
  16  -2   0  522.55   20.00
  16  -2   0  502.95   27.80
 -14  16   0  506.85   20.20
  -2 -14   0  531.95   18.50
  16  -2   0  533.65   25.00
  -2 -14   0  532.15   19.00
  11 -16   0  111.49    7.10
   5  11   0  110.79    8.20
 -16   5   0  129.19   13.10
  11 -16   0  121.19   10.40
  -5 -11   0  131.99    8.40
  -5 -11   0  122.89    7.60
  16  -5   0  139.19   15.10
 -11  16   0  111.99    8.10
  -5 -11   0  116.79    7.60
   8   8   0 1021.90   30.90
   8   8   0  982.70   30.70
   8 -16   0 1004.60   28.20
   8   8   0 1043.80   37.40
   8 -16   0  986.00   33.60
  -8  -8   0  999.60   29.20
  16  -8   0 1002.60   29.70
  -8  -8   0 1014.10   30.30
  -8  16   0 1010.70   32.00
  16  -8   0 1016.90   37.40
  -8  -8   0 1002.60   37.30
  -8  -8   0 1031.70   30.60
   5 -16   0  208.18    9.80
   5 -16   0  209.78   12.30
 -16  11   0  205.38   16.30
  11   5   0  181.28   11.80
 -16  11   0  205.28   10.90
  11   5   0  186.38   10.60
   5 -16   0  205.18    9.70
 -11  -5   0  196.48   11.90
 -11  -5   0  167.58   13.40
  -5  16   0  170.68   10.40
  16 -11   0  179.18    9.70
 -11  -5   0  179.58   10.50
  16 -11   0  163.58   13.20
  14   2   0  498.25   26.40
   2 -16   0  473.35   19.50
   2 -16   0  476.45   17.10
  14   2   0  481.55   19.30
 -16  14   0  479.65   28.00
   2 -16   0  468.95   17.20
  14   2   0  483.55   22.30
 -14  -2   0  500.45   22.70
  -2  16   0  480.65   19.40
 -14  -2   0  500.75   25.50
  16 -14   0  507.45   18.00
 -14  -2   0  500.05   19.70
  16 -14   0  516.05   25.00
 -14  -2   0  475.35   18.50
  -2  16   0  512.95   25.70
 -17   1   0  254.17   17.00
  16 -17   0  244.68   11.90
 -17   1   0  225.08   17.40
  16 -17   0  242.78   17.20
 -17   1   0  255.67   14.10
  17  -1   0  264.57   17.40
  -1 -16   0  242.78   11.80
  -1 -16   0  244.68   14.20
  17  -1   0  249.28   13.50
  13 -17   0  295.77   12.70
 -17   4   0  284.37   14.50
   4  13   0  287.07   18.70
  13 -17   0  311.37   17.90
 -17   4   0  291.67   18.60
 -17   4   0  286.97   19.00
  17  -4   0  297.37   14.20
  -4 -13   0  294.67   13.50
  -4 -13   0  288.17   12.80
  17  -4   0  307.57   18.80
 -17   7   0  365.56   21.90
  10 -17   0  349.96   18.70
  10 -17   0  366.46   14.30
 -17   7   0  371.06   22.00
   7  10   0  368.06   16.30
  -7 -10   0  390.16   15.80
  17  -7   0  421.16   21.70
  -7 -10   0  409.16   22.30
  -7 -10   0  385.76   16.00
 -10  17   0  385.06   16.60
  17  -7   0  412.06   16.40
   7 -17   0  292.07   12.30
   7 -17   0  298.97   15.70
 -17  10   0  294.57   20.00
  10   7   0  296.07   14.10
 -17  10   0  295.87   14.20
   7 -17   0  281.87   12.10
  17 -10   0  293.07   18.30
  -7  17   0  297.77   14.20
 -10  -7   0  316.67   19.20
 -10  -7   0  293.97   14.70
  -7  17   0  298.67   19.10
  13   4   0  449.56   25.10
   4 -17   0  486.95   17.30
  13   4   0  471.95   19.20
  13   4   0  532.25   22.70
   4 -17   0  478.45   20.10
   4 -17   0  488.25   17.10
 -17  13   0  456.15   27.30
 -13  -4   0  473.45   24.70
  17 -13   0  481.85   24.60
 -13  -4   0  490.35   21.50
 -13  -4   0  476.95   19.40
  -4  17   0  444.96   24.70
  17 -13   0  494.65   18.30
  -4  17   0  482.65   24.40
 -13  -4   0  494.35   18.90
 -17  16   0  286.97   22.20
  16   1   0  255.97   16.60
   1 -17   0  261.77   13.40
   1 -17   0  264.47   12.70
  16   1   0  276.47   14.30
  17 -16   0  254.37   17.70
  17 -16   0  242.08   12.10
 -16  -1   0  297.17   19.90
 -16  -1   0  255.87   14.00
 -16  -1   0  241.28   16.20
  15 -18   0  154.98   13.40
 -18   3   0  166.38   11.10
 -18   3   0  137.69   13.50
  15 -18   0  148.19    8.70
  18  -3   0  130.59   12.30
  -3 -15   0  128.39    8.20
  -3 -15   0  144.89    9.20
  18  -3   0  130.19    9.70
  -3 -15   0  123.09    8.30
 -18   6   0  188.28   15.80
  12 -18   0  178.78   13.50
   6  12   0  190.38   15.30
  12 -18   0  177.18    9.50
  18  -6   0  181.88   14.80
  18  -6   0  196.08   11.30
  -6 -12   0  196.28   11.10
  -6 -12   0  202.38   10.60
   9 -18   0  231.58   10.70
   9   9   0  219.18   16.10
   9 -18   0  221.48   14.00
 -18   9   0  217.68   17.00
  -9  -9   0  212.38   11.80
  -9  -9   0  219.68   12.00
  18  -9   0  227.48   16.30
  -9  -9   0  236.88   17.00
  -9  -9   0  218.08   11.20
  18  -9   0  210.28   11.40
  12   6   0  147.89   10.10
 -18  12   0  142.89   14.50
   6 -18   0  143.59    8.40
   6 -18   0  145.89    8.50
  12   6   0  151.68   13.80
   6 -18   0  146.89   10.60
  18 -12   0  153.68   13.60
  18 -12   0  154.48    9.40
 -12  -6   0  154.58   10.30
 -12  -6   0  156.98   13.90
 -12  -6   0  164.38   11.20
   3 -18   0  553.04   19.40
  15   3   0  538.55   21.80
   3 -18   0  538.85   21.50
 -18  15   0  577.64   32.20
  15   3   0  518.25   24.60
  18 -15   0  561.64   20.10
 -15  -3   0  547.95   27.90
  18 -15   0  546.35   27.60
 -15  -3   0  539.95   21.80
   0 -18   0  183.08   10.50
   0 -18   0  191.38   10.60
 -18  18   0  155.28   20.40
  18   0   0  189.08   12.30
  18   0   0  189.48   15.00
 -18   0   0  175.78   16.30
  18 -18   0  185.98   10.50
  18 -18   0  158.48   14.30
 -18   0   0  175.48   12.20
  17 -19   0  114.19    8.00
 -19   2   0   97.99   11.90
  17 -19   0  109.79   12.10
 -19   2   0  112.19    9.70
  19  -2   0  123.29   12.50
  19  -2   0  106.29    9.20
  -2 -17   0  104.59    8.10
  -2 -17   0  117.79    8.40
  -2 -17   0  117.59    7.70
  14 -19   0  242.38   16.70
 -19   5   0  247.08   14.20
 -19   5   0  255.47   18.80
  14 -19   0  257.87   12.00
  -5 -14   0  270.67   16.10
  19  -5   0  209.28   16.60
  -5 -14   0  242.28   11.70
  19  -5   0  240.78   13.40
  -5 -14   0  240.28   12.70
 -19   8   0  105.99   12.40
  11 -19   0  120.39    7.60
  11 -19   0  101.39    9.70
  -8 -11   0  104.59    7.90
  -8 -11   0  105.79    8.30
  19  -8   0   98.69   11.10
  -8 -11   0  111.69   12.00
  19  -8   0  100.59    8.10
  11   8   0   77.09    7.40
 -19  11   0   73.59   10.20
   8 -19   0   67.99    5.70
   8 -19   0   78.29    6.10
   8 -19   0   67.19    7.50
 -11  -8   0   70.09   11.70
  19 -11   0   86.79    7.20
  19 -11   0   94.69   10.90
 -11  -8   0   83.09    7.90
 -11  -8   0   75.19    7.20
   5 -19   0  259.87   14.20
  14   5   0  265.37   14.40
   5 -19   0  268.77   17.60
 -19  14   0  268.77   21.00
 -14  -5   0  253.67   14.00
  19 -14   0  265.97   18.80
 -14  -5   0  259.67   18.80
  19 -14   0  254.37   12.90
 -14  -5   0  248.08   18.30
   2 -19   0   76.39    6.40
   2 -19   0   52.09    6.20
   2 -19   0   59.79    6.10
  17   2   0   60.89    7.20
   2 -19   0   68.59    6.60
  17   2   0   42.90    8.00
 -17  -2   0   77.79    7.80
  19 -17   0   69.39    9.50
 -17  -2   0   69.29   12.60
  19 -17   0   60.69    6.10
  16 -20   0   71.29    9.30
 -20   4   0   54.59   10.30
 -20   4   0   38.10    7.00
  16 -20   0   47.60    5.50
  -4 -16   0   61.19    6.40
  20  -4   0   69.89    7.40
  -4 -16   0   60.29    5.60
  20  -4   0   61.29   11.00
 -20   7   0  407.86   25.00
  13 -20   0  397.26   15.80
  13 -20   0  394.06   21.60
 -20   7   0  386.76   18.90
  -7 -13   0  417.46   16.70
  20  -7   0  407.06   23.90
  20  -7   0  398.46   18.10
  -7 -13   0  392.36   17.50
  10 -20   0  199.98   13.80
 -20  10   0  238.18   18.90
 -10 -10   0  187.98   11.50
 -10 -10   0  185.98   16.30
  20 -10   0  189.78   11.40
  20 -10   0  191.48   16.00
 -10 -10   0  184.08   11.50
   7 -20   0  144.59   10.90
 -20  13   0  115.09   13.70
  13   7   0  123.69    9.80
   7 -20   0  122.29    8.00
 -13  -7   0  116.39   10.00
 -13  -7   0  141.19   13.80
  20 -13   0  116.99    8.70
 -13  -7   0  112.79    9.30
  20 -13   0  135.59   13.50
   4 -20   0  109.19    8.70
  16   4   0   94.59   10.20
 -20  16   0  107.79   14.30
   4 -20   0  111.59    7.60
   4 -20   0  104.89    7.60
 -16  -4   0  101.89    9.00
 -16  -4   0   99.19   12.00
 -16  -4   0   85.49   10.40
  20 -16   0  105.69    8.20
  20 -16   0   82.19   12.90
 -21   6   0  198.78   13.40
 -21   6   0  177.38   17.50
  15 -21   0  180.28   15.10
  15 -21   0  184.68   10.20
  -6 -15   0  185.18   10.30
  21  -6   0  127.59   21.90
  -6 -15   0  197.08   11.90
  12 -21   0  107.09    7.50
  12 -21   0   92.99    9.70
 -21   9   0   96.49   12.70
  21  -9   0  138.29   22.00
  -9 -12   0   99.39    8.60
  -9 -12   0  108.79    8.50
  21  -9   0   99.59    8.60
   9 -21   0  484.65   18.10
 -21  12   0  645.14   48.00
   9 -21   0  495.65   18.30
   9 -21   0  523.15   23.60
  21 -12   0  507.75   20.60
 -12  -9   0  482.55   21.30
 -12  -9   0  484.65   27.90
 -12  -9   0  503.65   21.30
  21 -12   0  519.25   30.40
   6 -21   0  140.09   10.50
  15   6   0  134.39   10.70
   6 -21   0  143.29    8.80
 -21  15   0  136.09   15.90
   6 -21   0  144.29   12.20
 -15  -6   0  138.09   11.90
  21 -15   0  138.09   14.40
  21 -15   0  132.89    9.50
 -15  -6   0  107.99   12.90
 -15  -6   0  123.69   10.30
  -2  -1  -1  238.98    6.70
  -2  -1  -1  242.78    6.90
   3  -2  -1  227.38    6.60
   3  -2  -1  233.88    8.30
  -2  -1  -1  235.88    7.10
  -2  -1  -1  310.87   10.50
   2   1   1  278.07    7.20
  -3   2   1  276.07    8.70
   2   1   1  286.57    7.30
   1  -3   1  271.77    7.50
  -3   2   1  281.27    6.90
   2   1   1  284.27    9.10
  -2   2  -1 5524.55  199.68
   0  -2  -1 5853.81  182.28
   2   0  -1 5412.66  199.18
  -2   0   1 5783.72  202.18
   0   2   1 5921.71  181.58
   2  -2   1 5698.23  198.98
  -3  -2  -1 3268.47   68.99
  -3  -2  -1 3183.88   72.79
  -5   3   1 3139.89   73.39
   3   2   1 3240.28   68.99
   3   2   1 3195.28   72.69
   3   2   1 3176.28   69.09
   2  -3  -1 3738.53  139.89
   1   2  -1 4080.99  183.98
  -1  -2   1 3266.27  169.18
   3  -1   1 3404.56  152.78
   4  -1  -1 5208.88  112.79
  -4  -3  -1 2907.81   64.29
  -4  -3  -1 3005.20   64.49
  -4  -3  -1 2896.81   68.99
  -4  -3  -1 2937.31   63.89
   7  -4  -1 2838.82   68.19
  -3   7  -1 2944.21   64.79
  -7   4   1 2977.40   68.79
   3  -7   1 2866.41   64.39
   4   3   1 2921.01   64.59
  -7   4   1 2959.20   70.49
   4   3   1 2914.81   69.19
   4   3   1 2848.81   64.19
   4   3   1 2861.91   64.39
  -7   4   1 2987.80   64.29
   0   4  -1  500.85   15.30
   4  -4  -1  523.55   12.90
  -4   0  -1  527.85   16.20
   4  -4  -1  514.55   15.30
  -4   0  -1  492.85   14.60
   0   4  -1  517.15   13.80
  -4   0  -1  531.85   13.40
  -4   4   1  547.55   15.80
   4   0   1  538.35   14.80
   0  -4   1  546.05   13.90
   4   0   1  544.35   13.60
   4   0   1  533.95   16.50
  -4   4   1  546.85   13.20
   1  -4  -1 3574.94   77.19
   3   1  -1 3560.04   79.09
  -4   3  -1 3639.04   81.19
  -4   3  -1 3608.34   81.59
  -1   4   1 3773.52   80.79
  -2  -4  -1  531.55   13.60
   6  -2  -1  548.25   17.20
   6  -2  -1  547.55   18.20
  -2  -4  -1  541.55   14.20
  -4   6  -1  542.95   14.80
  -2  -4  -1  535.95   13.90
  -6   2   1  537.85   14.40
  -6   2   1  546.35   17.80
   2   4   1  555.04   17.80
   4  -6   1  535.85   18.10
   2   4   1  515.75   14.30
   2   4   1  546.65   14.20
   4  -6   1  535.05   14.60
  -6   2   1  526.45   17.10
  -5  -4  -1  358.36   12.10
   9  -5  -1  347.47   11.80
  -5  -4  -1  340.47   11.50
  -5  -4  -1  358.26   15.70
  -4   9  -1  350.96   12.30
  -9   5   1  384.06   17.00
  -9   5   1  405.06   12.40
   4  -9   1  408.66   12.50
   5   4   1  382.66   12.50
   5   4   1  375.26   12.50
  -9   5   1  381.46   15.90
   5   4   1  390.86   16.10
   5   4   1  377.96   12.20
   5   1   1 5975.80  132.09
   3  -5  -1 1623.24   34.70
   2   3  -1 1559.94   37.70
   3  -5  -1 1616.14   37.10
   2   3  -1 1617.24   36.00
  -5   2  -1 1625.04   35.70
  -5   2  -1 1579.64   39.70
  -5   2  -1 1638.94   38.90
   5  -2   1 1500.65   38.10
  -2  -3   1 1598.04   37.30
  -3   5   1 1589.94   37.70
  -2  -3   1 1558.84   37.70
  -3   5   1 1542.15   34.90
  -2  -3   1 1523.25   35.90
   5  -2   1 1542.85   40.00
   5   0  -1 3050.59   73.59
  -5   5  -1 3249.57   71.19
   0  -5  -1 3296.97   70.39
   5   0  -1 3212.78   74.39
   0   5   1 3395.86   70.89
   0   5   1 3338.87   75.49
   5  -5   1 3328.57   75.59
  -5   0   1 3362.66   74.09
  -3  -5  -1  780.32   20.00
   8  -3  -1  768.22   23.90
  -3  -5  -1  780.92   24.70
  -5   8  -1  800.02   20.70
  -3  -5  -1  791.52   19.50
   8  -3  -1  780.72   20.10
  -3  -5  -1  766.72   19.50
   3   5   1  747.13   19.90
   3   5   1  696.83   23.90
   5  -8   1  720.43   24.00
  -8   3   1  725.43   24.30
  -8   3   1  769.72   20.20
   5  -8   1  726.13   19.90
   3   5   1  745.03   20.10
  -8   3   1  764.42   24.00
  -6  -5  -1  527.55   17.20
  -6  -5  -1  574.14   22.50
  -6  -5  -1  588.34   17.70
  11  -6  -1  584.54   17.30
  -6  -5  -1  574.54   17.60
  -5  11  -1  573.14   18.00
  11  -6  -1  579.74   22.10
   6   5   1  571.74   18.10
   6   5   1  562.14   17.50
 -11   6   1  571.44   23.60
   5 -11   1  556.24   17.20
 -11   6   1  559.24   17.40
   5 -11   1  563.74   21.50
   6   5   1  572.74   17.90
   6   5   1  581.44   22.60
  -6  -2  -1 1617.04   38.60
  -6  -2  -1 1597.54   42.40
   8  -6  -1 1564.54   41.40
  -2   8  -1 1553.24   37.60
   8  -6  -1 1596.94   36.50
  -6  -2  -1 1630.84   37.50
  -6  -2  -1 1634.04   36.90
   6   2   1 1533.75   38.90
   6   2   1 1507.65   38.40
  -8   6   1 1494.35   41.70
   2  -8   1 1478.35   37.00
  -8   6   1 1534.95   36.80
   6   2   1 1562.14   42.60
  -6   1  -1  523.75   17.70
   5  -6  -1  506.65   13.00
  -6   1  -1  503.25   16.20
  -6   1  -1  528.55   13.90
   5  -6  -1  528.05   16.10
   1   5  -1  546.65   14.50
   1   5  -1  538.75   16.60
  -5   6   1  478.65   16.30
  -1  -5   1  458.45   13.60
  -1  -5   1  481.85   14.00
   6  -1   1  455.35   15.40
   6  -1   1  465.85   13.60
  -5   6   1  490.15   13.30
   6  -1   1  468.45   17.40
  -6   4  -1 1705.73   44.30
  -6   4  -1 1769.22   43.60
   2  -6  -1 1772.42   39.60
   4   2  -1 1762.02   41.20
   4   2  -1 1770.02   41.70
   2  -6  -1 1779.22   37.90
   4   2  -1 1713.63   39.10
  -2   6   1 1662.83   38.20
   6  -4   1 1669.23   38.70
  -4  -2   1 1670.23   38.80
  -4  -2   1 1615.14   40.70
   6  -4   1 1552.44   42.00
  -4  -2   1 1682.33   39.10
  -4  -2   1 1702.33   41.60
   7  -1  -1  675.73   18.20
  -1  -6  -1  659.53   17.30
  -1  -6  -1  666.73   17.70
  -1  -6  -1  574.54   22.00
  -6   7  -1  658.03   18.40
   7  -1  -1  661.63   21.30
  -1  -6  -1  676.33   17.10
   7  -1  -1  681.73   22.50
  -7   1   1  749.92   22.40
   1   6   1  705.73   22.50
  -7   1   1  733.73   18.40
  -7   1   1  704.83   21.30
   6  -7   1  689.63   22.40
   1   6   1  686.73   18.20
   6  -7   1  695.83   18.30
  -4  -6  -1 2010.40   53.49
  -4  -6  -1 2036.40   47.20
  -4  -6  -1 2023.20   46.40
  10  -4  -1 2000.50   47.10
  10  -4  -1 1982.30   52.59
  -4  -6  -1 1948.31   46.20
 -10   4   1 2002.00   52.99
   6 -10   1 1980.50   47.00
   6 -10   1 2056.19   53.19
   4   6   1 2007.70   47.60
   4   6   1 1983.20   53.29
   4   6   1 1997.80   47.30
 -10   4   1 2035.00   54.39
  -7  -6  -1  873.41   24.00
  -7  -6  -1  850.91   31.10
  13  -7  -1  850.71   30.50
  -7  -6  -1  844.92   24.70
  -7  -6  -1  836.82   24.60
  -6  13  -1  846.52   25.30
  13  -7  -1  845.62   24.30
 -13   7   1  874.11   32.70
   7   6   1  817.22   24.70
 -13   7   1  875.41   25.00
   6 -13   1  824.02   29.10
 -13   7   1  860.11   31.40
   7   6   1  866.31   31.10
   7   6   1  865.71   25.40
   6 -13   1  824.02   24.00
  10  -7  -1 2117.89   49.20
  -7  -3  -1 2089.99   50.09
  -7  -3  -1 2110.69   56.49
  10  -7  -1 2077.89   55.19
  -7  -3  -1 2176.48   51.49
  -3  10  -1 2107.49   53.09
  -7  -3  -1 2107.99   49.30
 -10   7   1 2145.09   58.99
   7   3   1 2085.89   51.49
   7   3   1 2134.69   50.19
   7   3   1 2236.68   57.29
   3 -10   1 2126.19   49.90
  -7   0  -1 2848.22   64.89
  -7   0  -1 2768.62   67.29
  -7   0  -1 2705.93   62.39
  -7   0  -1 2761.12   61.59
   0   7  -1 2812.92   66.49
   7  -7  -1 2599.84   66.19
   0   7  -1 2805.22   62.39
   7  -7  -1 2787.62   60.69
   0  -7   1 2686.43   61.49
  -7   7   1 2820.62   61.49
   7   0   1 2768.62   64.59
  -7   7   1 2725.23   66.89
   0  -7   1 2779.42   61.99
   7   0   1 2751.92   67.89
   3   4  -1  534.85   15.80
   3   4  -1  554.14   18.10
   4  -7  -1  543.65   17.00
   4  -7  -1  555.24   14.60
  -7   3  -1  542.35   18.80
  -4   7   1  600.34   15.30
   7  -3   1  604.24   15.80
  -3  -4   1  615.24   18.70
   7  -3   1  572.54   18.60
  -3  -4   1  588.24   17.30
   7  -3   1  558.34   20.40
   1  -7  -1 1830.52   40.40
   6   1  -1 1798.62   44.60
   6   1  -1 1839.22   45.50
  -7   6  -1 1777.72   47.40
   6   1  -1 1750.72   41.50
  -7   6  -1 1824.12   41.70
   1  -7  -1 1791.72   40.20
  -6  -1   1 1797.42   45.10
  -1   7   1 1735.03   46.20
  -6  -1   1 1798.42   41.90
   7  -6   1 1681.83   49.80
  -6  -1   1 1742.13   44.10
   7  -6   1 1821.22   41.40
  -1   7   1 1862.41   41.20
  -6  -1   1 1730.33   41.20
  -7   9  -1  301.17   10.90
  -2  -7  -1  304.37    9.70
  -2  -7  -1  288.07    9.80
  -2  -7  -1  305.17   14.40
   9  -2  -1  305.27   14.80
   9  -2  -1  289.87   10.50
  -2  -7  -1  310.77   10.30
   7  -9   1  275.07   13.60
   2   7   1  284.27   13.80
  -9   2   1  292.27   10.50
  -9   2   1  302.37   13.50
  -9   2   1  284.57   13.70
   7  -9   1  275.17   10.20
   2   7   1  276.27   10.20
   2   7   1  282.97   10.50
  -5  -7  -1  481.15   15.00
  -7  12  -1  474.15   16.20
  12  -5  -1  482.95   15.60
  12  -5  -1  496.75   20.40
  -5  -7  -1  485.05   15.70
  -5  -7  -1  470.05   15.00
  -5  -7  -1  454.35   20.40
 -12   5   1  427.46   20.40
 -12   5   1  460.05   15.60
   5   7   1  433.06   15.60
   5   7   1  449.56   15.60
   5   7   1  438.06   19.90
   7 -12   1  457.55   15.20
   7 -12   1  452.85   19.40
 -12   5   1  455.05   20.10
  -7  15  -1  794.12   25.50
  -8  -7  -1  800.62   31.90
  15  -8  -1  785.02   31.00
  -8  -7  -1  829.32   25.20
  15  -8  -1  787.42   24.30
  -8  -7  -1  796.42   23.80
  -8  -7  -1  804.62   24.90
   8   7   1  790.52   25.40
   7 -15   1  815.42   29.80
 -15   8   1  822.62   25.20
 -15   8   1  857.71   33.90
   8   7   1  816.32   25.40
   7 -15   1  842.62   24.50
   8   7   1  797.12   31.50
  -8  -4  -1 1454.85   36.30
  -4  12  -1 1467.65   37.80
  -8  -4  -1 1423.66   38.10
  12  -8  -1 1463.45   43.10
  -8  -4  -1 1480.25   43.90
  12  -8  -1 1408.86   36.10
  -8  -4  -1 1411.46   37.00
   8   4   1 1442.36   44.30
 -12   8   1 1445.66   36.90
   8   4   1 1505.55   38.80
   4 -12   1 1449.26   36.50
 -12   8   1 1394.36   43.80
 -12   8   1 1430.96   46.20
   8   4   1 1432.46   37.10
   9  -8  -1 1564.34   42.40
  -8  -1  -1 1560.44   37.80
  -8  -1  -1 1578.54   40.10
  -1   9  -1 1574.04   42.90
  -8  -1  -1 1489.85   42.80
   9  -8  -1 1569.84   36.40
  -8  -1  -1 1565.54   37.10
  -1   9  -1 1504.45   37.80
  -9   8   1 1525.25   37.00
   1  -9   1 1474.45   37.20
   8   1   1 1517.35   43.50
  -9   8   1 1514.35   43.40
   8   1   1 1473.95   40.70
   1  -9   1 1465.45   36.80
   2   6  -1  730.73   20.40
  -8   2  -1  682.23   24.30
   6  -8  -1  704.53   18.90
   2   6  -1  721.73   23.30
   6  -8  -1  723.13   22.70
  -8   2  -1  707.63   23.20
   8  -2   1  763.92   20.30
  -6   8   1  774.22   19.80
   8  -2   1  779.22   26.80
  -2  -6   1  830.02   24.40
  -2  -6   1  766.02   21.60
  -6   8   1  761.22   24.20
  -2  -6   1  799.22   20.30
   8  -2   1  768.72   26.20
   5   3  -1 5822.42  124.29
   5   3  -1 5701.73  127.79
   3  -8  -1 5791.82  125.39
  -5  -3   1 5566.84  125.99
  -3   8   1 5881.71  123.39
  -5  -3   1 5830.82  127.79
   8   0  -1   75.09    6.60
  -8   8  -1   57.89    4.20
   8   0  -1   69.19    4.50
   8   0  -1   76.49    6.10
   0  -8  -1   66.29    3.80
   0  -8  -1   57.99    3.80
   0   8   1   50.89    3.90
  -8   0   1   53.49    5.10
   8  -8   1   52.39    3.90
  -8   0   1   51.09    4.20
  -8   0   1   50.99    5.20
   8  -8   1   56.69    5.70
   0   8   1   48.30    5.30
  -8   0   1   49.99    3.90
  -3  -8  -1  929.51   24.60
  11  -3  -1  947.71   31.00
  -8  11  -1  953.70   26.50
  -3  -8  -1  955.30   25.00
  11  -3  -1  930.61   25.90
  -3  -8  -1  979.00   25.70
  11  -3  -1  967.30   33.60
 -11   3   1  974.00   32.10
 -11   3   1  942.41   26.00
   8 -11   1  937.61   31.10
   3   8   1  992.90   32.50
   8 -11   1  965.60   25.90
 -11   3   1  959.90   31.00
   3   8   1  927.11   26.20
  -6  -8  -1  229.08   10.60
  14  -6  -1  224.08   10.40
  -6  -8  -1  227.58   10.00
  -6  -8  -1  231.78   10.00
  -8  14  -1  243.48   11.40
  -6  -8  -1  212.68   14.20
  14  -6  -1  231.18   14.30
   6   8   1  211.18   14.20
   6   8   1  222.08   10.90
   8 -14   1  242.38   14.10
 -14   6   1  242.08   15.50
 -14   6   1  223.58   10.70
   6   8   1  239.08   11.00
   8 -14   1  226.58   10.20
 -14   6   1  240.58   15.00
  -9  -8  -1  532.35   26.10
  -9  -8  -1  500.15   18.90
  -8  17  -1  506.45   19.90
  -9  -8  -1  499.65   17.90
  17  -9  -1  482.15   18.20
  -9  -8  -1  497.95   18.70
  17  -9  -1  487.55   24.40
   9   8   1  509.35   19.40
   9   8   1  501.85   25.30
 -17   9   1  483.85   18.90
   9   8   1  499.75   19.70
   8 -17   1  522.35   23.10
 -17   9   1  534.95   27.20
   8 -17   1  529.95   18.30
  -9  -5  -1   46.80    5.00
  -9  -5  -1   49.00    4.50
  14  -9  -1   48.80    6.60
  -9  -5  -1   33.20    5.70
  -9  -5  -1   40.30    4.60
  -5  14  -1   40.00    4.70
  14  -9  -1   43.30    4.30
   9   5   1   54.39    5.10
   9   5   1   54.69    7.00
 -14   9   1   55.49    5.10
 -14   9   1   59.39    8.00
   9   5   1   49.20    5.10
   5 -14   1   55.99    6.40
 -14   9   1   37.20    6.40
   5 -14   1   55.49    4.90
  11  -9  -1 1318.27   40.50
  -9  -2  -1 1352.26   37.70
  -2  11  -1 1406.66   36.30
  11  -9  -1 1360.26   34.30
  -9  -2  -1 1340.57   34.80
  -9  -2  -1 1407.86   42.20
  -9  -2  -1 1415.06   36.00
  -2  11  -1 1386.16   41.90
 -11   9   1 1415.36   35.50
   2 -11   1 1418.26   35.40
   9   2   1 1428.46   42.80
   9   2   1 1390.26   35.80
   9   2   1 1394.66   38.10
   2 -11   1 1399.86   35.10
 -11   9   1 1380.66   42.70
   1   8  -1 1177.78   34.90
  -9   1  -1 1218.78   36.10
   8  -9  -1 1161.48   29.00
  -9   1  -1 1227.08   31.00
   1   8  -1 1193.38   31.30
  -9   1  -1 1220.88   30.20
  -9   1  -1 1162.88   33.90
   8  -9  -1 1171.78   34.00
   9  -1   1 1231.18   37.40
  -8   9   1 1209.28   36.00
  -1  -8   1 1181.78   30.50
   9  -1   1 1215.08   33.90
  -8   9   1 1173.78   29.80
  -1  -8   1 1179.38   30.00
   9  -1   1 1127.69   30.20
  -9   4  -1 2182.38   55.29
   4   5  -1 2151.48   49.99
   4   5  -1 2171.58   49.80
   5  -9  -1 2179.98   52.09
  -9   4  -1 2053.79   55.99
   4   5  -1 2105.49   53.59
   5  -9  -1 2148.09   48.00
  -9   4  -1 2074.39   49.40
  -4  -5   1 2080.19   54.59
  -4  -5   1 2118.29   49.99
  -5   9   1 2175.38   49.00
   9  -4   1 2144.79   57.89
   9  -4   1 2119.99   54.29
  -4  -5   1 2139.79   51.29
  -4  -5   1 2160.58   49.40
   2  -9  -1 2416.86   54.29
   2  -9  -1 2471.65   54.29
  -9   7  -1 2361.36   64.19
  -9   7  -1 2439.76   55.99
   2  -9  -1 2452.25   56.69
   7   2  -1 2466.55   55.99
   7   2  -1 2431.96   59.49
   7   2  -1 2437.86   60.89
  -7  -2   1 2304.67   58.59
  -2   9   1 2440.26   55.49
  -2   9   1 2513.95   62.59
  -7  -2   1 2462.85   55.69
  -7  -2   1 2460.15   60.59
   9  -7   1 2362.36   55.49
   9  -7   1 2340.87   61.09
  -7  -2   1 2401.66   56.29
  -9  10  -1  537.15   17.20
  10  -1  -1  516.15   16.80
  -1  -9  -1  534.95   15.70
  10  -1  -1  536.65   20.80
  -1  -9  -1  559.64   15.90
  -1  -9  -1  552.14   16.30
  10  -1  -1  562.24   22.80
 -10   1   1  522.65   17.40
 -10   1   1  553.24   17.00
   9 -10   1  555.94   21.60
   9 -10   1  550.34   16.70
   1   9   1  525.65   17.10
   1   9   1  523.05   21.50
 -10   1   1  541.95   21.10
  -4  -9  -1  200.68    8.60
  -9  13  -1  216.08   10.30
  13  -4  -1  212.78   13.20
  13  -4  -1  201.38    9.60
  -4  -9  -1  209.48    9.00
  -4  -9  -1  204.68    9.40
  -4  -9  -1  205.88   13.60
   4   9   1  193.88    9.80
   9 -13   1  196.88    9.20
   9 -13   1  178.38   12.10
   4   9   1  189.28   13.00
 -13   4   1  194.18    9.60
 -13   4   1  201.68   13.10
 -13   4   1  197.88   13.30
  -9  16  -1  554.24   20.20
  -7  -9  -1  544.55   18.30
  -7  -9  -1  528.95   18.10
  16  -7  -1  553.74   19.30
  -7  -9  -1  563.54   19.30
  -7  -9  -1  533.85   25.90
  16  -7  -1  526.65   24.80
 -16   7   1  591.74   27.20
   7   9   1  521.95   19.60
   7   9   1  540.65   19.70
   9 -16   1  540.65   18.50
   9 -16   1  528.25   23.50
 -16   7   1  457.55   25.60
  19 -10  -1   26.10    6.10
 -10  -9  -1   28.50    4.80
 -10  -9  -1   37.00    8.20
 -10  -9  -1   31.80    4.70
 -10  -9  -1   35.90    5.60
  19 -10  -1   41.30    5.10
   9 -19   1   28.90    7.00
 -19  10   1   26.10    6.80
   9 -19   1   28.80    4.50
  10   9   1   25.20    4.90
  16 -10  -1  224.78   15.50
 -10  -6  -1  217.98   11.30
  16 -10  -1  212.58   10.60
 -10  -6  -1  234.58   15.00
 -10  -6  -1  212.68   18.00
  -6  16  -1  219.18   11.80
 -10  -6  -1  220.98   10.60
 -16  10   1  237.38   11.70
 -16  10   1  234.48   20.00
   6 -16   1  230.88   14.00
   6 -16   1  226.08   10.70
 -10  -3  -1  743.43   24.70
  13 -10  -1  708.43   21.30
 -10  -3  -1  716.93   28.70
  13 -10  -1  769.92   28.30
 -10  -3  -1  728.53   22.90
  -3  13  -1  746.43   29.00
 -10  -3  -1  720.03   21.90
  -3  13  -1  774.22   23.60
  10   3   1  727.33   24.70
 -13  10   1  723.63   22.50
  10   3   1  740.33   22.90
   3 -13   1  691.13   21.50
 -13  10   1  754.92   29.80
 -13  10   1  720.23   31.00
   3 -13   1  753.62   22.30
  10   3   1  730.33   29.10
 -10   0  -1  226.68   11.80
   0  10  -1  221.08   10.00
   0  10  -1  226.98   12.90
 -10   0  -1  212.48    9.30
  10 -10  -1  223.48    8.80
 -10   0  -1  193.48    9.30
  10 -10  -1  214.38   12.20
 -10   0  -1  214.28   12.90
  10   0   1  211.68   13.40
   0 -10   1  216.38    9.30
   0 -10   1  224.78    9.70
  10   0   1  236.18   12.00
  10   0   1  219.28    9.70
 -10  10   1  219.68    9.40
 -10  10   1  223.98   13.50
 -10   3  -1 3317.47   82.29
   7 -10  -1 3334.87   73.09
 -10   3  -1 3268.37   80.29
   3   7  -1 3310.47   75.09
   7 -10  -1 3342.57   78.59
   3   7  -1 3291.57   80.09
 -10   3  -1 3360.46   74.59
  -3  -7   1 3339.87   80.29
  -3  -7   1 3155.58   74.49
  10  -3   1 3352.06   79.69
  -7  10   1 3413.06   74.29
  10  -3   1 2914.61   88.59
  -3  -7   1 3455.75   75.29
  -3  -7   1 3454.45   76.59
  10  -3   1 3312.07   74.69
   4 -10  -1 1117.49   27.40
   6   4  -1 1138.79   29.50
   6   4  -1 1135.59   29.20
 -10   6  -1 1204.48   37.10
   6   4  -1 1158.08   33.50
 -10   6  -1 1122.69   35.40
 -10   6  -1 1096.29   29.00
   4 -10  -1 1122.89   30.60
  10  -6   1 1108.49   28.80
  -6  -4   1 1107.59   29.40
  -4  10   1 1057.99   28.40
  -6  -4   1 1119.29   31.20
  -6  -4   1 1132.89   33.40
  10  -6   1 1069.49   33.50
   9   1  -1 2167.98   58.09
   1 -10  -1 2174.58   50.09
   1 -10  -1 2160.68   49.80
   9   1  -1 2147.79   55.89
 -10   9  -1 2191.28   51.89
  -9  -1   1 2185.08   52.39
  -9  -1   1 2209.98   55.59
  10  -9   1 2186.18   51.29
  -1  10   1 2224.38   58.89
  -9  -1   1 2112.89   51.29
  10  -9   1 2152.68   57.89
  -9  -1   1 2193.48   57.09
  12  -2  -1 1098.59   36.30
  -2 -10  -1 1149.08   30.00
  12  -2  -1 1159.08   39.30
  -2 -10  -1 1168.78   29.20
 -10  12  -1 1146.59   31.50
  12  -2  -1 1185.58   31.40
  -2 -10  -1 1143.79   29.50
   2  10   1 1155.38   31.20
 -12   2   1 1144.29   31.00
  10 -12   1 1128.59   36.70
 -12   2   1 1105.99   35.90
 -12   2   1 1116.39   36.90
 -12   2   1 1133.69   31.70
  10 -12   1 1153.78   30.50
   2  10   1 1112.09   37.20
  -5 -10  -1  120.59    7.50
  15  -5  -1  124.79    7.90
  -5 -10  -1  118.89   11.00
 -10  15  -1  115.89    8.00
  -5 -10  -1  127.89    7.30
  -5 -10  -1  119.89    6.80
  15  -5  -1  126.19   10.80
  10 -15   1  119.19   10.30
   5  10   1  130.89   11.20
 -15   5   1  115.39   10.60
  10 -15   1  121.19    7.40
 -15   5   1  113.99   10.90
   5  10   1  109.69    7.80
  18  -8  -1  299.27   19.10
  -8 -10  -1  292.57   12.80
  -8 -10  -1  304.97   19.80
  18  -8  -1  290.07   13.60
  -8 -10  -1  288.57   14.10
  10 -18   1  291.27   17.30
   8  10   1  276.67   19.50
 -18   8   1  287.87   19.60
  10 -18   1  307.77   13.20
 -11 -10  -1  169.58   10.80
  21 -11  -1  163.78   16.40
  21 -11  -1  158.68   10.60
 -11 -10  -1  171.58   11.10
 -11 -10  -1  171.18   16.20
  10 -21   1  155.48   12.80
  10 -21   1  162.78    9.80
 -21  11   1  166.18   16.30
 -11  -7  -1  392.86   17.40
 -11  -7  -1  384.06   22.50
 -11  -7  -1  387.56   15.70
 -11  -7  -1  394.36   16.80
  18 -11  -1  400.36   16.10
  18 -11  -1  406.16   22.60
  11   7   1  392.66   17.30
   7 -18   1  368.06   19.30
   7 -18   1  384.66   15.60
 -18  11   1  358.96   23.20
  11   7   1  398.46   28.30
 -11  -4  -1   69.89    6.20
  15 -11  -1   70.59    8.30
 -11  -4  -1   58.99    6.40
 -11  -4  -1   72.89    5.80
  -4  15  -1   69.99    8.20
 -11  -4  -1   67.49    8.10
  -4  15  -1   74.99    6.50
  15 -11  -1   76.69    5.80
  11   4   1   67.19    8.10
   4 -15   1   70.09    5.60
   4 -15   1   71.59    7.40
 -15  11   1   68.59    9.50
 -15  11   1   63.99    5.80
  11   4   1   67.99    6.10
  11   4   1   72.89    6.80
   4 -15   1   73.59    5.80
 -15  11   1   80.39    9.40
 -11  -1  -1  143.99   11.10
  12 -11  -1  147.89   10.80
 -11  -1  -1  149.49    8.40
  -1  12  -1  151.48   11.10
 -11  -1  -1  139.69    7.80
  12 -11  -1  140.69    7.20
 -11  -1  -1  146.49    9.80
  -1  12  -1  150.88    8.50
  11   1   1  131.39   11.30
  11   1   1  153.18    9.90
 -12  11   1  133.59   11.30
   1 -12   1  132.59    7.40
 -12  11   1  145.19    8.00
   1 -12   1  142.79    7.90
  11   1   1  137.39    8.00
 -11   2  -1  591.04   22.90
 -11   2  -1  594.24   18.90
   2   9  -1  615.74   23.50
   2   9  -1  592.04   19.50
   9 -11  -1  578.14   22.20
   9 -11  -1  601.24   17.80
 -11   2  -1  587.94   24.20
  11  -2   1  663.63   23.40
  11  -2   1  672.33   19.80
  -2  -9   1  670.93   20.90
  -2  -9   1  645.64   19.10
  -9  11   1  664.13   19.40
  -2  -9   1  677.33   19.90
  11  -2   1  668.63   26.70
   5   6  -1  975.90   26.80
 -11   5  -1  951.20   33.20
   6 -11  -1  953.70   25.20
   6 -11  -1  968.90   29.00
 -11   5  -1  926.91   32.00
   5   6  -1  960.10   30.70
 -11   5  -1  938.91   26.30
   5   6  -1  984.30   27.00
  -5  -6   1 1055.99   31.70
  -5  -6   1 1001.60   27.10
  11  -5   1  977.80   26.40
  -6  11   1  937.11   28.20
  11  -5   1  971.10   31.20
  -5  -6   1 1067.89   28.80
  -5  -6   1  981.00   26.40
   3 -11  -1 2215.98   51.49
   3 -11  -1 2298.37   51.79
   8   3  -1 2216.68   59.39
   3 -11  -1 2135.39   54.09
 -11   8  -1 2135.59   61.39
   8   3  -1 2156.38   53.29
   8   3  -1 2225.18   56.99
 -11   8  -1 2200.88   53.49
  -8  -3   1 2293.77   54.19
  11  -8   1 2258.47   59.79
  -3  11   1 2274.47   53.29
  11  -8   1 2235.88   52.99
  -8  -3   1 2331.57   59.59
  -8  -3   1 2405.86   57.19
  -8  -3   1 2328.87   53.49
  -3  11   1 2265.77   60.89
  11   0  -1 2320.87   60.69
  11   0  -1 2323.47   63.59
   0 -11  -1 2284.57   53.59
   0 -11  -1 2338.37   53.59
  11   0  -1 2300.87   55.39
 -11  11  -1 2308.87   55.59
  11 -11   1 2264.07   54.49
   0  11   1 2334.87   63.39
 -11   0   1 2229.08   55.89
   0  11   1 2267.27   55.09
  11 -11   1 2400.86   62.79
 -11   0   1 2198.08   61.29
 -11   0   1 2264.17   60.19
 -11   0   1 2252.17   54.79
  -3 -11  -1  420.76   14.90
  14  -3  -1  431.76   16.40
  14  -3  -1  442.26   21.10
  -3 -11  -1  418.26   15.30
  -3 -11  -1  431.56   14.30
  14  -3  -1  435.86   23.10
 -11  14  -1  419.26   16.50
 -14   3   1  438.96   17.00
  11 -14   1  434.76   20.90
  11 -14   1  444.86   15.80
   3  11   1  453.45   16.80
 -14   3   1  459.95   21.90
   3  11   1  436.56   21.90
 -14   3   1  453.25   21.30
  -6 -11  -1  652.33   19.90
 -11  17  -1  610.64   22.80
  17  -6  -1  617.74   28.30
  -6 -11  -1  659.03   21.80
  17  -6  -1  668.13   22.40
  -6 -11  -1  612.54   29.00
  -6 -11  -1  665.73   21.00
 -17   6   1  607.34   28.70
  11 -17   1  614.54   20.90
   6  11   1  649.83   23.10
   6  11   1  589.64   28.40
 -17   6   1  598.94   29.00
  11 -17   1  634.84   27.40
  -9 -11  -1   19.30    6.00
  -9 -11  -1   34.00    4.60
  -9 -11  -1   25.50    4.70
  20  -9  -1   17.30    5.60
  20  -9  -1   22.90    4.40
 -20   9   1   39.90    8.90
  11 -20   1   31.40    6.90
  11 -20   1   32.70    4.90
 -12  -8  -1  216.38   17.60
 -12  -8  -1  215.68   12.40
  20 -12  -1  228.38   17.60
 -12  -8  -1  211.48   12.70
  20 -12  -1  226.48   12.00
   8 -20   1  206.58   11.10
   8 -20   1  195.88   11.00
 -20  12   1  218.58   18.90
  12   8   1  188.18   12.20
  17 -12  -1  394.16   15.40
  -5  17  -1  372.26   21.60
  17 -12  -1  401.56   21.90
 -12  -5  -1  383.26   17.70
 -12  -5  -1  392.06   16.50
  -5  17  -1  404.06   25.10
 -12  -5  -1  374.86   21.60
  12   5   1  359.06   17.30
 -17  12   1  403.66   24.60
   5 -17   1  375.96   18.70
  12   5   1  380.46   16.50
   5 -17   1  368.36   15.00
   5 -17   1  362.16   14.80
 -17  12   1  355.16   24.60
  12   5   1  336.37   21.00
 -12  -2  -1  862.01   29.40
 -12  -2  -1  878.81   33.70
  14 -12  -1  854.91   31.90
  -2  14  -1  854.51   32.60
 -12  -2  -1  865.51   25.70
  14 -12  -1  820.92   24.40
  -2  14  -1  877.61   27.00
 -12  -2  -1  861.51   26.50
 -14  12   1  846.42   34.40
  12   2   1  813.72   26.10
   2 -14   1  815.32   25.10
  12   2   1  873.11   29.50
 -14  12   1  846.02   36.40
 -14  12   1  830.12   25.90
   2 -14   1  833.42   25.00
  12   2   1  840.52   33.90
 -12   1  -1  162.08    8.90
 -12   1  -1  142.69   10.30
 -12   1  -1  152.38   11.60
   1  11  -1  146.19   11.00
  11 -12  -1  163.88   11.10
  11 -12  -1  156.28    7.50
 -12   1  -1  155.78    8.20
   1  11  -1  160.18    8.90
  12  -1   1  156.98    8.60
  -1 -11   1  143.89    8.80
 -11  12   1  151.98    8.20
  -1 -11   1  157.18    8.40
  12  -1   1  155.58   12.50
  -1 -11   1  155.38    8.10
  12  -1   1  148.99   10.30
 -11  12   1  152.98   12.30
   8 -12  -1  896.31   23.40
 -12   4  -1  880.91   31.80
   4   8  -1  848.02   29.60
   4   8  -1  917.81   25.90
   8 -12  -1  900.11   28.60
 -12   4  -1  861.51   30.40
 -12   4  -1  871.61   24.90
  12  -4   1  871.81   25.00
  12  -4   1  897.51   29.80
  12  -4   1  892.31   33.60
  -4  -8   1  874.51   30.10
  -4  -8   1  848.42   24.50
  -4  -8   1  843.22   26.00
  -4  -8   1  858.31   25.20
  -8  12   1  857.21   24.50
 -12   7  -1   49.60    6.80
   5 -12  -1   59.79    4.20
 -12   7  -1   61.29    7.10
   5 -12  -1   47.20    4.90
 -12   7  -1   58.99    4.90
   7   5  -1   55.69    4.90
   7   5  -1   63.89    6.70
   7   5  -1   55.19    4.80
  12  -7   1   82.19    5.50
  12  -7   1   65.59    6.80
  -7  -5   1   70.79    5.10
  -5  12   1   77.89    5.40
  -7  -5   1   70.29    5.90
  -7  -5   1   79.09    5.70
  -7  -5   1   67.79    6.80
  10   2  -1 1061.79   34.80
 -12  10  -1 1078.69   31.20
  10   2  -1 1122.79   37.60
   2 -12  -1 1124.19   31.70
   2 -12  -1 1149.58   29.50
 -12  10  -1 1155.88   41.30
   2 -12  -1 1119.09   29.50
  10   2  -1 1140.79   31.60
 -12  10  -1 1093.99   40.10
  12 -10   1 1201.58   31.20
 -10  -2   1 1193.28   32.50
  12 -10   1 1158.98   37.50
  -2  12   1 1189.98   38.90
 -10  -2   1 1232.68   31.60
 -10  -2   1 1191.38   37.50
  -2  12   1 1225.18   31.90
 -10  -2   1 1284.67   36.00
 -12  13  -1  333.07   14.10
  13  -1  -1  340.17   19.50
  -1 -12  -1  333.17   12.20
  13  -1  -1  356.76   18.00
  -1 -12  -1  324.07   12.40
  13  -1  -1  338.47   14.00
  -1 -12  -1  340.57   12.90
   1  12   1  346.47   18.90
 -13   1   1  360.16   14.90
  12 -13   1  353.76   18.50
 -13   1   1  344.37   17.50
 -13   1   1  352.06   18.50
  12 -13   1  352.76   13.60
   1  12   1  372.46   14.50
  -4 -12  -1  532.75   18.20
  -4 -12  -1  556.84   17.40
 -12  16  -1  541.55   20.60
  16  -4  -1  594.54   26.70
  -4 -12  -1  535.55   18.90
  16  -4  -1  563.84   22.00
  12 -16   1  548.25   25.10
   4  12   1  564.74   20.60
 -16   4   1  568.14   21.20
  12 -16   1  564.94   19.30
  19  -7  -1  344.07   15.90
  -7 -12  -1  371.06   14.90
  19  -7  -1  365.86   22.10
  -7 -12  -1  335.87   13.30
  -7 -12  -1  359.46   15.50
  12 -19   1  328.47   19.50
  12 -19   1  349.07   14.80
 -19   7   1  313.97   21.50
  19 -13  -1  196.08   16.20
 -13  -6  -1  196.78   11.90
 -13  -6  -1  189.68   12.60
  19 -13  -1  199.88   10.90
 -13  -6  -1  191.58   16.30
   6 -19   1  188.58   10.50
  13   6   1  189.98   11.80
   6 -19   1  198.78   13.30
   6 -19   1  188.18   10.30
 -19  13   1  172.58   16.60
  16 -13  -1  363.46   14.40
  16 -13  -1  364.86   20.40
 -13  -3  -1  370.06   16.30
 -13  -3  -1  390.46   18.60
  -3  16  -1  347.67   15.90
 -13  -3  -1  352.66   20.90
 -16  13   1  391.46   24.20
   3 -16   1  382.56   18.50
 -16  13   1  364.66   22.60
   3 -16   1  364.26   14.70
 -16  13   1  374.56   16.00
  13   3   1  372.16   18.00
  13   3   1  378.96   22.30
   3 -16   1  369.46   14.90
  13   3   1  382.56   16.40
  13 -13  -1  658.23   20.10
 -13   0  -1  677.73   21.50
 -13   0  -1  672.83   22.40
 -13   0  -1  691.83   26.20
  13 -13  -1  627.54   26.30
 -13   0  -1  632.54   27.70
   0  13  -1  674.03   22.50
   0  13  -1  694.93   28.10
   0 -13   1  634.04   20.70
  13   0   1  662.53   29.50
  13   0   1  671.63   25.70
   0 -13   1  674.03   21.60
 -13  13   1  611.14   28.90
 -13  13   1  660.93   21.70
  13   0   1  658.73   22.10
  10 -13  -1  390.86   17.60
  10 -13  -1  369.26   12.70
   3  10  -1  354.76   18.10
 -13   3  -1  387.96   14.30
 -13   3  -1  391.46   18.70
   3  10  -1  385.66   14.80
 -13   3  -1  385.26   19.50
  -3 -10   1  353.46   13.60
  13  -3   1  344.87   19.90
  13  -3   1  326.27   13.60
  13  -3   1  343.87   17.10
 -10  13   1  336.47   13.60
  -3 -10   1  357.06   14.10
  -3 -10   1  351.26   14.70
   7 -13  -1   95.19    7.60
   6   7  -1   88.59    6.50
 -13   6  -1  101.19    6.60
 -13   6  -1  104.49    9.90
 -13   6  -1  106.09    9.70
   7 -13  -1  105.19    5.70
   6   7  -1  107.59    9.00
  -6  -7   1  103.09    8.90
  -7  13   1  111.69    6.80
  -6  -7   1  108.09    7.50
  -6  -7   1  112.99    6.80
  -6  -7   1  121.59    7.40
  13  -6   1   99.69    8.80
  13  -6   1  110.19    6.80
   4 -13  -1  720.13   25.10
   9   4  -1  693.93   26.80
 -13   9  -1  702.23   21.70
   9   4  -1  668.23   21.50
   4 -13  -1  666.13   20.00
   9   4  -1  688.33   24.30
   4 -13  -1  672.73   19.50
 -13   9  -1  655.93   28.40
 -13   9  -1  691.23   29.70
  -9  -4   1  692.13   26.20
  -9  -4   1  683.13   21.10
  -9  -4   1  696.63   23.90
  13  -9   1  658.33   20.80
  -4  13   1  653.03   21.00
  -4  13   1  650.23   27.20
  13  -9   1  670.03   26.60
  -9  -4   1  687.33   21.90
  12   1  -1   95.59    9.80
   1 -13  -1   82.09    6.20
 -13  12  -1  103.29    7.20
 -13  12  -1   81.69   10.30
   1 -13  -1  103.89    6.20
  12   1  -1   88.39    8.30
  12   1  -1  106.59    7.20
   1 -13  -1   95.09    5.90
  13 -12   1  110.49    9.80
 -12  -1   1  115.59    9.90
 -12  -1   1  114.39    9.20
  13 -12   1  104.39    6.70
 -12  -1   1  109.79    7.10
  -1  13   1  111.89    7.30
  -1  13   1  114.39   10.30
 -12  -1   1  113.99    7.70
 -13  15  -1 1051.19   31.90
  -2 -13  -1 1064.99   29.90
  15  -2  -1 1036.70   41.10
  -2 -13  -1 1050.59   29.20
  -2 -13  -1 1083.09   28.50
  15  -2  -1 1043.10   37.60
   2  13   1 1028.70   35.10
 -15   2   1 1094.09   39.30
 -15   2   1 1067.09   32.40
  13 -15   1 1111.69   38.90
 -15   2   1 1001.00   43.30
  13 -15   1 1146.89   31.00
  18  -5  -1  234.68   12.60
  -5 -13  -1  253.57   12.20
  18  -5  -1  252.27   17.40
  -5 -13  -1  218.88    9.70
 -18   5   1  228.08   17.20
 -18   5   1  242.88   13.50
  13 -18   1  233.28   11.70
  13 -18   1  232.18   16.20
  21  -8  -1  206.28   12.50
  21  -8  -1  166.28   18.30
  -8 -13  -1  180.78    9.40
  -8 -13  -1  210.78   11.90
  13 -21   1  193.98   10.80
 -21   8   1  202.88   18.00
  13 -21   1  197.28   15.40
 -14  -7  -1  105.89   13.20
  21 -14  -1   92.59    7.90
 -14  -7  -1  111.49   10.20
 -14  -7  -1  111.89    9.20
  21 -14  -1   96.09   11.90
 -21  14   1   87.09   15.60
  14   7   1   96.09   10.00
   7 -21   1  121.79   10.50
   7 -21   1  111.09    8.10
 -14  -4  -1  680.53   24.70
 -14  -4  -1  681.83   32.10
 -14  -4  -1  676.23   27.20
  18 -14  -1  678.83   31.20
  18 -14  -1  683.23   22.80
  14   4   1  711.13   27.70
  14   4   1  701.43   25.20
 -18  14   1  716.93   35.70
   4 -18   1  668.53   22.90
   4 -18   1  664.33   26.60
 -14  -1  -1  363.16   16.10
  -1  15  -1  389.76   16.50
 -14  -1  -1  416.96   22.20
 -14  -1  -1  363.86   18.70
  15 -14  -1  365.36   14.10
  15 -14  -1  347.57   19.50
 -15  14   1  361.26   23.60
 -15  14   1  340.07   15.20
  14   1   1  368.76   15.90
  14   1   1  380.16   18.80
   1 -15   1  386.56   15.20
   1 -15   1  345.87   14.30
 -14   2  -1  977.60   34.70
   2  12  -1  981.10   29.70
 -14   2  -1  997.00   36.70
  12 -14  -1  967.30   34.10
  12 -14  -1 1000.20   27.10
   2  12  -1  918.61   34.50
 -14   2  -1  977.80   29.70
 -14   2  -1  948.61   28.60
  -2 -12   1 1010.40   29.00
  -2 -12   1 1025.50   30.10
  -2 -12   1 1010.00   28.40
  14  -2   1  993.90   29.40
 -12  14   1  966.60   28.80
  14  -2   1  938.41   38.20
  14  -2   1 1030.80   34.70
 -14   5  -1  881.51   34.10
 -14   5  -1  903.11   26.70
   5   9  -1  930.01   32.40
   5   9  -1  911.21   27.20
 -14   5  -1  920.11   33.70
   9 -14  -1  913.81   24.50
   9 -14  -1  931.31   30.30
  -5  -9   1  891.91   27.60
  -5  -9   1  866.71   25.80
  -5  -9   1  865.01   26.60
  14  -5   1  866.41   31.70
  -5  -9   1  900.11   32.40
  -9  14   1  863.81   26.10
  14  -5   1  847.22   26.20
   6 -14  -1  490.45   18.70
   8   6  -1  505.65   22.00
   6 -14  -1  487.15   15.20
   8   6  -1  475.85   17.20
   8   6  -1  444.36   19.60
  -8  -6   1  475.35   17.50
  14  -8   1  468.85   16.70
  -6  14   1  474.35   16.80
  -8  -6   1  462.65   21.20
  14  -8   1  432.56   21.00
  -8  -6   1  476.75   16.70
  11   3  -1  259.67   14.10
   3 -14  -1  244.98   13.60
  11   3  -1  253.27   15.70
 -14  11  -1  256.27   11.80
   3 -14  -1  259.27   10.10
 -14  11  -1  244.18   17.40
   3 -14  -1  251.97   10.20
  11   3  -1  250.17   11.80
  14 -11   1  219.88   10.60
  -3  14   1  220.78   11.10
  -3  14   1  212.18   15.00
 -11  -3   1  234.88   14.80
 -11  -3   1  232.58   11.70
  14 -11   1  228.98   14.90
 -11  -3   1  235.98   13.30
 -11  -3   1  207.48   10.40
   0 -14  -1  206.28    9.40
   0 -14  -1  206.08   10.10
   0 -14  -1  190.58    9.30
  14   0  -1  190.58   15.00
 -14  14  -1  208.48   11.30
   0 -14  -1  204.68    9.70
  14   0  -1  230.48   14.80
 -14  14  -1  199.88   17.00
   0  14   1  211.78   12.10
 -14   0   1  212.78   13.90
  14 -14   1  209.88   10.40
  14 -14   1  214.18   19.40
 -14   0   1  193.28   12.90
 -14   0   1  218.68   15.00
  17  -3  -1  170.18   10.50
  -3 -14  -1  149.99    7.60
  -3 -14  -1  158.48    9.20
  -3 -14  -1  171.88    9.10
  17  -3  -1  157.48   13.40
  14 -17   1  177.78   13.90
 -17   3   1  173.68   11.00
 -17   3   1  172.18   14.40
  14 -17   1  187.28   10.30
 -17   3   1  180.98   14.30
  -6 -14  -1  415.96   17.20
  20  -6  -1  385.16   23.80
  20  -6  -1  391.86   17.90
  14 -20   1  415.66   23.00
 -20   6   1  392.36   19.10
 -20   6   1  403.56   24.60
  14 -20   1  400.86   16.50
  20 -15  -1   39.60    5.20
 -15  -5  -1   46.40    6.00
 -15  -5  -1   44.00   10.10
  20 -15  -1   35.30    8.70
   5 -20   1   39.80    7.40
 -20  15   1   60.09   13.10
   5 -20   1   54.79    5.70
  15   5   1   50.69    6.70
  17 -15  -1  354.16   14.70
  17 -15  -1  367.86   21.00
 -15  -2  -1  350.76   18.80
 -15  -2  -1  350.96   16.30
 -15  -2  -1  315.97   21.00
  15   2   1  359.26   18.90
   2 -17   1  351.76   15.00
 -17  15   1  329.07   23.60
   2 -17   1  324.67   17.20
  15   2   1  346.97   16.20
  14 -15  -1  388.06   14.30
  14 -15  -1  366.76   25.00
 -15   1  -1  378.06   15.60
 -15   1  -1  359.46   19.50
 -15   1  -1  402.66   22.00
   1  14  -1  388.46   16.60
 -15   1  -1  358.86   16.10
  15  -1   1  355.96   15.80
  -1 -14   1  390.16   15.60
  -1 -14   1  391.56   15.20
  15  -1   1  387.46   19.70
  -1 -14   1  384.06   20.40
  15  -1   1  350.36   22.10
 -14  15   1  385.76   16.10
 -15   4  -1  738.43   31.20
  11 -15  -1  737.63   21.80
 -15   4  -1  807.62   31.30
   4  11  -1  761.72   30.20
  11 -15  -1  717.93   27.90
  -4 -11   1  744.13   24.60
 -11  15   1  742.03   24.00
  -4 -11   1  757.82   24.30
  15  -4   1  679.03   35.30
  15  -4   1  753.92   24.30
  15  -4   1  787.72   29.70
  -4 -11   1  767.12   23.60
 -15   7  -1  713.13   30.70
   7   8  -1  769.82   29.60
   8 -15  -1  751.52   21.50
   8 -15  -1  748.93   26.50
 -15   7  -1  755.62   31.80
  15  -7   1  765.92   23.80
  15  -7   1  750.42   29.40
  -7  -8   1  772.32   29.80
  -8  15   1  748.93   23.80
  -7  -8   1  717.93   23.00
  -7  -8   1  770.22   24.40
  10   5  -1  559.04   25.10
  10   5  -1  571.34   20.40
   5 -15  -1  584.34   18.00
 -15  10  -1  627.34   29.20
   5 -15  -1  578.04   17.70
   5 -15  -1  605.14   21.30
 -10  -5   1  586.94   22.30
 -10  -5   1  567.94   19.50
  15 -10   1  576.84   25.50
 -10  -5   1  555.64   20.30
  15 -10   1  580.04   19.60
  -5  15   1  543.25   19.60
  -5  15   1  532.85   27.30
 -10  -5   1  551.54   24.70
   2 -15  -1   12.70    4.10
  13   2  -1   18.60    5.70
   2 -15  -1   13.80    2.70
 -15  13  -1   10.30    4.10
  13   2  -1   16.50    4.20
 -15  13  -1   17.40    3.70
  13   2  -1   14.60    3.30
   2 -15  -1   17.50    3.10
 -13  -2   1   20.10    5.30
  15 -13   1   18.80    3.60
 -13  -2   1   21.20    4.80
  -2  15   1   18.00    4.20
  15 -13   1   15.80    4.00
 -13  -2   1   17.10    5.40
  16  -1  -1  428.16   22.70
  16  -1  -1  433.16   25.40
  -1 -15  -1  458.35   16.20
  -1 -15  -1  456.15   16.60
  -1 -15  -1  468.45   16.30
  -1 -15  -1  466.05   15.40
  16  -1  -1  478.45   18.90
  15 -16   1  469.25   24.10
 -16   1   1  465.75   19.40
 -16   1   1  441.86   22.80
 -16   1   1  456.45   24.00
  15 -16   1  439.56   17.10
  -4 -15  -1   -0.10    1.50
  19  -4  -1    0.20    1.70
  19  -4  -1    0.90    2.30
  -4 -15  -1   -1.20    1.40
 -19   4   1    2.90    3.40
  15 -19   1    2.10    2.90
 -19   4   1   -3.30    1.80
  15 -19   1    0.50    1.50
 -16  -3  -1  182.28   14.00
  19 -16  -1  200.68   16.40
  19 -16  -1  195.78   10.70
 -16  -3  -1  179.08   16.00
 -16  -3  -1  182.18   12.00
   3 -19   1  191.08   12.70
 -19  16   1  203.78   19.10
  16   3   1  189.18   12.30
   3 -19   1  203.68   11.20
  16   3   1  215.68   14.50
  16 -16  -1   26.00    6.00
 -16   0  -1   37.00    7.50
   0  16  -1   34.90   10.80
  16 -16  -1   42.50    4.60
 -16   0  -1   32.30    5.50
   0 -16   1   36.50    4.60
  16   0   1   55.99    6.20
  16   0   1   51.39    7.10
 -16  16   1   56.59   12.00
   0 -16   1   43.70    5.60
   0 -16   1   53.49    5.70
 -16   3  -1  781.22   33.20
   3  13  -1  759.22   26.10
 -16   3  -1  763.72   26.20
  13 -16  -1  763.52   23.10
 -16   3  -1  793.22   25.50
  13 -16  -1  781.12   30.80
  -3 -13   1  805.32   25.50
  16  -3   1  807.32   26.20
 -13  16   1  782.42   25.70
  16  -3   1  749.03   35.30
  -3 -13   1  804.12   36.20
  10 -16  -1  489.15   16.10
   6  10  -1  471.35   23.10
  10 -16  -1  491.85   21.30
 -16   6  -1  496.85   25.40
   6  10  -1  496.45   19.10
  -6 -10   1  503.05   23.90
  -6 -10   1  489.05   18.50
 -10  16   1  495.05   18.40
  -6 -10   1  473.35   17.70
  -6 -10   1  477.15   19.20
   7 -16  -1  647.74   19.50
 -16   9  -1  663.03   30.60
   7 -16  -1  657.43   19.50
   7 -16  -1  643.74   23.70
   9   7  -1  637.74   27.80
  16  -9   1  592.74   27.00
  -9  -7   1  582.94   26.50
  -7  16   1  622.44   21.60
  16  -9   1  659.43   21.80
  -9  -7   1  639.04   22.30
  -9  -7   1  626.84   23.30
   4 -16  -1  616.34   18.90
  12   4  -1  650.93   25.40
  12   4  -1  609.44   21.70
   4 -16  -1  649.93   19.30
   4 -16  -1  607.54   21.30
  12   4  -1  610.54   28.90
 -16  12  -1  519.05   25.70
 -12  -4   1  571.94   26.50
 -12  -4   1  621.24   22.20
  16 -12   1  584.34   27.00
  -4  16   1  581.24   28.00
  16 -12   1  596.04   20.60
  -4  16   1  613.14   23.60
 -12  -4   1  528.45   20.10
 -12  -4   1  607.64   24.50
   1 -16  -1  537.85   18.10
   1 -16  -1  548.35   18.00
  15   1  -1  522.75   27.80
   1 -16  -1  559.64   18.40
 -16  15  -1  512.05   29.90
  15   1  -1  510.65   24.40
  15   1  -1  563.14   20.90
  16 -15   1  553.24   26.70
 -15  -1   1  531.35   26.50
  16 -15   1  503.65   19.00
 -15  -1   1  494.55   20.60
  -1  16   1  495.55   22.50
  18  -2  -1   77.39    9.80
  18  -2  -1   74.09    7.20
  -2 -16  -1   62.29    5.90
  16 -18   1   71.79    9.20
  16 -18   1   66.29    6.10
 -18   2   1   75.79    9.80
 -18   2   1   63.69    7.20
 -17  -1  -1  131.19   10.00
  18 -17  -1  126.19   12.60
  18 -17  -1  129.19    8.30
 -17  -1  -1  116.19   11.80
 -17  -1  -1  130.79   13.50
  17   1   1  127.29    9.70
   1 -18   1  133.29    9.00
   1 -18   1  118.69    9.90
   1 -18   1  118.09    9.40
  17   1   1  118.49   11.30
 -18  17   1  133.89   15.50
 -17   2  -1  212.48   12.40
  15 -17  -1  219.18   10.20
 -17   2  -1  198.98   16.00
 -17   2  -1  199.88   15.30
  15 -17  -1  198.78   14.60
   2  15  -1  171.48   17.90
  17  -2   1  193.88   11.70
  -2 -15   1  181.78   10.30
  17  -2   1  198.68   14.60
  -2 -15   1  181.28   11.10
  -2 -15   1  192.68   11.00
 -17   5  -1   76.59    7.10
 -17   5  -1   69.59    8.70
 -17   5  -1   68.79   11.50
  12 -17  -1   63.39    5.10
  12 -17  -1   54.39    7.20
  17  -5   1   69.69    6.50
  -5 -12   1   73.29    6.60
  17  -5   1   68.79    8.60
 -12  17   1   73.69    6.60
  -5 -12   1   70.69    7.70
   9 -17  -1  507.95   16.60
 -17   8  -1  507.55   26.30
   8   9  -1  470.85   20.20
   9 -17  -1  487.85   21.10
 -17   8  -1  473.65   25.90
  17  -8   1  520.95   19.30
  -8  -9   1  493.25   21.80
  -8  -9   1  500.55   20.10
  -8  -9   1  557.94   28.20
  -9  17   1  499.05   19.10
  17  -8   1  506.75   24.70
 -17  11  -1  444.26   25.80
   6 -17  -1  442.26   15.50
  11   6  -1  437.36   18.20
   6 -17  -1  441.36   15.50
   6 -17  -1  450.25   18.90
 -11  -6   1  449.66   33.60
  17 -11   1  470.05   17.80
 -11  -6   1  489.25   20.60
 -11  -6   1  454.75   18.70
  17 -11   1  483.95   24.20
  -6  17   1  466.55   25.10
  -6  17   1  485.75   18.70
 -11  -6   1  457.95   17.70
  14   3  -1 1188.48   46.00
  14   3  -1 1271.87   42.70
 -17  14  -1 1329.07   51.29
   3 -17  -1 1283.07   34.10
   3 -17  -1 1253.47   35.80
  14   3  -1 1301.07   38.10
   3 -17  -1 1252.07   33.80
  17 -14   1 1298.17   46.00
 -14  -3   1 1250.77   44.90
  17 -14   1 1294.87   36.30
 -14  -3   1 1259.07   58.89
 -14  -3   1 1280.27   38.30
   0 -17  -1  390.06   15.20
   0 -17  -1  380.26   14.90
 -17  17  -1  397.86   27.40
   0 -17  -1  395.26   14.00
  17   0  -1  409.26   18.10
   0 -17  -1  396.16   14.20
  17   0  -1  382.36   21.70
 -17   0   1  370.86   18.10
  17 -17   1  339.07   21.60
  17 -17   1  399.56   16.50
 -17   0   1  391.76   23.20
 -17  20  -1   87.49   16.80
  -3 -17  -1  105.59    7.70
  20  -3  -1  107.79   12.00
 -20   3   1   93.99    9.10
  17 -20   1   79.79   10.70
  17 -20   1  104.79    8.10
 -20   3   1   92.99   11.90
 -18   1  -1  243.48   14.10
 -18   1  -1  238.58   18.60
  17 -18  -1  225.58   16.70
  17 -18  -1  220.28   11.00
 -17  18   1  251.77   22.00
  -1 -17   1  237.38   12.90
  18  -1   1  219.18   16.10
  -1 -17   1  235.08   12.50
  18  -1   1  226.58   13.40
  14 -18  -1  444.06   16.00
 -18   4  -1  418.06   24.70
  14 -18  -1  438.86   22.70
 -18   4  -1  449.26   19.30
  -4 -14   1  420.46   19.10
  -4 -14   1  418.46   17.80
  -4 -14   1  446.16   18.30
  18  -4   1  435.36   23.30
  18  -4   1  407.66   18.10
   7  11  -1   96.69   10.50
 -18   7  -1   86.09   10.70
  11 -18  -1   88.39    6.20
  11 -18  -1   92.09    8.80
  -7 -11   1   92.89   10.40
  -7 -11   1   94.99    7.40
  -7 -11   1  111.39    8.50
  18  -7   1  117.49   11.20
  -7 -11   1   99.59    8.00
  18  -7   1  104.19    8.10
   8 -18  -1  174.48    8.70
   8 -18  -1  172.58    8.70
   8 -18  -1  176.28   11.40
  10   8  -1  162.58   14.00
 -18  10  -1  180.68   15.80
 -10  -8   1  174.68   10.80
 -10  -8   1  164.98   11.10
  18 -10   1  173.48   14.30
 -10  -8   1  185.08   14.50
  18 -10   1  152.98    9.70
  -8  18   1  169.38   11.40
   5 -18  -1  376.86   14.30
  13   5  -1  389.86   17.40
  13   5  -1  359.66   22.10
   5 -18  -1  354.66   13.90
 -18  13  -1  386.36   25.20
   5 -18  -1  386.06   16.70
 -13  -5   1  400.46   17.80
  18 -13   1  394.46   16.40
  18 -13   1  396.86   22.60
 -13  -5   1  409.36   22.70
 -13  -5   1  397.36   19.70
 -18  16  -1  155.08   16.70
   2 -18  -1  129.49    8.00
  16   2  -1  137.29   10.20
   2 -18  -1  131.89    8.00
   2 -18  -1  133.89    8.30
  16   2  -1  130.39   11.90
   2 -18  -1  135.49    8.00
  18 -16   1  141.59   13.40
 -16  -2   1  125.59   11.60
  18 -16   1  135.19    9.10
 -16  -2   1  125.09   10.00
 -16  -2   1  113.59   12.20
  19  -1  -1  360.16   22.40
  -1 -18  -1  372.06   15.40
  -1 -18  -1  377.06   15.30
 -18  19  -1  377.26   28.20
  18 -19   1  411.46   17.00
 -19   1   1  389.46   24.40
 -19   1   1  346.97   25.80
  18 -19   1  409.96   30.70
  16 -19  -1  231.08   11.10
 -19   3  -1  235.38   13.90
  16 -19  -1  231.98   16.60
 -19   3  -1  243.98   19.00
  19  -3   1  206.48   15.90
  -3 -16   1  216.68   12.30
  19  -3   1  221.08   13.20
  -3 -16   1  215.78   12.10
 -19   6  -1  204.18   12.60
 -19   6  -1  216.78   17.50
  13 -19  -1  204.58   14.50
  13 -19  -1  199.58    9.70
  -6 -13   1  196.58   11.80
  19  -6   1  212.38   12.30
  -6 -13   1  198.68   11.50
  19  -6   1  175.08   14.90
  10 -19  -1   48.80    6.30
 -19   9  -1   43.20   10.00
  10 -19  -1   39.80    4.20
  -9 -10   1   44.10    5.40
  19  -9   1   28.70    4.80
  -9 -10   1   32.20    5.90
  19  -9   1   45.90    9.00
  -9 -10   1   34.80    8.30
   7 -19  -1  102.99    6.70
   7 -19  -1   95.19    6.50
   7 -19  -1  100.19    8.20
 -19  12  -1  103.79   12.40
 -12  -7   1  105.39    8.80
 -12  -7   1  119.09    9.90
  19 -12   1  108.89   11.50
  19 -12   1  115.69    8.50
 -12  -7   1  115.99   11.90
  15   4  -1  155.58   11.00
   4 -19  -1  168.48    9.90
   4 -19  -1  158.18    8.70
 -19  15  -1  176.78   17.30
   4 -19  -1  162.88    8.90
 -15  -4   1  158.78   14.40
 -15  -4   1  157.48   12.90
  19 -15   1  170.78   10.50
 -15  -4   1  158.68   11.20
  19 -15   1  180.58   15.50
 -19  18  -1   86.89   15.80
  18   1  -1   81.79   10.50
   1 -19  -1   71.49    7.00
   1 -19  -1   88.09    6.80
  19 -18   1   96.59    7.70
  19 -18   1   90.59   11.40
 -18  -1   1  111.19   12.40
 -20   5  -1  242.88   14.20
  15 -20  -1  235.28   16.50
  15 -20  -1  210.58   13.20
 -20   5  -1  219.88   18.30
  -5 -15   1  229.48   13.10
  20  -5   1  214.68   17.10
  20  -5   1  217.18   13.30
  -5 -15   1  225.68   12.40
  12 -20  -1  357.96   13.80
  12 -20  -1  315.67   18.30
 -20   8  -1  312.57   22.40
  -8 -12   1  343.87   16.50
  20  -8   1  359.06   22.20
  20  -8   1  341.97   16.50
  -8 -12   1  347.97   16.40
   9 -20  -1  184.88    9.40
   9 -20  -1  180.88   12.10
   9 -20  -1  183.58    9.20
 -20  11  -1  178.98   16.60
 -11  -9   1  190.68   12.60
 -11  -9   1  171.28   15.20
  20 -11   1  195.48   11.60
  20 -11   1  174.38   15.30
 -11  -9   1  190.88   12.10
   6 -20  -1  324.87   13.00
   6 -20  -1  310.27   15.10
 -20  14  -1  280.17   22.40
  14   6  -1  315.77   16.30
   6 -20  -1  310.57   12.80
 -14  -6   1  298.17   16.00
  20 -14   1  306.07   20.70
  20 -14   1  297.37   14.90
 -14  -6   1  309.37   17.90
 -14  -6   1  333.47   21.40
  17   3  -1   27.10    5.30
   3 -20  -1   30.20    5.20
 -20  17  -1   20.90    7.30
   3 -20  -1   36.30    4.40
  17   3  -1   35.00    7.40
   3 -20  -1   37.30    5.10
  20 -17   1   35.00    7.10
 -17  -3   1   41.30    9.80
  20 -17   1   43.40    5.70
  14 -21  -1  531.65   21.70
  14 -21  -1  514.45   25.50
 -21   7  -1  438.76   29.60
 -21   7  -1  559.94   30.70
  -7 -14   1  510.75   20.90
  21  -7   1  509.05   32.40
  21  -7   1  583.24   29.40
  -7 -14   1  539.45   21.80
  11 -21  -1   27.20    4.20
  11 -21  -1   16.50    5.00
 -21  10  -1   46.70   16.50
  11 -21  -1   39.00    4.20
  21 -10   1   33.10    6.00
 -10 -11   1   31.00    7.50
 -10 -11   1   23.80    5.20
 -10 -11   1   28.60    5.70
  21 -10   1   22.80    9.40
 -21  13  -1  294.37   22.70
   8 -21  -1  263.07   11.80
   8 -21  -1  262.27   14.70
   8 -21  -1  256.57   11.60
 -13  -8   1  246.58   19.20
  21 -13   1  285.37   14.70
 -13  -8   1  268.87   15.00
  21 -13   1  256.07   19.60
   0  -1  -2 1458.35   33.90
  -1   1  -2 1464.25   32.60
  -1   1  -2 1475.65   33.60
  -1   0   2 1561.44   32.40
   1  -1   2 1581.84   33.90
  -1   0   2 1590.84   34.90
   0   2  -2 5971.60  238.48
  -2   0  -2 6334.17  206.58
   2  -2  -2 6625.54  178.58
  -2   2   2 5807.52  172.98
   2   0   2 6641.64  208.08
   0  -2   2 5962.10  238.78
   3  -1  -2  640.84   14.40
   3  -1  -2  638.34   17.20
  -1  -2  -2  642.94   17.50
  -1  -2  -2  632.84   13.70
  -1  -2  -2  657.43   13.60
   1   2   2  569.14   16.90
  -3   1   2  613.64   16.10
  -3   1   2  584.34   14.40
   1   2   2  597.64   14.00
  -3   1   2  653.53   17.30
   1   2   2  589.64   13.90
  -3  -1  -2 2716.33   61.49
   4  -3  -2 2779.62   60.69
  -3  -1  -2 2734.73   57.39
  -3  -1  -2 2721.73   58.89
   3   1   2 2671.03   58.29
  -4   3   2 2541.85   60.09
   3   1   2 2555.64   61.19
   1  -3  -2 9253.17  255.57
  -3   2  -2 9317.07  311.27
   2   1  -2 9775.92  332.57
  -1   3   2 9185.38  256.67
  -2  -1   2 9999.00  336.87
   3  -2   2 9140.39  306.97
  -3   5  -2  401.16   11.70
   5  -2  -2  404.66   10.80
  -2  -3  -2  411.26   10.60
  -2  -3  -2  390.06   14.10
  -2  -3  -2  415.26   10.30
   2   3   2  416.76   10.90
  -5   2   2  400.46   11.00
   3  -5   2  411.56   11.70
  -5   2   2  416.36   13.80
   2   3   2  409.36   10.70
  -5   2   2  396.76   13.70
  -2   6  -2 1928.51   44.20
  -4  -2  -2 1913.21   43.70
  -4  -2  -2 1864.51   48.00
   6  -4  -2 1960.50   47.20
   6  -4  -2 1902.31   42.50
  -4  -2  -2 1962.50   43.20
  -4  -2  -2 1952.20   42.80
  -6   4   2 1920.01   42.90
   4   2   2 2013.20   43.60
   4   2   2 1910.21   43.10
   2  -6   2 1850.51   43.90
   4   2   2 1978.00   48.30
   4   2   2 1912.81   43.40
  -6   4   2 1900.11   47.10
  -4   1  -2 2418.66   57.29
  -4   1  -2 2453.25   57.79
   3  -4  -2 2528.35   55.59
   1   3  -2 2499.75   55.09
   4  -1   2 2529.15   58.29
  -3   4   2 2470.85   55.59
   4  -1   2 2549.34   56.69
   0  -4  -2 7588.34  263.77
  -4   4  -2 6569.74  287.77
   4  -4   2 7606.94  296.87
  -4   0   2 6742.23  291.37
   0   4   2 6128.49  245.28
  -3  -4  -2 4148.08   89.19
  -4   7  -2 4361.56   91.69
   7  -3  -2 4116.29   95.69
  -3  -4  -2 4306.47   90.09
  -3  -4  -2 4114.89   96.39
   3   4   2 4220.68   88.99
  -7   3   2 4133.39   95.99
   3   4   2 4155.48   96.19
   3   4   2 4252.87   90.59
  -7   3   2 4145.39   95.19
  -5  -3  -2 1620.14   36.90
  -5  -3  -2 1642.94   43.40
   8  -5  -2 1576.24   42.10
   8  -5  -2 1552.44   36.70
  -5  -3  -2 1590.84   37.30
  -5  -3  -2 1585.94   37.70
  -3   8  -2 1635.04   38.60
   5   3   2 1617.64   43.30
   3  -8   2 1590.54   38.10
   5   3   2 1623.24   37.70
   5   3   2 1579.74   37.40
  -8   5   2 1592.74   42.20
  -8   5   2 1480.65   45.30
  -8   5   2 1601.04   37.20
   5   3   2 1596.64   37.80
   0   5  -2  417.56   12.50
   5  -5  -2  426.86   14.10
   0   5  -2  434.56   14.10
  -5   0  -2  433.56   12.10
  -5   0  -2  445.76   14.00
   5  -5  -2  426.66   10.90
  -5   0  -2  428.16   11.80
  -5   0  -2  429.26   15.40
   5   0   2  418.56   13.30
  -5   5   2  431.26   11.40
   5   0   2  428.26   12.00
   5   0   2  434.66   15.70
  -5   5   2  436.26   14.30
   2  -5  -2 2860.41   63.79
   3   2  -2 2943.81   65.39
  -5   3  -2 2944.01   64.29
   3   2  -2 2791.02   64.29
  -5   3  -2 2756.42   68.39
  -3  -2   2 3169.78   67.59
  -2   5   2 2999.70   64.49
  -2   5   2 2933.21   62.79
  -3  -2   2 3076.49   65.49
   5  -3   2 3062.39   68.49
   5  -3   2 2952.40   69.59
  -1  -5  -2 1351.06   30.20
   6  -1  -2 1364.36   31.70
   6  -1  -2 1320.87   35.40
  -1  -5  -2 1352.66   36.50
   6  -1  -2 1382.86   35.60
  -5   6  -2 1339.97   32.20
  -1  -5  -2 1389.66   30.60
   1   5   2 1375.86   36.30
   1   5   2 1357.16   31.20
   5  -6   2 1329.97   32.10
   5  -6   2 1329.27   37.30
  -6   1   2 1312.37   31.60
  -6   1   2 1333.47   34.50
   1   5   2 1359.86   30.90
  -6   1   2 1379.76   35.60
  -4  -5  -2  535.35   15.10
  -4  -5  -2  533.85   20.70
  -4  -5  -2  527.15   15.60
  -4  -5  -2  534.55   14.70
   9  -4  -2  532.15   17.30
  -5   9  -2  543.15   16.80
   4   5   2  554.84   20.80
   4   5   2  584.04   16.80
   4   5   2  574.54   16.40
   5  -9   2  567.04   16.70
  -9   4   2  562.34   20.90
  -9   4   2  586.14   16.30
  -9   4   2  571.84   20.40
  -6  -4  -2  842.22   21.90
  10  -6  -2  868.91   27.90
  -4  10  -2  846.72   23.70
  -6  -4  -2  857.61   22.70
  -6  -4  -2  857.81   22.90
  10  -6  -2  838.92   22.10
 -10   6   2  820.62   31.70
   6   4   2  824.12   22.70
 -10   6   2  809.92   22.50
   6   4   2  824.32   22.70
   4 -10   2  818.72   23.00
 -10   6   2  798.22   28.90
   6   4   2  817.02   40.20
   6   4   2  832.52   23.10
   7  -6  -2 1092.89   25.90
  -1   7  -2 1115.29   28.00
  -6  -1  -2 1111.59   27.20
  -1   7  -2 1141.89   30.80
   7  -6  -2 1100.89   30.60
  -6  -1  -2 1075.99   26.60
  -6  -1  -2 1100.19   28.90
  -7   6   2 1117.59   31.20
  -7   6   2 1103.89   26.50
   1  -7   2 1058.99   28.00
   6   1   2 1109.09   28.50
   6   1   2 1089.19   32.30
   4  -6  -2  613.74   14.10
  -6   2  -2  607.24   19.80
  -6   2  -2  610.04   15.80
   2   4  -2  607.54   16.30
   2   4  -2  613.34   17.50
  -6   2  -2  608.84   19.20
   4  -6  -2  628.14   17.20
   6  -2   2  572.14   15.70
  -2  -4   2  566.14   17.40
   6  -2   2  582.34   18.40
  -4   6   2  566.64   17.20
  -4   6   2  564.74   14.70
  -2  -4   2  540.85   17.80
   5   1  -2 3890.01   89.89
   5   1  -2 4042.40   88.99
   1  -6  -2 3861.81   84.39
  -6   5  -2 3927.51   92.69
   1  -6  -2 3990.10   84.29
  -1   6   2 4164.38   91.79
  -5  -1   2 3917.41   89.79
  -5  -1   2 4014.00   88.69
  -1   6   2 4153.08   85.39
   6  -5   2 3919.41   91.59
  -2  -6  -2 1621.74   43.90
   8  -2  -2 1434.26   39.30
  -2  -6  -2 1616.94   36.40
  -6   8  -2 1686.33   38.80
   8  -2  -2 1620.44   43.60
  -2  -6  -2 1605.54   36.80
   8  -2  -2 1587.74   42.80
   6  -8   2 1633.84   38.40
   2   6   2 1600.64   37.60
   6  -8   2 1598.54   44.30
  -8   2   2 1552.24   42.10
  -8   2   2 1675.53   42.60
   2   6   2 1598.04   43.40
  -8   2   2 1564.54   37.70
   2   6   2 1581.84   37.20
  11  -5  -2 1650.73   40.40
  -6  11  -2 1633.44   41.80
  -5  -6  -2 1621.14   40.20
  -5  -6  -2 1621.44   39.50
  11  -5  -2 1695.93   47.30
  -5  -6  -2 1643.14   39.20
  -5  -6  -2 1679.23   48.20
   5   6   2 1709.83   41.30
 -11   5   2 1669.83   40.90
 -11   5   2 1694.43   47.30
   6 -11   2 1685.33   41.20
   5   6   2 1609.84   47.40
 -11   5   2 1783.42   49.00
   6 -11   2 1708.53   48.40
   5   6   2 1694.43   40.90
  -7  -5  -2 1866.71   53.49
  -7  -5  -2 1908.31   45.50
  12  -7  -2 1861.21   52.29
  -7  -5  -2 1893.41   45.60
  -7  -5  -2 1932.31   44.70
  12  -7  -2 1923.41   44.90
  -5  12  -2 1855.61   46.70
 -12   7   2 1813.42   54.49
 -12   7   2 1899.51   53.29
   7   5   2 1866.91   46.00
   7   5   2 1853.11   45.70
   5 -12   2 1814.52   45.70
   7   5   2 1798.32   52.89
   7   5   2 1816.82   45.50
 -12   7   2 1878.71   45.60
  -7  -2  -2 1296.57   31.40
  -7  -2  -2 1281.07   30.70
   9  -7  -2 1221.88   35.60
  -7  -2  -2 1291.57   32.90
  -2   9  -2 1210.98   32.70
  -7  -2  -2 1297.77   37.60
   9  -7  -2 1279.97   30.10
  -9   7   2 1175.68   36.00
   7   2   2 1201.88   31.10
   7   2   2 1224.48   32.40
  -9   7   2 1241.08   30.70
   2  -9   2 1187.68   31.40
   7   2   2 1253.67   37.60
  -7   1  -2  661.93   18.00
   1   6  -2  637.14   18.50
   6  -7  -2  640.64   20.30
  -7   1  -2  664.23   21.20
   1   6  -2  673.03   20.70
  -7   1  -2  634.84   22.30
   6  -7  -2  654.83   16.50
   7  -1   2  718.93   23.80
   7  -1   2  715.43   21.00
  -6   7   2  697.93   17.50
   7  -1   2  675.43   18.20
  -1  -6   2  656.73   20.70
  -6   7   2  712.93   21.50
  -7   4  -2 2130.49   48.30
  -7   4  -2 2056.09   53.99
  -7   4  -2 2151.28   54.19
   3  -7  -2 2125.39   48.40
   3  -7  -2 2128.39   45.90
   3  -7  -2 2116.29   45.90
   4   3  -2 2110.79   48.40
   4   3  -2 2205.88   48.70
   4   3  -2 2177.48   50.69
   7  -4   2 2073.59   52.49
  -4  -3   2 2151.48   50.59
  -4  -3   2 2161.78   51.39
  -3   7   2 2046.90   46.90
  -4  -3   2 2119.49   48.30
  -4  -3   2 2058.79   48.60
   7   0  -2  408.36   16.10
   0  -7  -2  403.36   11.80
   0  -7  -2  412.46   11.70
   7   0  -2  412.66   16.20
  -7   7  -2  420.76   13.60
  -7   0   2  474.85   16.70
  -7   0   2  461.75   16.00
   0   7   2  477.65   17.90
   0   7   2  458.35   13.00
   7  -7   2  455.35   17.90
  -7   0   2  461.25   14.10
  -3  -7  -2  925.41   23.90
  -3  -7  -2  961.90   31.70
  -3  -7  -2  959.70   24.60
  10  -3  -2  932.11   30.40
  10  -3  -2  941.71   25.30
  -7  10  -2  951.80   26.20
   7 -10   2  988.20   26.00
 -10   3   2  980.80   25.60
   3   7   2  969.60   31.70
   7 -10   2  936.71   31.40
 -10   3   2  951.40   30.50
 -10   3   2  972.70   30.70
   3   7   2  946.71   25.40
   3   7   2  973.10   25.20
  13  -6  -2  225.28   13.90
  -6  -7  -2  233.28    9.20
  -6  -7  -2  234.68   10.10
  -6  -7  -2  227.48   14.40
  -6  -7  -2  232.98    9.40
  -7  13  -2  223.08   10.80
  13  -6  -2  226.38    9.90
 -13   6   2  250.77   14.80
   6   7   2  222.78   10.20
   6   7   2  236.48   10.70
   6   7   2  227.48   14.40
   7 -13   2  244.38   14.40
 -13   6   2  229.78   14.60
 -13   6   2  230.18   10.40
   7 -13   2  218.28   10.10
  -8  -6  -2  826.02   31.90
  -8  -6  -2  831.52   24.40
  14  -8  -2  829.62   30.70
  -8  -6  -2  831.62   23.40
  -8  -6  -2  822.62   24.30
  -6  14  -2  821.72   25.60
  14  -8  -2  807.52   23.60
   8   6   2  801.82   24.60
 -14   8   2  826.82   24.70
   8   6   2  827.12   25.30
   6 -14   2  802.92   30.30
   6 -14   2  802.12   24.30
   8   6   2  798.92   31.20
 -14   8   2  759.42   31.70
  11  -8  -2  794.22   21.50
  -8  -3  -2  768.12   21.80
  -8  -3  -2  726.93   28.10
  -8  -3  -2  766.22   22.50
  -3  11  -2  782.22   23.50
  11  -8  -2  789.92   27.50
  -8  -3  -2  796.82   24.00
   8   3   2  837.62   23.10
   3 -11   2  779.42   22.80
   8   3   2  812.02   23.90
 -11   8   2  819.32   22.50
   8   3   2  833.52   29.70
 -11   8   2  817.92   28.50
 -11   8   2  774.92   30.10
   0   8  -2 2497.05   57.69
  -8   0  -2 2524.15   60.29
  -8   0  -2 2477.55   56.49
   8  -8  -2 2407.26   60.79
   8  -8  -2 2485.85   55.09
  -8   0  -2 2478.55   57.09
   0   8  -2 2444.46   61.29
  -8   0  -2 2442.46   63.39
   8   0   2 2483.15   64.29
  -8   8   2 2464.05   56.19
   8   0   2 2481.05   56.99
   8   0   2 2530.55   59.79
  -8   8   2 2586.94   62.49
   0  -8   2 2488.75   57.49
   5  -8  -2  362.96   12.90
   3   5  -2  374.76   12.20
   5  -8  -2  369.56   10.00
  -8   3  -2  379.96   15.50
  -8   3  -2  377.26   11.80
   3   5  -2  383.16   14.10
   8  -3   2  341.17   16.10
  -3  -5   2  355.36   12.10
  -5   8   2  361.86   10.90
  -3  -5   2  354.26   11.70
   8  -3   2  343.37   14.70
  -5   8   2  352.26   13.70
  -3  -5   2  352.16   13.80
  -3  -5   2  340.37   13.40
   2  -8  -2 1093.49   25.30
   2  -8  -2 1060.69   24.00
  -8   6  -2 1055.09   32.90
  -8   6  -2 1041.80   26.30
   2  -8  -2 1049.79   23.90
   6   2  -2 1008.20   26.00
   6   2  -2 1060.49   29.40
   6   2  -2 1049.30   33.50
  -6  -2   2 1064.39   29.10
  -2   8   2  977.60   25.00
  -2   8   2  964.50   30.80
  -6  -2   2  965.40   28.80
  -6  -2   2  946.11   25.70
   8  -6   2  922.51   30.10
  -6  -2   2  971.20   26.30
   9  -1  -2   48.50    3.90
  -8   9  -2   44.80    4.10
  -1  -8  -2   47.40    3.40
   9  -1  -2   53.79    5.60
   9  -1  -2   46.70    5.60
  -1  -8  -2   47.40    3.20
  -9   1   2   64.89    4.50
  -9   1   2   67.99    6.10
  -9   1   2   64.99    4.80
   8  -9   2   65.39    4.60
  -9   1   2   67.89    6.10
   1   8   2   67.79    4.50
   8  -9   2   70.79    6.90
   1   8   2   63.59    7.90
  -4  -8  -2  256.57   10.00
  -8  12  -2  266.77   11.40
  -4  -8  -2  241.98   14.60
  12  -4  -2  237.78   10.20
  -4  -8  -2  246.88    8.30
  12  -4  -2  256.67   14.30
  -4  -8  -2  234.38    9.20
   4   8   2  251.57   10.70
   4   8   2  229.98   10.00
   8 -12   2  256.97   14.60
 -12   4   2  240.28   13.80
   4   8   2  235.28   14.30
 -12   4   2  238.28   14.00
   8 -12   2  226.28   10.20
 -12   4   2  239.48   10.40
  -7  -8  -2  595.34   18.50
  -7  -8  -2  588.24   19.70
  -8  15  -2  591.34   21.10
  15  -7  -2  577.14   25.90
  15  -7  -2  614.04   19.90
  -7  -8  -2  586.54   18.80
  -7  -8  -2  589.74   26.90
   8 -15   2  646.44   26.40
 -15   7   2  605.04   20.50
 -15   7   2  619.34   27.60
   7   8   2  609.54   20.90
   7   8   2  599.24   26.90
   7   8   2  644.04   21.00
   8 -15   2  632.14   20.50
  16  -9  -2  378.96   20.70
  -7  16  -2  387.06   16.60
  -9  -7  -2  392.56   14.70
  -9  -7  -2  367.46   21.20
  -9  -7  -2  397.56   15.40
  16  -9  -2  393.96   15.20
  -9  -7  -2  378.16   15.40
   7 -16   2  393.86   20.30
 -16   9   2  415.66   23.00
   9   7   2  417.06   16.40
 -16   9   2  420.76   16.30
   7 -16   2  411.86   15.70
  13  -9  -2  345.77   12.60
  -9  -4  -2  341.37   12.80
  -9  -4  -2  350.36   14.50
  13  -9  -2  341.87   17.70
  -9  -4  -2  350.56   18.40
  -4  13  -2  342.67   17.80
  -9  -4  -2  349.67   13.50
  -4  13  -2  343.17   14.20
   9   4   2  371.06   14.70
   9   4   2  353.56   13.80
   9   4   2  348.27   18.80
 -13   9   2  356.26   13.60
   4 -13   2  348.57   13.60
 -13   9   2  379.16   19.10
 -13   9   2  380.06   20.50
  -1  10  -2 1460.35   41.40
  -9  -1  -2 1434.56   38.80
  -9  -1  -2 1408.56   36.00
  -9  -1  -2 1383.76   35.20
  10  -9  -2 1393.36   34.10
  -9  -1  -2 1460.35   43.00
  -1  10  -2 1415.06   36.80
  10  -9  -2 1410.66   40.70
   9   1   2 1493.85   38.70
   9   1   2 1412.46   43.30
 -10   9   2 1425.56   42.10
   9   1   2 1439.96   36.10
 -10   9   2 1388.56   36.20
   1 -10   2 1401.96   36.30
  -9   2  -2  624.54   23.40
  -9   2  -2  633.84   22.20
   7  -9  -2  616.24   16.30
   2   7  -2  620.84   20.90
   7  -9  -2  630.24   20.90
   2   7  -2  609.44   21.10
  -9   2  -2  632.44   18.10
   9  -2   2  626.44   21.20
  -2  -7   2  625.34   18.80
  -7   9   2  653.63   17.60
   9  -2   2  659.83   24.80
  -7   9   2  647.74   22.20
   9  -2   2  632.44   18.30
  -2  -7   2  617.04   20.60
  -9   5  -2 3526.95   85.29
   5   4  -2 3570.24   81.39
  -9   5  -2 3566.74   77.89
   4  -9  -2 3566.74   78.39
   4  -9  -2 3550.54   75.19
  -9   5  -2 3545.35   85.79
   5   4  -2 3513.75   78.19
   5   4  -2 3488.45   77.89
  -5  -4   2 3438.06   80.89
   9  -5   2 3443.66   83.19
  -5  -4   2 3491.65   81.39
  -5  -4   2 3459.95   78.29
  -5  -4   2 3413.86   77.59
  -4   9   2 3416.66   76.49
   9  -5   2 3344.77   77.49
   8   1  -2  592.64   21.20
   8   1  -2  595.14   17.40
   8   1  -2  609.94   21.20
  -9   8  -2  614.54   24.50
   1  -9  -2  607.74   15.60
   1  -9  -2  616.34   15.50
   1  -9  -2  582.14   15.60
  -9   8  -2  609.74   17.80
  -1   9   2  538.45   16.50
  -8  -1   2  520.05   17.40
   9  -8   2  546.45   17.10
  -8  -1   2  542.85   17.00
   9  -8   2  578.34   22.00
  -1   9   2  487.25   25.70
  -8  -1   2  571.74   20.30
  -8  -1   2  531.05   20.00
  -2  -9  -2 1938.21   54.79
  -2  -9  -2 1937.01   45.20
  11  -2  -2 1964.90   46.80
  -2  -9  -2 1994.50   44.70
  11  -2  -2 1982.20   53.39
  11  -2  -2 2011.40   61.19
  -9  11  -2 1953.40   47.60
 -11   2   2 1935.71   47.70
   2   9   2 1879.91   53.79
   9 -11   2 1885.31   53.79
 -11   2   2 1869.01   46.50
 -11   2   2 1849.31   52.59
   2   9   2 1883.71   46.40
   9 -11   2 1856.31   46.50
 -11   2   2 1894.61   52.59
  14  -5  -2  117.29   10.10
  -5  -9  -2  116.59    6.80
  -5  -9  -2  114.39    5.40
  14  -5  -2  107.89    6.90
  -5  -9  -2  115.19    6.30
  -9  14  -2  117.79    7.80
  -5  -9  -2  107.29   10.20
   5   9   2   89.09    6.40
 -14   5   2   93.29    6.60
   5   9   2   86.99    9.00
 -14   5   2   99.19    9.40
   9 -14   2   79.49    8.50
   9 -14   2   92.79    6.60
   5   9   2  100.09    6.90
 -14   5   2   83.39    8.80
  -8  -9  -2  652.13   20.90
  17  -8  -2  663.73   29.60
  17  -8  -2  648.44   21.90
  -8  -9  -2  661.23   22.00
  -8  -9  -2  653.33   30.10
  -9  17  -2  652.03   25.30
  -8  -9  -2  646.54   20.40
   9 -17   2  674.63   28.50
 -17   8   2  644.24   30.10
   8   9   2  642.24   29.80
 -17   8   2  696.43   23.70
   8   9   2  667.03   23.00
   9 -17   2  688.03   22.40
   8   9   2  656.53   23.30
  18 -10  -2  422.26   16.70
 -10  -8  -2  424.26   24.10
  18 -10  -2  411.46   23.20
 -10  -8  -2  423.26   16.60
 -10  -8  -2  421.16   17.00
   8 -18   2  426.36   22.00
   8 -18   2  404.96   16.60
 -18  10   2  371.36   23.40
  10   8   2  418.56   17.90
  -5  15  -2   66.39    7.70
 -10  -5  -2   62.79    5.90
  15 -10  -2   67.39    5.20
  -5  15  -2   60.99    6.80
  15 -10  -2   63.39    7.70
 -10  -5  -2   51.19    5.20
 -10  -5  -2   66.49    5.30
 -10  -5  -2   71.19    8.40
   5 -15   2   50.29    6.80
   5 -15   2   42.30    4.70
 -15  10   2   44.00    7.80
  10   5   2   51.99    5.20
 -15  10   2   46.40    5.00
 -15  10   2   57.29    9.60
  10   5   2   34.40    6.40
  10   5   2   51.39    5.30
  12 -10  -2  659.23   25.20
 -10  -2  -2  668.53   20.80
  -2  12  -2  695.73   26.20
 -10  -2  -2  676.33   20.00
 -10  -2  -2  667.03   22.80
  -2  12  -2  650.73   21.20
  12 -10  -2  634.04   18.80
 -10  -2  -2  640.54   26.50
  10   2   2  656.63   27.00
 -12  10   2  653.23   20.10
  10   2   2  640.94   20.60
   2 -12   2  634.14   20.40
 -12  10   2  628.74   26.20
  10   2   2  641.54   22.30
 -10   1  -2  762.22   21.40
 -10   1  -2  770.42   27.60
 -10   1  -2  742.73   25.40
   1   9  -2  752.42   22.40
   9 -10  -2  727.33   19.80
   1   9  -2  770.12   25.90
   9 -10  -2  733.63   25.00
 -10   1  -2  747.33   21.90
  10  -1   2  740.33   28.40
  -1  -9   2  739.13   22.00
  -1  -9   2  752.02   21.60
  10  -1   2  768.72   24.90
  -9  10   2  748.43   26.70
  10  -1   2  735.53   21.70
  -9  10   2  731.63   21.20
 -10   4  -2 2040.50   55.59
   6 -10  -2 2082.69   51.39
 -10   4  -2 2060.99   49.10
   4   6  -2 2037.70   49.70
 -10   4  -2 2170.88   57.09
   6 -10  -2 2075.09   46.60
   4   6  -2 2043.80   52.99
  -4  -6   2 2104.89   53.59
  10  -4   2 2092.19   59.89
  -4  -6   2 2075.59   49.90
  10  -4   2 2151.98   54.59
  -6  10   2 2109.29   48.30
  -4  -6   2 2027.50   51.99
  -4  -6   2 2132.09   49.40
  10  -4   2 2058.39   49.20
   3 -10  -2 4531.65   98.69
   7   3  -2 4618.54  106.59
   3 -10  -2 4650.63  101.19
   7   3  -2 4896.71  106.89
 -10   7  -2 4701.23  111.79
   7   3  -2 4640.84  101.99
   3 -10  -2 4564.74   98.79
 -10   7  -2 4477.85  111.29
 -10   7  -2 4554.54  101.89
  -3  10   2 4594.24  109.29
  10  -7   2 4417.46  107.99
  -3  10   2 4678.23  100.89
  -7  -3   2 4554.74  102.39
  10  -7   2 4522.65  101.59
  -7  -3   2 4763.02  101.89
  -7  -3   2 4519.25  105.89
  -7  -3   2 4708.93  105.99
   0 -10  -2  923.01   22.00
   0 -10  -2  898.61   22.70
  10   0  -2  874.91   24.80
  10   0  -2  876.61   29.50
 -10  10  -2  906.51   25.40
   0 -10  -2  892.81   24.30
  10   0  -2  882.91   30.40
 -10   0   2  860.91   25.30
 -10   0   2  850.71   28.80
  10 -10   2  865.61   24.70
   0  10   2  866.61   30.90
 -10   0   2  868.01   28.80
  10 -10   2  864.71   30.40
 -10   0   2  878.31   24.70
   0  10   2  880.11   24.60
  -3 -10  -2  516.45   15.70
  -3 -10  -2  506.75   16.10
 -10  13  -2  528.95   18.30
  13  -3  -2  495.85   22.10
  13  -3  -2  527.85   17.50
  -3 -10  -2  463.95   22.60
   3  10   2  515.15   17.50
 -13   3   2  464.65   21.40
  10 -13   2  511.25   22.60
 -13   3   2  485.15   18.00
 -13   3   2  479.85   17.10
 -13   3   2  500.25   22.40
  10 -13   2  492.25   17.00
   3  10   2  469.35   22.70
  16  -6  -2  365.96   14.90
  -6 -10  -2  377.56   13.80
  -6 -10  -2  385.56   14.60
 -10  16  -2  381.76   16.30
  -6 -10  -2  377.96   12.30
  16  -6  -2  392.56   20.90
  10 -16   2  364.86   14.90
   6  10   2  351.56   16.30
  10 -16   2  352.86   19.40
 -16   6   2  370.66   20.80
 -16   6   2  351.36   15.10
  -9 -10  -2   67.79   11.60
  19  -9  -2   62.49    6.00
  -9 -10  -2   66.09    6.40
  19  -9  -2   72.89    9.50
  -9 -10  -2   58.69    5.20
 -19   9   2   73.19   12.70
  10 -19   2   58.89    5.90
  10 -19   2   46.50    8.20
   9  10   2   52.49    6.20
 -11  -9  -2  240.58   12.70
 -11  -9  -2  220.28   14.30
  20 -11  -2  243.98   12.50
  20 -11  -2  232.28   18.00
 -11  -9  -2  232.08   18.60
  11   9   2  240.18   13.70
 -20  11   2  234.18   18.90
   9 -20   2  236.58   16.00
   9 -20   2  219.28   12.00
  17 -11  -2  288.27   12.50
 -11  -6  -2  280.87   14.00
 -11  -6  -2  282.97   13.30
  -6  17  -2  277.87   18.10
 -11  -6  -2  267.87   18.30
 -11  -6  -2  280.67   14.80
  17 -11  -2  266.17   17.50
  11   6   2  257.37   18.40
 -17  11   2  285.67   19.90
 -17  11   2  286.27   19.60
   6 -17   2  272.07   16.70
  11   6   2  296.37   13.90
 -17  11   2  271.17   13.50
   6 -17   2  271.37   13.10
  -3  14  -2  353.26   19.00
 -11  -3  -2  363.06   20.00
 -11  -3  -2  352.46   18.60
 -11  -3  -2  365.96   14.70
 -11  -3  -2  369.16   14.00
  14 -11  -2  378.16   19.30
  -3  14  -2  363.66   15.30
  14 -11  -2  370.76   13.40
 -14  11   2  389.66   22.20
   3 -14   2  380.06   14.50
  11   3   2  360.16   16.10
 -14  11   2  354.86   20.00
 -14  11   2  379.36   14.70
  11   3   2  355.76   20.10
  11   3   2  379.36   15.10
   3 -14   2  382.66   14.80
  11 -11  -2  121.19    6.00
 -11   0  -2  118.99   10.10
 -11   0  -2  121.29    6.90
 -11   0  -2  121.39    7.20
  11 -11  -2  115.59    9.00
   0  11  -2  111.69    9.00
   0  11  -2  113.99    7.30
   0 -11   2   97.79    6.40
  11   0   2  101.99    9.70
  11   0   2   99.29    6.60
  11   0   2   90.19    7.50
 -11  11   2   86.79    8.70
   0 -11   2   89.89    6.50
 -11  11   2   94.09    6.20
   8 -11  -2 1326.17   37.80
   8 -11  -2 1321.77   32.00
 -11   3  -2 1311.77   34.30
   3   8  -2 1328.97   35.20
   3   8  -2 1253.97   38.60
 -11   3  -2 1317.77   41.80
 -11   3  -2 1339.47   40.40
  -8  11   2 1368.06   40.60
  11  -3   2 1327.67   34.60
  -3  -8   2 1389.06   34.70
  11  -3   2 1363.36   39.10
  -3  -8   2 1362.96   35.30
  -3  -8   2 1402.26   37.50
  11  -3   2 1400.36   44.10
   5 -11  -2  450.15   12.70
 -11   6  -2  416.56   19.90
   5 -11  -2  432.16   15.30
   6   5  -2  441.56   15.20
   6   5  -2  455.95   18.00
 -11   6  -2  446.06   14.90
 -11   6  -2  468.35   20.60
  -5  11   2  434.66   14.00
  11  -6   2  438.96   18.70
  -6  -5   2  439.76   17.10
  -6  -5   2  410.46   17.40
  -6  -5   2  421.96   14.70
  -6  -5   2  406.76   15.00
   2 -11  -2 3151.18   72.09
 -11   9  -2 3177.28   84.99
   9   2  -2 3195.38   80.19
   9   2  -2 3228.18   74.09
   9   2  -2 3241.78   79.29
   2 -11  -2 3110.49   70.79
   2 -11  -2 3268.97   71.19
 -11   9  -2 3230.88   74.29
  -2  11   2 3231.18   82.39
  -9  -2   2 3366.56   79.19
  11  -9   2 3278.87   81.79
  -9  -2   2 3168.88   74.79
  -9  -2   2 3228.98   73.89
  -2  11   2 3227.38   73.59
  -9  -2   2 3384.46   79.99
  11  -9   2 3100.69   73.59
  -1 -11  -2 1657.63   39.70
  12  -1  -2 1658.83   48.20
  12  -1  -2 1683.33   42.00
 -11  12  -2 1624.44   42.40
  -1 -11  -2 1697.43   39.30
  12  -1  -2 1651.53   50.19
 -12   1   2 1630.54   41.70
   1  11   2 1608.44   41.60
  11 -12   2 1592.34   41.50
  11 -12   2 1602.34   49.00
 -12   1   2 1614.94   42.50
 -12   1   2 1677.93   48.20
   1  11   2 1597.54   49.60
 -12   1   2 1539.25   47.20
 -11  15  -2  629.84   22.20
  -4 -11  -2  621.44   19.60
  15  -4  -2  595.34   20.60
  15  -4  -2  599.34   26.60
  -4 -11  -2  604.94   18.80
 -15   4   2  608.54   27.20
 -15   4   2  630.64   22.20
  11 -15   2  623.74   26.80
  11 -15   2  631.74   20.70
   4  11   2  629.14   21.30
  -7 -11  -2  280.97   19.30
  18  -7  -2  260.07   12.80
  18  -7  -2  242.18   17.50
  -7 -11  -2  267.57   12.40
  -7 -11  -2  261.87   11.60
 -18   7   2  237.28   17.70
  11 -18   2  258.97   16.90
  11 -18   2  243.48   12.20
 -10 -11  -2   45.80   11.00
  21 -10  -2   45.60    5.90
  21 -10  -2   36.50    8.30
 -10 -11  -2   41.50    5.20
 -21  10   2   57.59   11.00
  11 -21   2   50.29    5.80
  11 -21   2   61.79   10.50
 -12  -7  -2  534.35   20.40
 -12  -7  -2  491.55   27.50
 -12  -7  -2  545.75   22.50
 -12  -7  -2  518.65   20.80
  19 -12  -2  522.95   27.30
  19 -12  -2  549.65   19.60
  12   7   2  520.15   21.10
   7 -19   2  539.35   19.90
 -19  12   2  536.95   29.80
   7 -19   2  448.96   27.20
 -12  -4  -2  114.79    9.10
 -12  -4  -2  130.49   12.10
 -12  -4  -2  126.49    8.20
  16 -12  -2  133.29    7.70
  16 -12  -2  129.99   11.80
  -4  16  -2  133.09    9.10
 -12  -4  -2  119.09    8.30
  12   4   2  135.29    8.90
 -16  12   2  135.09    8.80
  12   4   2  153.28   13.40
   4 -16   2  128.79    9.80
  12   4   2  127.09    9.30
   4 -16   2  137.59    8.60
 -16  12   2  132.59   12.60
 -16  12   2  116.49   12.70
 -12  -1  -2  898.31   34.00
 -12  -1  -2  900.81   30.30
 -12  -1  -2  892.91   26.00
  13 -12  -2  892.91   32.00
  -1  13  -2  867.41   27.30
 -12  -1  -2  871.51   26.80
  13 -12  -2  946.31   24.80
  -1  13  -2  878.71   32.40
 -13  12   2  922.21   26.70
  12   1   2  904.71   27.20
   1 -13   2  883.41   26.20
  12   1   2  889.61   30.00
 -13  12   2  887.01   34.30
   1 -13   2  881.81   26.70
  12   1   2  886.11   35.10
 -12   2  -2   48.40    6.10
 -12   2  -2   52.19    6.70
 -12   2  -2   40.50    4.40
  10 -12  -2   43.90    3.50
   2  10  -2   48.80    4.80
  10 -12  -2   44.90    5.50
 -12   2  -2   44.60    4.30
   2  10  -2   56.79    6.20
 -10  12   2   47.40    4.40
  12  -2   2   48.10    4.50
  12  -2   2   53.49    6.00
 -10  12   2   59.89    7.20
  -2 -10   2   45.50    4.60
  -2 -10   2   52.79    4.70
  -2 -10   2   51.19    5.40
  12  -2   2   51.69    7.10
 -12   5  -2  485.05   21.90
   7 -12  -2  505.55   14.50
   5   7  -2  483.25   17.00
   7 -12  -2  490.55   18.30
 -12   5  -2  493.65   16.60
 -12   5  -2  511.15   22.60
  -5  -7   2  516.35   18.90
  -5  -7   2  512.85   20.50
  -7  12   2  499.85   16.00
  12  -5   2  491.65   16.60
  -5  -7   2  503.45   16.60
  -5  -7   2  491.55   17.10
   4 -12  -2  464.45   16.10
   4 -12  -2  455.15   13.90
 -12   8  -2  485.15   23.20
   8   4  -2  466.95   23.10
 -12   8  -2  508.35   16.90
   8   4  -2  475.65   19.40
 -12   8  -2  463.85   22.50
   8   4  -2  461.75   16.30
   4 -12  -2  455.55   13.80
  -4  12   2  504.85   22.10
  -8  -4   2  489.65   17.00
  -8  -4   2  470.35   19.20
  -8  -4   2  488.25   19.90
  -8  -4   2  486.05   16.30
  -4  12   2  489.45   15.90
  12  -8   2  466.95   20.60
  12  -8   2  505.55   16.50
  11   1  -2  761.92   29.00
 -12  11  -2  772.22   32.40
  11   1  -2  746.43   23.20
   1 -12  -2  764.42   20.70
 -12  11  -2  757.22   23.60
  11   1  -2  747.03   27.70
   1 -12  -2  773.52   20.70
   1 -12  -2  761.02   20.80
  12 -11   2  738.73   28.90
 -11  -1   2  784.22   28.10
  12 -11   2  760.62   23.00
  -1  12   2  809.42   30.30
 -11  -1   2  731.73   26.80
 -11  -1   2  742.53   22.90
  -1  12   2  763.72   22.90
 -11  -1   2  742.73   23.80
  14  -2  -2  811.72   25.20
  -2 -12  -2  797.62   23.20
  -2 -12  -2  792.42   22.60
  14  -2  -2  811.52   33.30
  14  -2  -2  829.72   31.30
 -12  14  -2  786.92   27.40
   2  12   2  845.52   25.50
 -14   2   2  808.52   31.20
  12 -14   2  824.72   25.00
 -14   2   2  841.32   31.20
   2  12   2  766.12   32.30
 -14   2   2  821.22   26.30
  12 -14   2  843.32   32.10
  -5 -12  -2  913.11   25.60
  17  -5  -2  841.62   34.90
  17  -5  -2  894.61   27.90
  -5 -12  -2  889.61   26.20
   5  12   2  834.72   35.90
  12 -17   2  889.21   27.70
  12 -17   2  905.41   35.00
 -17   5   2  838.52   35.30
 -17   5   2  865.91   29.10
 -17   5   2  833.52   35.00
   5  12   2  898.81   28.60
  20  -8  -2   88.09   10.90
  20  -8  -2   81.19    7.40
  -8 -12  -2   90.19    6.80
  -8 -12  -2   77.89    6.80
  -8 -12  -2   82.89   11.10
 -20   8   2   76.99   10.50
  12 -20   2   78.29    9.80
  12 -20   2   73.49    6.80
  21 -13  -2   82.29   10.90
  21 -13  -2  111.39    8.30
 -13  -8  -2  103.89    9.20
 -13  -8  -2   87.49    7.90
   8 -21   2  102.69    8.10
 -21  13   2  122.19   17.00
   8 -21   2   99.39   10.30
 -13  -5  -2  282.97   13.10
  18 -13  -2  296.07   19.20
 -13  -5  -2  286.17   15.30
 -13  -5  -2  269.97   19.20
 -13  -5  -2  294.47   14.30
  18 -13  -2  268.77   12.70
 -18  13   2  281.47   21.10
   5 -18   2  276.97   13.30
   5 -18   2  285.77   17.30
   5 -18   2  277.87   13.30
  13   5   2  269.07   14.10
  13   5   2  277.87   14.90
 -13  -2  -2  921.81   30.60
  15 -13  -2  933.01   34.90
 -13  -2  -2  950.20   28.80
 -13  -2  -2  890.71   31.50
  -2  15  -2  894.21   36.20
  15 -13  -2  947.51   26.30
  -2  15  -2  929.21   29.50
 -13  -2  -2  932.21   36.80
 -15  13   2  883.81   37.90
 -15  13   2  922.51   39.70
   2 -15   2  927.01   28.10
  13   2   2  884.41   28.50
 -15  13   2  921.51   28.50
   2 -15   2  886.71   27.40
  13   2   2  961.40   31.70
 -13   1  -2  447.36   16.00
   1  12  -2  454.75   20.80
 -13   1  -2  431.86   20.10
  12 -13  -2  463.45   20.40
 -13   1  -2  431.36   16.50
 -13   1  -2  456.45   22.40
   1  12  -2  457.95   17.20
  12 -13  -2  454.75   14.30
  -1 -12   2  417.06   15.60
 -12  13   2  413.86   15.60
 -12  13   2  437.46   22.20
  13  -1   2  418.46   16.30
  -1 -12   2  412.56   18.30
  13  -1   2  393.26   22.30
  13  -1   2  441.46   19.50
  -1 -12   2  397.96   16.00
   9 -13  -2  797.62   27.30
 -13   4  -2  800.02   31.50
 -13   4  -2  785.62   30.10
   4   9  -2  809.42   24.90
   9 -13  -2  789.32   21.40
   4   9  -2  839.42   29.20
 -13   4  -2  802.72   24.10
  -4  -9   2  818.12   26.50
  13  -4   2  771.42   32.70
  -4  -9   2  806.52   24.10
  13  -4   2  827.82   29.10
  -4  -9   2  843.62   25.10
  13  -4   2  812.62   24.40
  -9  13   2  812.52   23.70
   6 -13  -2   41.90    3.30
   6 -13  -2   38.40    4.40
 -13   7  -2   48.80    6.80
   7   6  -2   42.50    4.40
 -13   7  -2   39.10    7.20
   6 -13  -2   42.80    3.30
 -13   7  -2   44.30    4.50
   7   6  -2   41.30    5.40
  -7  -6   2   24.70    4.50
  13  -7   2   35.10    6.40
  -7  -6   2   30.10    4.00
  -7  -6   2   45.70    7.50
  -6  13   2   31.60    3.70
  -7  -6   2   31.70    3.70
  13  -7   2   31.90    3.80
   3 -13  -2 1162.78   29.70
  10   3  -2 1180.68   33.00
   3 -13  -2 1175.78   29.70
  10   3  -2 1172.58   38.70
 -13  10  -2 1183.68   33.50
  10   3  -2 1141.09   37.20
   3 -13  -2 1169.68   31.50
 -13  10  -2 1139.19   42.30
  13 -10   2 1263.97   33.00
 -10  -3   2 1218.18   34.00
 -10  -3   2 1271.67   38.80
  -3  13   2 1255.17   41.30
  -3  13   2 1227.88   32.60
 -10  -3   2 1189.88   36.80
 -10  -3   2 1257.77   33.20
  13 -10   2 1198.68   39.60
   0 -13  -2  174.58    7.80
 -13  13  -2  181.98   15.40
  13   0  -2  185.88    9.90
  13   0  -2  174.38   12.50
  13   0  -2  167.88   13.20
   0 -13  -2  171.98    8.00
 -13   0   2  177.78   12.60
  13 -13   2  166.98    9.20
 -13   0   2  168.48   12.10
  13 -13   2  164.88   12.80
   0  13   2  158.88   12.70
 -13   0   2  179.88   10.30
   0  13   2  157.18    9.10
  16  -3  -2  514.65   19.50
 -13  16  -2  569.44   26.30
  -3 -13  -2  506.65   17.10
  16  -3  -2  537.85   25.60
  -3 -13  -2  523.45   17.80
   3  13   2  561.54   20.30
 -16   3   2  547.55   25.80
  13 -16   2  516.75   25.30
   3  13   2  544.35   27.00
 -16   3   2  539.25   20.90
  19  -6  -2  329.87   21.20
  -6 -13  -2  344.47   14.50
  19  -6  -2  319.37   15.20
 -19   6   2  312.27   16.20
 -19   6   2  324.37   21.00
  13 -19   2  308.37   19.60
  13 -19   2  334.87   14.90
  20 -14  -2   41.80    9.40
 -14  -6  -2   25.40    4.80
  20 -14  -2   25.50    4.30
 -14  -6  -2   26.50    7.30
 -14  -6  -2   31.00    6.30
   6 -20   2   30.70    6.70
  14   6   2   33.00    5.70
 -20  14   2   14.20    5.60
   6 -20   2   29.60    5.00
  -3  17  -2  711.83   31.80
 -14  -3  -2  719.53   24.00
 -14  -3  -2  714.53   24.90
  17 -14  -2  734.93   22.80
 -14  -3  -2  719.23   32.70
 -14  -3  -2  680.23   27.60
  17 -14  -2  718.73   31.70
   3 -17   2  753.12   24.30
 -17  14   2  730.33   35.90
  14   3   2  728.13   25.50
  14   3   2  725.13   27.50
   3 -17   2  712.83   24.20
  14 -14  -2  277.57   16.50
 -14   0  -2  264.07   15.70
   0  14  -2  272.97   16.80
   0  14  -2  257.77   13.10
 -14   0  -2  269.87   13.00
  14 -14  -2  279.87   11.00
 -14   0  -2  283.87   18.10
 -14  14   2  281.97   18.70
  14   0   2  273.17   13.20
 -14  14   2  274.17   15.90
  14   0   2  263.37   15.30
   0 -14   2  277.47   12.90
   0 -14   2  248.38   11.90
 -14   3  -2  859.41   27.00
 -14   3  -2  841.02   32.30
  11 -14  -2  858.41   30.40
  11 -14  -2  866.71   23.70
   3  11  -2  909.61   32.70
 -14   3  -2  895.01   26.50
 -14   3  -2  873.11   33.90
  14  -3   2  895.81   36.70
 -11  14   2  876.61   26.10
  14  -3   2  901.11   27.00
  14  -3   2  901.81   31.70
  -3 -11   2  898.41   26.50
  -3 -11   2  873.51   28.50
  -3 -11   2  884.61   27.10
 -14   6  -2  595.94   19.80
   8 -14  -2  583.54   21.60
 -14   6  -2  612.14   26.90
   6   8  -2  585.74   23.80
 -14   6  -2  609.34   26.70
   8 -14  -2  600.94   17.00
  14  -6   2  589.14   24.40
  -6  -8   2  571.24   20.10
  -6  -8   2  582.54   24.30
  14  -6   2  557.24   19.40
  -6  -8   2  605.84   22.10
  -6  -8   2  584.94   19.50
  -8  14   2  584.54   19.20
   5 -14  -2  875.21   22.80
   5 -14  -2  894.21   26.10
   9   5  -2  876.31   31.30
 -14   9  -2  889.71   35.20
   5 -14  -2  884.21   22.80
   9   5  -2  912.51   26.50
  -9  -5   2  827.92   26.40
  14  -9   2  859.31   25.60
  -5  14   2  801.12   25.00
  -9  -5   2  821.52   30.30
  14  -9   2  813.72   31.40
  -9  -5   2  815.22   25.30
  -9  -5   2  840.52   28.80
 -14  12  -2  243.78   18.00
  12   2  -2  256.07   16.20
   2 -14  -2  237.98   10.00
   2 -14  -2  253.37    9.90
  12   2  -2  256.07   12.10
  12   2  -2  234.58   14.60
  14 -12   2  265.17   16.50
 -12  -2   2  258.07   14.80
 -12  -2   2  269.97   15.90
 -12  -2   2  258.67   12.60
  14 -12   2  271.77   12.00
  -2  14   2  274.57   12.20
  15  -1  -2  641.74   22.50
  15  -1  -2  665.53   28.60
 -14  15  -2  654.83   33.40
  -1 -14  -2  643.84   19.90
  -1 -14  -2  635.74   19.50
  15  -1  -2  617.54   31.40
 -14  15  -2  647.84   23.10
 -15   1   2  670.63   23.80
   1  14   2  677.93   22.80
   1  14   2  629.14   29.30
 -15   1   2  665.33   28.60
  14 -15   2  661.23   29.20
  18  -4  -2   99.19    8.00
  18  -4  -2   97.39   10.80
  -4 -14  -2   95.79    6.50
  -4 -14  -2   98.09    6.90
  14 -18   2  114.19   11.40
  14 -18   2  100.89    7.80
 -18   4   2  102.19    8.70
 -18   4   2   87.89   10.70
  21  -7  -2  193.98   12.10
  21  -7  -2  197.78   17.00
  -7 -14  -2  212.98   11.40
 -21   7   2  203.88   13.60
 -21   7   2  195.18   16.80
  14 -21   2  197.48   11.50
  14 -21   2  181.48   15.60
  19 -15  -2  115.89   12.60
  19 -15  -2  104.39    7.50
 -15  -4  -2  107.39   12.30
 -15  -4  -2  110.99    9.00
 -15  -4  -2  114.59   10.40
   4 -19   2  120.79    8.80
   4 -19   2  107.29   10.40
  15   4   2  126.89   10.30
 -19  15   2  109.89   14.10
  15   4   2  128.69    9.70
  16 -15  -2   84.19    6.10
 -15  -1  -2   81.29    7.10
 -15  -1  -2   74.99    9.90
 -15  -1  -2   88.69    9.10
 -15  -1  -2   91.39    7.30
  -1  16  -2   77.19    9.50
  16 -15  -2   88.69    9.80
   1 -16   2   80.39    6.90
  15   1   2   81.69    8.40
   1 -16   2   68.19    6.30
 -16  15   2   90.09   11.60
  15   1   2   75.89    7.10
   2  13  -2  588.54   26.20
  13 -15  -2  598.64   18.50
  13 -15  -2  572.74   25.00
   2  13  -2  590.64   22.00
 -15   2  -2  605.54   28.30
 -15   2  -2  620.74   27.00
 -13  15   2  613.14   22.40
  15  -2   2  655.53   26.40
  -2 -13   2  603.84   22.90
  15  -2   2  657.63   22.20
  -2 -13   2  626.94   21.70
 -15   5  -2 1164.98   33.70
 -15   5  -2 1186.78   42.60
  10 -15  -2 1203.58   37.30
   5  10  -2 1212.88   39.60
 -15   5  -2 1152.58   41.20
  10 -15  -2 1189.18   29.90
  -5 -10   2 1180.38   35.60
 -10  15   2 1123.09   32.50
  15  -5   2 1167.48   39.40
  15  -5   2 1131.29   33.30
  -5 -10   2 1184.78   34.00
  -5 -10   2 1172.38   33.00
   7 -15  -2   78.09    5.30
 -15   8  -2   83.19    9.60
 -15   8  -2   62.39    8.50
   8   7  -2   77.69    8.20
   7 -15  -2   77.69    4.80
   7 -15  -2   80.49    6.80
  -8  -7   2   83.99    8.50
  -8  -7   2   81.29    7.30
  -7  15   2   77.39    6.10
  -8  -7   2   76.29    6.60
  -8  -7   2   69.19    5.90
  15  -8   2   76.39    6.20
  15  -8   2   65.99    7.90
 -15  11  -2  586.94   37.10
  11   4  -2  615.24   25.50
   4 -15  -2  534.55   26.40
  11   4  -2  657.03   27.60
  11   4  -2  647.44   22.00
   4 -15  -2  658.93   18.60
  -4  15   2  642.74   21.30
 -11  -4   2  652.53   22.50
  15 -11   2  595.64   33.00
 -11  -4   2  639.84   26.60
  15 -11   2  655.03   21.50
 -11  -4   2  655.83   25.20
  14   1  -2   34.90    7.40
 -15  14  -2   34.10    8.80
  14   1  -2   37.60    8.40
  14   1  -2   32.10    5.20
   1 -15  -2   34.40    3.60
   1 -15  -2   29.70    3.50
   1 -15  -2   26.60    2.90
 -14  -1   2   43.40    8.20
 -14  -1   2   21.70    4.40
  15 -14   2   30.10    5.50
  -1  15   2   25.20    5.10
  -1  15   2   33.50    7.60
  15 -14   2   26.80    5.90
  -2 -15  -2  129.09    7.50
  17  -2  -2  140.49    9.50
 -15  17  -2  122.99   14.70
  17  -2  -2  126.69   13.60
  17  -2  -2  137.39   12.70
  -2 -15  -2  122.59    7.20
  15 -17   2  113.09   11.50
  15 -17   2  115.19    8.30
 -17   2   2  110.19   11.60
 -17   2   2  113.09    9.20
  20  -5  -2   20.90    6.50
  20  -5  -2   25.20    4.80
  -5 -15  -2   21.00    3.80
 -20   5   2   27.70    5.60
 -20   5   2   29.90    7.50
  15 -20   2   34.30    7.20
  15 -20   2   27.30    4.80
  18 -16  -2  295.67   15.00
  18 -16  -2  295.37   19.50
 -16  -2  -2  297.77   15.10
 -16  -2  -2  296.07   20.80
  16   2   2  273.77   14.80
 -18  16   2  295.97   22.90
  16   2   2  287.37   17.40
   2 -18   2  283.67   14.00
 -16   1  -2   -2.50    1.40
  15 -16  -2    1.00    1.90
  15 -16  -2   -0.90    1.10
 -16   1  -2   -2.10    1.50
   1  15  -2    3.10    2.50
  16  -1   2   -0.50    1.50
 -15  16   2    3.10    2.50
  -1 -15   2    0.70    1.80
  -1 -15   2    6.10    2.70
  16  -1   2    1.40    2.10
  -1 -15   2    0.30    1.40
 -16   4  -2  424.66   17.50
  12 -16  -2  429.96   20.30
  12 -16  -2  431.16   14.30
   4  12  -2  394.86   21.60
   4  12  -2  412.66   21.40
 -16   4  -2  397.86   16.50
 -16   4  -2  390.16   22.20
  16  -4   2  415.46   25.00
  -4 -12   2  410.96   18.10
  16  -4   2  474.65   24.30
  16  -4   2  443.96   17.50
 -16   7  -2  199.18   15.50
   7   9  -2  189.98   13.50
   9 -16  -2  200.78    8.50
   9 -16  -2  214.68   12.40
  16  -7   2  202.58   12.00
  16  -7   2  192.48   17.10
  -7  -9   2  207.48   11.40
  -9  16   2  189.88   10.40
  -7  -9   2  209.08   14.20
  -7  -9   2  205.18   12.10
   6 -16  -2  689.43   19.50
   6 -16  -2  678.63   19.40
   6 -16  -2  691.63   23.00
 -16  10  -2  661.83   31.40
  10   6  -2  705.13   28.90
 -10  -6   2  625.44   27.10
 -10  -6   2  654.03   28.40
 -10  -6   2  648.04   25.40
  16 -10   2  700.13   29.50
  -6  16   2  673.43   22.50
   3 -16  -2  288.97   11.00
  13   3  -2  283.67   16.70
 -16  13  -2  287.87   20.80
   3 -16  -2  281.97   10.90
  13   3  -2  296.17   14.10
   3 -16  -2  294.47   11.60
  13   3  -2  263.47   17.80
 -13  -3   2  279.47   14.80
  16 -13   2  261.77   17.60
 -13  -3   2  269.67   16.10
 -13  -3   2  253.87   16.50
 -13  -3   2  263.37   13.70
  -3  16   2  257.57   18.10
  -3  16   2  281.37   13.40
  16 -13   2  286.87   13.30
  16   0  -2  613.34   22.70
   0 -16  -2  606.44   19.10
 -16  16  -2  623.14   33.80
   0 -16  -2  623.44   19.00
  16   0  -2  563.84   29.50
  16   0  -2  594.04   27.70
 -16   0   2  575.94   27.00
  16 -16   2  552.64   27.80
 -16   0   2  618.34   28.60
  16 -16   2  600.64   21.50
 -16   0   2  588.74   23.20
  -3 -16  -2   39.70    4.70
  19  -3  -2   27.20    6.60
  -3 -16  -2   43.90    4.80
 -16  19  -2   48.90   12.30
  19  -3  -2   48.80    6.10
  16 -19   2   44.80    5.40
  16 -19   2   49.80    9.20
 -19   3   2   33.10    6.10
 -19   3   2   67.29    9.10
 -17  -3  -2  302.57   19.10
  20 -17  -2  279.17   20.30
 -17  -3  -2  309.07   22.50
   3 -20   2  275.17   17.40
  17   3   2  260.47   16.50
 -17   0  -2   33.10    7.40
  17 -17  -2   38.60    4.20
  17 -17  -2   36.70    7.60
 -17   0  -2   49.00    6.00
 -17   0  -2   49.99    9.20
   0 -17   2   46.00    5.70
   0 -17   2   49.20    7.60
 -17  17   2   39.20    8.70
  17   0   2   35.20    5.90
  17   0   2   46.40    7.80
 -17   3  -2  617.14   30.10
 -17   3  -2  649.34   23.40
   3  14  -2  603.74   28.40
  14 -17  -2  600.94   19.00
  14 -17  -2  615.84   26.90
 -17   3  -2  606.14   28.80
  -3 -14   2  618.44   22.40
  -3 -14   2  630.74   24.00
  17  -3   2  583.24   22.40
  -3 -14   2  610.14   22.50
  17  -3   2  608.64   27.40
 -17   6  -2  223.58   17.00
  11 -17  -2  220.48    9.10
 -17   6  -2  210.38   16.10
  11 -17  -2  221.08   13.70
  -6 -11   2  194.58   11.40
  17  -6   2  195.48   14.70
  -6 -11   2  204.68   11.00
 -11  17   2  202.48   11.10
  -6 -11   2  191.18   11.90
  17  -6   2  195.68   11.10
   8 -17  -2   88.99    5.60
 -17   9  -2   89.49    9.70
   9   8  -2   82.79    9.40
 -17   9  -2   80.19   10.20
   8 -17  -2   90.19    7.60
   8 -17  -2   92.69    5.60
 -17   9  -2   82.79   10.60
  -8  17   2   96.69    8.40
  17  -9   2   98.59   10.10
  -9  -8   2  106.89    8.90
  17  -9   2   96.99    7.50
  -9  -8   2   86.79    7.00
  -9  -8   2   89.69    9.50
  -9  -8   2  100.09    8.00
  12   5  -2  978.30   30.70
   5 -17  -2  958.40   26.00
 -17  12  -2  958.20   41.20
   5 -17  -2  942.51   28.50
   5 -17  -2  947.51   25.90
  17 -12   2  971.40   29.80
  -5  17   2  956.20   30.00
 -12  -5   2  959.60   31.20
  17 -12   2  964.20   38.00
 -12  -5   2  995.60   34.20
 -12  -5   2  971.90   42.50
  15   2  -2  210.48   12.20
   2 -17  -2  217.18    9.50
 -17  15  -2  227.28   19.30
   2 -17  -2  230.48    9.80
  15   2  -2  213.68   17.00
  15   2  -2  233.88   16.00
 -15  -2   2  190.28   14.20
 -15  -2   2  217.08   15.90
  17 -15   2  179.68   15.10
  17 -15   2  195.38   11.20
 -15  -2   2  185.78   12.00
  18  -1  -2  290.87   15.30
  18  -1  -2  304.87   20.00
  -1 -17  -2  277.57   12.20
  -1 -17  -2  306.37   12.30
 -17  18  -2  286.87   23.70
 -18   1   2  299.77   20.10
  17 -18   2  303.47   20.40
  17 -18   2  308.37   14.70
 -18   1   2  303.27   16.20
  19 -18  -2  238.88   23.10
 -18  -1  -2  198.88   12.90
  19 -18  -2  192.28   10.10
 -18  -1  -2  198.68   17.90
 -19  18   2  169.98   18.10
  18   1   2  195.88   12.80
   1 -19   2  195.48   11.80
  18   1   2  184.98   14.40
   1 -19   2  182.18   12.60
   1 -19   2  186.18   13.80
 -18   2  -2  112.99   12.60
  16 -18  -2  120.59   11.80
 -18   2  -2  118.59    9.50
  16 -18  -2  120.89    7.20
  18  -2   2  120.19    9.50
  18  -2   2  122.99   11.80
  -2 -16   2  120.39    9.70
  -2 -16   2  124.49    9.20
   5  13  -2  213.78   15.90
  13 -18  -2  234.18    9.90
 -18   5  -2  216.88   12.60
  13 -18  -2  225.28   14.70
 -18   5  -2  225.28   17.50
  18  -5   2  202.48   15.10
  -5 -13   2  221.38   13.00
  -5 -13   2  204.88   12.00
  18  -5   2  222.98   12.50
  10 -18  -2  507.65   22.20
 -18   8  -2  513.95   28.00
  10 -18  -2  503.45   16.60
  10 -18  -2  538.15   16.80
 -10  18   2  566.44   20.80
  -8 -10   2  564.64   26.60
  -8 -10   2  541.25   22.00
  -8 -10   2  515.85   20.70
  18  -8   2  580.44   21.20
  18  -8   2  537.05   26.40
 -18  11  -2  197.98   17.40
   7 -18  -2  205.48   11.50
   7 -18  -2  207.78    9.00
   7 -18  -2  202.18    9.00
 -11  -7   2  210.98   12.40
  18 -11   2  216.08   11.60
 -11  -7   2  207.28   15.20
  18 -11   2  211.78   15.80
  -7  18   2  216.08   11.90
 -11  -7   2  206.38   13.30
   4 -18  -2  719.83   21.20
   4 -18  -2  705.23   22.30
  14   4  -2  713.33   33.00
 -18  14  -2  710.83   36.10
   4 -18  -2  723.23   21.20
  14   4  -2  720.63   25.80
  18 -14   2  701.33   32.60
 -14  -4   2  763.52   32.30
 -14  -4   2  742.73   26.70
 -14  -4   2  708.43   29.40
  18 -14   2  729.43   25.00
  17   1  -2   48.00    9.10
   1 -18  -2   63.39    5.30
   1 -18  -2   70.09    5.40
 -18  17  -2   70.39   13.50
  17   1  -2   69.19    7.20
  18 -17   2   57.09    6.20
  18 -17   2   59.59   11.40
 -17  -1   2   45.10    8.90
 -17  -1   2   51.59    6.90
  18 -19  -2  328.47   21.30
 -19   1  -2  302.17   16.60
 -19   1  -2  331.07   23.30
  18 -19  -2  349.87   14.40
  19  -1   2  336.47   20.50
 -18  19   2  379.66   28.20
  19  -1   2  311.47   16.80
  -1 -18   2  325.97   16.00
  -1 -18   2  335.37   17.10
  15 -19  -2  295.27   11.80
  15 -19  -2  286.17   18.00
 -19   4  -2  268.07   14.90
 -19   4  -2  300.47   21.10
  -4 -15   2  284.07   15.10
  19  -4   2  271.47   18.50
  -4 -15   2  280.87   14.70
  19  -4   2  274.87   14.90
 -19   7  -2  102.39   12.00
  12 -19  -2  102.29    6.20
   7  12  -2  115.39   13.80
  19  -7   2  106.99   11.20
  -7 -12   2  111.99    9.30
  -7 -12   2  113.29    8.80
  19  -7   2   99.79    8.30
   9 -19  -2   89.69    8.10
   9 -19  -2   94.29    5.90
 -19  10  -2   96.29   11.80
  10   9  -2  102.49   11.20
   9 -19  -2  106.09    6.10
 -10  -9   2  106.49   11.20
  19 -10   2   98.29    8.10
  19 -10   2  102.99   11.50
 -10  -9   2  102.29    8.70
 -10  -9   2   94.59    8.80
 -19  13  -2  202.08   18.00
   6 -19  -2  204.28    9.00
   6 -19  -2  214.98   11.30
   6 -19  -2  205.68    9.20
 -13  -6   2  154.08   12.70
 -13  -6   2  220.78   16.40
  19 -13   2  223.88   12.20
 -13  -6   2  228.18   13.30
  19 -13   2  197.68   16.10
   3 -19  -2  124.09    7.10
  16   3  -2  125.79   12.40
  16   3  -2  115.89    9.40
 -19  16  -2  128.59   15.40
   3 -19  -2  114.79    7.00
  19 -16   2  126.29   13.10
 -16  -3   2  121.59   10.10
  19 -16   2  119.29    8.90
 -16  -3   2  117.79   12.30
  17 -20  -2   69.99    9.30
  20  -3   2   83.09   10.10
  -3 -17   2   77.49    8.20
 -20   6  -2  287.87   15.80
  14 -20  -2  295.27   11.70
  14 -20  -2  304.37   18.20
 -20   6  -2  277.57   20.70
  -6 -14   2  292.57   15.70
  20  -6   2  296.87   15.50
  20  -6   2  283.57   19.60
  -6 -14   2  302.77   15.50
 -20   9  -2  293.77   21.30
  11 -20  -2  279.07   11.30
  11 -20  -2  266.57   15.70
  11 -20  -2  269.97   10.90
  -9 -11   2  284.77   15.10
  -9 -11   2  319.17   16.50
  20  -9   2  281.07   14.70
  20  -9   2  263.27   19.30
   8 -20  -2  109.59    6.50
 -20  12  -2  123.99   14.40
   8 -20  -2  117.29    6.70
   8 -20  -2  125.39    9.20
  20 -12   2  128.89    9.50
  20 -12   2  135.09   13.10
 -12  -8   2  107.19    9.40
 -12  -8   2  140.29   13.10
 -20  15  -2  195.78   20.80
   5 -20  -2  207.08    9.50
   5 -20  -2  209.48   10.40
  15   5  -2  212.68   13.40
   5 -20  -2  206.98    9.40
 -15  -5   2  218.98   13.80
  20 -15   2  220.48   20.80
 -15  -5   2  216.98   17.30
  20 -15   2  216.08   12.60
 -21   8  -2  161.28   15.70
  13 -21  -2  161.08    8.30
  13 -21  -2  170.78   13.10
  13 -21  -2  168.48    8.20
  -8 -13   2  139.99   11.30
  -8 -13   2  166.48   11.60
  21  -8   2  158.38   15.70
  10 -21  -2  147.09    7.80
 -21  11  -2  139.29   15.50
  10 -21  -2  149.99    7.60
  10 -21  -2  157.48   11.40
 -11 -10   2  186.88   12.40
  21 -11   2  157.38   17.10
  21 -11   2  173.18   11.40
 -11 -10   2  172.78   15.10
 -21  14  -2  308.47   23.70
   7 -21  -2  323.67   12.70
   7 -21  -2  320.47   12.10
   7 -21  -2  320.87   14.90
  21 -14   2  310.67   15.90
 -14  -7   2  321.67   21.50
  21 -14   2  325.87   22.20
 -14  -7   2  335.07   23.00
   0   0  -3 2736.63   59.59
   0   0   3 2852.11   59.69
  -1   2  -3 2354.56   50.19
  -1   2  -3 2358.46   50.99
  -1  -1  -3 2379.36   52.39
   2  -1  -3 2366.46   53.09
  -2   1   3 2237.48   52.69
   1   1   3 2276.67   52.29
   1  -2   3 2303.67   50.29
   1   1   3 2346.57   48.80
  -2   1  -3 4078.59   88.19
  -1   2   3 4066.59   87.79
  -2  -2  -3  732.03   21.40
  -2   4  -3  736.63   18.70
   4  -2  -3  746.73   21.30
  -2  -2  -3  745.83   16.60
  -2  -2  -3  752.62   17.00
  -4   2   3  750.52   17.50
   2   2   3  753.92   21.50
   2   2   3  758.42   18.20
   2   2   3  741.23   17.40
   2   2   3  754.72   17.30
   0   3  -3 4732.23  247.58
   3  -3  -3 6225.68  187.58
  -3   0  -3 5733.13  219.98
   0  -3   3 5466.95  261.57
  -3   3   3 6291.97  185.58
   3   0   3 5291.97  214.98
   0  -3  -3 1573.24   39.40
   3   0  -3 1630.84   39.90
  -3   3  -3 1591.84   36.50
  -3   3  -3 1581.84   39.30
  -3   0   3 1532.85   39.50
   0   3   3 1633.24   35.60
   0   3   3 1656.73   34.20
  -3   0   3 1685.43   36.20
   0   3   3 1686.33   34.30
  -3   0   3 1655.73   36.20
   3  -3   3 1663.73   36.70
  -3   0   3 1663.43   36.30
   0   3   3 1647.44   39.60
  -3  -3  -3 4033.40   86.19
   6  -3  -3 4095.29   92.39
  -3  -3  -3 4051.49   92.99
   3   3   3 4050.39   87.09
   3   3   3 4132.29   85.99
  -6   3   3 4044.70   91.99
   3   3   3 4014.30   92.79
  -6   3   3 4086.49   91.89
  -4  -1  -3 1705.23   38.00
   5  -4  -3 1730.63   42.20
  -4  -1  -3 1727.03   37.80
  -4  -1  -3 1659.73   43.00
  -1   5  -3 1645.34   39.30
   5  -4  -3 1696.73   36.80
  -5   4   3 1734.53   42.00
   1  -5   3 1691.63   39.50
   4   1   3 1717.13   38.30
   4   1   3 1769.22   39.80
   4   1   3 1730.23   43.50
  -5   4   3 1699.03   37.60
   2  -4  -3 1236.78   28.90
   2   2  -3 1229.58   28.50
  -4   2  -3 1234.68   31.80
  -4   2  -3 1240.58   28.20
  -2   4   3 1241.28   31.40
  -2  -2   3 1252.77   28.80
  -2   4   3 1252.67   28.90
   4  -2   3 1232.88   32.60
  -2  -2   3 1122.39   31.40
  -2  -2   3 1230.68   28.00
  -2   4   3 1241.68   26.00
   4  -2   3 1264.47   28.50
  -1  -4  -3  259.97    6.40
  -4   5  -3  261.27    8.90
  -1  -4  -3  244.98   11.10
   5  -1  -3  255.27    8.00
   5  -1  -3  254.47   11.00
  -1  -4  -3  263.27    6.60
   1   4   3  280.87    7.70
  -5   1   3  285.57   11.40
  -5   1   3  280.57    9.90
  -5   1   3  261.97    8.30
   1   4   3  269.47    7.40
   1   4   3  268.47   11.30
   8  -4  -3  840.12   26.50
  -4  -4  -3  838.32   20.40
   8  -4  -3  838.52   21.00
  -4   8  -3  811.12   22.70
  -4  -4  -3  828.32   20.80
  -8   4   3  828.02   26.00
  -8   4   3  833.72   21.50
  -8   4   3  900.11   27.20
   4  -8   3  812.12   22.50
   4   4   3  830.52   20.00
   4   4   3  834.22   27.00
   4   4   3  830.02   21.30
   4   4   3  854.71   21.70
  -5  -2  -3 1414.96   39.30
  -5  -2  -3 1424.76   33.00
  -5  -2  -3 1402.76   34.70
  -5  -2  -3 1384.36   32.50
  -2   7  -3 1382.86   34.50
   7  -5  -3 1344.97   38.70
   7  -5  -3 1404.66   32.10
   5   2   3 1443.36   33.30
   2  -7   3 1397.66   34.50
  -7   5   3 1480.45   38.30
  -7   5   3 1469.15   32.90
   5   2   3 1417.26   33.70
   5   2   3 1412.96   39.00
   1   4  -3 1598.14   36.10
   4  -5  -3 1594.14   37.30
  -5   1  -3 1536.05   39.50
  -5   1  -3 1531.65   34.60
   1   4  -3 1496.45   35.50
  -4   5   3 1499.65   37.00
  -1  -4   3 1435.16   35.50
   5  -1   3 1510.65   38.00
   5  -1   3 1527.45   34.90
   5  -1   3 1530.25   40.00
  -4   5   3 1517.65   33.30
   1  -5  -3 4473.45   95.19
   4   1  -3 4618.94  101.39
  -5   4  -3 4408.56  101.99
   4   1  -3 4487.65   97.79
  -1   5   3 4582.34   94.89
  -4  -1   3 4341.77  100.79
  -1   5   3 4522.55   95.39
  -1   5   3 4578.94  101.59
  -4  -1   3 4680.83   97.59
   7  -2  -3 2973.30   71.39
   7  -2  -3 3033.00   65.69
  -2  -5  -3 3041.50   63.89
  -5   7  -3 3044.70   67.09
  -2  -5  -3 3038.30   64.19
  -2  -5  -3 2982.50   72.39
   2   5   3 3001.20   65.39
   2   5   3 2935.41   65.09
   2   5   3 3049.50   72.49
  -7   2   3 3058.09   71.49
  -7   2   3 2920.41   69.69
  -7   2   3 2885.71   65.79
   5  -7   3 2902.11   66.79
  -5  -5  -3  757.32   20.40
  10  -5  -3  747.73   20.40
  10  -5  -3  731.63   26.00
  -5  -5  -3  781.72   19.90
  -5  -5  -3  747.83   27.10
  -5  -5  -3  762.52   19.80
  -5  10  -3  770.52   22.50
 -10   5   3  775.22   26.40
   5   5   3  774.62   27.40
 -10   5   3  774.12   27.20
   5 -10   3  771.02   22.00
 -10   5   3  726.63   21.00
   5   5   3  775.42   21.30
   5   5   3  780.52   21.10
   5   5   3  772.62   19.50
  -6  -3  -3  745.83   19.10
  -6  -3  -3  731.13   18.50
   9  -6  -3  726.93   24.10
  -3   9  -3  724.53   22.80
  -6  -3  -3  718.23   25.10
  -6  -3  -3  726.23   20.10
   9  -6  -3  712.53   18.20
  -9   6   3  648.24   24.90
   3  -9   3  653.33   19.90
   6   3   3  633.24   18.90
  -9   6   3  651.33   18.60
   6   3   3  671.93   19.10
   6   3   3  635.74   24.00
  -6   0  -3  502.05   18.70
   0   6  -3  510.95   16.60
  -6   0  -3  512.85   14.20
  -6   0  -3  518.05   14.60
  -6   0  -3  526.45   17.50
   6  -6  -3  512.45   12.70
   6  -6  -3  528.85   17.30
   6   0   3  533.55   14.70
  -6   6   3  538.15   13.80
  -6   6   3  537.65   17.60
   6   0   3  534.05   16.50
   6   0   3  502.05   18.90
   3   3  -3  473.85   13.50
   3   3  -3  433.86   12.70
   3  -6  -3  467.45   12.90
  -6   3  -3  450.95   12.50
  -3  -3   3  413.56   12.80
   6  -3   3  400.86   12.40
  -3  -3   3  414.86   15.10
  -3  -3   3  400.46   12.40
  -3  -3   3  430.16   13.10
   6  -3   3  408.46   16.50
  -3   6   3  412.26   10.70
   6  -3   3  418.46   15.70
  -3   6   3  411.56   12.80
   0  -6  -3  868.21   19.50
  -6   6  -3  875.51   28.10
   6   0  -3  888.41   25.00
   0  -6  -3  875.71   19.60
   6   0  -3  870.21   26.50
   6   0  -3  878.11   22.30
   0  -6  -3  860.41   27.20
  -6   6  -3  846.82   22.80
   6  -6   3  892.61   28.60
   0   6   3  879.41   21.00
  -6   0   3  886.31   26.40
   0   6   3  895.81   27.20
  -6   0   3  896.21   22.50
   0   6   3  897.41   21.30
  -6   0   3  902.71   24.30
  -6   0   3  871.31   22.70
   9  -3  -3  761.42   20.40
  -3  -6  -3  746.93   26.50
  -3  -6  -3  760.52   19.40
   9  -3  -3  727.03   25.40
  -3  -6  -3  749.53   18.90
  -6   9  -3  858.21   29.00
   3   6   3  753.22   26.50
   3   6   3  744.73   20.10
  -9   3   3  777.52   25.60
   3   6   3  772.62   20.50
  -9   3   3  768.22   20.70
  -9   3   3  721.93   25.40
  -6  -6  -3 3286.77   83.99
  -6  -6  -3 3221.98   73.39
  -6  12  -3 3251.77   75.99
  -6  -6  -3 3340.27   72.79
  12  -6  -3 3308.77   82.79
  -6  -6  -3 3237.28   72.39
  12  -6  -3 3259.67   73.59
   6   6   3 3168.38   74.19
   6   6   3 3268.67   74.89
 -12   6   3 3255.77   83.29
   6   6   3 3282.77   83.89
 -12   6   3 3201.98   82.09
   6 -12   3 3252.67   75.39
 -12   6   3 3310.97   74.49
  -7  -4  -3  992.90   33.90
  -7  -4  -3 1021.70   26.20
  11  -7  -3 1007.10   26.00
  -7  -4  -3 1019.90   27.60
  -7  -4  -3  986.90   26.70
  -4  11  -3  965.00   28.30
  11  -7  -3  991.20   32.70
 -11   7   3 1038.30   27.10
 -11   7   3 1040.50   35.10
   4 -11   3 1028.50   28.20
   7   4   3 1019.60   27.40
 -11   7   3 1075.39   33.90
   7   4   3 1042.30   27.10
   7   4   3 1033.00   34.40
  -7  -1  -3 2105.59   48.20
   8  -7  -3 2098.99   46.80
   8  -7  -3 2089.09   53.29
  -7  -1  -3 2134.49   51.79
  -7  -1  -3 2030.50   48.90
  -7  -1  -3 2106.69   55.49
  -1   8  -3 2140.99   50.09
  -1   8  -3 2252.57   53.39
  -8   7   3 2128.49   48.00
   7   1   3 2111.49   56.09
  -8   7   3 2074.29   53.79
   1  -8   3 2072.19   49.80
   7   1   3 2056.39   48.80
   7   1   3 2180.38   50.69
  -7   2  -3 1147.29   33.10
   5  -7  -3 1162.38   24.40
   2   5  -3 1110.89   28.10
   2   5  -3 1187.48   29.40
   5  -7  -3 1125.79   29.40
  -7   2  -3 1166.48   27.40
  -5   7   3 1087.79   29.70
  -2  -5   3 1076.59   27.70
  -2  -5   3 1082.09   28.40
  -5   7   3 1094.59   25.90
   7  -2   3 1075.79   33.20
   7  -2   3 1064.19   27.30
   7  -2   3 1077.69   30.80
  -7   5  -3 1695.93   48.40
   5   2  -3 1792.62   43.30
   2  -7  -3 1745.03   39.90
  -7   5  -3 1730.43   41.60
   5   2  -3 1603.54   46.30
   5   2  -3 1781.82   41.80
  -5  -2   3 1892.11   43.60
  -2   7   3 1857.81   40.00
   7  -5   3 1811.32   47.50
  -5  -2   3 1859.71   45.90
   7  -5   3 1750.62   43.50
  -2   7   3 1841.92   47.30
  -5  -2   3 1822.72   41.80
   8  -1  -3  568.74   16.30
   8  -1  -3  565.74   20.70
  -1  -7  -3  589.04   14.10
  -7   8  -3  593.44   17.20
   8  -1  -3  603.34   20.50
  -1  -7  -3  578.04   14.40
   1   7   3  540.15   15.60
   1   7   3  551.14   21.10
   1   7   3  547.25   15.30
   7  -8   3  507.65   21.30
  -8   1   3  542.65   16.80
  -8   1   3  572.44   20.50
  -8   1   3  560.64   19.30
  -8   1   3  530.65   16.20
   7  -8   3  539.15   16.70
  -4  -7  -3 1035.90   25.50
  -4  -7  -3 1044.60   34.80
  -7  11  -3 1051.69   28.80
  -4  -7  -3  978.10   26.30
  11  -4  -3  995.10   26.80
   4   7   3 1021.80   34.20
   4   7   3 1050.99   27.80
 -11   4   3 1043.30   27.60
   7 -11   3  988.60   27.90
 -11   4   3 1029.30   33.50
 -11   4   3 1013.60   33.10
   4   7   3 1022.70   27.00
   7 -11   3 1072.29   35.60
  -7  -7  -3  382.56   13.50
  -7  -7  -3  413.66   14.50
  14  -7  -3  405.96   20.40
  -7  -7  -3  444.46   21.90
  14  -7  -3  390.76   14.30
  -7  -7  -3  399.26   13.40
   7 -14   3  420.46   21.10
   7   7   3  394.26   15.10
   7 -14   3  405.26   15.50
 -14   7   3  413.66   15.30
 -14   7   3  412.76   21.00
   7   7   3  402.96   22.00
   7   7   3  418.46   15.70
  13  -8  -3  582.54   17.30
  13  -8  -3  574.34   23.90
  -8  -5  -3  594.54   18.60
  -8  -5  -3  571.74   17.90
  -8  -5  -3  568.64   17.20
  -5  13  -3  535.45   19.20
  -8  -5  -3  598.04   25.30
   8   5   3  540.35   24.40
 -13   8   3  528.25   23.60
   8   5   3  522.65   17.50
 -13   8   3  548.15   18.10
   5 -13   3  531.25   18.50
   8   5   3  547.25   18.30
 -13   8   3  540.55   24.80
  -8  -2  -3 1223.38   31.10
  10  -8  -3 1207.38   36.30
  -8  -2  -3 1166.28   37.90
  -2  10  -3 1226.18   36.10
  -8  -2  -3 1183.98   33.20
  10  -8  -3 1217.58   29.40
  -8  -2  -3 1205.98   30.40
  -2  10  -3 1201.48   32.40
   8   2   3 1260.67   32.70
   8   2   3 1236.38   38.90
 -10   8   3 1215.38   30.60
   8   2   3 1238.68   31.40
 -10   8   3 1207.08   36.90
   2 -10   3 1207.88   32.10
   7  -8  -3 2656.23   64.49
   1   7  -3 2746.43   61.49
  -8   1  -3 2682.23   67.29
   1   7  -3 2738.93   63.89
  -8   1  -3 2686.93   65.39
  -8   1  -3 2663.83   59.99
   7  -8  -3 2657.13   57.49
   8  -1   3 2526.95   67.69
   8  -1   3 2640.54   63.99
  -1  -7   3 2663.23   61.49
   8  -1   3 2596.64   60.29
  -7   8   3 2659.53   64.59
  -7   8   3 2704.23   59.19
   4  -8  -3 2148.49   45.30
   4   4  -3 2173.88   49.60
  -8   4  -3 2093.09   55.59
   4  -8  -3 2164.98   45.30
  -8   4  -3 2180.88   49.20
   4  -8  -3 2175.18   49.60
   4   4  -3 2194.78   51.19
   8  -4   3 2055.89   56.59
  -4  -4   3 2159.88   51.19
   8  -4   3 2020.60   49.00
  -4   8   3 2127.99   47.30
  -4  -4   3 2145.29   49.40
   8  -4   3 2050.19   53.89
  -4   8   3 2126.19   50.69
  -4  -4   3 2080.79   53.09
  -8   7  -3  379.26   12.80
  -8   7  -3  384.76   17.70
   7   1  -3  364.16   12.40
   7   1  -3  349.47   15.40
   1  -8  -3  376.56    9.90
   7   1  -3  375.36   14.80
   1  -8  -3  373.36    9.80
  -7  -1   3  371.86   12.90
  -1   8   3  391.66   16.70
   8  -7   3  394.76   17.30
  -7  -1   3  387.66   15.80
   8  -7   3  390.16   12.90
  -1   8   3  399.96   11.70
  -7  -1   3  373.26   14.20
  -7  -1   3  387.16   12.60
  -2  -8  -3   76.79    4.20
  -2  -8  -3   72.49    3.90
  -8  10  -3   76.59    5.50
  -2  -8  -3   69.39    7.20
  10  -2  -3   73.69    7.00
  10  -2  -3   75.09    5.00
 -10   2   3   75.99    5.50
 -10   2   3   86.09    7.40
   2   8   3   76.59    4.80
   8 -10   3   87.89    8.30
   2   8   3   80.19    5.00
 -10   2   3   77.39    5.20
   2   8   3   85.89    7.80
 -10   2   3   82.59    7.00
   8 -10   3   71.19    5.20
  13  -5  -3  249.18   15.20
  -5  -8  -3  242.68   15.50
  -8  13  -3  249.97   11.80
  13  -5  -3  254.97   10.70
  -5  -8  -3  266.87   10.30
  -5  -8  -3  256.67    9.60
   8 -13   3  272.47   11.70
   8 -13   3  269.77   16.20
   5   8   3  266.67   11.20
   5   8   3  254.57   11.20
   5   8   3  264.57   15.90
 -13   5   3  261.37   15.20
 -13   5   3  266.77   15.40
 -13   5   3  280.77   11.60
  -8  -8  -3  364.96   14.30
  -8  -8  -3  369.96   21.40
  -8  -8  -3  359.96   13.50
  16  -8  -3  350.16   14.10
  16  -8  -3  372.26   20.60
  -8  -8  -3  356.26   12.90
   8   8   3  395.56   17.00
 -16   8   3  373.96   21.30
   8 -16   3  404.06   15.80
   8   8   3  375.16   15.40
 -16   8   3  391.96   15.70
   8 -16   3  375.06   20.60
   8   8   3  346.67   20.60
  -9  -6  -3  143.89    8.20
  -9  -6  -3  161.88    8.00
  -9  -6  -3  138.09    8.20
  -9  -6  -3  130.89   12.30
  15  -9  -3  140.09   12.90
  15  -9  -3  151.08    7.90
 -15   9   3  132.39   11.70
   6 -15   3  128.19   11.50
   6 -15   3  123.99    8.20
 -15   9   3  136.79    8.30
   9   6   3  137.99    8.50
 -15   9   3  118.19   11.60
  -9  -3  -3  346.27   14.50
  12  -9  -3  315.67   16.50
  -9  -3  -3  338.47   12.40
  -3  12  -3  341.47   17.00
  -3  12  -3  332.07   14.00
  -9  -3  -3  337.77   12.90
  12  -9  -3  342.27   11.80
 -12   9   3  377.26   20.10
   3 -12   3  365.56   14.00
 -12   9   3  379.96   13.40
   9   3   3  372.36   13.70
 -12   9   3  373.46   18.30
   9   3   3  426.16   20.40
   9   3   3  365.56   15.20
   9  -9  -3 2049.99   52.59
   9  -9  -3 1967.80   44.80
  -9   0  -3 1984.70   46.90
   0   9  -3 1996.20   48.70
   0   9  -3 2054.09   52.19
  -9   0  -3 1999.70   47.50
  -9   0  -3 2043.80   51.99
  -9   0  -3 1956.10   54.89
  -9   9   3 1967.20   46.50
   9   0   3 1989.10   50.29
   9   0   3 1976.80   55.99
  -9   9   3 1960.20   52.89
   9   0   3 2013.00   47.70
   0  -9   3 1970.40   48.40
   6  -9  -3  207.78    6.60
   6  -9  -3  221.28   10.10
  -9   3  -3  201.18    8.70
   3   6  -3  216.98   10.50
  -9   3  -3  215.78   12.40
  -9   3  -3  208.88   12.40
  -3  -6   3  253.67   11.20
   9  -3   3  237.38   11.80
   9  -3   3  253.67   14.20
  -3  -6   3  243.08   11.10
  -6   9   3  239.48   11.30
   9  -3   3  235.58    9.30
  -6   9   3  250.07    8.40
  -3  -6   3  246.78   11.80
  -3  -6   3  247.78   10.00
   6   3  -3 6312.37  138.59
  -9   6  -3 6326.77  144.19
   6   3  -3 6272.07  135.59
  -9   6  -3 6313.67  135.89
   3  -9  -3 6246.07  133.89
  -3   9   3 6417.06  133.69
  -3   9   3 6148.78  142.49
  -6  -3   3 6310.37  138.09
  -6  -3   3 5965.40  139.79
   9  -6   3 6381.96  142.59
  -9   9  -3  605.84   18.40
   9   0  -3  598.04   22.40
   9   0  -3  595.74   17.70
   9   0  -3  574.34   21.60
   0  -9  -3  585.94   14.90
   0  -9  -3  599.24   15.10
  -9   9  -3  587.44   24.80
  -9   0   3  543.75   21.30
  -9   0   3  551.14   17.40
  -9   0   3  556.24   20.40
   9  -9   3  582.34   23.40
  -9   0   3  562.64   18.20
   9  -9   3  554.14   17.70
   0   9   3  569.04   22.90
   0   9   3  577.84   16.90
  12  -3  -3 1482.75   37.80
  -3  -9  -3 1537.75   36.10
  -9  12  -3 1550.14   39.70
  -3  -9  -3 1511.45   35.40
  12  -3  -3 1466.05   45.00
  -3  -9  -3 1485.85   46.50
   9 -12   3 1503.25   46.60
 -12   3   3 1496.85   44.30
   9 -12   3 1501.85   38.70
   3   9   3 1452.45   37.40
 -12   3   3 1448.06   38.00
   3   9   3 1423.16   45.80
 -12   3   3 1489.45   45.00
   3   9   3 1502.35   38.00
  -6  -9  -3  115.49    6.40
  -6  -9  -3  120.29    7.00
  15  -6  -3  107.99    7.10
  -6  -9  -3  112.49   11.60
  15  -6  -3   98.49   12.00
   9 -15   3  142.89   12.00
 -15   6   3  120.99    7.90
   6   9   3  115.59    7.80
   9 -15   3  128.89    8.20
 -15   6   3  125.99   11.10
   6   9   3  131.59    8.10
  -9  -9  -3  143.09    8.60
  18  -9  -3  134.49   13.00
  -9  -9  -3  137.59    8.00
  -9  -9  -3  144.69   13.60
 -18   9   3  149.79   13.90
   9 -18   3  149.29   12.90
   9   9   3  135.39    9.40
   9 -18   3  140.79    9.20
 -10  -7  -3  497.55   17.40
  17 -10  -3  502.05   25.40
  17 -10  -3  497.55   17.70
 -10  -7  -3  514.55   18.40
 -10  -7  -3  493.15   26.00
 -10  -7  -3  493.65   18.10
  10   7   3  505.15   27.20
 -17  10   3  551.64   34.60
 -17  10   3  497.65   19.30
 -17  10   3  506.15   26.70
   7 -17   3  510.25   19.20
  10   7   3  507.75   19.40
   7 -17   3  528.55   25.40
  14 -10  -3  700.23   28.00
  -4  14  -3  690.53   27.90
 -10  -4  -3  707.23   21.10
 -10  -4  -3  663.83   28.70
 -10  -4  -3  700.13   21.80
  14 -10  -3  717.13   20.60
 -10  -4  -3  751.82   24.10
 -14  10   3  652.43   21.50
 -14  10   3  701.83   30.70
  10   4   3  662.93   22.40
  10   4   3  692.23   22.40
 -14  10   3  691.13   28.90
   4 -14   3  684.43   22.50
  11 -10  -3  468.85   13.90
 -10  -1  -3  451.45   21.10
  -1  11  -3  466.45   16.80
 -10  -1  -3  470.45   15.80
 -10  -1  -3  469.65   18.50
  -1  11  -3  451.65   19.50
  11 -10  -3  479.25   20.10
 -10  -1  -3  454.55   15.10
  10   1   3  457.55   15.90
 -11  10   3  476.95   15.40
  10   1   3  454.35   17.40
 -11  10   3  459.95   20.40
   1 -11   3  471.35   16.50
  10   1   3  448.06   21.80
   2   8  -3  945.71   26.50
   8 -10  -3  919.61   22.60
 -10   2  -3  932.01   25.40
   2   8  -3  938.91   29.00
 -10   2  -3  895.81   31.50
   8 -10  -3  945.71   28.70
 -10   2  -3  892.01   30.30
  -2  -8   3  963.90   29.60
  10  -2   3  948.81   25.90
  -8  10   3  962.00   24.70
  -2  -8   3  992.80   26.30
  10  -2   3  966.20   33.70
  -8  10   3  965.60   30.30
  -2  -8   3  977.40   26.90
  10  -2   3  953.30   29.60
   5 -10  -3 1882.51   41.10
   5 -10  -3 1862.11   45.50
 -10   5  -3 1905.41   45.20
 -10   5  -3 1878.21   52.79
   5   5  -3 1910.81   45.80
   5 -10  -3 1884.61   41.20
   5   5  -3 1894.61   48.20
  10  -5   3 1836.42   50.59
  -5  -5   3 1874.81   45.30
  -5  -5   3 1887.31   46.00
  -5  -5   3 1831.72   49.10
  -5  10   3 1864.11   43.40
  10  -5   3 1866.41   45.10
 -10   8  -3  777.12   22.40
   8   2  -3  792.32   25.80
   2 -10  -3  773.72   19.30
   8   2  -3  767.42   22.00
   2 -10  -3  775.02   18.70
   8   2  -3  810.12   26.90
 -10   8  -3  789.22   29.60
   2 -10  -3  749.13   18.50
  -2  10   3  781.32   28.10
  -8  -2   3  752.22   22.00
  10  -8   3  747.63   22.10
  -8  -2   3  741.73   25.70
  -2  10   3  739.63   20.80
  10  -8   3  736.33   27.40
  -8  -2   3  752.32   22.60
  -8  -2   3  763.42   25.00
  11  -1  -3  490.45   21.70
 -10  11  -3  510.55   17.90
  -1 -10  -3  521.55   14.90
  -1 -10  -3  517.75   14.60
  11  -1  -3  499.15   17.00
   1  10   3  573.74   17.40
  10 -11   3  536.85   23.50
 -11   1   3  578.94   21.80
 -11   1   3  525.65   18.10
  10 -11   3  528.35   17.60
   1  10   3  551.44   23.50
 -11   1   3  556.64   17.70
 -11   1   3  517.65   21.60
  -4 -10  -3  437.86   14.40
  14  -4  -3  447.26   21.70
  14  -4  -3  442.16   16.00
  -4 -10  -3  447.76   22.70
 -14   4   3  433.66   21.20
 -14   4   3  445.56   16.40
  10 -14   3  446.76   16.50
   4  10   3  429.66   16.10
 -14   4   3  437.46   21.10
   4  10   3  423.66   15.80
  10 -14   3  407.86   21.40
  -7 -10  -3  305.67   12.40
  -7 -10  -3  324.07   20.70
  -7 -10  -3  323.77   13.30
  17  -7  -3  325.17   14.00
   7  10   3  344.67   15.00
   7  10   3  334.77   15.10
  10 -17   3  342.47   14.90
 -17   7   3  387.96   32.80
  10 -17   3  342.97   20.10
 -17   7   3  347.47   20.60
   7  10   3  340.47   21.60
 -10 -10  -3  245.18   19.30
  20 -10  -3  221.28   17.90
 -10 -10  -3  231.58   11.30
  20 -10  -3  228.98   11.90
 -10 -10  -3  238.68   11.90
 -20  10   3  232.38   18.40
  10 -20   3  235.48   17.00
  10 -20   3  207.08   12.10
  10  10   3  213.98   12.80
 -11  -8  -3  720.13   34.30
  19 -11  -3  746.53   24.20
  19 -11  -3  747.43   33.90
 -11  -8  -3  775.32   25.10
 -11  -8  -3  746.73   24.30
  11   8   3  728.83   26.10
   8 -19   3  734.03   31.90
 -19  11   3  744.33   35.40
   8 -19   3  723.13   25.30
 -11  -5  -3   57.59    8.00
 -11  -5  -3   58.99    6.00
  16 -11  -3   66.19    5.30
  16 -11  -3   60.09    7.90
 -11  -5  -3   61.09    5.70
  -5  16  -3   66.29    6.40
 -11  -5  -3   59.99    5.30
  11   5   3   56.89    5.80
  11   5   3   52.29    5.40
   5 -16   3   57.09    6.90
 -16  11   3   54.39    5.50
 -16  11   3   66.49    8.70
 -16  11   3   55.79    9.70
  11   5   3   53.39    9.60
 -11  -2  -3 1093.19   29.60
  13 -11  -3 1044.10   27.80
 -11  -2  -3 1074.99   38.80
  -2  13  -3 1089.39   36.50
  13 -11  -3 1059.39   36.30
 -11  -2  -3 1069.29   33.50
 -11  -2  -3 1114.79   30.50
 -13  11   3 1067.39   37.80
   2 -13   3 1049.89   30.80
 -13  11   3 1077.49   30.00
  11   2   3 1069.69   30.70
  11   2   3 1142.59   33.30
 -11   1  -3  452.85   15.70
  10 -11  -3  463.55   13.20
 -11   1  -3  438.06   20.80
   1  10  -3  487.95   22.80
   1  10  -3  468.75   16.50
  10 -11  -3  469.75   19.00
 -11   1  -3  450.15   15.20
  -1 -10   3  433.66   16.10
 -10  11   3  437.06   14.80
  11  -1   3  448.66   18.10
  11  -1   3  430.46   15.50
  -1 -10   3  439.96   15.70
 -10  11   3  424.86   19.60
  11  -1   3  408.86   21.30
 -11   4  -3 1185.08   38.60
   4   7  -3 1209.48   35.20
   7 -11  -3 1191.48   28.20
   7 -11  -3 1165.38   33.60
   4   7  -3 1158.98   32.30
 -11   4  -3 1177.68   31.70
 -11   4  -3 1158.48   38.90
  -7  11   3 1317.57   36.80
  11  -4   3 1289.47   37.40
  -4  -7   3 1255.97   32.40
  -4  -7   3 1228.28   35.60
  -4  -7   3 1189.68   32.70
  11  -4   3 1221.58   41.20
  -4  -7   3 1228.38   35.70
  -7  11   3 1272.77   30.80
  11  -4   3 1261.47   32.30
   4 -11  -3 1373.16   34.80
 -11   7  -3 1391.46   36.00
 -11   7  -3 1391.16   44.20
   7   4  -3 1365.36   36.20
   4 -11  -3 1390.76   31.80
   4 -11  -3 1428.86   31.90
   7   4  -3 1428.26   39.80
  -7  -4   3 1430.26   39.40
  -7  -4   3 1487.75   41.60
  -7  -4   3 1405.86   36.10
  -4  11   3 1373.16   34.40
  11  -7   3 1370.16   42.00
  -4  11   3 1386.86   42.80
  -7  -4   3 1422.06   36.80
  10   1  -3 1074.39   29.80
  10   1  -3 1108.39   35.50
  10   1  -3 1098.79   35.20
 -11  10  -3 1096.19   39.40
 -11  10  -3 1076.49   30.40
   1 -11  -3 1081.39   26.40
   1 -11  -3 1071.59   26.20
 -10  -1   3 1113.99   35.10
 -10  -1   3 1138.19   31.10
  11 -10   3 1134.49   37.30
  11 -10   3 1098.79   30.20
  -1  11   3 1081.69   36.90
 -10  -1   3 1153.38   30.40
  -1  11   3 1085.29   29.10
 -10  -1   3 1087.79   33.90
  13  -2  -3 1118.39   39.10
  13  -2  -3 1170.48   38.30
  -2 -11  -3 1095.09   27.30
  13  -2  -3 1133.29   30.70
  -2 -11  -3 1095.99   27.80
   2  11   3 1080.49   30.30
 -13   2   3 1046.60   30.40
 -13   2   3 1113.19   37.40
  11 -13   3 1083.09   30.70
 -13   2   3 1039.10   31.40
 -13   2   3 1030.30   35.40
  11 -13   3 1047.10   37.80
  -5 -11  -3  359.16   12.70
  16  -5  -3  364.56   14.70
  -5 -11  -3  340.17   20.80
  -5 -11  -3  360.66   13.30
  16  -5  -3  355.86   20.30
  11 -16   3  352.76   21.10
   5  11   3  340.87   20.60
   5  11   3  345.77   17.20
 -16   5   3  329.37   14.60
 -16   5   3  343.17   15.70
 -16   5   3  346.47   19.90
  19  -8  -3   55.89    5.90
  -8 -11  -3   71.59   12.20
  19  -8  -3   45.00    8.10
  -8 -11  -3   64.79    5.60
  -8 -11  -3   63.09    5.70
  11 -19   3   50.89    5.80
 -19   8   3   58.69   10.80
  11 -19   3   61.89   10.30
  21 -12  -3   62.39   10.80
 -12  -9  -3   57.69   10.60
 -12  -9  -3   75.19    6.90
  21 -12  -3   65.49    6.30
 -21  12   3   83.79   14.50
  12   9   3   86.39    9.80
   9 -21   3   77.59    7.40
   9 -21   3   71.69    9.60
 -12  -6  -3 1077.99   35.40
  18 -12  -3 1059.79   30.30
 -12  -6  -3 1030.00   33.10
 -12  -6  -3 1061.29   42.70
  18 -12  -3 1016.80   40.60
 -18  12   3 1087.89   44.20
   6 -18   3 1023.80   44.10
  12   6   3 1064.49   33.20
   6 -18   3 1099.49   32.60
  15 -12  -3  593.84   18.50
 -12  -3  -3  584.34   27.70
 -12  -3  -3  604.04   20.60
 -12  -3  -3  589.24   23.00
 -12  -3  -3  599.94   19.80
  15 -12  -3  612.04   27.20
  -3  15  -3  596.84   26.40
  12   3   3  610.14   22.50
   3 -15   3  604.54   21.00
 -15  12   3  587.24   20.70
 -15  12   3  617.14   36.70
 -15  12   3  528.65   40.00
 -12   0  -3  583.14   25.80
   0  12  -3  569.14   23.60
  12 -12  -3  589.44   16.80
  12 -12  -3  587.64   23.80
 -12   0  -3  596.34   23.50
 -12   0  -3  550.24   19.10
 -12   0  -3  615.44   19.10
   0 -12   3  558.94   19.30
  12   0   3  555.64   19.30
   0 -12   3  586.24   20.10
 -12  12   3  542.65   24.50
 -12  12   3  572.84   18.80
  12   0   3  574.94   21.90
   3   9  -3  540.45   22.00
   3   9  -3  526.05   18.50
 -12   3  -3  544.15   17.70
 -12   3  -3  543.15   23.10
   9 -12  -3  519.45   14.70
   9 -12  -3  536.15   20.40
 -12   3  -3  507.65   23.30
  -3  -9   3  541.95   18.10
  12  -3   3  557.54   18.20
  12  -3   3  527.15   21.30
  -9  12   3  560.54   17.30
  -9  12   3  584.54   23.60
  -3  -9   3  565.84   21.30
  12  -3   3  557.24   25.80
  -3  -9   3  560.24   18.90
   6   6  -3  268.47   13.30
   6 -12  -3  270.87    8.20
 -12   6  -3  269.87   11.20
 -12   6  -3  275.97   16.10
   6 -12  -3  271.67    8.20
   6   6  -3  286.47   11.70
  -6  -6   3  239.58   12.90
  12  -6   3  240.28   10.70
  -6  -6   3  238.38   11.20
  12  -6   3  239.38   13.80
  -6  -6   3  233.48   10.60
  -6  -6   3  238.98   12.80
  -6  12   3  212.48   13.20
   3 -12  -3  757.32   19.50
   3 -12  -3  784.92   19.50
   9   3  -3  802.62   23.60
   3 -12  -3  778.82   21.00
   9   3  -3  727.83   30.90
   9   3  -3  755.82   27.70
 -12   9  -3  792.72   32.00
  -9  -3   3  792.52   27.30
  -9  -3   3  780.22   24.20
  -3  12   3  800.62   30.20
  -9  -3   3  751.02   23.10
  -3  12   3  783.92   22.40
  12  -9   3  794.22   23.60
  12  -9   3  791.32   29.60
  -9  -3   3  814.12   27.10
  12   0  -3  234.88   10.90
  12   0  -3  254.17   14.90
  12   0  -3  249.48   15.30
   0 -12  -3  243.18    8.50
 -12  12  -3  252.57   17.50
 -12   0   3  218.68   13.60
  12 -12   3  207.98   14.30
 -12   0   3  203.18   11.00
 -12   0   3  232.68   13.70
 -12   0   3  212.48   10.50
   0  12   3  219.78   10.30
  12 -12   3  209.98   10.50
  15  -3  -3  221.98   11.20
  15  -3  -3  235.08   15.80
  -3 -12  -3  227.38    9.60
  -3 -12  -3  233.58    9.30
  12 -15   3  218.58   18.10
 -15   3   3  249.88   12.00
   3  12   3  223.08   11.30
  12 -15   3  242.78   11.80
 -15   3   3  252.27   15.60
 -15   3   3  231.18   12.40
  18  -6  -3  805.42   35.00
  -6 -12  -3  829.02   36.80
  -6 -12  -3  841.02   24.90
  18  -6  -3  836.42   26.70
  -6 -12  -3  807.62   23.80
 -18   6   3  798.32   34.80
  12 -18   3  849.72   27.10
 -18   6   3  813.62   28.50
  12 -18   3  816.02   34.50
  -9 -12  -3  217.78   11.30
  -9 -12  -3  206.88   10.60
  21  -9  -3  202.18   11.70
  -9 -12  -3  204.88   18.00
  21  -9  -3  218.98   18.10
  12 -21   3  175.18   11.30
  12 -21   3  195.38   16.10
 -21   9   3  199.18   17.20
  20 -13  -3  190.28   16.20
 -13  -7  -3  197.58   12.00
  20 -13  -3  178.08   10.00
 -13  -7  -3  191.58   11.30
 -13  -7  -3  182.78   16.80
   7 -20   3  169.58   14.20
 -20  13   3  173.28   17.00
  13   7   3  184.88   12.10
   7 -20   3  203.58   11.70
  17 -13  -3  262.07   17.40
  17 -13  -3  245.18   11.10
 -13  -4  -3  253.07   14.80
 -13  -4  -3  249.97   14.40
 -13  -4  -3  239.78   17.90
  -4  17  -3  247.68   17.10
 -17  13   3  266.17   19.90
   4 -17   3  271.77   13.20
  13   4   3  252.17   13.60
  13   4   3  255.97   13.30
   4 -17   3  269.67   13.10
  -1  14  -3  723.33   29.00
 -13  -1  -3  743.93   23.00
 -13  -1  -3  715.23   23.50
 -13  -1  -3  719.63   27.50
  14 -13  -3  737.83   20.80
  14 -13  -3  724.53   29.20
 -13  -1  -3  708.83   30.90
 -14  13   3  704.43   30.70
  13   1   3  693.03   26.90
   1 -14   3  731.63   24.10
  13   1   3  702.73   26.20
 -14  13   3  723.73   23.20
 -13   2  -3  467.75   21.20
 -13   2  -3  448.16   16.40
  11 -13  -3  433.76   13.10
 -13   2  -3  439.76   15.80
   2  11  -3  428.66   19.60
 -13   2  -3  434.16   21.80
  11 -13  -3  410.76   18.70
 -11  13   3  410.16   15.10
  13  -2   3  408.06   18.80
  -2 -11   3  421.66   18.40
  -2 -11   3  439.56   16.80
 -11  13   3  443.36   21.30
  -2 -11   3  415.06   15.80
  13  -2   3  410.26   16.00
   5   8  -3  951.50   30.80
   5   8  -3  881.71   27.00
   8 -13  -3  885.01   28.20
   8 -13  -3  895.91   22.50
 -13   5  -3  873.71   33.80
 -13   5  -3  873.61   33.60
 -13   5  -3  900.11   26.40
  -5  -8   3  923.11   27.60
  13  -5   3  987.20   37.40
  -5  -8   3  932.11   26.80
  -8  13   3  928.81   25.50
  -5  -8   3  936.41   30.20
  -5  -8   3  922.71   30.80
  13  -5   3  908.21   31.90
  13  -5   3  896.91   26.60
 -13   8  -3  461.75   23.10
   5 -13  -3  483.65   13.00
   5 -13  -3  509.05   16.40
 -13   8  -3  475.35   16.90
   8   5  -3  455.85   19.80
   5 -13  -3  499.85   13.10
  -5  13   3  434.26   15.30
  -8  -5   3  450.95   19.50
  13  -8   3  459.05   16.50
  13  -8   3  435.76   20.80
  -5  13   3  439.36   21.70
  -8  -5   3  443.06   17.00
  -8  -5   3  468.95   19.70
 -13  11  -3  870.61   35.30
  11   2  -3  744.33   29.40
  11   2  -3  806.12   30.40
  11   2  -3  804.12   25.10
   2 -13  -3  806.12   20.90
   2 -13  -3  808.82   21.10
  13 -11   3  857.61   25.40
  -2  13   3  849.02   24.60
  13 -11   3  822.62   31.80
 -11  -2   3  829.82   29.50
 -11  -2   3  840.82   26.10
 -11  -2   3  839.22   29.80
  14  -1  -3  210.48   15.10
  -1 -13  -3  189.58    8.20
  14  -1  -3  196.38   10.30
 -13  14  -3  184.28   17.10
  -1 -13  -3  188.48    7.90
  14  -1  -3  187.78   13.80
  13 -14   3  193.48   14.80
  13 -14   3  189.68   10.30
   1  13   3  202.08   10.40
 -14   1   3  192.68   13.50
  17  -4  -3  818.22   26.50
  17  -4  -3  813.12   34.50
  -4 -13  -3  810.92   23.10
  -4 -13  -3  832.62   23.90
  13 -17   3  814.02   26.50
 -17   4   3  810.82   33.50
  13 -17   3  826.02   34.50
   4  13   3  780.12   26.70
 -17   4   3  833.02   28.30
  -7 -13  -3   40.80    4.70
  20  -7  -3   45.60    5.60
  20  -7  -3   39.20    8.00
  -7 -13  -3   44.40    4.70
 -20   7   3   33.10    7.50
  13 -20   3   34.80    7.60
  13 -20   3   42.10    5.60
 -20   7   3   32.30    5.80
 -14  -5  -3  258.07   19.80
 -14  -5  -3  269.37   13.90
  19 -14  -3  287.57   19.70
  19 -14  -3  293.97   16.40
 -14  -5  -3  284.47   16.00
  14   5   3  269.17   14.80
   5 -19   3  305.37   18.70
 -19  14   3  280.57   21.90
  14   5   3  295.47   15.10
   5 -19   3  291.57   14.40
 -14  -2  -3   90.79    9.00
 -14  -2  -3  103.99    8.00
  16 -14  -3   90.89    9.90
 -14  -2  -3   92.29   10.70
  16 -14  -3  102.59    6.30
   2 -16   3  106.09    7.90
  14   2   3  103.49    7.90
   2 -16   3  103.49    7.70
 -16  14   3  113.89    8.20
 -16  14   3   79.59   11.00
 -16  14   3   75.69   10.10
  14   2   3   99.09    8.60
 -14   1  -3  490.45   24.90
 -14   1  -3  489.05   18.00
  13 -14  -3  482.95   22.30
   1  13  -3  527.85   23.60
 -14   1  -3  501.35   23.30
  13 -14  -3  494.85   15.50
 -14   1  -3  504.35   18.90
 -13  14   3  546.65   25.90
  14  -1   3  529.55   22.30
  -1 -13   3  527.15   19.50
 -13  14   3  524.65   18.40
  -1 -13   3  533.65   21.80
 -14   4  -3 1716.53   53.59
  10 -14  -3 1781.22   43.50
 -14   4  -3 1718.03   44.80
   4  10  -3 1777.62   50.89
 -14   4  -3 1776.62   54.99
  10 -14  -3 1778.62   49.10
  -4 -10   3 1746.93   45.40
  14  -4   3 1757.02   51.19
 -10  14   3 1756.12   44.20
  14  -4   3 1735.93   45.40
  -4 -10   3 1755.42   46.30
  -4 -10   3 1740.53   49.00
   7 -14  -3  111.79    5.10
 -14   7  -3  118.59    7.60
   7 -14  -3  115.39    7.70
   7   7  -3  108.29    7.50
   7 -14  -3  109.69    5.10
 -14   7  -3  119.59   11.10
   7   7  -3  123.29    9.60
  -7  -7   3  110.09    7.70
  14  -7   3  113.49   10.00
  14  -7   3  111.89    7.40
  -7  14   3  111.89    6.90
  -7  -7   3  102.79    8.60
  -7  -7   3   95.19    6.90
  -7  -7   3  111.79    9.20
   4 -14  -3  941.61   23.30
  10   4  -3  933.91   28.10
  10   4  -3  941.21   33.00
   4 -14  -3  961.60   23.40
 -14  10  -3  952.50   37.50
   4 -14  -3  944.91   25.60
  14 -10   3  923.91   34.30
  -4  14   3  899.21   26.70
 -10  -4   3  929.71   28.70
  14 -10   3  894.91   27.50
 -10  -4   3  918.11   31.90
 -10  -4   3  933.11   32.10
 -14  13  -3   33.10    7.90
   1 -14  -3   52.49    3.80
   1 -14  -3   55.39    3.80
  13   1  -3   53.49    5.40
  13   1  -3   51.29    6.90
  13   1  -3   52.89    9.30
 -13  -1   3   50.79    6.70
 -13  -1   3   38.70    6.90
  -1  14   3   43.60    4.90
 -13  -1   3   38.20    7.20
  14 -13   3   59.99   10.10
  14 -13   3   48.50    5.30
  -2 -14  -3  288.17   11.20
  16  -2  -3  262.37   17.80
 -14  16  -3  314.77   22.50
  16  -2  -3  281.87   13.60
  -2 -14  -3  287.67   10.80
  14 -16   3  297.07   19.10
   2  14   3  297.77   13.90
  14 -16   3  287.87   13.60
 -16   2   3  284.87   18.00
 -16   2   3  287.27   14.70
  -5 -14  -3  234.78   10.40
  -5 -14  -3  240.78   10.90
  19  -5  -3  228.08   12.70
  19  -5  -3  239.78   18.10
  14 -19   3  242.58   12.90
 -19   5   3  233.58   13.80
  14 -19   3  231.98   17.60
 -19   5   3  237.38   17.70
 -15  -3  -3  138.49    9.50
  18 -15  -3  118.99    7.30
  18 -15  -3  119.69   12.10
 -15  -3  -3  114.89   10.60
 -15  -3  -3  112.79   12.50
   3 -18   3  126.69    9.20
  15   3   3  134.59    9.80
  15   3   3  136.49   10.40
 -18  15   3  124.09   14.30
 -15   0  -3   81.79    7.00
 -15   0  -3   73.19    8.40
  15 -15  -3   77.39    9.00
 -15   0  -3   80.19   10.00
  15 -15  -3   77.09    5.30
 -15   0  -3   81.09    6.50
   0 -15   3   66.29    7.50
 -15  15   3   72.99   12.10
   0 -15   3   78.19    6.70
  15   0   3   74.99    6.80
 -15  15   3   78.49    6.80
  15   0   3   81.99    8.40
   0 -15   3   71.69    6.80
 -15   3  -3  223.28   16.10
  12 -15  -3  212.78    8.40
 -15   3  -3  204.18   14.90
   3  12  -3  193.68   13.60
 -15   3  -3  213.98   11.40
  12 -15  -3  224.08   13.70
  15  -3   3  230.58   11.70
  15  -3   3  203.68   13.70
  -3 -12   3  228.18   13.10
  -3 -12   3  195.58   12.10
 -12  15   3  216.98   10.80
   9 -15  -3  497.95   19.90
 -15   6  -3  513.55   25.60
   6   9  -3  477.25   21.70
 -15   6  -3  511.15   18.90
   9 -15  -3  501.95   14.60
 -15   6  -3  479.15   31.20
  15  -6   3  494.75   22.90
  -6  -9   3  518.95   21.30
  -6  -9   3  526.75   22.80
  15  -6   3  495.35   18.40
  -9  15   3  535.75   18.00
  -6  -9   3  507.05   19.20
   6 -15  -3  161.98    6.50
   9   6  -3  170.18   12.10
 -15   9  -3  147.89   17.20
   6 -15  -3  161.38    6.50
   6 -15  -3  160.08    8.90
  -9  -6   3  164.48   11.30
  -9  -6   3  151.18    9.60
  -6  15   3  160.28    8.80
  15  -9   3  167.58   12.80
  -9  -6   3  154.78   11.50
  15  -9   3  158.08    9.20
  12   3  -3  601.44   26.90
 -15  12  -3  605.64   30.80
   3 -15  -3  623.94   17.30
   3 -15  -3  606.54   17.60
  12   3  -3  621.04   26.70
   3 -15  -3  628.94   17.40
 -12  -3   3  638.54   26.20
 -12  -3   3  637.44   22.80
  15 -12   3  668.33   30.30
 -12  -3   3  666.23   26.50
  -3  15   3  638.74   21.30
  15 -12   3  641.24   28.30
   0 -15  -3  630.84   19.90
 -15  15  -3  655.13   33.30
  15   0  -3  617.84   28.00
   0 -15  -3  621.84   18.10
  15   0  -3  633.24   22.40
  15   0  -3  600.24   31.70
   0  15   3  598.34   21.60
  15 -15   3  598.54   28.60
 -15   0   3  578.44   26.70
 -15   0   3  579.64   26.60
 -15   0   3  593.04   22.90
  15 -15   3  613.64   21.80
 -15  18  -3  185.28   18.50
  18  -3  -3  199.18   16.30
  -3 -15  -3  201.48    9.00
  18  -3  -3  200.48   11.80
  -3 -15  -3  203.78    9.40
  15 -18   3  171.58   10.80
  15 -18   3  183.28   15.40
 -18   3   3  204.08   12.80
 -18   3   3  187.98   15.20
  20 -16  -3  131.49    8.20
 -16  -4  -3  149.29   10.50
 -16  -4  -3  129.59   14.60
  20 -16  -3  141.09   13.90
   4 -20   3  127.39    9.80
 -20  16   3  133.39   16.30
   4 -20   3  126.89   12.10
  16   4   3  134.09   12.90
  16   4   3  128.39   10.50
 -16  -1  -3  103.99   11.90
  17 -16  -3   85.29    5.80
 -16  -1  -3   85.79    7.50
  17 -16  -3   86.39   10.10
 -17  16   3   67.89   12.70
   1 -17   3   75.49    7.10
  16   1   3   77.89    8.50
  16   1   3   80.99    7.60
  14 -16  -3  104.69   10.10
 -16   2  -3   85.39    7.50
 -16   2  -3   96.19   10.80
 -16   2  -3   82.89    7.10
  14 -16  -3   88.59    5.50
 -14  16   3   96.59    7.60
  -2 -14   3   96.99    7.90
  -2 -14   3   99.09    7.80
  -2 -14   3  105.49    8.90
  16  -2   3  100.59    8.00
  16  -2   3  107.89   10.00
   5  11  -3  627.54   26.40
  11 -16  -3  672.23   25.20
 -16   5  -3  620.14   29.20
  11 -16  -3  641.94   17.50
  16  -5   3  546.05   35.10
  -5 -11   3  621.34   22.50
  -5 -11   3  624.64   24.30
 -11  16   3  602.64   20.80
  -5 -11   3  596.54   21.30
  16  -5   3  616.44   22.00
   8   8  -3  348.57   18.50
   8 -16  -3  373.26   16.00
   8 -16  -3  370.16   14.40
   8 -16  -3  354.46   11.40
 -16   8  -3  354.76   21.40
  -8  -8   3  396.36   16.60
  16  -8   3  388.46   20.60
  16  -8   3  375.26   15.60
  -8  -8   3  391.96   19.70
  -8  -8   3  389.36   18.30
  -8  16   3  365.76   14.90
  -8  -8   3  292.67   14.30
 -16  11  -3  908.81   38.50
  11   5  -3  918.11   34.30
 -16  11  -3  910.31   28.70
   5 -16  -3  935.31   23.20
   5 -16  -3  869.01   29.80
   5 -16  -3  918.81   23.00
  16 -11   3  854.41   34.80
  -5  16   3  853.11   27.00
 -11  -5   3  871.91   28.00
 -11  -5   3  889.11   33.30
 -11  -5   3  893.31   29.20
  16 -11   3  913.41   28.20
 -11  -5   3  922.41   32.70
   2 -16  -3  204.18    8.50
  14   2  -3  211.48   11.80
  14   2  -3  223.98   15.50
 -16  14  -3  191.78   17.00
  14   2  -3  198.28   15.80
   2 -16  -3  205.48    8.30
 -14  -2   3  218.78   15.00
  16 -14   3  237.78   12.10
 -14  -2   3  230.38   12.80
 -14  -2   3  243.68   15.90
  16 -14   3  215.58   16.10
  -2  16   3  224.88   11.90
  -1 -16  -3  176.98    8.10
  17  -1  -3  169.08   14.70
  17  -1  -3  175.38   16.00
 -16  17  -3  187.08   18.10
  -1 -16  -3  187.98    8.60
  17  -1  -3  175.18   11.10
  16 -17   3  173.38   10.60
  16 -17   3  187.28   15.30
 -17   1   3  180.08   14.60
 -17   1   3  176.68   11.90
  -4 -16  -3  139.69    7.80
  20  -4  -3  103.99   13.10
 -16  20  -3  110.89   15.30
  20  -4  -3  126.29    9.80
  -4 -16  -3  127.79    7.50
  16 -20   3  152.08   10.20
  16 -20   3  114.09   14.00
 -20   4   3  145.59   11.10
 -20   4   3  145.29   14.10
 -17  -2  -3  323.67   24.90
  19 -17  -3  354.66   13.90
 -17  -2  -3  362.76   21.10
 -17  -2  -3  359.36   17.00
  19 -17  -3  321.97   21.20
   2 -19   3  321.57   18.50
  17   2   3  319.27   18.30
   2 -19   3  354.06   16.70
 -17   1  -3  241.78   13.20
  16 -17  -3  239.68   10.00
  16 -17  -3  232.88   16.70
 -17   1  -3  257.27   19.00
   1  16  -3  219.08   19.60
 -17   1  -3  221.98   16.20
  -1 -16   3  245.28   14.60
  17  -1   3  221.88   15.30
  -1 -16   3  225.18   12.80
  17  -1   3  231.18   13.30
 -17   4  -3  211.38   12.10
  13 -17  -3  217.48   14.40
  13 -17  -3  213.98    8.70
 -17   4  -3  229.18   17.40
 -17   4  -3  247.38   17.50
  -4 -13   3  212.88   12.20
 -13  17   3  208.78   11.40
  17  -4   3  198.08   11.70
  -4 -13   3  222.68   13.40
  17  -4   3  203.88   14.50
  10 -17  -3  250.47   13.90
  10 -17  -3  239.48    9.00
  10 -17  -3  241.28    8.90
 -17   7  -3  262.07   18.70
   7  10  -3  268.17   16.30
 -17   7  -3  217.28   17.50
  -7 -10   3  239.18   17.90
  17  -7   3  269.67   17.00
  17  -7   3  250.17   12.80
  -7 -10   3  249.78   13.20
  -7 -10   3  249.08   14.40
   7 -17  -3   24.40    4.20
  10   7  -3   25.90    6.00
   7 -17  -3   26.20    2.80
 -17  10  -3   25.30    7.50
   7 -17  -3   28.10    2.70
  17 -10   3   18.70    5.50
 -10  -7   3   26.60    5.80
 -10  -7   3   28.90    5.20
 -10  -7   3   26.70    5.50
  17 -10   3   19.80    4.10
   4 -17  -3  301.07   11.30
   4 -17  -3  310.47   10.50
 -17  13  -3  301.77   21.80
   4 -17  -3  319.57   10.60
  13   4  -3  302.37   14.80
 -13  -4   3  310.87   19.00
  17 -13   3  308.67   14.50
  -4  17   3  310.67   14.40
  17 -13   3  311.37   19.80
 -13  -4   3  308.57   15.40
 -17  16  -3  297.27   23.20
  16   1  -3  315.27   20.10
  16   1  -3  310.77   20.90
  16   1  -3  342.37   16.10
   1 -17  -3  336.07   11.70
   1 -17  -3  343.17   11.70
  17 -16   3  331.77   15.40
 -16  -1   3  319.37   16.50
  17 -16   3  323.97   21.10
 -16  -1   3  313.97   19.90
 -17  19  -3   82.49   15.90
  -2 -17  -3   66.49    5.20
  19  -2  -3   66.59    7.10
  -2 -17  -3   66.79    5.20
  19  -2  -3   67.19   11.40
  17 -19   3   63.59    6.70
 -19   2   3   73.19    9.90
  17 -19   3   90.49   15.70
 -19   2   3   53.49   12.50
  18 -18  -3  127.09    7.40
 -18   0  -3  100.99   20.20
 -18   0  -3  116.29    9.60
  18 -18  -3  127.99   12.90
   0 -18   3  125.89    9.80
  18   0   3  130.69   11.60
  15 -18  -3  651.53   28.80
 -18   3  -3  678.63   33.20
   3  15  -3  782.62   48.00
 -18   3  -3  632.54   24.50
  15 -18  -3  637.04   19.30
  18  -3   3  645.84   24.60
  18  -3   3  681.13   29.80
  -3 -15   3  655.23   26.40
  -3 -15   3  658.53   24.60
  12 -18  -3  116.59    5.80
  12 -18  -3  120.79   10.00
 -18   6  -3  111.19   12.20
  -6 -12   3  111.79    9.50
  -6 -12   3  107.89    8.70
 -12  18   3   97.49    8.10
  18  -6   3   95.79    8.10
  18  -6   3  107.59   11.20
 -18   9  -3  537.75   29.40
   9 -18  -3  589.04   22.60
   9 -18  -3  571.74   16.50
   9 -18  -3  557.84   16.50
  18  -9   3  609.04   22.30
  -9  -9   3  641.84   25.40
  18  -9   3  595.34   28.20
  -9  -9   3  598.84   23.00
  -9  18   3  629.94   22.00
   6 -18  -3  264.27   11.90
 -18  12  -3  269.47   20.30
   6 -18  -3  271.07    9.40
   6 -18  -3  265.87    9.40
 -12  -6   3  261.37   14.30
  18 -12   3  269.47   18.60
  18 -12   3  257.57   13.30
 -12  -6   3  250.27   16.80
  -6  18   3  239.48   12.80
 -18  15  -3   48.40    9.70
  15   3  -3   54.89   10.00
  15   3  -3   54.19    6.40
   3 -18  -3   62.59    4.30
 -15  -3   3   47.50    8.70
 -15  -3   3   50.39    6.50
  18 -15   3   55.49   10.20
  18 -15   3   54.29    6.10
  18   0  -3   27.50    5.10
  18   0  -3   24.60    6.00
 -18  18  -3   13.90    7.50
   0 -18  -3   29.70    3.50
   0 -18  -3   30.80    3.40
  18 -18   3   36.00    5.90
 -18   0   3   41.00    8.80
  18 -18   3   21.60    8.80
 -19   2  -3  277.97   15.30
 -19   2  -3  271.37   20.60
  17 -19  -3  268.37   18.80
  17 -19  -3  295.27   11.40
  19  -2   3  287.07   18.70
  -2 -17   3  292.27   15.40
 -19   5  -3  198.68   17.10
  14 -19  -3  220.68   14.90
  14 -19  -3  210.18    8.80
 -19   5  -3  223.38   13.10
  19  -5   3  215.98   16.10
  19  -5   3  195.28   12.30
  -5 -14   3  235.88   14.20
  -5 -14   3  210.68   12.70
   8  11  -3  494.25   24.70
  11 -19  -3  486.85   14.60
  11 -19  -3  488.15   15.00
  11 -19  -3  507.75   21.80
 -19   8  -3  494.25   28.30
  19  -8   3  501.15   26.10
  -8 -11   3  499.35   22.40
  19  -8   3  483.55   20.20
  -8 -11   3  483.35   20.70
   8 -19  -3   37.10    3.10
  11   8  -3   26.80    6.70
   8 -19  -3   37.20    3.30
 -19  11  -3   35.50    8.30
   8 -19  -3   36.40    5.70
 -11  -8   3   29.60    5.50
  19 -11   3   29.40    6.60
  19 -11   3   30.50    5.20
 -11  -8   3   27.20    6.30
   5 -19  -3  347.57   11.60
   5 -19  -3  360.46   11.70
  14   5  -3  396.26   30.80
 -19  14  -3  342.77   24.60
 -14  -5   3  364.46   21.30
  19 -14   3  358.86   16.60
 -14  -5   3  357.56   17.90
  17   2  -3  115.69    9.50
  17   2  -3  121.89   12.90
   2 -19  -3  109.69    5.90
   2 -19  -3  102.79    5.80
 -19  17  -3  104.89   14.20
 -17  -2   3  108.49   11.60
  19 -17   3  113.09   12.80
  19 -17   3  107.49    8.80
  16 -20  -3  175.08    8.20
  16 -20  -3  154.48   13.90
 -20   4  -3  181.68   17.00
 -20   4  -3  179.48   12.20
  -4 -16   3  190.08   12.30
  20  -4   3  175.78   15.20
  20  -4   3  186.78   12.30
 -20   7  -3   53.79    6.80
  13 -20  -3   59.89    5.80
  13 -20  -3   51.89    7.10
 -20   7  -3   77.99   10.80
  13 -20  -3   58.79    4.10
  20  -7   3   67.69    9.30
  -7 -13   3   80.19    7.90
  20  -7   3   82.59    7.80
 -20  10  -3  542.15   30.70
  10 -20  -3  529.55   15.50
  10 -20  -3  546.85   22.30
  10 -20  -3  538.05   15.40
 -10 -10   3  497.35   23.70
  20 -10   3  551.04   28.60
 -10 -10   3  549.15   22.80
 -10 -10   3  554.64   27.30
  20 -10   3  575.14   22.40
   7 -20  -3  212.88   11.00
   7 -20  -3  211.78    8.00
 -20  13  -3  229.58   19.80
   7 -20  -3  212.18    8.10
 -13  -7   3  227.78   16.70
 -13  -7   3  207.08   13.50
  20 -13   3  204.48   17.10
  20 -13   3  205.08   12.40
 -20  16  -3  345.97   25.80
   4 -20  -3  385.76   12.20
 -16  -4   3  390.16   19.70
  20 -16   3  395.96   17.90
  20 -16   3  343.27   23.30
 -16  -4   3  392.26   23.20
 -21   9  -3  114.79   13.20
  12 -21  -3  103.49    5.30
  12 -21  -3  107.59    7.00
  12 -21  -3  117.99   10.10
  -9 -12   3  104.39   10.60
  21  -9   3   99.69   11.50
  -9 -12   3  116.99    9.80
   9 -21  -3  135.09    9.60
 -21  12  -3  114.19   14.00
   9 -21  -3  127.39    5.90
   9 -21  -3  127.99    5.80
 -12  -9   3  160.28   13.40
 -12  -9   3  132.59   13.20
  21 -12   3  155.28   14.60
  -1   0  -4  587.14   16.20
   0   1  -4  585.84   14.00
   1   0   4  628.04   16.50
   0  -1   4  610.54   14.70
  -1   1   4  607.64   17.40
   1   0   4  615.14   14.00
  -1   1   4  614.94   15.30
  -2  -1  -4  929.61   25.60
   3  -2  -4  907.21   25.60
  -1   3  -4  945.31   22.70
  -1   3  -4  933.01   23.30
   2   1   4  965.00   25.60
  -3   2   4  942.91   25.50
   2   1   4 1015.30   21.50
   1  -3   4  985.30   23.10
   0   2   4 6023.80  129.39
  -2   5  -4   91.99    4.70
  -3  -2  -4   92.09    3.10
  -3  -2  -4   91.79    3.00
   5  -3  -4   94.79    6.20
  -3  -2  -4   86.69    6.10
   2  -5   4   77.19    4.50
   3   2   4   78.79    4.40
   3   2   4   73.89    5.70
  -5   3   4   76.09    5.60
  -5   3   4   78.09    3.50
   3   2   4   78.59    3.50
  -3   1  -4 7527.55  271.47
   3  -1   4 6068.19  244.38
  -1  -2   4 6362.76  289.07
  -3   4  -4 2901.01   64.99
   4  -1  -4 2778.72   65.99
  -3   4  -4 2791.52   61.79
  -1  -3  -4 2948.10   65.99
   1   3   4 2731.63   65.49
   3  -4   4 2803.72   61.99
   1   3   4 2787.52   59.39
   1   3   4 2805.82   59.19
  -4   1   4 2748.93   65.59
  -4   1   4 2880.91   61.99
  -4   1   4 2766.52   60.69
  -4  -3  -4  557.74   14.60
   7  -4  -4  542.25   20.00
   7  -4  -4  549.65   14.80
  -3   7  -4  583.94   17.40
  -4  -3  -4  574.64   14.90
  -4  -3  -4  587.34   21.20
   4   3   4  628.44   15.70
  -7   4   4  615.44   15.90
   3  -7   4  644.04   17.80
   4   3   4  623.54   16.00
   4   3   4  642.54   21.80
   4   3   4  615.84   16.20
  -7   4   4  619.34   20.70
  -4   0  -4 1009.00   28.60
   0   4  -4  972.30   24.90
  -4   0  -4 1026.50   23.60
   4  -4  -4 1012.40   27.40
  -4   0  -4  998.30   23.50
   0  -4   4 1059.19   25.50
  -4   4   4 1038.20   27.20
   4   0   4 1028.40   27.70
   4   0   4 1034.00   24.10
   4   0   4 1040.80   29.00
  -4   4   4 1052.09   22.70
  -4   3  -4 1583.94   35.10
  -4   3  -4 1610.34   38.90
  -1   4   4 1464.95   34.80
   4  -3   4 1528.85   39.50
  -3  -1   4 1540.15   35.20
   4  -3   4 1521.95   35.20
  -1   4   4 1514.85   38.50
  -3  -1   4 1490.45   39.20
  -4   6  -4 1236.88   31.80
   6  -2  -4 1248.88   35.80
  -6   2   4 1363.86   33.80
   2   4   4 1402.76   37.00
   4  -6   4 1257.17   33.70
   2   4   4 1347.97   29.80
  -6   2   4 1320.57   36.00
   2   4   4 1326.07   30.00
  -6   2   4 1323.27   30.80
  -5  -4  -4 1737.23   38.90
  -5  -4  -4 1721.63   39.30
  -5  -4  -4 1768.92   48.40
   9  -5  -4 1739.73   47.20
   9  -5  -4 1760.92   39.40
  -4   9  -4 1778.82   42.50
  -9   5   4 1703.83   47.00
   4  -9   4 1634.64   41.80
  -9   5   4 1711.63   40.30
   5   4   4 1610.44   40.20
   5   4   4 1720.43   40.70
   5   4   4 1714.03   48.90
   5   4   4 1692.43   39.00
  -5  -1  -4   40.10    2.60
  -1   6  -4   40.80    3.40
  -5  -1  -4   46.00    4.80
  -5  -1  -4   40.70    2.70
   6  -5  -4   43.40    4.30
   5   1   4   33.10    4.20
   5   1   4   33.00    3.20
  -6   5   4   36.20    2.40
   5   1   4   37.60    2.80
  -6   5   4   28.90    3.60
   1  -6   4   33.50    3.20
   2   3  -4  401.26   10.60
   3  -5  -4  393.36   12.30
   2   3  -4  406.26   11.50
  -5   2  -4  403.66   14.70
  -5   2  -4  394.46   10.90
  -3   5   4  334.47    9.80
  -3   5   4  353.46   11.80
   5  -2   4  356.36   10.90
   5  -2   4  348.47   14.40
   5  -2   4  351.76   14.50
  -2  -3   4  354.76   11.40
   0  -5  -4 1661.23   45.60
   5   0  -4 1808.62   46.40
  -5   5  -4 1714.03   41.40
  -5   5  -4 1734.03   45.90
   0   5   4 1801.02   38.80
  -5   0   4 1792.62   46.00
   0   5   4 1817.12   39.00
   5  -5   4 1785.02   41.70
  -5   0   4 1892.01   41.60
  -5   0   4 1823.52   41.50
  -5   0   4 1835.02   41.10
   0   5   4 1846.32   46.20
  -3  -5  -4 2261.37   48.60
   8  -3  -4 2180.88   50.29
  -3  -5  -4 2168.08   48.80
  -3  -5  -4 2287.87   58.69
   8  -3  -4 2307.17   57.99
  -5   8  -4 2212.08   52.59
   3   5   4 2269.37   58.29
   3   5   4 2316.47   50.49
   3   5   4 2243.08   50.69
   5  -8   4 2252.07   52.59
  -8   3   4 2246.38   55.79
  -8   3   4 2287.17   51.29
  -8   3   4 2216.98   57.19
  11  -6  -4 1887.01   52.09
  11  -6  -4 1845.72   42.90
  -6  -5  -4 1771.92   46.00
  -5  11  -4 1852.41   46.10
  -6  -5  -4 1814.22   52.89
  -6  -5  -4 1882.01   42.30
   6   5   4 1788.02   44.00
 -11   6   4 1808.92   51.59
 -11   6   4 1808.32   51.09
   6   5   4 1797.62   41.80
   6   5   4 1807.42   44.20
   6   5   4 1810.92   52.59
 -11   6   4 1885.51   44.20
  -6  -2  -4 1741.63   39.10
  -6  -2  -4 1666.53   47.10
   8  -6  -4 1756.52   46.00
  -2   8  -4 1773.02   41.90
  -6  -2  -4 1716.83   39.50
   8  -6  -4 1694.13   37.90
   2  -8   4 1646.14   41.50
   6   2   4 1675.73   40.90
   6   2   4 1692.83   47.60
  -8   6   4 1724.33   45.70
   6   2   4 1701.33   43.50
  -8   6   4 1694.53   39.40
  -6   1  -4 2402.06   61.19
   5  -6  -4 2565.14   58.99
   1   5  -4 2572.24   56.79
  -6   1  -4 2514.75   55.19
   1   5  -4 2516.95   56.49
  -1  -5   4 2506.65   59.19
   6  -1   4 2512.45   59.69
   6  -1   4 2454.05   62.19
  -5   6   4 2494.85   58.69
   6  -1   4 2375.66   55.49
  -5   6   4 2499.65   53.69
   4   2  -4  418.06   12.20
  -6   4  -4  402.66   15.80
   2  -6  -4  405.26   11.40
   4   2  -4  424.06   12.10
  -6   4  -4  399.36   12.00
  -2   6   4  363.06   14.90
   6  -4   4  362.76   16.00
  -2   6   4  378.06   11.20
  -2   6   4  372.26    9.60
  -4  -2   4  388.56   11.70
  -4  -2   4  383.16   12.00
   6  -4   4  365.76   24.50
  -4  -2   4  381.96   12.20
   7  -1  -4 2590.14   58.29
  -6   7  -4 2467.85   66.69
  -1  -6  -4 2501.05   65.39
   7  -1  -4 2568.44   64.89
  -6   7  -4 2580.54   59.79
  -7   1   4 2740.83   65.29
   6  -7   4 2592.84   59.89
  -7   1   4 2620.64   63.79
  -7   1   4 2701.93   59.09
  -7   1   4 2727.83   61.59
   1   6   4 2601.64   65.19
   1   6   4 2698.53   57.39
   1   6   4 2644.14   57.49
  -4  -6  -4   12.60    4.10
  -4  -6  -4   14.60    1.90
  10  -4  -4   21.10    4.70
  10  -4  -4   15.30    2.40
  -4  -6  -4   16.80    1.80
  -6  10  -4   17.30    3.00
 -10   4   4   10.00    2.70
 -10   4   4   22.20    5.00
   4   6   4   14.70    3.90
   4   6   4   19.90    2.60
   6 -10   4   15.90    2.90
   4   6   4   19.80    2.50
 -10   4   4   19.70    2.60
  13  -7  -4 1826.12   54.19
  -6  13  -4 1736.23   54.59
  13  -7  -4 1838.42   44.20
  -7  -6  -4 1857.71   44.30
  -7  -6  -4 1778.12   55.09
  -7  -6  -4 1866.41   43.50
 -13   7   4 1869.51   54.59
   7   6   4 1853.21   45.80
   7   6   4 1906.91   46.50
 -13   7   4 1910.61   45.90
 -13   7   4 1788.62   53.39
   6 -13   4 1852.61   47.00
  -7  -3  -4 1474.45   44.40
  -7  -3  -4 1503.75   36.80
  -3  10  -4 1450.65   38.20
  -7  -3  -4 1492.25   35.40
  10  -7  -4 1496.45   34.70
  10  -7  -4 1486.65   42.80
   3 -10   4 1492.35   38.20
 -10   7   4 1498.65   36.10
   7   3   4 1485.65   36.70
   7   3   4 1497.85   36.80
 -10   7   4 1466.15   42.80
   7   3   4 1519.15   45.20
  -7   0  -4 2552.44   56.59
   0   7  -4 2504.25   57.99
  -7   0  -4 2515.45   56.19
   7  -7  -4 2545.55   61.39
   0   7  -4 2613.64   59.79
   7  -7  -4 2453.35   53.09
  -7   0  -4 2393.26   63.49
   7   0   4 2525.15   64.59
  -7   7   4 2496.05   61.29
   7   0   4 2553.24   59.79
   7   0   4 2381.56   56.59
   0  -7   4 2530.15   58.39
  -7   7   4 2540.55   55.39
  -7   3  -4 1218.28   28.30
   3   4  -4 1193.88   28.80
   4  -7  -4 1215.68   29.70
   3   4  -4 1171.98   28.70
  -7   3  -4 1175.88   33.90
  -4   7   4 1083.79   29.10
  -3  -4   4 1090.99   28.40
  -4   7   4 1133.79   25.90
  -3  -4   4 1064.89   32.30
   7  -3   4 1098.09   34.30
   7  -3   4 1092.69   29.40
  -3  -4   4 1122.69   29.00
  -3  -4   4 1173.38   28.90
   7  -3   4 1101.99   33.70
   6   1  -4  675.13   22.60
  -7   6  -4  657.43   23.40
  -7   6  -4  641.14   18.20
   6   1  -4  639.44   19.50
  -6  -1   4  588.84   21.50
  -1   7   4  656.63   22.70
   7  -6   4  616.94   23.50
   7  -6   4  634.54   18.30
  -6  -1   4  651.23   18.80
  -6  -1   4  615.84   18.20
  -1   7   4  653.83   16.10
  -6  -1   4  637.34   17.90
  -1   7   4  619.54   15.80
   9  -2  -4  399.86   12.90
  -2  -7  -4  407.66   10.50
  -7   9  -4  403.96   14.20
  -2  -7  -4  407.56   18.60
   9  -2  -4  381.26   17.40
  -2  -7  -4  402.96   10.60
  -9   2   4  420.86   16.30
  -9   2   4  408.76   17.60
   2   7   4  402.46   12.40
  -9   2   4  398.06   13.80
   2   7   4  430.76   12.90
   7  -9   4  410.36   14.10
   2   7   4  412.96   18.50
  -5  -7  -4  766.32   19.80
  -5  -7  -4  783.32   21.50
  -7  12  -4  771.32   23.80
  -5  -7  -4  725.93   29.10
  12  -5  -4  778.42   28.80
  12  -5  -4  767.62   21.40
 -12   5   4  731.13   21.90
   5   7   4  735.33   28.90
   5   7   4  753.62   22.10
   5   7   4  747.63   21.70
   7 -12   4  741.03   23.00
 -12   5   4  761.82   28.40
 -12   5   4  727.53   27.40
  -8  -7  -4  285.37   11.10
  15  -8  -4  295.57   11.80
  -8  -7  -4  281.17   11.60
  -8  -7  -4  311.47   19.20
  15  -8  -4  273.77   17.50
 -15   8   4  304.87   13.10
   7 -15   4  298.87   19.00
   7 -15   4  311.57   13.70
 -15   8   4  340.57   19.30
   8   7   4  299.07   13.00
  12  -8  -4  877.31   23.10
  12  -8  -4  880.21   31.10
  -8  -4  -4  882.51   23.60
  -8  -4  -4  835.72   32.00
  -8  -4  -4  859.01   24.00
  -4  12  -4  903.61   26.70
   8   4   4  910.81   24.80
   8   4   4  883.51   33.20
   4 -12   4  886.51   26.10
 -12   8   4  885.81   31.40
   8   4   4  890.21   25.20
 -12   8   4  871.81   32.70
 -12   8   4  894.21   24.80
  -8  -1  -4 1519.25   37.00
   9  -8  -4 1542.65   42.80
  -8  -1  -4 1525.05   36.60
  -8  -1  -4 1564.94   45.10
  -1   9  -4 1507.25   38.70
  -1   9  -4 1490.45   41.30
   9  -8  -4 1503.95   34.40
   8   1   4 1534.75   45.40
   8   1   4 1596.94   39.60
  -9   8   4 1441.16   43.20
   8   1   4 1496.05   37.40
  -9   8   4 1556.54   36.50
   1  -9   4 1561.34   39.00
   2   6  -4 1406.46   35.30
  -8   2  -4 1376.06   39.90
   2   6  -4 1391.56   34.50
   6  -8  -4 1381.16   36.20
  -8   2  -4 1360.36   33.20
  -6   8   4 1398.76   36.70
  -2  -6   4 1320.27   34.60
  -6   8   4 1392.66   31.80
   8  -2   4 1288.37   33.40
   8  -2   4 1324.27   40.70
   8  -2   4 1435.46   38.00
   5   3  -4 2129.49   50.09
   3  -8  -4 2163.68   49.00
   5   3  -4 2197.58   51.39
  -8   5  -4 2135.89   56.79
  -8   5  -4 2186.38   50.19
   8  -5   4 2158.68   50.19
  -5  -3   4 2115.09   50.89
  -5  -3   4 2067.69   54.99
   8  -5   4 2205.38   56.89
  -3   8   4 2175.08   47.60
  -3   8   4 2172.48   56.39
  -3   8   4 2119.29   49.70
  -5  -3   4 2169.78   50.19
  -5  -3   4 2154.18   50.69
  -8   8  -4 1981.40   53.89
   8   0  -4 1897.61   48.70
   8   0  -4 1891.41   51.09
   8   0  -4 1964.00   44.70
  -8   8  -4 1865.61   45.50
   8  -8   4 1813.92   45.30
  -8   0   4 1898.61   47.40
   0   8   4 1885.11   43.40
  -8   0   4 1905.41   45.70
   8  -8   4 1820.12   52.99
  -8   0   4 1899.41   50.69
   0   8   4 1859.51   42.90
  -8   0   4 1897.71   45.20
   0   8   4 1817.32   51.39
  -3  -8  -4   22.40    2.20
  -3  -8  -4   17.70    4.40
  -3  -8  -4   25.20    2.20
  11  -3  -4   23.90    5.50
  -8  11  -4   20.90    3.70
  11  -3  -4   19.40    3.00
   8 -11   4   38.00    4.10
 -11   3   4   36.30    6.50
 -11   3   4   34.90    3.60
   8 -11   4   33.20    7.20
   3   8   4   32.90    3.30
 -11   3   4   31.50    5.30
   3   8   4   26.30    4.90
  14  -6  -4  502.85   23.50
  -6  -8  -4  494.65   24.30
  14  -6  -4  480.25   16.30
  -6  -8  -4  491.55   15.00
  -6  -8  -4  495.25   15.70
   8 -14   4  490.45   18.00
   8 -14   4  517.75   24.80
 -14   6   4  493.65   22.80
   6   8   4  524.35   17.50
 -14   6   4  501.75   17.50
   6   8   4  489.45   17.50
  -9  -8  -4   97.99    6.20
  -9  -8  -4   99.69    6.70
  17  -9  -4   92.19    6.50
  -9  -8  -4   95.79   10.90
  17  -9  -4   85.79    9.70
   8 -17   4   97.79    7.70
   8 -17   4  105.29   11.20
 -17   9   4   90.79   10.40
 -17   9   4   95.99    9.50
   9   8   4   97.19    7.60
  -9  -5  -4  165.38    7.90
  -9  -5  -4  157.28    8.10
  -9  -5  -4  153.58   12.70
  14  -9  -4  170.18    7.80
  14  -9  -4  170.58   12.60
 -14   9   4  149.88   12.70
   9   5   4  142.69    8.50
   5 -14   4  153.58    9.10
   9   5   4  145.09    7.80
 -14   9   4  150.58   12.10
 -14   9   4  143.19    8.20
  11  -9  -4  349.17   17.00
  -2  11  -4  337.87   13.90
  -9  -2  -4  335.87   12.60
  -9  -2  -4  374.76   14.20
  11  -9  -4  347.87   11.10
  -9  -2  -4  340.77   15.20
  -9  -2  -4  338.07   18.30
   9   2   4  400.96   19.80
   2 -11   4  379.86   14.50
   9   2   4  372.06   16.90
 -11   9   4  378.66   17.90
   9   2   4  391.86   13.70
 -11   9   4  386.26   13.00
   1   8  -4 2087.59   51.59
  -9   1  -4 2077.89   48.10
   8  -9  -4 2015.70   52.09
  -9   1  -4 1977.90   55.49
   8  -9  -4 2006.30   43.80
  -9   1  -4 2057.99   47.60
   1   8  -4 1969.90   49.00
  -8   9   4 2067.59   46.60
   9  -1   4 2015.50   56.89
   9  -1   4 2054.19   48.30
  -1  -8   4 2027.50   49.50
  -8   9   4 2023.60   52.89
   9  -1   4 2010.90   51.69
  -9   4  -4  589.34   22.90
   5  -9  -4  614.14   18.50
   4   5  -4  609.04   19.00
  -9   4  -4  583.64   17.40
  -4  -5   4  619.44   18.20
   9  -4   4  521.35   26.80
  -5   9   4  593.94   15.80
   9  -4   4  596.74   21.90
  -4  -5   4  571.64   18.30
  -5   9   4  615.34   19.30
  -4  -5   4  605.94   21.60
  -4  -5   4  602.24   19.10
   9  -4   4  607.34   17.90
  -9   7  -4 1383.76   34.70
   7   2  -4 1387.76   36.90
   7   2  -4 1424.96   40.60
  -9   7  -4 1330.87   41.50
  -7  -2   4 1343.37   35.00
  -7  -2   4 1321.57   39.50
  -2   9   4 1386.06   32.50
   9  -7   4 1343.47   41.30
  -7  -2   4 1353.36   36.20
  -7  -2   4 1407.46   34.70
   9  -7   4 1367.16   34.70
  -2   9   4 1348.47   40.70
  -9  10  -4  938.61   27.00
  10  -1  -4  916.41   30.80
  -1  -9  -4  936.01   22.00
  10  -1  -4  992.20   32.60
  10  -1  -4  941.41   25.70
  -1  -9  -4  946.51   21.90
  -9  10  -4  921.71   34.30
   9 -10   4  940.01   33.90
   1   9   4  993.40   25.00
 -10   1   4  926.11   29.10
   1   9   4  947.61   25.10
   1   9   4  988.40   33.20
 -10   1   4  938.11   31.60
 -10   1   4  951.90   26.80
   9 -10   4  939.31   26.80
 -10   1   4  954.10   26.20
  -4  -9  -4  829.42   32.70
  13  -4  -4  831.12   31.20
  13  -4  -4  849.72   23.90
  -4  -9  -4  824.32   21.20
 -13   4   4  830.92   29.90
   4   9   4  817.02   23.70
 -13   4   4  798.72   24.30
   4   9   4  795.22   23.90
   9 -13   4  809.62   25.10
   9 -13   4  816.32   32.50
  -7  -9  -4  189.58   15.00
  -7  -9  -4  185.58    8.80
  16  -7  -4  191.88    9.70
  16  -7  -4  194.08   14.70
  -7  -9  -4  187.78    8.50
 -16   7   4  185.98   14.20
   9 -16   4  191.18   10.80
   7   9   4  202.98   10.60
 -16   7   4  207.68   10.80
 -10  -9  -4  303.07   13.00
  19 -10  -4  296.37   14.80
  19 -10  -4  270.87   19.40
 -10  -9  -4  291.17   12.20
 -10  -9  -4  288.97   20.80
   9 -19   4  268.77   18.80
  10   9   4  278.27   14.40
 -19  10   4  267.87   19.60
   9 -19   4  277.57   14.20
 -10  -6  -4  330.57   20.40
 -10  -6  -4  329.07   13.30
 -10  -6  -4  326.57   12.70
  16 -10  -4  342.97   12.80
  16 -10  -4  313.37   19.00
 -16  10   4  328.77   14.10
   6 -16   4  310.97   14.40
 -16  10   4  313.67   20.90
 -16  10   4  307.27   19.30
  -3  13  -4    3.60    2.60
 -10  -3  -4    5.10    2.40
  13 -10  -4    6.60    2.90
  13 -10  -4    7.60    1.80
 -10  -3  -4    6.40    3.10
 -10  -3  -4    6.90    2.20
 -10  -3  -4    7.40    2.00
 -13  10   4    8.20    3.60
  10   3   4    7.80    2.40
   3 -13   4   11.10    2.90
 -13  10   4   11.10    3.50
  10   3   4   13.40    3.00
 -13  10   4    9.70    2.50
   0  10  -4  561.04   21.30
  10 -10  -4  569.84   15.00
 -10   0  -4  578.34   18.10
 -10   0  -4  584.64   17.60
 -10   0  -4  600.24   24.60
  10 -10  -4  557.74   21.70
   0  10  -4  582.84   19.30
   0 -10   4  592.64   19.50
  10   0   4  555.54   24.90
  10   0   4  577.24   20.50
 -10  10   4  598.34   23.00
  10   0   4  571.34   18.30
 -10   3  -4  471.05   21.30
   7 -10  -4  502.75   17.90
   3   7  -4  492.65   18.10
 -10   3  -4  480.85   15.80
   3   7  -4  491.25   16.70
  -7  10   4  517.15   19.00
  10  -3   4  561.74   23.80
  -3  -7   4  523.25   17.40
  -3  -7   4  502.25   16.60
  -7  10   4  526.65   14.90
  10  -3   4  530.65   16.60
  10  -3   4  521.05   20.00
 -10   6  -4 2044.00   57.79
   4 -10  -4 2103.79   48.80
 -10   6  -4 2035.40   49.80
   6   4  -4 2077.39   50.19
   6   4  -4 2104.79   52.29
  -6  -4   4 2164.58   52.19
  -4  10   4 2105.79   47.80
  -6  -4   4 2128.39   55.29
  -4  10   4 2050.29   56.89
  10  -6   4 2093.29   56.79
  10  -6   4 2042.40   49.99
  -6  -4   4 2140.19   50.99
  -6  -4   4 2101.69   50.19
   9   1  -4 1171.28   34.90
 -10   9  -4 1170.58   31.40
 -10   9  -4 1261.07   40.40
   1 -10  -4 1156.78   25.20
   9   1  -4 1142.29   30.40
   9   1  -4 1135.59   36.50
  -9  -1   4 1145.69   30.70
  -1  10   4 1136.59   37.50
  -9  -1   4 1172.38   31.60
  10  -9   4 1095.49   37.70
  -9  -1   4 1109.29   35.50
  10  -9   4 1122.19   30.90
  -1  10   4 1175.38   29.30
  -9  -1   4 1139.59   33.30
 -10  12  -4  458.15   17.00
  12  -2  -4  465.95   15.70
  -2 -10  -4  455.85   12.70
  -2 -10  -4  450.25   12.40
   2  10   4  439.46   21.80
  10 -12   4  462.75   16.60
 -12   2   4  425.76   20.20
   2  10   4  431.56   15.20
 -12   2   4  443.56   15.80
  10 -12   4  463.45   22.50
 -12   2   4  452.85   19.40
   2  10   4  429.16   14.90
 -12   2   4  460.15   16.90
  -5 -10  -4  474.15   15.20
  -5 -10  -4  484.45   25.00
  15  -5  -4  484.75   23.90
  -5 -10  -4  486.95   14.80
  15  -5  -4  497.45   17.30
  10 -15   4  492.95   24.90
   5  10   4  469.65   17.60
 -15   5   4  513.25   23.50
 -15   5   4  473.25   17.80
  10 -15   4  500.75   18.90
   5  10   4  481.65   17.40
  -8 -10  -4  155.28    8.40
  18  -8  -4  173.28   14.70
  -8 -10  -4  165.48    8.20
  -8 -10  -4  142.89   14.20
  18  -8  -4  157.48    9.50
 -18   8   4  137.39   12.80
  10 -18   4  150.38   10.00
  10 -18   4  175.28   14.60
   8  10   4  155.88   10.00
 -11 -10  -4   47.10    5.30
  21 -11  -4   49.99    5.50
 -11 -10  -4   49.99    5.40
 -11 -10  -4   39.00    9.70
  21 -11  -4   61.79   11.00
  10 -21   4   50.99    7.20
  10 -21   4   54.89   10.60
  11  10   4   42.50    7.10
 -21  11   4   57.49   10.30
  18 -11  -4  672.63   31.30
 -11  -7  -4  658.63   21.10
 -11  -7  -4  658.33   22.00
  18 -11  -4  647.44   21.00
  -7  18  -4  624.04   31.30
 -11  -7  -4  633.94   31.70
   7 -18   4  679.23   23.90
   7 -18   4  658.43   30.80
  11   7   4  667.03   23.80
 -18  11   4  646.94   31.90
 -11  -4  -4  494.55   17.40
 -11  -4  -4  493.25   19.60
 -11  -4  -4  488.55   16.60
 -11  -4  -4  487.45   24.90
  15 -11  -4  491.45   15.70
  15 -11  -4  500.25   23.90
  -4  15  -4  485.65   23.20
 -15  11   4  477.15   25.60
  11   4   4  480.05   18.10
  11   4   4  462.25   18.00
 -15  11   4  463.45   24.10
 -15  11   4  469.85   17.40
  -1  12  -4  279.37   14.70
 -11  -1  -4  241.78   13.60
  12 -11  -4  263.07   10.30
 -11  -1  -4  250.77   10.50
 -11  -1  -4  260.27   11.10
 -11  -1  -4  232.48   15.50
  12 -11  -4  236.28   14.10
   1 -12   4  239.58   11.70
  11   1   4  228.28   12.00
 -12  11   4  250.47   15.10
  11   1   4  236.08   11.00
 -12  11   4  239.38   10.40
 -11   2  -4  481.35   21.80
   2   9  -4  506.55   18.90
   9 -11  -4  477.55   12.00
   9 -11  -4  499.85   19.00
 -11   2  -4  473.75   16.00
 -11   2  -4  484.15   15.80
   2   9  -4  490.45   17.00
  11  -2   4  424.16   15.60
  -2  -9   4  419.76   16.30
  -2  -9   4  424.96   19.00
  -2  -9   4  447.46   16.20
  11  -2   4  467.65   19.10
  -9  11   4  490.65   25.10
  -9  11   4  451.15   14.60
  11  -2   4  450.35   22.50
   5   6  -4  175.28    9.10
   5   6  -4  170.98    9.80
   6 -11  -4  159.58    8.70
 -11   5  -4  171.08    8.50
  11  -5   4  203.28   14.30
  11  -5   4  202.88    9.30
  -6  11   4  197.58    7.90
  -5  -6   4  215.08   10.90
  -5  -6   4  216.58   12.20
  -5  -6   4  199.28    9.80
  11  -5   4  201.28   12.20
  -5  -6   4  196.98    9.30
  -6  11   4  210.38   10.90
   8   3  -4  438.46   18.00
 -11   8  -4  451.05   15.90
   3 -11  -4  445.46   13.20
 -11   8  -4  464.45   22.10
  -8  -3   4  473.95   16.60
  -8  -3   4  483.55   19.90
  11  -8   4  461.85   21.00
  -8  -3   4  482.25   18.00
  -3  11   4  462.75   21.20
  -8  -3   4  454.35   15.80
  -3  11   4  462.65   14.40
  11  -8   4  444.86   15.80
 -11  11  -4 1515.05   49.20
 -11  11  -4 1469.45   39.00
  11   0  -4 1412.96   44.70
  11   0  -4 1290.27   47.90
   0 -11  -4 1479.25   32.90
   0 -11  -4 1429.46   32.70
  11   0  -4 1513.15   38.10
  11 -11   4 1459.55   46.90
 -11   0   4 1490.05   42.40
  11 -11   4 1468.45   38.60
 -11   0   4 1463.85   39.20
 -11   0   4 1483.15   38.40
   0  11   4 1474.55   37.00
 -11   0   4 1484.55   44.60
   0  11   4 1476.05   46.40
  -3 -11  -4   82.69    4.50
  14  -3  -4   92.59   10.00
  -3 -11  -4   92.19    7.40
  14  -3  -4   72.09    5.90
  11 -14   4   60.99    5.80
 -14   3   4   81.79    6.90
  11 -14   4   82.99    9.50
   3  11   4   78.89    6.10
 -14   3   4   84.89    8.30
 -14   3   4   72.29    7.80
  -6 -11  -4  872.81   38.00
  -6 -11  -4  942.01   25.80
  17  -6  -4  922.11   27.90
  -6 -11  -4  917.81   25.00
  17  -6  -4  884.21   36.60
 -17   6   4  878.21   41.40
  11 -17   4  951.70   29.40
  11 -17   4  935.01   37.90
   6  11   4  954.50   29.10
   6  11   4  933.81   29.10
  -9 -11  -4  226.08   10.50
  -9 -11  -4  221.08   18.50
  20  -9  -4  265.87   22.80
  20  -9  -4  217.78   11.60
  -9 -11  -4  225.58   10.80
   9  11   4  220.28   13.00
  11 -20   4  205.88   12.30
 -20   9   4  228.48   18.10
  11 -20   4  235.68   18.00
 -12  -8  -4   90.39   12.60
  20 -12  -4  117.19   14.70
 -12  -8  -4   91.69    7.30
  20 -12  -4   96.29    7.10
 -12  -8  -4  100.19    7.50
  12   8   4  106.59    8.80
   8 -20   4   94.59   11.20
 -20  12   4   83.49   11.50
   8 -20   4  107.89    8.80
 -12  -5  -4  516.75   27.50
  17 -12  -4  529.75   17.60
 -12  -5  -4  535.75   19.30
 -12  -5  -4  507.95   18.20
  17 -12  -4  538.15   26.80
  -5  17  -4  515.45   25.80
   5 -17   4  563.64   20.90
 -17  12   4  566.64   29.30
  12   5   4  547.15   19.90
  12   5   4  552.94   20.80
 -12  -2  -4 1058.69   29.60
 -12  -2  -4 1018.30   39.10
  14 -12  -4 1030.60   26.40
  14 -12  -4 1012.60   36.20
 -12  -2  -4 1014.70   33.70
 -12  -2  -4 1026.30   28.70
  -2  14  -4 1050.19   36.10
 -14  12   4 1002.20   29.10
  12   2   4  986.00   31.60
   2 -14   4 1009.70   30.70
 -14  12   4 1024.80   37.90
  12   2   4  968.70   29.90
 -12   1  -4  309.67   12.00
 -12   1  -4  284.47   12.10
 -12   1  -4  317.77   18.10
   1  11  -4  299.67   15.20
   1  11  -4  300.17   13.30
  11 -12  -4  286.97   15.00
 -12   1  -4  297.67   16.40
  11 -12  -4  297.67    9.10
  -1 -11   4  269.27   12.30
  -1 -11   4  255.37   12.40
  12  -1   4  269.97   12.10
  12  -1   4  277.67   14.20
 -11  12   4  284.97   11.50
 -11  12   4  271.77   15.90
   8 -12  -4  618.44   15.00
   8 -12  -4  631.54   15.00
   8 -12  -4  637.94   22.10
 -12   4  -4  626.64   26.70
   4   8  -4  612.34   20.60
   4   8  -4  634.44   22.70
 -12   4  -4  629.74   19.90
  -4  -8   4  639.04   20.50
  12  -4   4  644.44   20.40
  -8  12   4  681.33   24.30
  12  -4   4  657.93   24.70
  -4  -8   4  656.53   24.20
  -4  -8   4  663.43   21.40
  12  -4   4  641.04   28.50
   7   5  -4  865.81   25.50
   5 -12  -4  887.81   24.30
 -12   7  -4  905.81   33.30
   7   5  -4  929.71   28.60
 -12   7  -4  891.31   25.50
  12  -7   4  817.62   25.00
  -7  -5   4  863.01   26.10
  12  -7   4  849.12   30.90
  -5  12   4  800.92   31.10
  -5  12   4  855.51   23.40
  -7  -5   4  889.71   27.90
  -7  -5   4  842.42   29.40
  -7  -5   4  821.72   25.10
   2 -12  -4  107.79    3.60
 -12  10  -4  105.59   10.80
  10   2  -4   98.29    8.50
   2 -12  -4  112.89    3.70
  10   2  -4  106.09    6.90
  10   2  -4  121.09    9.90
 -12  10  -4  124.29    7.60
 -10  -2   4   86.69    6.30
  12 -10   4   85.69    6.50
  -2  12   4   74.39    8.50
 -10  -2   4   87.09    6.80
  12 -10   4   89.69    9.10
  -2  12   4   94.29    6.00
 -10  -2   4   89.39    8.30
 -10  -2   4   85.59    7.60
  -1 -12  -4   90.99    4.40
 -12  13  -4   86.09   10.40
  13  -1  -4   95.39    9.40
  -1 -12  -4   87.89    4.50
  13  -1  -4   78.19    8.80
  13  -1  -4  101.39    6.90
 -13   1   4  119.09    7.70
 -13   1   4   99.29    7.50
   1  12   4   95.49    6.60
  12 -13   4  107.49    7.50
 -13   1   4   97.79    9.50
 -13   1   4  104.59    9.00
  12 -13   4   96.69   10.10
  16  -4  -4  662.83   21.90
  -4 -12  -4  657.03   18.70
  16  -4  -4  644.44   29.60
  -4 -12  -4  629.34   19.10
   4  12   4  637.44   22.50
 -16   4   4  660.83   29.30
  12 -16   4  630.84   29.70
 -16   4   4  678.43   23.90
 -16   4   4  645.04   27.70
   4  12   4  574.54   34.80
  12 -16   4  632.54   22.40
  -7 -12  -4  298.57   12.00
  -7 -12  -4  293.57   21.00
  19  -7  -4  267.37   19.20
  -7 -12  -4  289.17   11.30
  19  -7  -4  270.97   13.20
  12 -19   4  257.77   13.80
 -19   7   4  289.37   19.70
 -19   7   4  271.07   15.00
  12 -19   4  294.77   19.70
  19 -13  -4  506.35   17.60
 -13  -6  -4  502.85   28.50
 -13  -6  -4  518.35   19.30
 -13  -6  -4  507.85   18.40
  19 -13  -4  503.65   27.20
 -19  13   4  494.65   29.00
   6 -19   4  486.25   26.20
  13   6   4  486.15   20.60
   6 -19   4  498.05   20.30
 -13  -3  -4   83.39    6.50
 -13  -3  -4   86.09    6.90
 -13  -3  -4   83.99   10.00
  16 -13  -4   88.39    9.70
  16 -13  -4   96.59    5.90
 -13  -3  -4  104.29    9.30
 -16  13   4   79.69    7.00
  13   3   4   93.79    7.60
   3 -16   4   97.29    7.80
 -16  13   4   96.09   11.70
  13   3   4   87.59    7.60
 -16  13   4   92.49   10.60
 -13   0  -4  781.12   23.80
   0  13  -4  780.02   29.50
 -13   0  -4  780.42   29.80
  13 -13  -4  781.52   20.60
 -13   0  -4  796.92   24.50
  13 -13  -4  773.32   29.40
  13   0   4  752.82   24.70
  13   0   4  775.42   27.30
 -13  13   4  748.33   31.00
   0 -13   4  792.72   25.80
 -13  13   4  780.42   23.90
 -13   3  -4 1083.69   30.90
  10 -13  -4 1120.29   34.40
   3  10  -4 1102.79   34.90
 -13   3  -4 1102.69   39.00
 -13   3  -4 1072.59   30.10
   3  10  -4 1114.29   31.80
  10 -13  -4 1112.99   25.30
  -3 -10   4 1043.80   30.70
  13  -3   4 1066.39   30.70
  -3 -10   4 1083.69   35.10
 -10  13   4 1081.19   29.20
  -3 -10   4 1026.60   31.40
 -10  13   4 1073.49   36.30
  13  -3   4 1074.89   35.10
   6   7  -4  884.21   26.90
 -13   6  -4  950.70   34.90
   7 -13  -4  937.01   27.60
   6   7  -4  899.11   30.50
 -13   6  -4  937.41   26.80
  -6  -7   4  882.71   27.50
  -7  13   4  881.61   24.80
  -6  -7   4  908.11   30.80
  13  -6   4  897.51   32.00
  13  -6   4  872.61   26.40
  -6  -7   4  922.91   29.90
 -13   9  -4  338.37   13.90
   4 -13  -4  330.17   11.20
   9   4  -4  367.56   19.90
 -13   9  -4  320.17   19.20
  -9  -4   4  336.37   17.00
  -9  -4   4  309.47   15.30
  -4  13   4  338.77   18.80
  -9  -4   4  316.67   14.00
  -4  13   4  332.57   12.40
  13  -9   4  309.37   13.30
  13  -9   4  342.77   18.50
   1 -13  -4  224.68    7.10
   1 -13  -4  227.78    7.30
  12   1  -4  239.08   11.30
  12   1  -4  220.18   14.40
 -13  12  -4  249.97   17.80
  12   1  -4  218.38   14.70
 -13  12  -4  209.78   17.50
  13 -12   4  235.48   15.80
 -12  -1   4  232.08   13.70
 -12  -1   4  246.28   12.30
  -1  13   4  225.78   10.50
 -12  -1   4  243.18   14.80
 -12  -1   4  244.08   16.00
  13 -12   4  229.88   11.40
  15  -2  -4  313.47   18.80
  -2 -13  -4  292.47    9.80
  15  -2  -4  284.27   13.20
  -2 -13  -4  292.97   10.20
 -13  15  -4  302.17   21.30
  13 -15   4  298.87   13.90
   2  13   4  286.07   13.10
 -15   2   4  296.37   13.90
 -15   2   4  293.67   14.50
 -15   2   4  311.57   17.40
  13 -15   4  301.47   19.10
 -15   2   4  296.67   18.30
  18  -5  -4  350.36   15.30
  -5 -13  -4  341.27   12.50
  -5 -13  -4  341.47   12.10
  18  -5  -4  330.97   21.40
 -18   5   4  318.87   16.40
  13 -18   4  357.56   22.00
 -18   5   4  336.47   20.10
  13 -18   4  356.76   16.00
  18 -14  -4   90.39   10.40
 -14  -4  -4   84.19    7.20
  18 -14  -4   89.49    6.00
 -14  -4  -4  106.59   11.80
 -14  -4  -4   82.19    6.60
  14   4   4   86.19    7.60
 -18  14   4   95.79   15.60
   4 -18   4   97.39    8.10
  14   4   4   73.59    7.50
 -14  -1  -4  534.45   19.50
  15 -14  -4  524.15   16.00
 -14  -1  -4  541.65   24.30
 -14  -1  -4  561.44   28.20
  15 -14  -4  534.95   24.90
  -1  15  -4  509.35   24.40
 -15  14   4  530.35   19.40
  14   1   4  553.74   22.70
   1 -15   4  508.95   20.00
  14   1   4  538.85   20.20
 -15  14   4  506.75   26.30
   1 -15   4  566.54   20.90
  12 -14  -4  120.69    9.80
 -14   2  -4  129.19   11.40
   2  12  -4  110.09    9.50
 -14   2  -4  121.09   11.70
 -14   2  -4  121.09    8.00
  12 -14  -4  113.99    5.20
 -14   2  -4  106.39    7.30
  -2 -12   4  121.29    9.90
  -2 -12   4  114.29    8.40
 -12  14   4  114.99    7.30
  14  -2   4  114.19    9.60
 -12  14   4  114.49   10.90
  14  -2   4  118.29    9.20
   9 -14  -4 1248.68   28.70
 -14   5  -4 1257.97   35.00
   9 -14  -4 1322.87   38.00
   9 -14  -4 1273.77   28.70
   5   9  -4 1316.67   39.70
   5   9  -4 1288.07   36.20
  -9  14   4 1248.28   33.50
  14  -5   4 1274.97   35.40
  -5  -9   4 1268.57   39.80
  -5  -9   4 1291.67   36.50
  14  -5   4 1265.37   41.30
   8   6  -4  433.76   19.30
 -14   8  -4  430.26   22.80
   8   6  -4  424.66   16.60
 -14   8  -4  435.26   16.50
  -8  -6   4  426.76   17.00
  -6  14   4  425.96   15.00
  -8  -6   4  431.96   19.00
  -8  -6   4  437.96   20.00
  14  -8   4  427.76   16.40
  -6  14   4  420.06   22.00
  14  -8   4  412.96   20.80
   3 -14  -4  922.01   21.30
  11   3  -4  932.51   33.20
   3 -14  -4  913.71   21.30
 -14  11  -4  979.40   38.50
 -11  -3   4  908.01   28.90
 -11  -3   4  930.21   33.50
 -11  -3   4  922.91   31.70
  -3  14   4  957.20   27.10
  14 -11   4  899.61   28.00
 -14  14  -4  259.67   14.40
  14   0  -4  308.37   17.80
   0 -14  -4  284.37    9.10
 -14  14  -4  291.37   20.60
  14   0  -4  303.77   18.30
  14   0  -4  267.57   17.30
   0 -14  -4  274.87    8.90
   0  14   4  279.87   12.80
  14 -14   4  290.07   18.60
 -14   0   4  289.87   16.50
 -14   0   4  264.27   16.70
  14 -14   4  287.77   13.40
 -14   0   4  281.47   13.10
 -14   0   4  300.67   14.50
  17  -3  -4  406.66   17.10
 -14  17  -4  421.76   27.00
  -3 -14  -4  430.16   15.10
  -3 -14  -4  438.96   13.50
  17  -3  -4  398.06   23.30
   3  14   4  399.86   22.00
  14 -17   4  403.06   23.60
 -17   3   4  429.36   22.50
  14 -17   4  387.76   17.20
 -17   3   4  398.96   18.50
  -6 -14  -4   66.29    5.20
  -6 -14  -4   66.19    5.10
  20  -6  -4   63.19   11.00
  20  -6  -4   59.69    6.50
  14 -20   4   71.69    7.30
 -20   6   4   79.39   10.40
 -20   6   4   61.49   10.90
  14 -20   4   89.19   10.90
 -15  -5  -4  287.37   14.40
 -15  -5  -4  279.37   21.60
  20 -15  -4  290.57   20.80
  20 -15  -4  311.77   12.70
   5 -20   4  269.87   14.90
   5 -20   4  281.77   19.30
 -20  15   4  290.77   23.10
  15   5   4  293.57   15.20
 -15  -2  -4   63.39    8.30
 -15  -2  -4   67.99    6.40
  17 -15  -4   61.99    8.70
  17 -15  -4   66.29    4.80
 -15  -2  -4   56.79    5.80
  -2  17  -4   55.19    9.00
 -15  -2  -4   72.99   10.10
   2 -17   4   76.99    7.20
  15   2   4   78.29    7.90
  15   2   4   77.39    7.30
 -17  15   4   58.69   10.30
 -15   1  -4  530.55   25.60
   1  14  -4  564.74   24.90
 -15   1  -4  560.74   27.90
  14 -15  -4  542.25   15.70
  -1 -14   4  564.64   23.60
 -14  15   4  548.55   40.40
 -14  15   4  576.54   24.90
  -1 -14   4  549.35   21.20
  15  -1   4  536.85   20.40
  -1 -14   4  532.45   23.40
  15  -1   4  554.14   23.70
  11 -15  -4  408.86   18.90
  11 -15  -4  405.96   11.30
 -15   4  -4  383.86   16.10
   4  11  -4  408.96   19.50
 -15   4  -4  393.76   22.20
  15  -4   4  402.56   16.40
  -4 -11   4  406.26   17.30
  15  -4   4  417.76   20.30
 -11  15   4  397.46   15.20
  -4 -11   4  387.96   18.90
   7   8  -4  124.09    9.90
 -15   7  -4  134.49   13.00
   8 -15  -4  123.09    4.20
   8 -15  -4  117.79    8.30
 -15   7  -4  124.29   12.00
  -7  -8   4  140.09   10.90
  -8  15   4  123.79    7.50
  15  -7   4  136.09   11.40
  -7  -8   4  124.59   10.10
  -7  -8   4  126.59   10.00
   5 -15  -4  384.06   13.60
 -15  10  -4  416.86   23.40
  10   5  -4  406.86   19.60
  -5  15   4  392.66   15.00
 -10  -5   4  369.26   18.30
  -5  15   4  402.66   22.10
  15 -10   4  382.26   16.80
  15 -10   4  403.26   21.30
 -10  -5   4  397.96   19.50
 -10  -5   4  408.86   17.30
  13   2  -4  246.98   16.30
   2 -15  -4  236.08    7.40
 -15  13  -4  250.07   19.00
  13   2  -4  234.78   12.10
   2 -15  -4  238.28    7.50
 -15  13  -4  253.17   13.30
  13   2  -4  212.18   15.20
 -13  -2   4  246.98   13.00
  -2  15   4  236.38   11.50
  15 -13   4  239.08   12.30
  15 -13   4  235.88   16.80
 -13  -2   4  254.27   15.20
 -15  16  -4  416.36   26.40
  16  -1  -4  403.46   22.50
  16  -1  -4  368.76   16.10
  -1 -15  -4  359.46   11.30
  -1 -15  -4  360.76   13.20
  15 -16   4  345.87   21.80
   1  15   4  336.27   15.50
 -16   1   4  394.76   17.80
  15 -16   4  360.76   16.20
  -4 -15  -4  233.48    9.40
  -4 -15  -4  237.78    9.30
  19  -4  -4  248.08   18.80
 -15  19  -4  272.07   22.20
  19  -4  -4  227.28   12.70
 -19   4   4  229.08   17.00
  15 -19   4  198.18   12.20
 -19   4   4  230.38   14.10
  15 -19   4  207.18   17.20
 -16  -3  -4  171.28   17.00
  19 -16  -4  185.38    9.00
 -16  -3  -4  195.78   11.70
  19 -16  -4  171.18   15.20
 -19  16   4  183.68   18.30
  16   3   4  178.58   12.10
  16   3   4  185.28   12.40
   3 -19   4  190.38   12.10
  16 -16  -4  175.38    7.70
   0  16  -4  180.28   14.20
 -16   0  -4  208.58   17.10
 -16   0  -4  182.28   11.00
  16 -16  -4  172.28   13.80
  16   0   4  168.18   10.90
  16   0   4  150.68   12.10
   0 -16   4  163.58   10.80
 -16   3  -4  129.89    8.90
 -16   3  -4  122.99    8.40
  13 -16  -4  132.99   10.80
 -16   3  -4  129.59   12.70
   3  13  -4  144.09   11.60
 -13  16   4  115.09   10.50
  16  -3   4  128.69    9.00
  -3 -13   4  123.49   10.30
  16  -3   4  128.79   12.30
  -3 -13   4  138.79    9.60
  10 -16  -4  283.47    8.40
  10 -16  -4  285.77    8.40
   6  10  -4  305.77   16.80
   6  10  -4  304.07   14.40
 -16   6  -4  312.57   20.20
  10 -16  -4  308.87   15.40
  -6 -10   4  300.67   14.60
  16  -6   4  307.27   14.00
  -6 -10   4  303.27   14.00
 -10  16   4  292.57   12.80
  -6 -10   4  290.77   16.20
  16  -6   4  287.77   17.30
   9   7  -4  307.67   17.10
 -16   9  -4  323.17   20.50
   7 -16  -4  306.57   13.30
 -16   9  -4  296.07   13.90
  16  -9   4  310.17   18.60
  -9  -7   4  302.17   16.90
  -7  16   4  311.07   13.20
  -9  -7   4  303.17   14.70
  -9  -7   4  299.67   16.70
  -7  16   4  308.97   19.90
  16  -9   4  326.77   14.40
  12   4  -4  401.76   20.90
 -16  12  -4  360.46   23.20
 -12  -4   4  369.56   19.20
  -4  16   4  436.86   35.30
  16 -12   4  374.96   16.30
 -12  -4   4  394.16   17.50
  -4  16   4  391.06   15.70
  16 -12   4  400.76   22.20
  15   1  -4  629.04   22.50
   1 -16  -4  613.14   15.90
  15   1  -4  612.24   28.70
 -16  15  -4  623.64   33.10
   1 -16  -4  608.84   15.70
  16 -15   4  605.94   22.40
 -15  -1   4  602.54   23.60
  -1  16   4  594.64   21.70
  16 -15   4  581.04   29.20
 -15  -1   4  579.34   27.30
  18  -2  -4   92.89   11.50
  -2 -16  -4  113.79    5.60
 -16  18  -4  105.59   13.40
  18  -2  -4  119.79    9.10
  -2 -16  -4  105.79    5.50
 -18   2   4   95.79    9.00
  16 -18   4  107.59   12.20
  16 -18   4  100.19    8.40
 -18   2   4   99.49   11.10
 -17  -1  -4  247.68   13.40
  18 -17  -4  219.28   17.10
 -17  -1  -4  286.37   29.80
  18 -17  -4  215.68    9.40
 -18  17   4  186.08   18.70
   1 -18   4  224.28   13.30
   1 -18   4  231.18   15.40
  17   1   4  232.98   13.60
  17   1   4  213.18   14.30
   2  15  -4  320.07   19.00
  15 -17  -4  293.77   10.10
 -17   2  -4  301.27   20.70
  15 -17  -4  280.67   17.50
 -17   2  -4  282.77   14.40
  17  -2   4  300.17   17.80
  -2 -15   4  296.87   15.20
  17  -2   4  298.67   15.10
  12 -17  -4  409.56   11.30
  12 -17  -4  410.06   11.40
  12 -17  -4  405.96   19.60
 -17   5  -4  410.16   17.50
   5  12  -4  394.06   20.60
 -17   5  -4  400.06   23.80
  17  -5   4  426.06   21.80
 -12  17   4  392.76   16.20
  17  -5   4  395.96   17.30
  -5 -12   4  370.96   19.30
  -5 -12   4  407.06   17.90
   8   9  -4  103.59   10.00
   9 -17  -4  103.89    8.20
 -17   8  -4   91.89   11.10
  -8  -9   4  122.69    9.20
  17  -8   4  108.39    8.20
  -8  -9   4  118.49   10.20
  17  -8   4  118.29   11.30
  -9  17   4  117.19    8.00
  -8  -9   4   97.19    9.70
  11   6  -4  200.98   14.40
 -17  11  -4  219.28   17.50
 -11  -6   4  180.48   11.50
  17 -11   4  198.18   11.30
  17 -11   4  174.18   14.40
  -6  17   4  205.88   12.70
 -11  -6   4  205.58   13.90
   3 -17  -4  179.58    5.90
 -17  14  -4  187.38   17.20
   3 -17  -4  171.68    5.80
  -3  17   4  193.08   10.90
  17 -14   4  188.88   11.30
 -14  -3   4  186.08   14.40
 -14  -3   4  195.38   19.00
  17 -14   4  191.58   15.50
 -14  -3   4  196.08   12.10
  17   0  -4  186.58   15.90
 -17  17  -4  206.58   19.00
   0 -17  -4  180.48    6.70
  17   0  -4  196.18   11.80
  17 -17   4  182.88   16.10
  17 -17   4  169.38   11.10
 -17   0   4  188.68   15.00
 -17   0   4  186.08   12.40
  17 -18  -4   44.40    3.70
  17 -18  -4   41.90    7.80
 -18   1  -4   48.20    6.10
  18  -1   4   32.60    5.80
  18  -1   4   58.69    9.80
  -1 -17   4   35.90    6.00
  -1 -17   4   42.30    7.30
  14 -18  -4  254.47   16.00
 -18   4  -4  245.68   13.40
   4  14  -4  257.27   16.80
 -18   4  -4  257.27   19.20
  -4 -14   4  263.67   14.30
  18  -4   4  258.87   17.00
  18  -4   4  256.07   14.00
  11 -18  -4  269.07   14.90
 -18   7  -4  260.37   19.30
 -11  18   4  261.07   13.00
  -7 -11   4  258.27   14.30
  18  -7   4  276.57   14.00
  18  -7   4  261.07   17.40
 -18  10  -4  180.58   16.00
   8 -18  -4  167.58    9.70
  10   8  -4  146.69   12.50
  18 -10   4  170.98   14.60
  -8  18   4  164.48   10.00
  18 -10   4  181.18   11.00
 -10  -8   4  155.98   13.00
 -10  -8   4  168.78   11.30
 -18  13  -4  115.09   13.50
  18 -13   4  129.39   12.90
 -13  -5   4  107.69    9.30
 -13  -5   4  111.89   11.10
  18 -13   4  121.99    9.20
 -13  -5   4  112.69   11.00
  -5  18   4  125.69    9.00
 -18  16  -4  121.89   14.70
  16   2  -4  112.89   13.00
 -16  -2   4  121.09   10.00
  18 -16   4  127.49    9.60
 -16  -2   4  149.39   12.80
  18 -16   4  132.69   13.70
 -19   3  -4  365.26   17.50
  16 -19  -4  347.17   11.10
  16 -19  -4  337.37   20.30
 -19   3  -4  366.86   24.30
  19  -3   4  373.16   21.60
  -3 -16   4  357.96   17.60
  -3 -16   4  336.27   19.10
  19  -3   4  414.06   27.40
 -19   6  -4   39.50    8.60
  13 -19  -4   44.80    6.00
   6  13  -4   45.70    8.10
 -19   6  -4   37.70    5.90
  19  -6   4   34.30    5.70
  19  -6   4   61.09    8.50
  -6 -13   4   42.50    6.70
  -6 -13   4   24.80    5.70
 -19   9  -4  391.36   25.20
   9  10  -4  371.36   21.30
  10 -19  -4  405.86   18.10
  19  -9   4  413.86   18.20
  19  -9   4  412.76   23.40
  -9 -10   4  404.76   18.90
  -9 -10   4  376.76   20.10
 -19  12  -4  217.28   18.80
   7 -19  -4  247.18   11.10
  12   7  -4  229.78   16.40
  19 -12   4  226.08   12.80
 -12  -7   4  210.68   18.70
 -12  -7   4  202.48   15.00
 -12  -7   4  231.38   13.90
  19 -12   4  216.38   17.20
  15   4  -4  174.08   18.60
 -19  15  -4  191.58   18.60
 -15  -4   4  184.28   12.60
 -15  -4   4  170.08   14.20
  19 -15   4  153.48   16.50
  19 -15   4  179.68   11.60
 -20   5  -4  132.39   10.20
 -20   5  -4  100.39   13.20
  15 -20  -4  149.69   12.30
  -5 -15   4  123.29    9.90
  20  -5   4  118.79    9.90
  20  -5   4  102.59   11.70
  -5 -15   4  123.89   11.40
  12 -20  -4  138.89   11.30
 -20   8  -4  181.78   24.60
  -8 -12   4  146.29   12.30
  -8 -12   4  162.28   11.80
  20  -8   4  193.98   15.80
  20  -8   4  164.68   11.30
   9 -20  -4  174.38   10.50
 -20  11  -4  177.28   19.40
  11   9  -4  166.68   14.90
 -11  -9   4  185.38   12.60
  20 -11   4  183.68   15.90
  20 -11   4  194.68   12.30
 -11  -9   4  200.48   15.30
 -20  14  -4  529.35   31.90
  20 -14   4  554.74   29.80
  20 -14   4  519.45   21.70
 -14  -6   4  534.65   26.80
 -21  10  -4  441.36   28.20
  11 -21  -4  416.86   19.10
  21 -10   4  396.86   19.10
 -10 -11   4  395.96   21.70
  21 -10   4  414.96   25.10
   0  -1  -5 1853.71   42.20
  -1   1  -5 1812.92   41.20
  -1   1  -5 1795.12   38.80
   0   1   5 1828.02   38.50
  -1   0   5 1807.42   39.60
   1  -1   5 1816.92   41.80
   1  -1   5 1836.32   40.10
   0   1   5 1810.02   42.00
   0   2  -5 2867.81   62.29
  -2   0  -5 2872.21   65.99
   2   0   5 2951.40   62.09
   0  -2   5 2927.31   63.29
  -2   2   5 2841.32   66.49
  -2   2   5 2901.31   64.09
   2   0   5 2960.90   66.29
  -2   3  -5 3656.63   78.69
  -2   3  -5 3558.14   76.89
  -1  -2  -5 3680.03   80.89
   1   2   5 3555.94   74.79
   2  -3   5 3597.94   77.59
  -3   1   5 3460.75   81.89
  -3   1   5 3566.64   76.09
   1   2   5 3558.04   80.59
   1   2   5 3535.75   74.69
   4  -3  -5 2626.14   62.99
  -1   4  -5 2563.04   58.59
  -1   4  -5 2611.94   59.39
  -3  -1  -5 2552.94   62.99
   1  -4   5 2616.44   59.29
   3   1   5 2719.03   57.39
  -4   3   5 2731.33   56.59
  -4   3   5 2715.63   63.09
   3   1   5 2765.52   63.49
  -3   2  -5 3705.93   80.79
  -3   2  -5 3588.14   76.89
  -1   3   5 3607.14   80.59
  -1   3   5 3517.65   79.49
   3  -2   5 3565.64   81.39
  -2  -1   5 3548.64   82.99
  -2  -1   5 3664.83   77.59
  -3   5  -5  561.64   16.10
   5  -2  -5  525.05   19.40
  -2  -3  -5  552.44   19.50
  -3   5  -5  558.34   18.20
  -5   2   5  623.94   17.30
  -5   2   5  599.74   15.00
   3  -5   5  618.04   16.80
   2   3   5  584.64   19.70
  -5   2   5  584.64   19.90
   2   3   5  596.34   14.30
   2   3   5  577.84   14.00
  -4  -2  -5  465.95   18.20
  -4  -2  -5  478.65   12.10
  -2   6  -5  485.05   15.00
  -4  -2  -5  483.05   12.10
   4   2   5  524.25   19.00
  -6   4   5  538.85   18.40
  -6   4   5  528.55   13.40
   2  -6   5  524.35   15.70
   4   2   5  523.15   13.70
   4   2   5  527.25   15.70
  -4   1  -5 2018.20   49.50
   1   3  -5 2051.09   45.30
  -4   1  -5 2015.40   44.00
   3  -4  -5 1951.10   47.90
   4  -1   5 2011.60   44.90
  -1  -3   5 2024.70   46.00
  -3   4   5 1998.30   47.90
  -3   4   5 2012.00   48.20
   4  -1   5 2020.20   50.19
  -4   4  -5  519.05   16.80
   0  -4  -5  529.55   17.60
  -4   4  -5  526.85   14.00
  -4   0   5  481.35   13.40
  -4   0   5  456.35   13.40
  -4   0   5  474.85   17.60
   0   4   5  490.25   13.60
   4  -4   5  464.05   13.90
   0   4   5  460.45   16.60
   7  -3  -5 3063.39   75.79
  -4   7  -5 3055.09   70.59
  -3  -4  -5 3007.40   75.99
  -7   3   5 3136.19   75.59
  -7   3   5 3186.98   68.89
  -7   3   5 3196.08   73.09
   3   4   5 3229.58   67.99
   3   4   5 3166.98   68.29
   4  -7   5 3146.19   70.79
   3   4   5 3133.49   76.19
  -5  -3  -5 1540.85   43.90
  -5  -3  -5 1554.84   34.80
  -5  -3  -5 1585.44   34.60
   8  -5  -5 1551.94   43.10
   5   3   5 1490.55   44.80
   5   3   5 1517.05   36.30
  -8   5   5 1544.05   36.10
   3  -8   5 1526.55   38.60
  -8   5   5 1533.35   42.50
   5   3   5 1588.14   36.70
   5  -5  -5   38.20    4.00
  -5   0  -5   36.80    2.40
   0   5  -5   34.90    2.80
  -5   0  -5   32.10    2.30
  -5   0  -5   32.40    4.10
   0   5  -5   31.90    3.00
   5   0   5   36.80    2.80
   5   0   5   31.20    4.10
  -5   5   5   33.80    3.80
   5   0   5   37.70    4.00
  -5   5   5   33.10    2.00
   0  -5   5   30.50    3.10
   3   2  -5  356.86   10.00
  -5   3  -5  334.67   13.20
  -5   3  -5  335.27    9.90
  -2   5   5  280.67   12.20
  -3  -2   5  286.97   10.00
   5  -3   5  279.37   13.00
   5  -3   5  283.47    9.80
  -2   5   5  285.67   10.10
  -3  -2   5  297.77   13.40
  -5   6  -5 2804.62   68.19
  -5   6  -5 2723.73   63.19
   6  -1  -5 2758.72   69.09
  -1  -5  -5 2725.63   68.69
  -6   1   5 2822.62   62.69
   1   5   5 2872.81   60.19
  -6   1   5 2874.41   63.29
  -6   1   5 2805.32   62.29
   5  -6   5 2841.82   63.59
   1   5   5 2845.42   60.39
   1   5   5 2789.22   68.79
   9  -4  -5 1375.26   40.70
   9  -4  -5 1412.06   32.20
  -4  -5  -5 1413.26   41.60
  -5   9  -5 1394.96   35.50
  -4  -5  -5 1392.76   30.30
  -4  -5  -5 1399.36   30.50
  -9   4   5 1340.57   38.70
   5  -9   5 1354.56   35.30
   4   5   5 1328.47   33.00
   4   5   5 1359.26   41.10
  -9   4   5 1353.16   33.40
  -9   4   5 1335.27   39.80
   4   5   5 1341.37   32.80
  -4  10  -5 2192.48   52.39
  -6  -4  -5 2138.89   58.99
  -6  -4  -5 2195.08   47.90
  10  -6  -5 2166.48   57.79
  -6  -4  -5 2179.98   48.30
  10  -6  -5 2199.68   47.90
   6   4   5 2154.08   49.99
 -10   6   5 2119.29   57.19
   4 -10   5 2083.49   51.89
   6   4   5 2021.30   58.19
 -10   6   5 2118.89   49.60
 -10   6   5 2116.29   57.49
   6   4   5 2116.89   48.50
  -6  -1  -5  707.53   17.80
  -1   7  -5  726.23   20.40
   7  -6  -5  730.73   23.50
  -6  -1  -5  726.33   18.20
  -6  -1  -5  725.83   25.00
   6   1   5  688.13   20.80
   6   1   5  681.83   18.90
   1  -7   5  671.53   20.30
  -7   6   5  689.43   17.70
   6   1   5  708.63   25.20
  -7   6   5  677.93   22.80
  -6   2  -5 2534.95   55.49
   2   4  -5 2525.35   56.49
   4  -6  -5 2492.55   58.49
  -6   2  -5 2515.85   61.69
   2   4  -5 2575.94   55.09
   6  -2   5 2467.35   61.99
   6  -2   5 2521.45   62.99
   6  -2   5 2441.16   55.99
  -4   6   5 2465.95   58.09
  -4   6   5 2457.15   52.79
  -2  -4   5 2445.86   57.09
  -6   5  -5  110.99    5.60
  -6   5  -5   97.99    7.60
  -5  -1   5   95.19    4.60
  -5  -1   5  112.49    5.40
  -1   6   5   98.29    3.40
  -1   6   5  101.49    7.40
  -1   6   5   98.59    4.30
  -5  -1   5  101.69    7.60
   6  -5   5  100.09    5.50
  -1   6   5   96.99    3.50
  -5  -1   5  100.69    6.40
   8  -2  -5 2343.37   60.49
  -6   8  -5 2345.67   60.99
  -2  -6  -5 2303.37   60.89
  -6   8  -5 2347.07   57.19
  -8   2   5 2265.87   53.59
  -8   2   5 2314.87   59.89
  -8   2   5 2359.56   56.09
  -8   2   5 2316.87   53.29
   6  -8   5 2279.27   54.49
   2   6   5 2308.07   51.79
   2   6   5 2317.17   51.59
  -5  -6  -5   21.00    2.00
  -5  -6  -5   21.10    4.70
  11  -5  -5   23.40    2.60
  11  -5  -5   21.50    4.40
  -5  -6  -5   19.20    2.10
  -6  11  -5   22.10    3.80
   5   6   5   29.50    3.20
   5   6   5   31.30    5.90
   5   6   5   32.40    3.70
 -11   5   5   32.80    6.00
   6 -11   5   31.50    3.90
 -11   5   5   32.60    5.70
 -11   5   5   32.20    3.40
  -5  12  -5 1006.40   29.80
  -7  -5  -5 1037.00   25.70
  12  -7  -5 1032.80   35.20
  -7  -5  -5  977.90   36.00
  12  -7  -5  995.60   25.80
 -12   7   5 1043.50   35.50
 -12   7   5 1010.60   34.80
   7   5   5 1046.70   36.60
   7   5   5 1034.20   25.70
   5 -12   5 1046.60   29.80
 -12   7   5 1034.90   27.80
   7   5   5 1034.70   28.00
  -7  -2  -5 1773.52   40.90
  -7  -2  -5 1757.92   40.50
  -7  -2  -5 1720.53   50.19
   9  -7  -5 1755.42   38.30
   9  -7  -5 1739.33   48.20
  -2   9  -5 1773.22   43.80
   7   2   5 1736.53   41.90
   2  -9   5 1685.73   43.60
   7   2   5 1779.92   50.79
   7   2   5 1769.82   43.20
  -9   7   5 1761.02   41.00
  -9   7   5 1821.22   48.60
  -7   1  -5 1974.20   52.29
   1   6  -5 1952.30   46.40
   1   6  -5 2010.00   46.50
  -7   1  -5 2036.30   44.80
  -7   1  -5 1987.40   45.00
  -6   7   5 1949.90   43.10
   7  -1   5 1756.52   49.90
  -1  -6   5 1970.00   47.00
  -6   7   5 1947.71   49.10
   7  -1   5 1980.00   53.39
   7  -1   5 1942.11   45.40
   4   3  -5  401.76   12.50
   3  -7  -5  407.86   13.20
  -7   4  -5  402.66   16.90
   4   3  -5  407.56   13.10
  -7   4  -5  394.36   12.90
  -3   7   5  435.06   13.50
  -4  -3   5  438.16   12.70
  -4  -3   5  434.96   13.70
   7  -4   5  435.46   18.60
  -3   7   5  451.05   17.50
   7  -4   5  451.05   13.70
   7  -4   5  448.36   18.60
  -4  -3   5  449.66   17.70
  -4  -3   5  425.16   13.90
  -3   7   5  440.26   10.70
  -7   7  -5 2220.08   59.39
   7   0  -5 2333.97   59.69
  -7   7  -5 2291.17   53.39
  -7   0   5 2298.27   59.39
   0   7   5 2269.77   59.29
  -7   0   5 2291.07   52.59
   0   7   5 2239.08   49.90
   7  -7   5 2278.47   53.49
   0   7   5 2237.68   50.19
  -7   0   5 2314.07   53.49
  -7   0   5 2265.87   53.09
  -7  10  -5   40.10    4.10
  -3  -7  -5   39.00    1.80
  10  -3  -5   39.90    5.40
  10  -3  -5   39.10    3.30
  -3  -7  -5   36.70    6.40
   7 -10   5   28.50    3.60
 -10   3   5   34.80    4.50
   3   7   5   24.90    2.70
   3   7   5   30.80    3.10
 -10   3   5   31.30    5.80
 -10   3   5   30.70    3.30
   3   7   5   33.10    6.30
  -6  -7  -5  626.74   27.70
  -6  -7  -5  660.73   17.70
  13  -6  -5  635.54   26.90
  -7  13  -5  675.33   22.60
  -6  -7  -5  667.13   18.20
  13  -6  -5  672.03   19.30
   6   7   5  667.33   20.80
 -13   6   5  682.93   20.90
   7 -13   5  689.43   22.30
   6   7   5  652.33   28.20
 -13   6   5  645.74   27.00
   6   7   5  665.53   20.50
 -13   6   5  672.83   26.50
  14  -8  -5 1433.66   35.60
  14  -8  -5 1392.46   46.30
  -8  -6  -5 1423.56   35.80
  -8  -6  -5 1465.95   54.09
  -8  -6  -5 1440.76   35.20
 -14   8   5 1411.26   46.30
 -14   8   5 1501.75   47.40
   8   6   5 1466.85   38.30
 -14   8   5 1425.06   37.80
   6 -14   5 1444.66   39.60
  11  -8  -5  384.96   10.90
  -8  -3  -5  397.46   12.60
  11  -8  -5  372.26   17.90
  -8  -3  -5  365.56   11.80
  -3  11  -5  389.26   14.80
  -8  -3  -5  388.66   19.20
   3 -11   5  344.37   14.10
 -11   8   5  351.26   17.40
   8   3   5  359.56   13.10
 -11   8   5  344.77   12.40
   8   3   5  341.47   12.90
   0   8  -5 2868.21   67.69
   0   8  -5 2920.71   69.09
   8  -8  -5 2926.01   71.59
  -8   0  -5 2981.90   67.29
  -8   0  -5 2914.81   65.29
  -8   0  -5 2914.31   74.59
  -8   8   5 3010.00   71.99
  -8   8   5 2929.81   64.59
   0  -8   5 2910.81   68.19
   8   0   5 2955.30   66.49
   8   0   5 2988.90   76.09
   8   0   5 2801.12   74.09
   5  -8  -5 2810.32   64.49
  -8   3  -5 2826.62   62.19
  -8   3  -5 2751.82   69.89
   3   5  -5 2833.02   62.79
   3   5  -5 2793.22   63.09
  -3  -5   5 2731.23   63.09
   8  -3   5 2795.32   71.39
  -5   8   5 2689.83   64.29
  -3  -5   5 2742.13   63.79
  -5   8   5 2712.43   59.49
   8  -3   5 2664.03   62.49
   8  -3   5 2854.21   69.19
  -3  -5   5 2590.94   73.49
  -8   6  -5  689.83   24.80
   6   2  -5  664.33   19.90
  -8   6  -5  678.13   19.50
  -2   8   5  674.53   17.50
  -2   8   5  672.13   16.80
  -6  -2   5  665.43   19.90
   8  -6   5  664.73   19.60
  -6  -2   5  730.93   21.90
   8  -6   5  659.33   25.50
  -6  -2   5  649.34   23.70
  -6  -2   5  658.33   19.20
  -2   8   5  662.93   24.20
  -1  -8  -5 1064.09   35.00
   9  -1  -5 1041.10   34.10
  -8   9  -5 1072.59   28.90
  -8   9  -5 1106.89   36.00
   1   8   5 1042.50   26.20
  -9   1   5 1034.50   28.30
  -9   1   5 1019.50   33.40
   8  -9   5 1009.90   28.50
  -9   1   5 1039.50   29.70
   1   8   5 1025.40   25.80
   1   8   5 1052.39   34.40
  -9   1   5 1043.40   27.80
   8  -9   5 1024.80   36.80
  12  -4  -5   42.30    7.80
  -4  -8  -5   39.00    2.60
  12  -4  -5   43.50    3.80
  -4  -8  -5   27.80    5.40
  -4  -8  -5   42.40    2.60
  -8  12  -5   34.40    4.20
   8 -12   5   38.20    4.50
   4   8   5   41.30    3.80
 -12   4   5   40.30    4.00
   4   8   5   41.90    4.00
 -12   4   5   37.80    6.90
 -12   4   5   41.30    5.30
   4   8   5   44.60    8.20
  -7  -8  -5  152.08   13.40
  -7  -8  -5  170.68    7.30
  15  -7  -5  154.88    8.10
  15  -7  -5  204.48   14.70
  -7  -8  -5  175.28    7.80
   7   8   5  175.28    9.40
   7   8   5  173.98    9.60
 -15   7   5  172.98   11.90
   8 -15   5  167.98   10.10
   8 -15   5  172.58   17.90
 -15   7   5  186.58   13.70
  16  -9  -5   61.49    4.80
  16  -9  -5   61.49    8.20
  -9  -7  -5   61.09    4.60
  -9  -7  -5   67.99    5.10
  -9  -7  -5   66.09    9.00
 -16   9   5   51.19    5.30
   9   7   5   49.70    5.80
 -16   9   5   46.00    7.60
   9   7   5   43.30   11.50
 -16   9   5   57.49    8.00
   7 -16   5   49.90    5.70
  -9  -4  -5  262.67   11.10
  13  -9  -5  256.87    9.20
  -9  -4  -5  226.48   15.70
  -4  13  -5  245.08   12.20
  -9  -4  -5  247.18   10.20
  13  -9  -5  244.88   15.30
   9   4   5  253.37   10.70
 -13   9   5  273.67   16.10
   9   4   5  267.07   11.50
 -13   9   5  269.27   11.10
 -13   9   5  251.17   16.30
   4 -13   5  266.97   12.40
  -1  10  -5  461.85   16.60
  -1  10  -5  473.05   18.40
  -9  -1  -5  431.96   20.80
  -9  -1  -5  463.25   14.90
  10  -9  -5  444.66   19.50
  10  -9  -5  457.25   11.50
  -9  -1  -5  462.25   14.50
   9   1   5  490.15   15.80
   1 -10   5  480.35   17.00
 -10   9   5  486.55   14.60
   9   1   5  457.25   21.80
   9   1   5  476.25   17.10
 -10   9   5  473.75   19.90
   2   7  -5 1215.88   32.00
  -9   2  -5 1196.08   30.40
   7  -9  -5 1236.18   34.40
  -9   2  -5 1217.88   38.00
   2   7  -5 1219.18   32.40
  -7   9   5 1174.58   28.80
  -2  -7   5 1234.18   32.10
  -7   9   5 1240.08   34.70
   9  -2   5 1231.38   35.70
   9  -2   5 1214.08   39.40
   9  -2   5 1154.38   30.90
   4  -9  -5 1041.60   27.40
  -9   5  -5  956.10   29.40
   5   4  -5 1067.29   30.30
  -9   5  -5 1030.00   33.80
   5   4  -5 1042.90   28.20
  -5  -4   5 1074.49   28.30
   9  -5   5 1044.90   36.10
   9  -5   5 1021.40   27.80
  -5  -4   5 1055.09   33.30
  -5  -4   5 1069.09   28.90
  -5  -4   5 1087.49   28.30
  -4   9   5 1067.29   28.00
  -4   9   5 1104.99   37.90
   9  -5   5 1075.19   34.30
  -4   9   5 1067.79   25.10
  -9   8  -5 2219.38   52.49
   8   1  -5 2171.88   54.39
   8   1  -5 2072.89   58.69
  -9   8  -5 2163.38   60.39
  -1   9   5 2228.48   59.69
  -8  -1   5 2201.28   58.59
  -1   9   5 2174.88   49.40
  -8  -1   5 2181.48   52.49
   9  -8   5 2170.78   61.09
  -8  -1   5 2217.08   51.99
   9  -8   5 2141.49   52.19
  -8  -1   5 2187.48   53.09
  11  -2  -5  667.23   26.70
  11  -2  -5  664.63   19.70
  -9  11  -5  665.83   21.80
  -9  11  -5  701.43   28.90
  -2  -9  -5  682.33   27.70
   9 -11   5  700.23   21.80
 -11   2   5  691.03   20.80
 -11   2   5  676.53   26.40
   2   9   5  633.74   21.40
 -11   2   5  649.34   21.20
   2   9   5  684.43   27.80
   9 -11   5  639.44   28.20
 -11   2   5  684.03   23.80
   2   9   5  682.23   19.30
  -5  -9  -5 1120.19   27.20
  14  -5  -5 1152.28   30.30
  -5  -9  -5 1148.79   26.90
 -14   5   5 1113.49   37.30
 -14   5   5 1058.19   31.00
   5   9   5 1150.78   30.90
   9 -14   5 1089.49   41.40
   9 -14   5 1107.89   32.50
   5   9   5 1073.69   30.80
  -8  -9  -5   28.40    3.20
  -8  -9  -5   34.50    8.40
  17  -8  -5   24.30    6.30
  -8  -9  -5   23.90    3.10
  17  -8  -5   27.80    3.70
   9 -17   5   25.00    6.40
 -17   8   5   24.10    7.70
   8   9   5   24.70    4.50
   9 -17   5   24.00    4.60
 -10  -8  -5  218.08    9.70
  18 -10  -5  235.48   17.50
 -10  -8  -5  219.28   17.70
  18 -10  -5  196.18    9.70
 -10  -8  -5  196.58    9.70
   8 -18   5  211.58   17.10
 -18  10   5  201.58   16.40
  10   8   5  201.28   11.60
   8 -18   5  208.68   12.20
 -10  -5  -5  702.13   21.30
 -10  -5  -5  714.23   31.50
  -5  15  -5  564.94   30.60
 -10  -5  -5  697.53   20.60
  -5  15  -5  707.23   28.60
  15 -10  -5  748.63   30.60
  15 -10  -5  702.03   19.90
 -15  10   5  732.33   30.70
  10   5   5  699.43   23.00
 -15  10   5  715.03   31.40
 -15  10   5  691.33   22.50
  10   5   5  721.13   21.60
   5 -15   5  723.33   24.20
 -10  -2  -5  442.36   15.00
  12 -10  -5  428.86   12.20
 -10  -2  -5  439.16   14.40
 -10  -2  -5  424.46   21.90
  -2  12  -5  422.26   19.00
  -2  12  -5  428.76   16.80
  12 -10  -5  414.86   19.90
  10   2   5  440.46   16.60
 -12  10   5  430.06   20.50
   2 -12   5  440.76   16.90
  10   2   5  465.75   16.10
 -12  10   5  441.46   14.90
  10   2   5  447.46   22.50
 -10   1  -5  734.23   20.90
 -10   1  -5  736.13   21.30
 -10   1  -5  742.53   28.50
   1   9  -5  716.83   22.50
   1   9  -5  745.13   24.00
   9 -10  -5  740.93   25.40
  10  -1   5  738.73   24.80
  -9  10   5  718.63   25.70
  -9  10   5  741.43   20.00
  10  -1   5  711.43   21.60
  10  -1   5  724.43   29.40
  -1  -9   5  746.63   23.10
   4   6  -5  222.88   10.30
   6 -10  -5  245.48   11.00
 -10   4  -5  219.38   13.80
 -10   4  -5  213.18    9.50
   4   6  -5  217.78   10.00
  -4  -6   5  279.87   14.20
  10  -4   5  251.97   10.30
  -4  -6   5  246.98   10.90
  -6  10   5  252.67    8.50
  -6  10   5  248.88   11.40
  -4  -6   5  247.18   10.60
  10  -4   5  274.67   14.10
  10  -4   5  260.37   15.80
 -10   7  -5 1427.16   44.70
   3 -10  -5 1409.26   34.10
   7   3  -5 1482.85   38.90
 -10   7  -5 1435.56   37.20
  -7  -3   5 1461.55   38.20
  -7  -3   5 1502.05   37.60
  -3  10   5 1493.45   44.60
  -7  -3   5 1550.84   43.80
  10  -7   5 1449.76   37.50
  10  -7   5 1437.96   44.80
  -7  -3   5 1452.35   38.00
  -3  10   5 1474.55   34.60
  10   0  -5  600.34   22.40
  10   0  -5  577.94   24.30
 -10  10  -5  601.94   26.10
 -10  10  -5  609.04   19.60
   0  10   5  565.84   17.00
  10 -10   5  596.54   19.40
  10 -10   5  553.04   25.30
 -10   0   5  562.54   18.50
   0  10   5  555.54   24.30
 -10   0   5  549.45   19.00
 -10   0   5  589.14   23.70
 -10   0   5  561.94   20.40
  -3 -10  -5  126.39    4.70
  -3 -10  -5  123.29    4.60
  13  -3  -5  123.89   11.10
 -10  13  -5  125.99    8.50
  13  -3  -5  130.39    7.40
  -3 -10  -5  132.99   11.80
  10 -13   5  136.19   12.30
   3  10   5  131.89    7.60
  10 -13   5  139.99    8.70
 -13   3   5  132.09    7.90
 -13   3   5  136.69    8.50
 -13   3   5  133.79    9.90
   3  10   5  137.19    7.40
  -6 -10  -5  600.44   17.30
  -6 -10  -5  584.44   16.80
  16  -6  -5  601.34   19.70
  -6 -10  -5  619.84   30.20
  16  -6  -5  610.34   28.70
   6  10   5  696.63   46.20
  10 -16   5  582.34   21.70
   6  10   5  594.54   20.70
 -16   6   5  616.24   21.40
  10 -16   5  574.54   28.90
 -16   6   5  629.14   27.30
 -16   6   5  569.64   41.10
  -9 -10  -5  441.46   26.80
  19  -9  -5  440.46   21.00
  -9 -10  -5  458.35   15.50
  19  -9  -5  429.76   25.20
  -9 -10  -5  432.66   14.80
  10 -19   5  420.76   25.20
 -19   9   5  422.96   24.10
   9  10   5  425.66   18.50
  10 -19   5  430.06   18.70
 -11  -9  -5   48.60    5.00
 -11  -9  -5   52.29   11.10
  20 -11  -5   64.49   12.10
 -11  -9  -5   54.79    5.20
   9 -20   5   50.39    6.40
   9 -20   5   45.00    9.50
  11   9   5   68.29    7.10
 -20  11   5   62.09   11.40
  -6  17  -5  277.67   18.30
  17 -11  -5  358.66   21.30
 -11  -6  -5  341.57   13.70
  17 -11  -5  345.27   12.70
 -11  -6  -5  353.06   13.30
 -11  -6  -5  348.57   22.20
  11   6   5  347.47   15.50
 -17  11   5  374.96   22.50
   6 -17   5  366.76   16.40
  -3  14  -5   96.19    9.10
 -11  -3  -5   96.19    6.50
  14 -11  -5   98.89    9.80
 -11  -3  -5   90.39    6.00
  14 -11  -5   97.29    5.10
 -11  -3  -5  103.69   10.60
 -14  11   5  110.19   11.50
 -14  11   5  100.59    6.80
  11   3   5   88.19    6.80
 -14  11   5   88.39    9.60
  11   3   5  101.79    7.40
   0  11  -5  614.64   20.90
  11 -11  -5  649.93   24.60
 -11   0  -5  606.34   19.20
 -11   0  -5  637.54   27.00
   0  11  -5  643.74   27.10
  11 -11  -5  607.24   14.50
 -11   0  -5  609.24   18.70
   0 -11   5  585.44   20.70
  11   0   5  596.64   19.70
  11   0   5  585.84   21.70
  11   0   5  593.04   27.40
 -11  11   5  605.34   18.40
 -11  11   5  603.74   24.60
   8 -11  -5   33.70    4.30
   3   8  -5   39.20    4.50
 -11   3  -5   33.70    5.70
   3   8  -5   41.40    4.50
 -11   3  -5   42.50    4.00
  -8  11   5   44.40    3.60
  11  -3   5   44.40    5.50
  -3  -8   5   31.90    3.90
  11  -3   5   37.70    6.40
  -3  -8   5   43.90    4.60
  -8  11   5   49.40    5.50
  -3  -8   5   31.70    5.30
  11  -3   5   48.10    4.40
   6   5  -5 1973.90   49.40
   5 -11  -5 1993.20   48.60
   6   5  -5 2024.50   50.99
 -11   6  -5 2067.19   49.40
 -11   6  -5 1973.30   57.39
  -6  -5   5 2048.20   51.09
  -5  11   5 2017.90   57.29
  -6  -5   5 1997.70   49.60
  11  -6   5 2092.89   57.09
  11  -6   5 1958.70   49.40
  -6  -5   5 2077.59   55.99
  -6  -5   5 2060.69   50.59
  -5  11   5 2002.80   46.50
  -5  11   5 2036.50   50.39
 -11   9  -5  365.76   19.40
 -11   9  -5  369.86   13.90
   9   2  -5  353.56   15.60
  -9  -2   5  335.97   13.80
  -2  11   5  328.87   11.60
  -9  -2   5  315.57   13.00
  11  -9   5  335.97   18.50
  11  -9   5  330.87   13.40
  -9  -2   5  345.27   14.50
  -2  11   5  321.67   17.60
  -9  -2   5  339.97   17.30
  12  -1  -5  594.54   26.50
  12  -1  -5  633.54   20.40
 -11  12  -5  631.24   29.20
 -11  12  -5  622.74   21.90
 -12   1   5  657.43   26.90
 -12   1   5  657.63   24.20
 -12   1   5  695.53   22.50
  11 -12   5  686.73   29.40
 -12   1   5  694.73   21.60
   1  11   5  666.33   20.20
   1  11   5  700.83   28.70
  11 -12   5  678.63   22.10
  -4 -11  -5  754.62   19.10
 -11  15  -5  732.13   25.70
  -4 -11  -5  752.82   33.20
  15  -4  -5  776.52   23.70
  -4 -11  -5  752.82   19.30
  15  -4  -5  796.52   32.90
 -15   4   5  774.12   25.90
 -15   4   5  780.92   29.90
  11 -15   5  783.02   33.70
   4  11   5  750.62   23.70
  11 -15   5  760.22   25.40
 -15   4   5  750.82   41.20
 -15   4   5  775.92   24.80
   4  11   5  767.32   24.20
  -7 -11  -5  293.17   10.80
  18  -7  -5  282.07   13.00
  -7 -11  -5  285.17   20.40
  18  -7  -5  266.27   19.20
  -7 -11  -5  298.57   10.90
   7  11   5  274.17   13.60
 -18   7   5  247.48   17.60
  11 -18   5  286.57   19.90
  11 -18   5  301.67   14.70
 -18   7   5  273.07   14.80
 -12  -7  -5  218.28   10.90
  19 -12  -5  240.38   18.20
 -12  -7  -5  211.78   18.10
  19 -12  -5  215.58   10.10
 -12  -7  -5  207.98   10.40
  12   7   5  213.08   12.60
   7 -19   5  235.78   13.30
 -19  12   5  212.38   17.80
   7 -19   5  216.08   17.60
 -12  -4  -5  314.27   12.70
  -4  16  -5  306.97   20.10
 -12  -4  -5  326.27   13.40
 -12  -4  -5  300.37   20.20
  16 -12  -5  317.67   19.40
  16 -12  -5  329.07   11.30
 -16  12   5  315.17   13.90
   4 -16   5  320.37   15.20
  12   4   5  314.17   14.60
 -16  12   5  315.47   20.10
  12   4   5  314.47   14.10
 -16  12   5  315.77   21.00
  13 -12  -5  104.49    9.70
  -1  13  -5  102.39    9.00
  13 -12  -5  103.59    4.70
 -12  -1  -5  110.59    6.80
 -12  -1  -5   97.79   10.60
 -12  -1  -5  105.49    7.00
  12   1   5  122.39    8.70
 -13  12   5  118.19    7.20
 -13  12   5  130.79   11.10
  12   1   5  109.09    7.50
   1 -13   5  109.69    8.80
   2  10  -5  473.25   19.10
 -12   2  -5  485.95   23.10
  10 -12  -5  505.55   20.30
 -12   2  -5  470.25   16.20
   2  10  -5  496.05   17.90
 -12   2  -5  494.15   16.80
  12  -2   5  458.65   16.70
 -10  12   5  433.36   20.10
  -2 -10   5  478.75   21.20
  12  -2   5  474.15   24.60
  12  -2   5  461.75   19.90
 -10  12   5  469.65   15.40
  -2 -10   5  462.55   17.80
   5   7  -5  399.16   16.20
   7 -12  -5  412.36   15.80
 -12   5  -5  400.86   20.60
 -12   5  -5  403.26   14.70
   5   7  -5  410.16   15.50
  -5  -7   5  408.66   15.90
  -5  -7   5  406.06   19.00
  12  -5   5  394.86   21.90
  12  -5   5  423.26   19.40
  -5  -7   5  377.06   14.90
  12  -5   5  407.36   15.10
  -7  12   5  415.56   17.10
  -7  12   5  406.96   13.20
   4 -12  -5 1088.49   26.60
 -12   8  -5 1115.39   38.50
   8   4  -5 1081.89   32.20
 -12   8  -5 1056.09   29.60
  -8  -4   5 1023.20   29.50
  12  -8   5  997.60   29.30
  -8  -4   5 1008.30   30.80
  -4  12   5 1028.60   36.70
  12  -8   5 1034.10   36.40
  -4  12   5 1005.20   26.90
  -8  -4   5 1022.90   30.20
  11   1  -5   86.19    8.50
 -12  11  -5  106.79    7.40
  11   1  -5  100.09    9.50
 -12  11  -5   95.89   10.30
  -1  12   5   82.89    5.70
  12 -11   5   91.09    9.70
 -11  -1   5   88.39    7.00
  12 -11   5   98.59    7.10
  -1  12   5   78.59    8.80
 -11  -1   5   79.19    7.30
 -11  -1   5   92.89    8.90
 -11  -1   5   79.89    6.20
 -12  14  -5  290.67   14.00
  14  -2  -5  281.77   17.80
  14  -2  -5  288.97   12.60
 -12  14  -5  281.57   21.40
   2  12   5  292.87   12.60
  12 -14   5  289.07   19.00
 -14   2   5  299.37   13.30
 -14   2   5  292.27   17.80
  12 -14   5  294.87   13.70
 -14   2   5  300.47   16.30
 -14   2   5  304.97   18.00
  17  -5  -5  405.16   23.50
  -5 -12  -5  378.46   11.70
  17  -5  -5  403.86   16.10
  -5 -12  -5  382.46   14.50
   5  12   5  377.76   16.30
  12 -17   5  379.66   17.00
  12 -17   5  371.16   23.10
 -17   5   5  374.36   17.40
 -17   5   5  399.06   27.20
  20  -8  -5   38.60    4.90
  -8 -12  -5   52.99    4.40
  20  -8  -5   50.59   10.10
  -8 -12  -5   47.30    4.40
  -8 -12  -5   50.39   10.60
  12 -20   5   54.19    6.30
 -20   8   5   54.09    6.70
  12 -20   5   41.10    9.10
 -20   8   5   36.50    8.00
  18 -13  -5  142.89   13.50
  -5  18  -5  171.28   17.00
 -13  -5  -5  126.89   13.70
 -13  -5  -5  137.69    9.90
  18 -13  -5  154.18    7.70
 -13  -5  -5  156.98    9.20
   5 -18   5  149.69   10.40
  13   5   5  153.68    9.40
  13   5   5  146.19   10.10
 -18  13   5  152.68   15.20
  15 -13  -5  514.25   24.50
 -13  -2  -5  506.95   18.10
 -13  -2  -5  506.75   17.50
  -2  15  -5  506.45   23.50
  15 -13  -5  508.95   14.70
 -13  -2  -5  515.85   26.90
   2 -15   5  485.05   19.60
 -15  13   5  500.25   25.40
  13   2   5  486.45   19.00
  13   2   5  493.15   20.20
 -15  13   5  498.25   27.70
   1  12  -5  189.38   12.00
 -13   1  -5  178.78   14.10
  12 -13  -5  173.58   12.10
 -13   1  -5  180.08    9.20
 -13   1  -5  173.48    9.40
  13  -1   5  176.68   11.40
 -12  13   5  185.78   13.30
 -12  13   5  184.18    9.10
  13  -1   5  179.98    9.90
  -1 -12   5  179.58   12.00
   4   9  -5  770.62   27.10
   9 -13  -5  793.82   26.50
   4   9  -5  779.72   24.70
 -13   4  -5  753.32   31.00
 -13   4  -5  781.92   23.60
  -9  13   5  765.82   22.10
  13  -4   5  743.43   33.10
  -9  13   5  808.12   28.50
  -4  -9   5  765.62   25.10
  13  -4   5  790.42   28.90
  13  -4   5  760.42   24.00
  -4  -9   5  797.42   29.10
 -13   7  -5  914.61   26.60
 -13   7  -5  927.01   34.70
   7   6  -5  887.21   26.70
   6 -13  -5  911.41   25.90
   7   6  -5  907.81   29.00
  -6  13   5  902.41   25.10
  -7  -6   5  861.21   31.30
  -7  -6   5  876.71   27.50
  -7  -6   5  890.51   28.80
  -6  13   5  901.31   34.10
  13  -7   5  850.71   26.30
  13  -7   5  854.11   32.40
 -13  10  -5  106.39   10.80
 -13  10  -5  113.69    7.80
  10   3  -5  107.59   10.10
 -10  -3   5  124.89    8.90
  13 -10   5  137.59   11.70
 -10  -3   5  130.29   10.50
 -10  -3   5  122.99    8.40
 -10  -3   5  129.59    8.10
  -3  13   5  120.09   11.10
  13 -10   5  134.39    8.40
  -3  13   5  134.09    7.20
  13   0  -5 1115.99   40.30
   0  13   5 1132.49   31.20
  13 -13   5 1103.29   41.20
 -13   0   5 1106.69   36.10
  13 -13   5 1097.29   32.70
 -13   0   5 1114.99   34.90
 -13   0   5 1145.39   32.60
   0  13   5 1073.29   40.60
  16  -3  -5  330.17   20.40
  -3 -13  -5  347.47    9.60
 -13  16  -5  365.46   23.80
  -3 -13  -5  339.27    9.50
   3  13   5  309.17   14.20
 -16   3   5  317.17   15.70
  13 -16   5  317.17   15.10
  13 -16   5  336.87   21.30
 -16   3   5  319.47   18.30
  19  -6  -5   46.80    9.40
  -6 -13  -5   49.80    3.80
  19  -6  -5   49.10    5.50
  -6 -13  -5   52.89    4.00
  13 -19   5   55.59    9.90
  13 -19   5   63.79    6.80
 -19   6   5   56.49   10.40
 -19   6   5   77.39    8.00
 -14  -6  -5  263.37   12.80
 -14  -6  -5  285.87   13.30
 -14  -6  -5  300.17   22.30
  20 -14  -5  274.57   20.20
  20 -14  -5  294.17   11.70
   6 -20   5  271.07   20.20
  14   6   5  263.07   16.20
   6 -20   5  263.47   14.70
 -20  14   5  265.77   21.00
 -14  -3  -5   23.80    5.60
  17 -14  -5   31.20    3.10
 -14  -3  -5   28.60    6.70
  -3  17  -5   30.00    6.60
  17 -14  -5   32.20    8.00
  14   3   5   30.40    5.30
 -17  14   5   39.20    9.40
   3 -17   5   30.70    5.30
  14   3   5   36.90    6.00
  14 -14  -5  386.36   25.60
 -14   0  -5  418.16   23.60
 -14   0  -5  429.16   16.50
   0  14  -5  389.26   19.80
 -14   0  -5  427.56   16.00
  14 -14  -5  416.96   11.50
  14   0   5  401.46   18.70
  14   0   5  469.05   39.50
 -14  14   5  408.16   15.90
 -14  14   5  376.86   33.10
  14   0   5  425.36   17.20
   0 -14   5  399.06   17.50
 -14   3  -5  309.67   13.20
 -14   3  -5  316.27   13.70
   3  11  -5  326.77   16.40
 -14   3  -5  314.07   19.40
  11 -14  -5  324.17   16.40
  14  -3   5  317.67   16.80
  14  -3   5  277.37   19.70
  -3 -11   5  316.87   16.40
  14  -3   5  328.57   16.60
  -3 -11   5  317.27   17.10
 -11  14   5  321.77   12.70
 -11  14   5  326.97   18.00
 -14   6  -5  586.14   19.70
 -14   6  -5  567.24   27.10
   8 -14  -5  586.74   20.80
   6   8  -5  578.84   20.30
   6   8  -5  586.44   22.10
  -8  14   5  564.34   18.00
  -6  -8   5  570.04   24.20
  14  -6   5  561.34   19.80
  -6  -8   5  574.14   21.00
  14  -6   5  566.44   24.70
 -14   9  -5  517.45   25.90
   5 -14  -5  500.35   15.90
   9   5  -5  517.85   21.30
 -14   9  -5  506.45   18.60
  -5  14   5  517.65   16.90
  -9  -5   5  500.55   19.40
  14  -9   5  525.75   24.60
  14  -9   5  500.95   18.60
  -9  -5   5  508.15   20.50
  -9  -5   5  505.15   22.80
  -5  14   5  520.75   25.20
 -14  12  -5  707.53   32.50
  12   2  -5  737.13   28.60
 -12  -2   5  712.33   26.30
  -2  14   5  700.73   31.00
  -2  14   5  699.33   22.00
 -12  -2   5  702.13   24.60
 -12  -2   5  704.73   23.50
  14 -12   5  696.73   23.70
  14 -12   5  701.33   30.90
  15  -1  -5  142.99   13.00
 -14  15  -5  122.79   13.50
  15  -1  -5  146.29    9.00
 -15   1   5  152.28   10.20
   1  14   5  128.79    8.70
 -15   1   5  138.39   11.30
  14 -15   5  133.99   13.00
  14 -15   5  137.29    9.40
  18  -4  -5  106.59    8.00
  -4 -14  -5  106.49    4.60
 -14  18  -5  102.99   13.30
  18  -4  -5  125.09   12.80
  -4 -14  -5  104.09    4.70
  14 -18   5  114.79   12.60
 -18   4   5   96.19    8.90
 -18   4   5   96.09   10.50
  14 -18   5   96.39    8.40
 -15  -4  -5  196.78   17.60
  19 -15  -5  193.78    8.60
  19 -15  -5  194.28   16.30
 -15  -4  -5  190.08   11.10
 -19  15   5  207.88   18.60
   4 -19   5  207.78   12.70
  15   4   5  188.08   12.40
  15   4   5  199.38   12.00
 -15  -1  -5  374.96   15.80
 -15  -1  -5  366.86   23.40
  16 -15  -5  381.36   21.50
 -16  15   5  372.56   20.10
  15   1   5  379.06   18.60
  15   1   5  347.97   16.40
   1 -16   5  366.66   17.10
 -15   2  -5  174.48   14.60
 -15   2  -5  190.18   10.50
   2  13  -5  185.48   12.90
  13 -15  -5  180.18   12.80
  -2 -13   5  175.78   12.90
 -13  15   5  156.48   13.40
  15  -2   5  185.28   10.70
 -13  15   5  170.18    9.50
  -2 -13   5  170.98   10.90
  15  -2   5  173.08   12.50
  10 -15  -5  582.64   22.50
   5  10  -5  568.44   21.00
 -15   5  -5  562.34   27.30
   5  10  -5  559.24   22.90
 -15   5  -5  526.05   22.50
 -10  15   5  577.04   18.90
  15  -5   5  545.55   29.40
  -5 -10   5  568.34   24.60
  -5 -10   5  608.14   22.00
  15  -5   5  567.94   25.10
  15  -5   5  590.74   20.80
   8   7  -5   94.89    8.50
 -15   8  -5   97.39   10.70
   7 -15  -5   82.19    6.30
  15  -8   5   84.29    6.90
  -7  15   5   76.89    9.60
  -7  15   5   87.29    6.20
  -8  -7   5   78.89    8.50
  -8  -7   5   83.49    7.80
  -8  -7   5   88.39    7.50
  15  -8   5   97.39   10.00
 -15  11  -5  589.24   29.60
  11   4  -5  587.04   24.90
 -15  11  -5  572.24   21.40
  -4  15   5  643.74   20.30
  15 -11   5  646.84   28.90
 -11  -4   5  604.84   24.20
 -11  -4   5  620.54   22.70
 -11  -4   5  600.64   21.60
  15 -11   5  627.14   21.90
  -4  15   5  605.34   28.80
 -15  14  -5  345.67   23.20
  14   1  -5  327.37   19.20
  14   1  -5  343.67   20.60
 -14  -1   5  334.27   20.40
 -14  -1   5  333.17   16.10
 -14  -1   5  327.67   18.00
  -1  15   5  336.67   14.30
  15 -14   5  348.27   21.40
  15 -14   5  337.57   15.50
  17  -2  -5  203.08   11.40
  17  -2  -5  217.48   17.10
 -15  17  -5  216.48   19.10
  15 -17   5  211.38   12.40
 -17   2   5  213.48   13.00
 -17   2   5  194.28   14.50
  15 -17   5  201.08   16.80
 -16  -2  -5  198.68   11.50
  18 -16  -5  200.88   16.40
 -16  -2  -5  259.87   28.40
  18 -16  -5  203.88    8.10
  16   2   5  225.28   13.30
   2 -18   5  205.78   12.70
  16   2   5  211.68   13.40
 -18  16   5  206.78   19.10
  15 -16  -5  442.46   11.50
 -16   1  -5  444.56   17.40
 -16   1  -5  439.76   25.70
  15 -16  -5  444.76   22.80
 -16   1  -5  442.06   18.00
  -1 -15   5  385.16   21.00
 -15  16   5  438.66   17.50
  -1 -15   5  469.95   19.70
  16  -1   5  450.75   18.90
  16  -1   5  413.26   20.80
 -15  16   5  464.65   25.50
 -16   4  -5  471.35   18.20
  12 -16  -5  434.16   20.40
 -16   4  -5  478.85   17.90
 -16   4  -5  477.35   25.70
   4  12  -5  462.65   21.30
  16  -4   5  430.26   18.00
  -4 -12   5  439.06   18.90
 -12  16   5  411.86   16.30
  16  -4   5  409.86   22.00
 -16   7  -5   68.89    9.30
   7   9  -5   64.09    6.30
   9 -16  -5   55.59    5.90
   7   9  -5   71.29    7.60
 -16   7  -5   56.89    5.70
  16  -7   5   64.49    6.20
  -7  -9   5   72.39    7.00
  -9  16   5   63.39    5.50
  -7  -9   5   62.19    7.90
  -9  16   5   56.99    9.80
  16  -7   5   58.99    8.00
 -16  10  -5  356.66   22.30
 -16  10  -5  361.76   15.80
   6 -16  -5  372.46   13.40
  10   6  -5  364.56   18.60
  16 -10   5  363.36   15.90
 -10  -6   5  373.46   16.90
  16 -10   5  380.46   21.40
 -10  -6   5  356.46   17.90
  -6  16   5  365.26   22.20
  -6  16   5  363.26   14.50
 -16  13  -5   85.19   11.10
  13   3  -5   91.89    9.60
  -3  16   5  106.49    7.50
 -13  -3   5   95.89    9.10
 -13  -3   5  102.89   10.40
  16 -13   5   99.89    8.00
  16 -13   5   97.59   11.00
 -13  -3   5  105.39    8.50
  16   0  -5  348.37   21.90
 -16  16  -5  365.66   25.20
   0  16   5  365.66   17.40
 -16   0   5  355.36   23.90
  16 -16   5  366.26   16.80
 -16   0   5  377.96   17.90
  16 -16   5  369.36   23.20
  19  -3  -5  208.48   17.50
  19  -3  -5  202.58   11.90
 -19   3   5  185.78   15.00
  16 -19   5  193.78   13.30
  16 -19   5  197.78   17.30
 -19   3   5  199.78   13.40
  17 -17  -5  126.19   12.50
 -17   0  -5  138.89   16.90
  17 -17  -5  129.99    5.30
 -17   0  -5  136.49    9.50
  17   0   5  125.99   11.10
  17   0   5  138.09   10.30
   0 -17   5  130.19   10.10
 -17   3  -5  518.65   28.60
 -17   3  -5  546.55   21.10
  14 -17  -5  521.85   24.60
  17  -3   5  556.44   25.50
  17  -3   5  557.24   21.70
  -3 -14   5  578.34   25.40
  -3 -14   5  563.44   22.40
 -14  17   5  545.95   20.20
 -17   6  -5  621.34   30.50
  11 -17  -5  647.24   24.70
   6  11  -5  631.04   26.10
  17  -6   5  591.74   27.30
 -11  17   5  597.04   23.60
  -6 -11   5  630.44   23.90
  17  -6   5  625.24   22.90
   9   8  -5   86.09    8.80
 -17   9  -5   88.79   10.80
   8 -17  -5  100.69    7.30
  -8  17   5   91.79    6.90
  17  -9   5   89.09    7.40
  -9  -8   5   68.59    8.30
  -9  -8   5   94.49    9.10
  -9  -8   5   90.99    8.10
  17  -9   5   74.79    9.50
 -17  12  -5  142.89   14.60
  12   5  -5  133.99   11.40
  17 -12   5  118.39   12.20
 -12  -5   5  120.79   10.30
  17 -12   5  130.39    9.20
 -12  -5   5  118.29    9.40
 -12  -5   5  124.69   11.50
 -17  15  -5  102.79   13.20
 -15  -2   5  109.79    9.30
  17 -15   5  118.19    9.10
  17 -15   5  110.69   12.20
  -2  17   5  103.69    8.20
 -17  18  -5   84.39   22.70
  18  -1  -5   45.30   10.50
  17 -18   5   48.20    6.10
 -18   1   5   57.69   10.60
  17 -18   5   50.19   10.40
 -18   2  -5   83.09    7.70
  16 -18  -5   74.29    9.20
 -18   2  -5   96.79   22.00
   2  16  -5   79.29   13.50
  18  -2   5   95.79    8.60
  -2 -16   5   83.49   14.00
  -2 -16   5   97.09    8.70
  18  -2   5   95.59   10.10
 -18   5  -5  432.16   26.20
 -18   5  -5  440.16   19.00
  -5 -13   5  469.15   23.00
  18  -5   5  470.15   19.80
 -13  18   5  460.55   19.50
  18  -5   5  474.35   24.20
  -5 -13   5  479.35   20.50
 -18   8  -5  160.58   15.40
  10 -18  -5  152.18   10.30
   8  10  -5  167.38   12.90
  -8 -10   5  194.58   12.10
  18  -8   5  177.68   11.10
  18  -8   5  168.98   14.20
  -8 -10   5  184.08   13.50
 -10  18   5  175.08   10.20
  11   7  -5  386.36   20.70
 -18  11  -5  410.96   25.40
   7 -18  -5  403.86   17.70
 -11  -7   5  386.06   18.40
 -11  -7   5  408.66   25.40
  18 -11   5  410.66   23.70
  -7  18   5  395.96   16.40
 -11  -7   5  400.06   20.70
  18 -11   5  409.36   17.70
 -18  14  -5   41.20   10.30
  18 -14   5   25.20    4.90
  18 -14   5   21.40    6.10
 -14  -4   5   42.10    9.40
 -14  -4   5   28.00    5.40
 -18  17  -5  111.39   20.70
 -17  -1   5  119.99   13.30
 -17  -1   5  148.49   12.70
  18 -17   5  144.19   14.50
  18 -17   5  142.49   10.70
   4  15  -5   96.29   18.70
 -19   4  -5   77.99    7.90
  15 -19  -5   79.79    9.30
 -19   4  -5   91.29   12.40
  19  -4   5   96.19   15.10
  -4 -15   5   91.89    8.90
  19  -4   5   92.39   10.20
   7  12  -5   48.20    8.10
  12 -19  -5   89.99    8.50
 -19   7  -5   56.29   10.10
  19  -7   5   74.39    9.70
  -7 -12   5   82.99    8.40
  19  -7   5   74.09    7.60
  -7 -12   5   70.29    9.10
   9 -19  -5  158.78    9.80
 -19  10  -5  177.18   16.60
  19 -10   5  196.68   16.00
  19 -10   5  171.38   11.30
 -10  -9   5  178.28   12.20
 -19  13  -5  538.55   31.10
  19 -13   5  507.25   28.00
 -13  -6   5  537.25   25.20
  19 -13   5  514.85   21.40
 -13  -6   5  507.55   22.50
 -19  16  -5  316.67   24.30
  19 -16   5  296.77   21.40
 -16  -3   5  276.17   16.20
  19 -16   5  226.18   20.40
 -16  -3   5  292.87   18.50
  14 -20  -5   10.00    3.90
 -20   6  -5   10.80    5.10
 -20   6  -5    7.30    3.30
  20  -6   5    6.30    2.70
  20  -6   5    0.50    3.60
  -6 -14   5    7.30    4.20
  11 -20  -5  380.46   18.30
   9  11  -5  404.46   22.50
  -9 -11   5  434.36   20.60
  20  -9   5  407.16   24.20
   8 -20  -5  200.98    9.90
  12   8  -5  199.48   15.60
 -20  12  -5  209.08   19.10
  20 -12   5  176.78   18.80
 -12  -8   5  191.88   14.60
   0   0  -6   88.59    4.40
   0   0   6   86.09    3.60
   0   0   6   89.89    4.50
  -1  -1  -6 2065.19   48.60
  -1   2  -6 2029.60   45.60
  -1   2  -6 2034.20   44.30
   1  -2   6 2046.00   45.80
  -2   1   6 2063.49   45.10
  -2   1   6 2034.80   50.69
   1   1   6 2014.60   43.80
   1   1   6 2043.10   48.50
  -2   1   6 2026.00   44.20
  -2   1  -6 1409.96   34.90
  -1  -1   6 1413.06   32.60
  -1   2   6 1448.26   34.80
   2  -1   6 1422.76   32.40
   2  -1   6 1396.16   35.40
  -1   2   6 1434.46   36.60
  -2   4  -6 3306.27   72.09
  -2   4  -6 3288.37   73.39
  -2  -2  -6 3339.67   77.09
  -4   2   6 3354.26   72.09
  -4   2   6 3243.98   77.69
   2   2   6 3286.77   76.99
   2  -4   6 3300.17   72.99
  -4   2   6 3318.87   70.69
   2   2   6 3252.07   70.09
  -3   0  -6  663.03   20.50
   0   3  -6  670.23   16.60
   3   0   6  605.54   15.90
  -3   3   6  649.24   18.40
  -3   3   6  619.24   20.10
   3   0   6  637.84   20.40
   0  -3   6  633.44   17.40
  -3   3  -6 1161.48   28.20
   0  -3  -6 1167.08   32.40
  -3   3  -6 1164.28   31.10
   0   3   6 1227.18   32.60
   0   3   6 1262.27   31.10
  -3   0   6 1248.28   34.60
  -3   0   6 1233.78   28.60
   3  -3   6 1242.08   29.30
  -3   6  -6 1476.35   38.70
  -3  -3  -6 1486.65   41.40
  -3   6  -6 1433.96   36.10
   6  -3  -6 1475.85   41.70
  -6   3   6 1520.65   41.40
   3   3   6 1554.74   41.80
   3  -6   6 1519.15   37.00
   3   3   6 1485.85   33.80
  -6   3   6 1522.65   34.50
  -1   5  -6  878.51   23.10
  -4  -1  -6  921.21   27.70
   5  -4  -6  905.61   27.20
  -1   5  -6  913.91   22.90
   4   1   6  847.72   21.30
  -5   4   6  862.41   20.30
  -5   4   6  856.71   26.50
   1  -5   6  847.72   23.40
   4   1   6  843.82   27.30
  -4   2  -6  978.40   23.30
  -4   2  -6  986.90   27.80
   2   2  -6  985.50   23.60
   4  -2   6  985.10   24.30
   4  -2   6  976.80   28.90
  -2   4   6 1001.60   26.80
  -2   4   6  992.60   27.50
  -2  -2   6  979.90   24.80
  -2  -2   6 1033.60   30.70
  -1  -4  -6  636.14   22.00
  -4   5  -6  656.93   20.70
  -4   5  -6  654.43   18.00
   1   4   6  674.03   15.30
   1   4   6  669.93   17.70
   1   4   6  604.14   21.50
   1   4   6  672.73   15.20
   4  -5   6  667.73   18.60
  -5   1   6  646.64   17.40
  -5   1   6  659.63   17.20
  -5   1   6  639.34   22.50
   8  -4  -6 1281.37   39.00
  -4   8  -6 1320.07   34.00
  -4  -4  -6 1350.56   40.20
  -8   4   6 1242.58   38.20
   4   4   6 1343.57   31.40
  -8   4   6 1336.17   36.60
   4   4   6 1323.07   39.80
   4   4   6 1333.77   31.20
  -8   4   6 1361.16   32.00
   4  -8   6 1321.07   34.20
   7  -5  -6  636.14   22.70
  -5  -2  -6  652.23   23.40
  -5  -2  -6  646.44   15.00
  -5  -2  -6  627.34   15.00
  -2   7  -6  658.03   19.00
  -7   5   6  636.14   22.50
   5   2   6  636.94   23.80
  -7   5   6  658.13   16.60
   5   2   6  627.04   17.10
   2  -7   6  630.44   19.30
   5   2   6  619.34   19.30
   1   4  -6 1091.69   26.90
  -5   1  -6 1076.59   31.70
   4  -5  -6 1072.39   30.00
  -5   1  -6 1094.89   25.20
  -4   5   6 1090.69   29.90
  -1  -4   6 1062.89   27.70
   5  -1   6 1110.09   32.50
  -4   5   6 1080.49   30.00
  -4   5   6 1080.39   23.40
   5  -1   6 1046.40   26.30
  -5   4  -6  219.68    8.00
  -5   4  -6  212.78   10.40
  -1   5   6  232.78   11.10
   5  -4   6  202.78    9.00
  -4  -1   6  219.18    8.10
  -4  -1   6  213.58    8.20
  -1   5   6  218.68    8.40
  -5   7  -6 1043.30   28.20
  -2  -5  -6 1026.40   33.30
   7  -2  -6  987.10   33.10
  -5   7  -6 1067.59   32.30
   5  -7   6 1110.19   28.80
   2   5   6 1126.49   33.90
  -7   2   6 1120.29   28.80
  -7   2   6 1110.19   27.20
  -7   2   6 1113.59   33.70
   2   5   6 1127.49   25.40
   2   5   6 1109.79   25.70
  -5  10  -6  988.80   27.70
  -5  -5  -6 1013.70   34.10
  10  -5  -6  945.21   32.80
   5 -10   6  940.11   27.50
 -10   5   6  953.00   25.50
 -10   5   6  950.30   30.70
   5   5   6  942.01   24.90
 -10   5   6  965.00   32.30
   5   5   6  940.71   33.30
  -6  -3  -6 3549.54   76.29
   9  -6  -6 3569.24   87.59
  -3   9  -6 3558.24   81.49
  -6  -3  -6 3586.54   89.09
  -6  -3  -6 3521.85   76.49
   3  -9   6 3667.03   82.19
  -9   6   6 3567.54   78.49
  -9   6   6 3577.64   86.99
   6   3   6 3549.24   78.99
   6   3   6 3565.64   79.59
   6   3   6 3553.84   89.19
   6  -6  -6  302.77   13.30
   0   6  -6  311.97   10.40
  -6   0  -6  296.47   14.20
  -6   0  -6  302.77    9.00
   0   6  -6  303.87   10.90
  -6   0  -6  319.17    9.00
   6   0   6  257.07   10.80
  -6   6   6  271.17   12.50
   6   0   6  273.07   14.10
   0  -6   6  278.57   11.00
  -6   6   6  277.87    8.20
   6   0   6  272.07   12.50
  -6   3  -6 1863.91   48.90
   3   3  -6 1873.71   43.20
  -6   3  -6 1882.41   42.90
   6  -3   6 1853.01   50.29
  -3   6   6 1876.71   48.40
  -3   6   6 1875.61   45.10
   6  -3   6 1868.01   43.60
  -3  -3   6 1857.11   44.30
  -3  -3   6 1864.41   51.39
  -6   6  -6  939.31   29.20
  -6   6  -6  937.91   24.80
   0   6   6  936.71   21.30
  -6   0   6  937.01   23.20
  -6   0   6  945.71   24.70
   0   6   6  940.81   21.50
  -6   0   6  917.31   24.20
   6  -6   6  923.51   25.10
  -6   0   6  957.70   30.40
   0   6   6  911.91   29.40
  -6   9  -6  142.59    7.60
  -6   9  -6  136.39    9.90
   9  -3  -6  132.59    9.90
  -3  -6  -6  126.59   10.00
  -9   3   6  114.09    6.50
   6  -9   6  120.69    7.20
   3   6   6  123.99    5.60
   3   6   6  113.09    9.30
  -9   3   6  111.89    7.50
   3   6   6  119.29    5.70
  -9   3   6  103.89    8.70
  12  -6  -6  283.67   16.70
  -6  -6  -6  291.27    8.80
  -6  -6  -6  286.47   17.40
  -6  -6  -6  297.37    8.70
  -6  12  -6  292.87   13.10
 -12   6   6  319.07   12.00
   6 -12   6  290.57   13.10
 -12   6   6  311.97   16.90
 -12   6   6  301.07   15.80
   6   6   6  343.07   18.60
   6   6   6  311.37   11.80
  -7  -4  -6  365.46   11.00
  -7  -4  -6  356.56   11.10
  -7  -4  -6  364.86   19.10
  -4  11  -6  347.77   14.40
  11  -7  -6  382.46   18.60
 -11   7   6  386.56   13.00
   7   4   6  376.26   13.20
   7   4   6  381.56   12.30
   7   4   6  369.56   19.40
 -11   7   6  382.96   18.50
 -11   7   6  395.96   18.70
   4 -11   6  379.06   14.80
  -1   8  -6 1233.88   33.80
  -7  -1  -6 1252.87   30.00
   8  -7  -6 1259.17   37.60
  -1   8  -6 1286.97   33.50
  -7  -1  -6 1265.57   30.30
  -7  -1  -6 1229.68   39.30
   1  -8   6 1276.07   33.90
   7   1   6 1261.87   39.80
   7   1   6 1332.77   34.70
  -8   7   6 1262.87   30.20
   7   1   6 1267.97   31.70
  -8   7   6 1438.86   45.30
  -7   2  -6  860.01   27.80
   2   5  -6  852.31   20.80
   2   5  -6  824.02   22.50
  -7   2  -6  822.02   21.20
   5  -7  -6  853.01   24.90
   7  -2   6  820.72   22.10
  -2  -5   6  797.42   23.20
   7  -2   6  823.72   27.30
  -5   7   6  803.52   26.20
  -5   7   6  794.22   18.90
  -5   7   6  815.12   24.40
   7  -2   6  825.02   28.60
  -7   5  -6  463.45   14.50
  -7   5  -6  436.96   18.20
  -5  -2   6  485.95   14.90
  -2   7   6  463.25   13.80
   7  -5   6  472.95   15.00
  -2   7   6  470.15   18.70
  -2   7   6  468.95   11.20
  -5  -2   6  481.05   15.20
  -2   7   6  459.15   11.30
   8  -1  -6 1040.60   33.80
  -7   8  -6 1018.80   33.00
  -1  -7  -6 1035.10   33.80
  -7   8  -6 1007.60   27.60
   1   7   6  994.70   33.40
  -8   1   6 1036.70   27.00
  -8   1   6 1019.40   33.30
   1   7   6 1006.60   24.60
  -8   1   6 1031.30   27.50
  -8   1   6 1013.10   27.40
   1   7   6 1021.30   24.40
   7  -8   6  966.80   27.70
  11  -4  -6  175.18   12.30
  -4  -7  -6  176.68   12.70
  -7  11  -6  183.38    9.40
   4   7   6  148.29    8.50
   4   7   6  167.98    7.50
 -11   4   6  150.58    9.90
   7 -11   6  163.58    9.00
 -11   4   6  154.88   11.40
   4   7   6  152.28   11.80
 -11   4   6  159.38    8.00
  -7  -7  -6  326.17    9.90
  -7  -7  -6  307.37   10.10
  14  -7  -6  315.47   11.20
  -7  -7  -6  334.07   19.80
  14  -7  -6  310.37   18.60
 -14   7   6  341.67   13.50
   7 -14   6  312.67   15.30
 -14   7   6  318.57   18.40
   7   7   6  316.97   13.00
 -14   7   6  317.17   17.70
   7   7   6  322.47   19.40
  -8  -5  -6  307.27   18.60
  13  -8  -6  289.97    9.80
  13  -8  -6  297.17   17.40
  -5  13  -6  288.27   13.70
  -8  -5  -6  296.67   10.20
 -13   8   6  336.27   18.30
   8   5   6  314.27   10.60
   5 -13   6  328.87   14.30
 -13   8   6  327.97   12.60
   8   5   6  329.67   12.90
 -13   8   6  341.17   18.30
   8   5   6  328.37   19.40
  -8  -2  -6  803.22   21.00
  -2  10  -6  838.02   24.80
  -2  10  -6  838.02   26.30
  -8  -2  -6  816.42   21.30
  -8  -2  -6  780.82   30.30
  10  -8  -6  837.82   29.00
   2 -10   6  793.22   24.70
   8   2   6  847.22   24.40
   8   2   6  782.02   22.80
 -10   8   6  797.92   21.70
   8   2   6  810.92   31.00
 -10   8   6  801.22   28.60
  -8   1  -6  548.05   22.30
  -8   1  -6  541.45   15.60
  -8   1  -6  535.15   16.40
   1   7  -6  526.55   17.30
   7  -8  -6  539.95   19.90
   1   7  -6  553.24   17.00
   8  -1   6  547.65   16.60
   8  -1   6  567.34   23.40
  -7   8   6  559.14   14.50
  -1  -7   6  556.44   18.10
   8  -1   6  538.75   19.90
  -7   8   6  554.44   20.00
  -8   4  -6  752.72   26.90
  -8   4  -6  778.92   21.20
   4  -8  -6  763.22   22.40
   4   4  -6  780.92   20.20
   4   4  -6  737.83   21.40
   8  -4   6  790.52   28.00
  -4  -4   6  794.82   27.50
  -4   8   6  778.62   22.40
   8  -4   6  759.62   21.70
  -4  -4   6  811.72   22.30
  -4   8   6  783.32   18.30
   8  -4   6  770.72   28.60
  -4  -4   6  796.02   22.80
  -4   8   6  806.02   27.00
  -8   7  -6 2155.58   58.19
  -8   7  -6 2161.28   51.39
  -7  -1   6 2201.58   50.49
  -7  -1   6 2143.69   58.29
  -1   8   6 2171.88   58.09
  -7  -1   6 2131.29   51.49
  -7  -1   6 2149.88   51.09
  -1   8   6 2181.38   47.80
  -1   8   6 2169.78   47.50
   8  -7   6 2123.69   51.69
  -8  10  -6  519.95   22.60
  10  -2  -6  506.95   22.20
  -2  -8  -6  503.55   22.50
  -8  10  -6  494.75   17.10
   2   8   6  460.35   15.00
 -10   2   6  442.46   16.00
   8 -10   6  470.95   16.80
 -10   2   6  470.75   21.00
 -10   2   6  472.45   15.80
   2   8   6  470.65   14.50
   2   8   6  467.85   21.80
  13  -5  -6  818.62   22.00
  -8  13  -6  807.32   25.70
  13  -5  -6  806.02   31.80
  -5  -8  -6  783.62   32.30
   5   8   6  769.42   31.80
   5   8   6  757.12   23.00
 -13   5   6  764.62   28.20
 -13   5   6  767.52   23.50
   8 -13   6  795.02   25.30
   5   8   6  770.72   22.80
  16  -8  -6  260.87   17.60
  16  -8  -6  243.18   10.00
  -8  -8  -6  239.38    8.60
  -8  -8  -6  249.78    9.00
  -8  -8  -6  243.98   17.80
   8   8   6  214.18   11.20
   8 -16   6  211.58   12.10
 -16   8   6  220.48   15.50
 -16   8   6  207.08   11.20
  -9  -6  -6  229.18   16.80
  -9  -6  -6  229.58    8.90
  15  -9  -6  229.38   15.90
  15  -9  -6  225.98    8.90
  -9  -6  -6  227.58    9.20
  -6  15  -6  220.38   12.50
   9   6   6  216.78   16.50
   6 -15   6  252.67   12.80
 -15   9   6  220.98   15.70
 -15   9   6  238.38   16.20
 -15   9   6  254.77   11.70
   9   6   6  223.18   11.10
  -9  -3  -6  494.85   14.90
  -3  12  -6  526.45   20.90
  -3  12  -6  521.05   18.70
  -9  -3  -6  512.55   24.00
  -9  -3  -6  508.75   15.40
  12  -9  -6  514.15   22.70
   9   3   6  465.75   23.60
 -12   9   6  504.45   22.40
   9   3   6  465.75   16.60
   3 -12   6  473.65   18.20
 -12   9   6  484.85   16.10
   9   3   6  505.25   17.00
  -9   0  -6  448.76   13.90
   0   9  -6  447.76   15.80
  -9   0  -6  458.35   20.90
  -9   0  -6  451.55   13.60
   0   9  -6  444.76   16.40
   9  -9  -6  458.75   18.80
   9   0   6  396.66   16.40
   0  -9   6  406.06   15.80
   9   0   6  398.86   20.50
  -9   9   6  421.66   18.20
   9   0   6  416.46   14.50
  -9   9   6  414.36   13.00
  -9   3  -6  234.78   13.50
  -9   3  -6  244.68    9.30
   3   6  -6  262.17    9.80
   6  -9  -6  250.07   11.30
   3   6  -6  255.57   10.30
  -6   9   6  220.58    7.40
  -3  -6   6  214.68    9.90
  -3  -6   6  216.38   10.30
   9  -3   6  229.98   14.50
  -6   9   6  217.98   10.70
   9  -3   6  220.38   12.60
  -3  -6   6  222.88   13.20
   9  -3   6  216.28    9.50
  -9   6  -6  907.61   25.20
   6   3  -6  900.91   25.10
  -9   6  -6  912.51   31.30
  -3   9   6  927.71   31.20
  -3   9   6  917.31   22.10
  -3   9   6  938.11   24.20
  -6  -3   6  946.31   25.80
   9  -6   6  927.71   32.80
   9  -6   6  922.61   25.70
  -6  -3   6  937.11   24.50
  -6  -3   6  934.81   26.20
  -6  -3   6  876.51   30.90
  -9   9  -6 2007.60   57.99
   9   0  -6 1932.11   57.29
  -9   9  -6 2037.90   50.09
   0   9   6 2042.70   46.50
   0   9   6 2026.50   57.29
   0   9   6 2074.19   46.80
   9  -9   6 2006.70   50.19
  -9   0   6 2114.79   50.39
  -9   0   6 2026.50   56.99
  -9   0   6 2069.49   50.09
  -9   0   6 2020.50   49.30
   9  -9   6 2045.80   60.49
  12  -3  -6  541.55   24.80
  -3  -9  -6  530.95   25.30
  -9  12  -6  577.84   26.20
  -9  12  -6  564.94   19.80
   3   9   6  566.44   17.30
 -12   3   6  546.55   19.20
 -12   3   6  547.85   18.40
   3   9   6  546.65   25.20
   9 -12   6  583.44   27.90
 -12   3   6  581.94   21.80
   9 -12   6  567.54   19.80
   3   9   6  555.54   17.50
  15  -6  -6  784.62   22.50
  -6  -9  -6  756.52   18.50
  -6  -9  -6  766.42   18.70
  -6  -9  -6  761.92   33.70
  -9  15  -6  753.02   26.20
  15  -6  -6  791.72   33.00
   9 -15   6  795.22   35.30
   6   9   6  718.43   32.50
 -15   6   6  783.12   30.00
 -15   6   6  732.23   31.60
   9 -15   6  774.92   25.70
   6   9   6  785.62   24.00
   6   9   6  783.42   24.40
 -15   6   6  771.22   24.40
  18  -9  -6  291.77   20.30
  18  -9  -6  278.57   11.60
  -9  -9  -6  285.27   10.40
  -9  -9  -6  278.67   20.60
   9   9   6  275.97   13.80
   9 -18   6  289.27   21.00
 -18   9   6  274.47   18.50
   9 -18   6  272.27   14.50
 -10  -7  -6   89.79    5.60
  17 -10  -6  100.89   10.90
 -10  -7  -6   86.49   10.90
 -10  -7  -6   77.99    5.50
  17 -10  -6   82.69    5.40
 -17  10   6   96.69   10.50
   7 -17   6   87.49    7.80
  10   7   6   90.69    7.30
 -10  -4  -6  910.21   24.60
 -10  -4  -6  895.51   36.40
  -4  14  -6  936.01   32.80
  14 -10  -6  894.21   35.50
 -10  -4  -6  910.91   25.20
  14 -10  -6  913.81   22.60
  10   4   6  942.51   27.40
   4 -14   6  938.61   29.20
 -14  10   6  956.20   36.80
  10   4   6  907.61   27.40
  10   4   6  920.01   37.30
 -14  10   6  953.80   27.00
 -14  10   6  862.91   42.50
  -1  11  -6  778.82   26.20
 -10  -1  -6  769.92   31.10
 -10  -1  -6  787.62   21.90
  -1  11  -6  800.12   24.80
  11 -10  -6  806.82   28.80
   1 -11   6  774.92   24.90
  10   1   6  746.43   23.00
  10   1   6  745.83   31.30
  10   1   6  768.62   24.80
 -11  10   6  744.93   21.50
 -11  10   6  749.03   28.40
   8 -10  -6  251.57   12.70
 -10   2  -6  236.88   14.60
   2   8  -6  248.78   11.30
   2   8  -6  220.28   10.60
 -10   2  -6  243.88   10.00
  10  -2   6  246.78   15.90
  -2  -8   6  261.67   11.90
  -8  10   6  290.67   13.80
  -8  10   6  277.97    9.20
  10  -2   6  266.37   13.70
  -2  -8   6  265.87   11.50
  10  -2   6  282.87   11.20
   5   5  -6 1499.65   37.90
   5   5  -6 1504.25   38.30
   5 -10  -6 1516.15   38.50
 -10   5  -6 1441.36   37.50
 -10   5  -6 1458.65   45.30
  -5  -5   6 1490.25   39.30
  10  -5   6 1521.35   45.60
  -5  10   6 1469.95   45.00
  -5  10   6 1508.05   34.70
  -5  -5   6 1510.45   45.00
  -5  -5   6 1523.05   38.80
  10  -5   6 1530.25   48.30
  10  -5   6 1545.65   38.50
  -5  10   6 1546.15   39.10
 -10   8  -6  767.32   22.60
 -10   8  -6  746.33   28.70
   8   2  -6  748.13   23.30
  -8  -2   6  724.83   22.70
  -2  10   6  712.23   19.30
  -8  -2   6  757.52   22.30
  -2  10   6  698.13   27.90
  10  -8   6  741.23   22.60
  10  -8   6  749.53   29.80
  -8  -2   6  734.33   22.20
 -10  11  -6  701.13   29.90
 -10  11  -6  694.23   23.30
  11  -1  -6  704.83   29.20
  10 -11   6  724.23   31.30
 -11   1   6  763.52   22.90
   1  10   6  752.82   30.30
 -11   1   6  747.33   24.60
 -11   1   6  762.52   23.70
   1  10   6  734.33   22.80
   1  10   6  773.02   20.80
  10 -11   6  752.62   23.60
 -10  14  -6  846.32   35.20
  -4 -10  -6  790.22   33.70
  14  -4  -6  776.42   23.10
  10 -14   6  775.02   25.80
   4  10   6  796.32   23.60
  10 -14   6  811.92   34.80
 -14   4   6  766.02   25.50
   4  10   6  755.12   23.60
 -14   4   6  812.92   29.30
   4  10   6  761.62   32.70
  17  -7  -6  284.27   12.00
  -7 -10  -6  289.87    9.40
  -7 -10  -6  298.97   20.90
  -7 -10  -6  287.67    9.20
  17  -7  -6  292.27   19.80
   7  10   6  272.47   13.70
   7  10   6  310.17   13.90
  10 -17   6  310.87   21.40
 -17   7   6  320.07   19.00
  10 -17   6  310.27   15.10
  20 -10  -6  173.18   16.50
  20 -10  -6  186.98    9.60
 -10 -10  -6  184.08    8.20
 -10 -10  -6  174.78   17.30
 -10 -10  -6  184.48    8.30
 -20  10   6  199.08   16.40
  10 -20   6  191.78   17.10
  10  10   6  190.88   11.80
  19 -11  -6  163.18    8.20
 -11  -8  -6  145.69   16.20
 -11  -8  -6  157.08    8.00
  19 -11  -6  157.98   15.00
 -11  -8  -6  158.88    8.10
   8 -19   6  144.99   14.80
  11   8   6  157.28   10.60
   8 -19   6  181.58   11.80
 -19  11   6  180.28   15.60
 -11  -5  -6  699.03   21.00
  16 -11  -6  691.93   18.80
 -11  -5  -6  707.93   20.50
  -5  16  -6  684.03   28.90
  16 -11  -6  659.73   30.10
 -11  -5  -6  699.43   32.70
  11   5   6  669.63   23.50
  11   5   6  677.43   23.50
 -16  11   6  695.03   31.90
   5 -16   6  682.23   24.50
 -16  11   6  673.93   22.70
  -2  13  -6  200.58   12.70
  13 -11  -6  201.68   13.80
 -11  -2  -6  207.78    9.40
 -11  -2  -6  206.98    9.10
 -11  -2  -6  197.28   15.10
  11   2   6  223.38   16.40
  11   2   6  198.98   10.30
 -13  11   6  209.98   14.30
   2 -13   6  210.88   12.70
  11   2   6  208.68   11.00
 -13  11   6  203.48    9.60
  10 -11  -6  834.82   29.20
 -11   1  -6  832.42   23.70
 -11   1  -6  863.01   24.30
   1  10  -6  868.11   26.30
 -11   1  -6  829.62   32.40
   1  10  -6  842.62   27.10
  11  -1   6  840.02   25.10
  -1 -10   6  840.72   26.60
 -10  11   6  846.02   29.90
  11  -1   6  877.81   28.60
  11  -1   6  879.81   34.70
 -11   4  -6  468.65   16.00
   4   7  -6  478.55   16.90
   4   7  -6  496.95   17.20
 -11   4  -6  458.45   21.80
   7 -11  -6  487.65   18.00
  11  -4   6  503.85   21.30
  11  -4   6  517.05   24.60
  -4  -7   6  485.15   21.50
  -7  11   6  500.45   18.80
  -7  11   6  481.75   14.20
  -4  -7   6  494.75   17.40
  -4  -7   6  518.45   18.30
  11  -4   6  496.35   16.90
 -11   7  -6  815.52   30.20
   4 -11  -6  794.02   21.00
   7   4  -6  784.92   23.80
 -11   7  -6  799.32   23.20
  -7  -4   6  759.62   23.00
  -7  -4   6  729.93   23.00
  -7  -4   6  725.23   28.10
  11  -7   6  725.23   22.90
  11  -7   6  762.72   29.80
  -7  -4   6  727.03   23.50
  -4  11   6  757.62   20.00
  -4  11   6  721.83   28.80
 -11  10  -6   10.40    3.90
 -11  10  -6    7.10    2.30
 -10  -1   6   21.90    4.30
 -10  -1   6   15.60    3.10
 -10  -1   6   18.00    4.90
  -1  11   6   16.50    2.60
 -10  -1   6   18.40    3.60
  -1  11   6   17.40    4.70
  11 -10   6   12.20    4.00
  11 -10   6   14.80    3.20
  13  -2  -6  538.65   25.80
 -11  13  -6  548.35   27.20
 -13   2   6  560.14   22.20
  11 -13   6  565.04   20.80
  11 -13   6  584.44   28.20
   2  11   6  567.44   18.10
   2  11   6  576.14   18.40
 -13   2   6  557.04   20.40
 -11  16  -6  324.27   21.90
  -5 -11  -6  302.27   20.40
  16  -5  -6  309.57   19.90
  16  -5  -6  308.27   12.70
  11 -16   6  304.17   20.70
   5  11   6  303.17   13.40
 -16   5   6  293.27   17.40
  11 -16   6  312.27   15.00
 -16   5   6  301.37   14.90
  -8 -11  -6  379.16   26.30
  19  -8  -6  418.46   15.80
  -8 -11  -6  386.16   11.70
  11 -19   6  374.56   24.50
   8  11   6  391.76   17.20
 -19   8   6  377.16   18.20
  11 -19   6  393.16   18.20
 -19   8   6  368.56   22.30
  18 -12  -6  110.99    6.00
  18 -12  -6  120.99   12.30
 -12  -6  -6  114.79    7.20
 -12  -6  -6  106.49   12.80
 -12  -6  -6  107.19    6.80
  -6  18  -6  117.49   11.50
 -18  12   6  130.39   13.50
   6 -18   6  123.19    9.50
  12   6   6  109.59    8.70
  15 -12  -6  172.58    6.10
 -12  -3  -6  182.28    9.10
  -3  15  -6  185.38   13.00
  15 -12  -6  180.38   13.80
 -12  -3  -6  172.58    8.70
 -12  -3  -6  191.38   15.20
  12   3   6  177.08   10.20
 -15  12   6  153.78    9.80
  12   3   6  173.58   10.10
   3 -15   6  190.18   11.20
 -15  12   6  191.88   17.20
 -15  12   6  158.78   13.40
   0  12  -6  301.37   15.30
  12 -12  -6  305.27   16.70
 -12   0  -6  312.77   12.50
 -12   0  -6  295.27   18.50
 -12   0  -6  307.67   12.10
  12   0   6  313.77   15.10
  12   0   6  330.37   13.70
 -12  12   6  299.27   17.10
  12   0   6  322.87   20.90
 -12  12   6  313.67   12.20
 -12   3  -6  617.74   27.50
   3   9  -6  669.13   22.10
   3   9  -6  687.53   22.80
   9 -12  -6  668.23   24.10
 -12   3  -6  665.13   20.90
 -12   3  -6  656.33   20.50
  12  -3   6  618.64   29.30
  -3  -9   6  731.23   27.80
  -9  12   6  662.03   20.80
  12  -3   6  685.03   25.70
  12  -3   6  681.93   21.50
  -9  12   6  679.43   25.00
  -3  -9   6  686.33   23.00
 -12   6  -6 1708.73   43.00
   6   6  -6 1701.43   43.60
   6 -12  -6 1696.93   43.20
   6   6  -6 1705.83   44.40
 -12   6  -6 1748.63   52.69
  -6  12   6 1698.83   40.20
  -6  -6   6 1654.23   44.60
  -6  12   6 1685.03   51.79
  -6  12   6 1709.13   44.80
  -6  -6   6 1688.13   50.59
  12  -6   6 1660.23   43.50
  -6  -6   6 1696.03   43.90
  12  -6   6 1700.73   50.89
   9   3  -6  134.69    8.90
 -12   9  -6  157.78   12.60
 -12   9  -6  135.19    8.00
  12  -9   6  116.29    7.70
  -9  -3   6  123.09    8.00
  12  -9   6  111.79   10.70
  -9  -3   6  124.19   10.50
  -9  -3   6  131.49    8.40
  -9  -3   6  119.39    7.70
  -3  12   6  109.29    6.10
  -3  12   6  108.29   10.20
 -12  12  -6  976.90   39.10
  12   0  -6  992.90   37.90
 -12   0   6 1065.59   39.70
   0  12   6 1027.00   27.90
  12 -12   6 1013.80   39.30
 -12   0   6 1032.80   30.90
 -12   0   6  962.90   31.50
  15  -3  -6  334.87   20.60
 -12  15  -6  372.66   23.00
 -15   3   6  336.77   17.70
 -15   3   6  344.67   16.00
  12 -15   6  356.76   15.90
   3  12   6  352.26   14.40
  12 -15   6  349.96   22.00
  -6 -12  -6   72.49   12.50
 -12  18  -6   66.29   13.10
  18  -6  -6   90.49   11.00
  18  -6  -6   76.99    9.40
 -18   6   6   81.19    9.30
  12 -18   6  106.89    8.60
  12 -18   6   81.19   13.70
 -18   6   6   76.19    7.70
   6  12   6   86.89    7.30
 -13  -4  -6  159.98   15.10
  17 -13  -6  184.38   14.90
 -13  -4  -6  180.38    9.10
  -4  17  -6  156.28   12.90
 -13  -4  -6  174.18    9.30
  13   4   6  172.78   10.80
   4 -17   6  177.28   11.50
 -17  13   6  158.78   15.30
  13   4   6  175.68   10.10
 -13  -1  -6  228.28   10.50
  14 -13  -6  224.28   15.10
 -13  -1  -6  224.88   10.70
 -13  -1  -6  234.98   17.20
  -1  14  -6  221.28   14.00
 -14  13   6  236.48   16.60
  13   1   6  227.88   12.80
  13   1   6  229.78   11.90
 -14  13   6  234.38   11.00
   1 -14   6  229.48   12.60
  11 -13  -6  552.74   22.90
   2  11  -6  549.45   21.70
 -13   2  -6  545.05   18.60
 -13   2  -6  552.44   26.60
 -13   2  -6  576.04   18.60
  13  -2   6  557.14   22.90
  -2 -11   6  575.14   24.80
  13  -2   6  517.35   27.80
 -11  13   6  560.24   24.10
 -11  13   6  561.04   17.80
  13  -2   6  534.35   19.20
  -2 -11   6  552.14   21.10
   8 -13  -6  731.03   24.10
   5   8  -6  697.63   23.70
 -13   5  -6  706.83   29.80
   5   8  -6  702.93   23.10
 -13   5  -6  700.33   22.10
  13  -5   6  698.93   22.90
  -8  13   6  699.73   29.30
  13  -5   6  737.73   28.50
  -5  -8   6  695.13   23.90
  -5  -8   6  672.43   27.70
  -8  13   6  718.03   25.60
  -8  13   6  740.43   22.30
  13  -5   6  709.23   32.30
   8   5  -6  428.46   17.30
 -13   8  -6  434.86   22.20
   5 -13  -6  417.66   13.80
 -13   8  -6  395.96   15.60
  -5  13   6  375.66   16.30
  -8  -5   6  404.76   16.70
  -8  -5   6  402.96   16.30
  -8  -5   6  428.16   16.90
  -5  13   6  428.26   21.90
  13  -8   6  407.36   16.10
  -8  -5   6  429.76   20.80
  13  -8   6  414.66   21.30
  11   2  -6  675.23   25.70
 -13  11  -6  685.43   30.80
  13 -11   6  664.63   24.00
  -2  13   6  632.54   33.80
  13 -11   6  694.73   30.60
 -11  -2   6  721.73   23.20
 -11  -2   6  697.23   24.40
 -11  -2   6  687.73   24.20
  -2  13   6  706.03   20.80
 -13  14  -6   90.39   11.20
  14  -1  -6  101.59   10.70
 -14   1   6   76.09    7.10
  13 -14   6   88.79   10.60
   1  13   6   81.59    6.30
 -14   1   6   76.89    7.70
   1  13   6   86.69   19.10
 -14   1   6   65.99    9.20
  13 -14   6   78.09    7.00
  17  -4  -6  109.09   11.80
 -13  17  -6  116.09   13.40
  13 -17   6  129.39    9.60
 -17   4   6  135.59   10.00
 -17   4   6  138.19   11.80
  13 -17   6  114.59   13.00
   4  13   6  125.79    8.60
  19 -14  -6  224.98   19.90
 -14  -5  -6  251.87   20.40
 -14  -5  -6  249.78   17.50
  19 -14  -6  259.57    9.30
 -19  14   6  218.58   19.60
  14   5   6  260.27   12.40
   5 -19   6  268.67   14.80
  14   5   6  257.97   14.40
 -14  -2  -6  161.48   14.90
 -14  -2  -6  187.08    9.90
 -14  -2  -6  159.98    9.00
  16 -14  -6  188.48   14.50
 -16  14   6  175.78   10.20
 -16  14   6  138.19   14.70
   2 -16   6  162.48   10.90
  14   2   6  155.78   10.30
  14   2   6  162.08   10.90
  13 -14  -6    1.60    2.10
 -14   1  -6    1.00    1.60
 -14   1  -6    3.20    1.80
   1  13  -6    4.30    2.30
 -14   1  -6    1.60    1.60
  14  -1   6    3.80    2.10
 -13  14   6    0.00    2.30
  14  -1   6    7.50    2.80
 -13  14   6    6.20    2.20
  -1 -13   6    3.40    2.30
 -14   4  -6  410.96   22.90
  10 -14  -6  431.66   19.00
 -14   4  -6  434.36   16.70
 -14   4  -6  452.85   16.60
   4  10  -6  459.65   19.10
  -4 -10   6  454.95   18.50
  14  -4   6  455.55   23.90
 -10  14   6  453.75   15.40
  -4 -10   6  468.75   22.10
 -10  14   6  460.55   21.10
  14  -4   6  422.66   25.20
  14  -4   6  475.95   21.60
   7   7  -6  242.08   12.70
 -14   7  -6  212.08   20.20
 -14   7  -6  243.58   11.50
   7   7  -6  242.88   12.00
   7 -14  -6  228.38   10.90
  -7  14   6  227.38    9.80
  -7  -7   6  232.48   14.90
  14  -7   6  227.68   15.20
  -7  -7   6  199.68   14.90
  -7  14   6  230.08   16.00
  10   4  -6  459.95   23.60
 -14  10  -6  464.45   25.80
  14 -10   6  513.95   19.20
  14 -10   6  557.94   26.30
 -10  -4   6  539.65   20.30
 -10  -4   6  525.95   20.30
  -4  14   6  529.25   25.90
  -4  14   6  517.65   16.90
 -10  -4   6  496.35   18.90
 -14  13  -6 1365.86   41.30
 -14  13  -6 1421.16   50.39
  -1  14   6 1304.47   51.59
  14 -13   6 1322.07   38.50
  -1  14   6 1314.77   35.90
 -13  -1   6 1349.07   46.00
 -13  -1   6 1364.46   41.20
  14 -13   6 1298.67   47.60
 -13  -1   6 1343.07   39.40
  16  -2  -6   47.10    9.40
 -14  16  -6   61.19   11.80
   2  14   6   48.60    5.40
 -16   2   6   50.19    6.60
 -16   2   6   51.69    6.40
  14 -16   6   57.79   10.90
  14 -16   6   48.80    6.00
  19  -5  -6  232.78   18.70
 -14  19  -6  233.48   20.70
 -19   5   6  214.68   13.70
  14 -19   6  258.27   30.50
 -19   5   6  200.08   15.50
  14 -19   6  235.58   14.10
 -15  -3  -6   95.79    7.30
 -15  -3  -6  102.59    7.60
  18 -15  -6  113.69   12.30
 -15  -3  -6   97.59   20.50
 -18  15   6  116.59   13.90
  15   3   6  103.19    8.90
   3 -18   6  106.79    9.20
  15   3   6   98.49    8.30
  15 -15  -6  640.34   28.60
 -15   0  -6  663.13   32.80
   0  15  -6  666.43   27.40
 -15   0  -6  673.23   22.80
 -15  15   6  609.24   29.80
  15   0   6  647.54   23.60
  15   0   6  640.04   25.60
   0 -15   6  651.23   29.00
   0 -15   6  656.33   24.70
 -15  15   6  642.74   22.10
 -15   3  -6  129.09    8.30
 -15   3  -6  117.19   12.10
  12 -15  -6  121.39   10.20
   3  12  -6  129.99    9.90
 -15   3  -6  122.29    8.00
 -12  15   6   99.99   10.60
  -3 -12   6  100.59    8.50
  15  -3   6  106.59    8.00
  15  -3   6  114.99   10.00
 -12  15   6  109.69    7.20
   6   9  -6  151.68    9.50
   6   9  -6  165.78   10.80
   9 -15  -6  157.68    9.90
 -15   6  -6  175.28   14.20
  -9  15   6  150.68   13.20
  -9  15   6  147.29    8.00
  15  -6   6  147.29    9.30
  15  -6   6  124.79   16.70
  -6  -9   6  138.59    9.70
   9   6  -6   36.10    6.20
   6 -15  -6   36.70    3.70
 -15   9  -6   32.20    6.90
  -6  15   6   54.79   10.00
  15  -9   6   53.39    9.20
  15  -9   6   45.40    5.30
  -9  -6   6   53.09    6.10
  -9  -6   6   53.79    6.50
  -9  -6   6   54.99    6.00
  -6  15   6   45.70    4.50
  12   3  -6  343.57   18.10
 -15  12  -6  359.46   22.50
  -3  15   6  352.36   14.00
  15 -12   6  346.47   15.70
 -12  -3   6  352.36   16.30
  15 -12   6  356.36   21.40
 -12  -3   6  342.27   16.90
 -12  -3   6  366.16   20.30
  15   0  -6   92.99   11.00
 -15  15  -6   84.69   11.20
  15 -15   6   90.59    7.90
  15 -15   6   90.29   10.90
 -15   0   6   88.79    8.10
   0  15   6   75.69    8.40
 -15   0   6   88.39    9.10
  18  -3  -6  531.65   33.80
 -15  18  -6  504.05   30.70
  15 -18   6  478.55   29.00
 -18   3   6  506.85   22.00
  15 -18   6  514.75   21.40
 -18   3   6  481.35   24.10
 -16  -1  -6  234.28   11.90
  17 -16  -6  243.38   17.40
 -16  -1  -6  275.47   22.80
 -16  -1  -6  235.28   12.10
  -1  17  -6  222.28   16.10
  16   1   6  238.78   14.60
   1 -17   6  249.78   14.20
 -17  16   6  230.38   20.10
  16   1   6  210.28   12.90
 -16   2  -6  170.38   15.40
 -16   2  -6  183.38   10.50
 -16   2  -6  181.78   10.30
   2  14  -6  188.08   13.30
  14 -16  -6  191.78   13.90
  16  -2   6  185.38   11.30
  -2 -14   6  180.18   11.90
  -2 -14   6  165.88   13.40
 -14  16   6  186.88   15.50
 -14  16   6  182.48   10.20
 -16   5  -6  560.84   21.10
  11 -16  -6  644.54   25.00
   5  11  -6  649.93   25.20
 -16   5  -6  654.53   22.50
 -16   5  -6  629.94   30.60
  -5 -11   6  637.04   24.00
  16  -5   6  640.54   27.70
  16  -5   6  612.04   22.40
 -11  16   6  620.24   20.60
  -5 -11   6  619.24   27.40
   8   8  -6  286.47   15.20
   8   8  -6  276.27   16.10
 -16   8  -6  286.47   13.50
   8 -16  -6  295.57   13.00
 -16   8  -6  290.57   19.70
  16  -8   6  245.38   13.00
  -8  16   6  264.87   19.80
  -8  16   6  249.88   11.50
  -8  -8   6  265.77   14.20
  16  -8   6  272.67   17.50
  -8  -8   6  276.97   17.10
  11   5  -6  263.17   15.70
 -16  11  -6  295.87   20.30
 -11  -5   6  288.87   15.40
 -11  -5   6  284.77   17.90
  -5  16   6  280.17   12.30
 -11  -5   6  293.87   14.90
  16 -11   6  280.47   13.90
  16 -11   6  290.07   19.20
  14   2  -6  107.99   10.90
 -16  14  -6  124.29   13.40
  16 -14   6  106.99   11.90
  16 -14   6  121.79    9.20
 -14  -2   6  115.49    9.20
 -14  -2   6  109.59    9.70
 -16  17  -6  210.98   19.50
  17  -1  -6  199.08   17.10
  16 -17   6  226.78   18.50
  16 -17   6  230.78   13.40
 -17   1   6  230.48   14.10
 -17   1   6  238.78   15.90
   1  16  -6  343.37   19.80
 -17   1  -6  298.47   23.90
  16 -17  -6  340.37   20.50
 -17   1  -6  346.17   15.60
  -1 -16   6  321.77   16.80
  17  -1   6  340.57   18.70
  17  -1   6  351.06   17.10
  13 -17  -6  479.45   27.00
 -17   4  -6  444.16   26.50
 -17   4  -6  486.95   19.10
   4  13  -6  476.05   22.30
  -4 -13   6  461.55   23.80
  -4 -13   6  473.55   20.70
 -13  17   6  504.45   18.50
  17  -4   6  500.25   23.90
  17  -4   6  482.05   20.00
  10 -17  -6  411.86   17.60
 -17   7  -6  412.66   24.20
   7  10  -6  373.56   18.80
  17  -7   6  359.16   16.40
 -10  17   6  350.46   14.60
  -7 -10   6  364.46   17.40
  -7 -10   6  354.86   20.10
  17  -7   6  339.37   20.50
 -17  10  -6  328.07   22.00
  10   7  -6  324.07   17.60
   7 -17  -6  341.37   12.90
 -10  -7   6  319.47   16.90
  -7  17   6  311.67   13.50
  17 -10   6  340.47   20.80
 -10  -7   6  324.37   25.10
 -10  -7   6  308.17   15.90
  17 -10   6  326.17   15.60
  13   4  -6  176.58   13.60
 -17  13  -6  193.38   17.30
 -13  -4   6  168.78   12.20
  -4  17   6  169.38   11.40
  17 -13   6  162.68   10.70
 -13  -4   6  175.58   11.80
  17 -13   6  173.28   15.10
 -17  16  -6  145.39   15.80
  17 -16   6  120.99   14.60
  17 -16   6  140.59   10.20
 -16  -1   6  118.69   12.70
 -16  -1   6  127.09   10.30
   3  15  -6  300.57   18.40
  15 -18  -6  333.97   19.40
 -18   3  -6  326.37   15.60
 -18   3  -6  226.38   24.30
  18  -3   6  346.67   16.60
  18  -3   6  343.07   19.60
  -3 -15   6  325.37   17.10
  12 -18  -6  520.05   22.60
 -18   6  -6  542.85   29.20
   6  12  -6  458.25   22.30
 -18   6  -6  513.55   20.40
  -6 -12   6  500.85   21.80
 -12  18   6  485.75   18.80
  18  -6   6  548.85   26.30
  18  -6   6  493.45   20.70
   9 -18  -6  101.39    7.60
   9   9  -6  102.19    9.70
 -18   9  -6  107.49   12.70
  18  -9   6  106.59   11.50
  18  -9   6   95.59    8.20
  -9  -9   6  106.29    9.20
  -9  18   6   92.89    7.20
 -18  12  -6  644.94   33.20
  12   6  -6  606.44   27.10
  18 -12   6  574.14   29.90
 -12  -6   6  666.33   26.70
  -6  18   6  620.24   21.90
  18 -12   6  622.14   24.00
 -12  -6   6  647.24   25.30
 -18  15  -6   92.19   12.50
  18 -15   6   87.99    8.20
 -15  -3   6   80.39    8.60
  18 -15   6   71.79   17.20
   5  14  -6  229.58   15.70
 -19   5  -6  228.28   13.00
  14 -19  -6  212.78   14.80
 -19   5  -6  216.98   18.70
  19  -5   6  230.98   16.90
   8  11  -6  146.79   15.40
  11 -19  -6  150.08   10.50
 -19   8  -6  156.58   15.50
  19  -8   6  146.69   13.60
  -8 -11   6  141.99   11.30
  19  -8   6  159.98   11.00
   8 -19  -6  691.53   22.00
  11   8  -6  657.33   28.60
 -19  11  -6  634.04   33.80
  -8  19   6  681.63   29.10
  19 -11   6  652.93   24.90
  19 -11   6  665.23   32.10
 -11  -8   6  619.64   25.70
 -19  14  -6  194.98   23.80
  19 -14   6  212.98   17.70
  19 -14   6  149.39   16.10
 -14  -5   6  176.78   13.20
 -14  -5   6  150.58   17.00
  10  10  -6  183.68   14.60
  10 -20  -6  232.08   12.30
 -20  10  -6  218.68   19.60
  20 -10   6  241.88   14.00
 -10 -10   6  265.97   15.50
  -1   0  -7 1933.81   44.40
   0   1  -7 1906.01   41.50
  -1   1   7 1866.51   42.80
  -1   1   7 1815.52   47.30
  -1   1   7 1862.41   40.50
   1   0   7 1823.92   41.10
   0  -1   7 1845.02   42.00
   1   0   7 1820.92   44.20
   0  -1   7 1835.42   41.80
  -1   3  -7 1957.80   43.30
  -1   3  -7 1951.60   43.60
  -2  -1  -7 1974.70   48.40
   2   1   7 1896.11   42.70
   1  -3   7 1944.81   45.00
  -3   2   7 1930.61   50.09
   2   1   7 1943.01   48.70
  -3   2   7 1945.31   44.30
  -3   2   7 1977.90   42.60
  -2   2  -7 1091.69   24.80
   0  -2  -7 1109.09   29.80
  -2   2  -7 1088.49   28.10
   2  -2   7 1119.79   29.40
  -2   0   7 1117.49   26.30
   0   2   7 1121.69   29.70
   0   2   7 1110.19   24.30
  -2   0   7 1144.09   33.10
   2  -2   7 1085.19   26.80
   0   2   7 1104.99   30.70
  -2   5  -7 1670.63   39.90
  -3  -2  -7 1767.52   45.80
  -2   5  -7 1706.13   40.70
   3   2   7 1667.03   38.00
  -5   3   7 1683.43   40.40
  -5   3   7 1712.33   38.20
   2  -5   7 1720.63   41.20
   3   2   7 1673.33   45.30
  -5   3   7 1726.03   46.10
   1   2  -7  367.66   10.50
  -3   1  -7  370.96   14.10
  -2   3   7  394.66   15.00
  -1  -2   7  404.86   12.30
  -2   3   7  407.16   13.60
   3  -1   7  415.26   15.10
   3  -1   7  419.46   11.70
  -1  -3  -7 3838.32   90.89
  -3   4  -7 3918.91   85.29
  -3   4  -7 3914.31   87.99
   1   3   7 3915.71   90.79
   3  -4   7 4009.20   86.99
  -4   1   7 4010.60   85.19
  -4   1   7 3995.40   93.29
   1   3   7 3912.51   82.69
   7  -4  -7  573.24   22.00
  -3   7  -7  549.25   17.20
  -4  -3  -7  549.45   21.80
  -3   7  -7  573.14   19.10
  -7   4   7  570.94   15.50
   3  -7   7  565.24   18.00
   4   3   7  597.44   31.20
   4   3   7  564.24   18.00
   4   3   7  565.04   15.30
  -7   4   7  538.85   21.30
   0   4  -7  147.89    6.00
  -4   0  -7  148.99    8.80
   4   0   7  111.09    7.90
   4   0   7  117.79    5.30
  -4   4   7  128.99    7.00
   0  -4   7  124.39    6.40
  -4   4   7  126.49    8.10
  -4   3  -7  574.54   18.70
  -4   3  -7  591.14   15.30
   4  -3   7  566.94   19.90
  -3  -1   7  562.44   16.20
   4  -3   7  595.34   16.50
  -1   4   7  594.84   18.30
  -1   4   7  574.44   19.40
  -3  -1   7  571.64   22.50
  -2  -4  -7  751.12   26.10
  -4   6  -7  752.72   23.70
  -4   6  -7  746.13   21.20
  -6   2   7  798.32   27.10
  -6   2   7  806.92   21.00
  -6   2   7  787.42   20.60
   2   4   7  796.32   21.30
   2   4   7  782.22   18.70
  -6   2   7  792.92   20.30
   2   4   7  804.02   26.50
   4  -6   7  793.82   22.20
  -4   9  -7 1895.71   46.70
   9  -5  -7 1886.01   53.19
  -5  -4  -7 1824.12   53.69
   5   4   7 1902.71   44.00
   4  -9   7 1858.01   47.10
   5   4   7 1900.31   44.00
  -9   5   7 1871.81   44.10
   5   4   7 1923.91   53.89
  -9   5   7 1906.51   52.99
  -5  -1  -7 1321.77   38.00
  -1   6  -7 1295.07   31.90
  -1   6  -7 1283.47   31.80
   6  -5  -7 1314.87   37.10
  -6   5   7 1242.78   28.90
   1  -6   7 1248.28   32.80
   5   1   7 1258.77   37.90
  -6   5   7 1226.08   36.10
   5   1   7 1208.28   30.20
  -5   2  -7  529.55   19.20
   2   3  -7  528.05   14.90
  -5   2  -7  526.65   14.10
   5  -2   7  555.64   15.70
   5  -2   7  553.54   20.50
  -2  -3   7  562.64   21.70
  -3   5   7  537.05   18.10
  -2  -3   7  547.65   16.30
  -3   5   7  552.84   18.60
  -5   5  -7  542.15   15.60
   0  -5  -7  536.65   20.00
  -5   5  -7  558.84   18.80
   0   5   7  515.45   15.50
   0   5   7  515.15   19.60
  -5   0   7  522.05   15.30
   5  -5   7  510.05   16.00
   0   5   7  501.75   12.10
  -5   0   7  539.85   21.20
   8  -3  -7  637.24   24.90
  -5   8  -7  647.24   22.90
  -3  -5  -7  631.14   24.80
  -5   8  -7  598.84   19.30
  -8   3   7  656.93   18.70
   3   5   7  674.03   25.30
   3   5   7  671.23   17.10
   5  -8   7  615.74   19.90
   3   5   7  658.63   17.30
  -8   3   7  645.94   24.70
  -8   3   7  648.24   18.20
  -8   3   7  690.33   20.60
  11  -6  -7  446.16   21.20
  -5  11  -7  441.56   16.60
  -6  -5  -7  423.66   21.40
 -11   6   7  467.85   19.80
   5 -11   7  452.75   17.10
   6   5   7  451.45   14.70
 -11   6   7  450.35   14.80
   6   5   7  465.95   22.20
 -11   6   7  463.85   21.10
   8  -6  -7 1791.82   49.30
  -6  -2  -7 1742.93   50.09
  -2   8  -7 1725.83   43.50
  -8   6   7 1780.32   48.90
   6   2   7 1745.43   41.50
   6   2   7 1782.92   44.50
  -8   6   7 1769.22   40.50
   6   2   7 1795.32   51.09
   2  -8   7 1753.52   44.50
   5  -6  -7 1916.41   49.99
   1   5  -7 1897.21   45.40
  -6   1  -7 1913.61   43.00
  -6   1  -7 2001.60   51.89
  -6   1  -7 1927.61   43.00
  -5   6   7 1957.10   41.60
   6  -1   7 1971.90   52.99
  -1  -5   7 1923.01   46.70
  -5   6   7 1940.11   49.30
  -5   6   7 1933.81   49.60
   6  -1   7 1901.91   44.90
  -6   4  -7  862.01   26.90
  -6   4  -7  838.22   21.70
   6  -4   7  814.82   22.50
  -2   6   7  820.02   23.00
  -4  -2   7  811.92   22.70
  -4  -2   7  807.02   28.20
  -2   6   7  849.72   26.80
  -4  -2   7  844.82   22.50
   6  -4   7  823.82   28.20
  -6   7  -7  132.99    9.00
  -1  -6  -7  131.89    9.80
  -7   1   7  146.39   10.50
  -7   1   7  152.58    7.30
   1   6   7  155.68   10.50
  -7   1   7  155.28    7.10
   6  -7   7  161.58    8.10
   1   6   7  153.28    5.30
  -7   1   7  160.78    6.50
   1   6   7  146.79    5.40
  -6  10  -7  298.37   12.50
  10  -4  -7  318.37   17.00
  -4  -6  -7  286.37   16.50
  -6  10  -7  294.47   15.60
 -10   4   7  283.87   16.00
 -10   4   7  301.67   16.30
   6 -10   7  283.97   12.50
   4   6   7  280.87   10.30
 -10   4   7  283.57   10.90
   4   6   7  281.57   16.20
   4   6   7  298.57   10.30
  13  -7  -7  143.79   20.20
  -7  -6  -7  163.78   16.60
 -13   7   7  217.18   13.70
 -13   7   7  222.98   10.00
   6 -13   7  205.68   16.20
   7   6   7  227.18   10.10
 -13   7   7  271.67   23.60
  -7  -3  -7 1256.57   28.80
  10  -7  -7 1324.67   40.80
  -7  -3  -7 1275.17   29.00
  -3  10  -7 1263.27   34.60
  -7  -3  -7 1287.27   41.90
 -10   7   7 1255.17   31.60
   7   3   7 1262.07   42.10
   7   3   7 1308.77   33.30
   7   3   7 1235.78   32.40
 -10   7   7 1323.77   40.20
   3 -10   7 1294.47   35.40
   7  -7  -7   46.30    5.30
   0   7  -7   58.39    4.10
  -7   0  -7   55.09    6.20
  -7   0  -7   55.09    3.30
  -7   0  -7   51.49    3.20
   0   7  -7   54.99    4.50
  -7   7   7   51.59    5.80
   7   0   7   56.49    6.80
   7   0   7   54.39    4.10
  -7   7   7   50.39    3.00
   0  -7   7   57.39    4.90
   7   0   7   52.59    5.40
  -7   3  -7 1396.36   40.30
  -7   3  -7 1391.06   33.40
   3   4  -7 1383.76   34.10
  -4   7   7 1401.16   36.60
  -3  -4   7 1397.56   42.10
  -4   7   7 1445.66   39.90
  -3  -4   7 1401.66   35.70
   7  -3   7 1394.46   34.60
   7  -3   7 1361.06   41.90
  -7   6  -7 1202.78   30.80
  -7   6  -7 1202.78   36.00
  -1   7   7 1204.28   29.00
  -1   7   7 1176.48   26.80
  -1   7   7 1273.87   41.70
   7  -6   7 1180.18   31.30
  -1   7   7 1192.08   26.60
  -6  -1   7 1202.48   30.70
  -6  -1   7 1208.98   31.30
  -6  -1   7 1173.38   37.60
  -2  -7  -7  558.04   23.60
  -7   9  -7  578.74   18.30
  -7   9  -7  578.64   22.90
   9  -2  -7  544.75   23.50
   2   7   7  534.35   15.20
   2   7   7  524.05   22.70
  -9   2   7  526.85   16.80
  -9   2   7  535.05   17.40
  -9   2   7  534.55   17.70
  -9   2   7  540.55   23.00
   2   7   7  545.85   15.00
   7  -9   7  509.95   17.90
  12  -5  -7  241.88   15.60
  -5  -7  -7  235.38   16.00
  -7  12  -7  230.28   15.10
  -7  12  -7  256.17   12.00
 -12   5   7  243.68   10.50
   5   7   7  239.68    9.90
   5   7   7  231.48   15.50
   7 -12   7  208.58   11.30
   5   7   7  244.08   10.20
 -12   5   7  251.67   15.40
 -12   5   7  251.67   13.50
  -8  -7  -7   12.50    4.40
  15  -8  -7   20.20    6.20
  -8  -7  -7   11.70    1.50
  -8  -7  -7   15.10    1.60
 -15   8   7    7.70    5.90
   8   7   7    8.40    2.40
   7 -15   7    8.90    3.00
 -15   8   7    6.00    2.80
 -15   8   7    7.80    3.70
  -8  -4  -7  653.33   28.50
  -8  -4  -7  647.94   16.70
  12  -8  -7  636.14   27.00
  -4  12  -7  639.44   22.00
  -8  -4  -7  644.24   16.90
   8   4   7  655.63   20.30
   4 -12   7  674.83   22.70
 -12   8   7  699.03   20.10
 -12   8   7  665.93   27.30
   8   4   7  656.03   19.10
   8   4   7  668.93   29.10
 -12   8   7  637.14   26.60
  -1   9  -7  313.77   12.70
   9  -8  -7  293.37   15.20
  -8  -1  -7  298.17    9.50
  -8  -1  -7  301.87   16.80
  -8  -1  -7  297.37    9.60
  -1   9  -7  304.37   12.50
   8   1   7  296.97   11.30
   8   1   7  315.47   13.40
  -9   8   7  288.97    9.90
   1  -9   7  293.87   12.80
   8   1   7  281.17   16.60
  -9   8   7  279.07   14.70
  -8   2  -7  385.66   18.20
  -8   2  -7  416.06   12.90
  -8   2  -7  415.76   12.80
   2   6  -7  408.76   14.10
   6  -8  -7  404.16   16.30
  -6   8   7  424.76   17.90
   8  -2   7  428.86   20.00
  -6   8   7  427.46   11.10
  -6   8   7  425.16   16.40
   8  -2   7  401.96   13.80
   8  -2   7  416.86   18.30
  -2  -6   7  438.16   15.40
  -8   5  -7  381.56   17.60
  -8   5  -7  389.46   13.20
  -5  -3   7  402.96   13.90
  -3   8   7  402.16   10.10
  -3   8   7  412.46   18.00
  -5  -3   7  415.46   19.10
   8  -5   7  411.96   20.20
  -5  -3   7  413.46   14.50
   8  -5   7  390.86   13.90
  -3   8   7  407.06   13.70
  -8   8  -7 1937.51   47.70
  -8   8  -7 1950.50   54.19
  -8   0   7 1991.40   55.89
  -8   0   7 1934.91   47.70
  -8   0   7 1980.20   47.20
   0   8   7 1990.10   43.90
   0   8   7 1908.81   43.40
  -8   0   7 1962.10   45.80
   0   8   7 1953.40   54.89
   8  -8   7 1861.11   47.90
  -3  -8  -7  371.76   19.70
  11  -3  -7  354.86   19.10
  -8  11  -7  343.67   14.00
  -8  11  -7  355.16   18.60
   3   8   7  323.77   11.40
   8 -11   7  320.27   13.90
 -11   3   7  327.57   14.40
 -11   3   7  308.47   17.80
   3   8   7  324.77   18.20
 -11   3   7  321.87   13.30
   3   8   7  321.27   11.60
 -11   3   7  335.87   12.80
  14  -6  -7  537.65   25.70
  -6  -8  -7  521.45   26.20
  -8  14  -7  500.85   19.60
   8 -14   7  495.25   19.40
 -14   6   7  498.75   24.50
   6   8   7  507.25   25.80
   6   8   7  509.45   17.40
 -14   6   7  529.15   18.20
 -14   6   7  481.55   21.80
  -9  -8  -7   69.19    3.60
  17  -9  -7   63.99   11.60
  -9  -8  -7   81.39   14.00
  -9  -8  -7   67.29    3.50
   8 -17   7   56.89    6.80
   9   8   7   56.29    5.90
 -17   9   7   53.39    9.60
  -9  -5  -7  862.51   22.20
  -9  -5  -7  864.51   21.90
  14  -9  -7  866.31   34.30
  -5  14  -7  857.21   28.20
  -9  -5  -7  858.41   35.80
 -14   9   7  850.51   33.60
   9   5   7  836.92   35.80
 -14   9   7  911.11   26.00
   9   5   7  872.31   26.20
   5 -14   7  878.11   28.40
 -14   9   7  921.11   34.90
  -9  -2  -7 1657.53   39.80
  11  -9  -7 1664.93   48.80
  -2  11  -7 1609.14   42.70
  -9  -2  -7 1621.94   37.70
  -2  11  -7 1635.04   44.30
  -9  -2  -7 1660.03   50.99
 -11   9   7 1597.44   48.00
   9   2   7 1573.64   51.09
   9   2   7 1607.44   42.20
 -11   9   7 1556.64   39.00
   2 -11   7 1563.24   42.90
   9   2   7 1541.95   40.40
   8  -9  -7   82.09    7.30
  -9   1  -7   84.49    5.00
   1   8  -7   76.19    5.80
  -9   1  -7   85.09    8.40
  -9   1  -7   81.59    4.90
   1   8  -7   83.79    5.50
   9  -1   7  114.39   10.30
   9  -1   7   97.99    6.00
  -8   9   7  108.69    4.90
  -8   9   7  102.99    8.00
  -1  -8   7  100.29    7.00
   9  -1   7  101.39    7.90
   5  -9  -7 1096.29   31.20
  -9   4  -7 1098.19   36.10
   4   5  -7 1101.49   29.70
  -9   4  -7 1126.19   29.10
  -5   9   7 1141.09   31.40
  -5   9   7 1143.79   35.90
  -4  -5   7 1126.09   30.50
   9  -4   7 1106.99   38.50
  -4  -5   7 1128.49   31.20
  -4  -5   7 1152.18   37.30
   9  -4   7 1162.18   37.40
   9  -4   7 1158.58   30.30
  -5   9   7 1128.89   25.90
  -9   7  -7  746.33   27.70
  -9   7  -7  733.63   21.90
   9  -7   7  750.12   22.50
  -7  -2   7  725.53   27.90
  -2   9   7  727.23   18.40
  -7  -2   7  744.83   22.10
  -2   9   7  731.83   27.60
  -7  -2   7  767.92   22.80
   9  -7   7  740.03   30.20
  -9  10  -7  480.25   22.10
  -9  10  -7  499.75   17.30
  10  -1  -7  464.35   22.60
   1   9   7  444.86   21.80
 -10   1   7  457.35   16.50
 -10   1   7  459.65   16.10
   9 -10   7  443.26   16.90
   1   9   7  464.15   14.20
 -10   1   7  468.15   16.70
  13  -4  -7  855.51   33.80
  -4  -9  -7  831.42   34.30
  -9  13  -7  831.82   33.70
   4   9   7  826.42   24.00
 -13   4   7  830.82   26.10
   4   9   7  837.32   23.80
 -13   4   7  822.82   28.50
   9 -13   7  851.91   26.90
 -13   4   7  814.52   25.00
  -7  -9  -7  349.87   22.40
  16  -7  -7  340.37   21.10
   9 -16   7  333.47   15.90
 -16   7   7  343.77   18.80
 -16   7   7  335.57   18.50
   7   9   7  325.57   14.10
   9 -16   7  354.36   23.60
 -10  -9  -7  195.08    7.50
 -10  -9  -7  179.18   17.40
 -10  -9  -7  180.68    6.60
  19 -10  -7  183.38   16.70
   9 -19   7  204.88   15.00
   9 -19   7  195.08   18.10
 -19  10   7  189.08   15.40
  10   9   7  187.98   11.50
  16 -10  -7  632.14   29.70
 -10  -6  -7  589.24   16.80
 -10  -6  -7  614.94   17.30
 -10  -6  -7  551.34   29.40
  -6  16  -7  572.64   26.10
 -16  10   7  635.24   21.30
   6 -16   7  618.34   23.20
 -16  10   7  641.44   29.20
  10   6   7  612.54   21.50
  -3  13  -7  644.64   24.50
 -10  -3  -7  663.73   18.20
  13 -10  -7  617.84   26.90
 -10  -3  -7  650.43   29.20
 -10  -3  -7  640.04   17.70
 -13  10   7  630.74   28.30
  10   3   7  577.14   28.30
  10   3   7  615.74   20.40
   3 -13   7  617.84   22.30
 -13  10   7  553.24   25.60
 -13  10   7  593.44   19.20
  10   3   7  604.14   20.10
 -10   0  -7  387.06   13.10
 -10   0  -7  394.96   20.70
   0  10  -7  401.66   15.70
   0  10  -7  390.46   15.80
  10 -10  -7  392.06   18.70
 -10   0  -7  393.46   13.30
  10   0   7  431.06   22.40
 -10  10   7  433.86   13.40
   0 -10   7  425.46   16.70
 -10  10   7  418.56   19.00
  10   0   7  418.56   15.00
  10   0   7  443.16   17.60
 -10   3  -7  880.11   32.00
   7 -10  -7  868.11   27.60
   3   7  -7  866.11   23.90
   3   7  -7  859.81   25.30
  10  -3   7  892.81   25.20
  10  -3   7  876.71   30.30
  -7  10   7  859.61   21.70
  -3  -7   7  954.30   32.90
  10  -3   7  856.01   33.60
  -3  -7   7  835.22   25.60
  -3  -7   7  891.91   26.70
  -7  10   7  879.31   27.70
  -7  10   7  880.71   31.00
 -10   6  -7  316.17   16.90
 -10   6  -7  301.77   11.90
   6   4  -7  310.57   11.00
  -4  10   7  307.77    9.30
  -6  -4   7  315.37   17.10
  10  -6   7  289.97   12.20
  -4  10   7  298.37   16.30
  -6  -4   7  311.67   13.00
  -4  10   7  308.87   11.70
  10  -6   7  299.87   17.20
  -6  -4   7  297.67   12.40
 -10   9  -7  268.47   16.10
 -10   9  -7  277.47   12.20
  -9  -1   7  288.17   12.60
  -1  10   7  279.87    9.80
  10  -9   7  274.97   12.30
  -1  10   7  287.67   16.60
  10  -9   7  307.57   18.60
  -9  -1   7  290.87   11.40
  -9  -1   7  313.77   12.50
  12  -2  -7  331.67   19.30
 -10  12  -7  328.67   19.30
 -10  12  -7  316.47   14.30
   2  10   7  331.37   12.30
 -12   2   7  352.06   15.30
   2  10   7  343.37   12.10
  10 -12   7  343.57   21.40
 -12   2   7  333.37   14.30
  10 -12   7  381.66   22.50
 -12   2   7  323.07   13.60
   2  10   7  348.87   19.80
  -5 -10  -7  713.23   32.90
  15  -5  -7  724.83   32.30
 -10  15  -7  738.23   33.40
  10 -15   7  709.13   34.20
  10 -15   7  696.23   25.10
   5  10   7  740.53   23.20
   5  10   7  713.33   22.60
 -15   5   7  712.63   24.70
 -15   5   7  748.03   24.00
 -15   5   7  728.73   28.20
  18  -8  -7  271.07   19.70
  -8 -10  -7  289.87   21.50
 -18   8   7  256.57   14.20
   8  10   7  273.57   13.40
  10 -18   7  267.97   20.30
  10 -18   7  261.27   14.60
 -18   8   7  256.17   17.30
 -11  -7  -7  100.89   12.70
 -11  -7  -7  118.19    6.10
  18 -11  -7  117.59   12.70
  -7  18  -7  119.69   11.90
  11   7   7  131.89    9.30
   7 -18   7  127.79   10.10
 -18  11   7  134.29   12.80
 -11  -4  -7  584.64   18.90
  15 -11  -7  583.64   27.20
  -4  15  -7  586.64   24.80
 -11  -4  -7  595.64   29.30
 -11  -4  -7  543.45   17.20
  11   4   7  555.34   20.20
  11   4   7  556.84   18.80
 -15  11   7  588.34   28.30
 -15  11   7  566.94   21.70
   4 -15   7  569.94   21.90
 -15  11   7  521.85   26.50
  12 -11  -7  228.48   14.50
 -11  -1  -7  203.88    8.80
 -11  -1  -7  210.38    9.10
 -11  -1  -7  206.38   15.50
  -1  12  -7  215.88   12.50
 -12  11   7  206.78   14.00
 -12  11   7  207.88    9.30
  11   1   7  210.88   11.40
  11   1   7  199.68   15.80
   1 -12   7  224.88   12.00
  11   1   7  218.18   10.60
 -11   2  -7 1234.08   42.40
 -11   2  -7 1285.97   32.50
 -11   2  -7 1250.67   32.60
   2   9  -7 1302.77   34.70
   2   9  -7 1252.37   34.90
   9 -11  -7 1250.27   38.10
  11  -2   7 1241.98   34.00
  11  -2   7 1297.17   39.20
  -2  -9   7 1248.48   35.80
  -2  -9   7 1208.68   41.50
  -2  -9   7 1282.27   35.20
  11  -2   7 1281.57   45.10
  -9  11   7 1277.77   31.10
  -9  11   7 1255.17   38.50
 -11   5  -7  921.31   33.20
   5   6  -7  926.81   26.20
   5   6  -7  913.11   24.80
   6 -11  -7  914.51   26.70
 -11   5  -7  932.21   25.40
  11  -5   7  841.12   31.70
  -6  11   7  870.91   22.20
  11  -5   7  855.21   34.90
  -6  11   7  905.01   27.20
  -5  -6   7  834.82   31.90
  11  -5   7  866.41   25.90
  -6  11   7  884.91   32.40
  -5  -6   7  875.51   27.00
  -5  -6   7  862.61   26.30
 -11   8  -7  125.89    7.70
   8   3  -7  130.59    7.70
 -11   8  -7  143.49   11.50
  -3  11   7  130.69    6.00
  -8  -3   7  133.69    7.10
  -8  -3   7  127.49    7.80
  -8  -3   7  124.59    8.10
  11  -8   7  141.89   11.90
  -8  -3   7  143.99   11.40
  11  -8   7  122.89    7.80
  -3  11   7  118.69   10.40
 -11  11  -7  563.24   20.50
 -11  11  -7  592.94   27.00
  11 -11   7  591.94   29.70
   0  11   7  623.54   27.50
 -11   0   7  607.74   20.90
 -11   0   7  605.34   20.30
 -11   0   7  606.64   21.20
  11 -11   7  600.24   21.00
  14  -3  -7  498.05   25.60
 -11  14  -7  547.95   27.30
 -11  14  -7  522.05   20.00
   3  11   7  481.45   25.40
  11 -14   7  472.45   19.10
  11 -14   7  497.45   27.20
   3  11   7  485.05   17.10
   3  11   7  511.05   17.00
 -14   3   7  484.15   18.30
 -14   3   7  450.85   20.00
 -14   3   7  484.15   19.30
  17  -6  -7  120.99   12.80
  -6 -11  -7  109.29   12.80
 -11  17  -7  110.49   12.90
   6  11   7  143.99    9.10
  11 -17   7  135.09   14.50
  11 -17   7  150.38   10.40
 -17   6   7  144.19   10.10
   6  11   7  136.19    9.00
 -17   6   7  129.89   11.40
  17 -12  -7  240.68   17.40
 -12  -5  -7  228.68    9.90
 -12  -5  -7  255.87   10.10
 -12  -5  -7  251.27   19.50
  12   5   7  224.98   14.20
 -17  12   7  225.78   17.70
  12   5   7  231.58   12.60
   5 -17   7  229.28   13.40
  14 -12  -7   18.90    4.60
 -12  -2  -7   16.90    3.00
 -12  -2  -7   17.10    2.90
  -2  14  -7   19.90    4.60
 -12  -2  -7   17.20    5.60
  12   2   7   28.00    4.80
   2 -14   7   21.50    4.50
  12   2   7   34.60    4.40
 -14  12   7   23.80    3.80
 -14  12   7   25.10    7.00
 -12   1  -7  994.30   38.70
   1  11  -7 1064.19   32.30
 -12   1  -7 1063.49   29.10
  11 -12  -7 1035.80   35.50
 -12   1  -7 1061.29   28.80
  12  -1   7 1111.99   31.10
  -1 -11   7 1149.29   33.40
 -11  12   7 1074.09   28.40
  12  -1   7 1086.69   42.70
  12  -1   7 1079.49   34.40
 -11  12   7 1082.99   36.60
   4   8  -7  322.17   13.00
   8 -12  -7  332.87   14.90
 -12   4  -7  342.17   18.90
 -12   4  -7  314.77   12.40
   4   8  -7  338.57   13.90
  12  -4   7  301.17   13.00
  12  -4   7  324.37   17.30
  -8  12   7  318.77   10.90
  -4  -8   7  302.27   14.10
  -4  -8   7  330.07   17.90
  -8  12   7  302.97   17.50
  -4  -8   7  283.77   15.00
  12  -4   7  291.57   19.20
 -12   7  -7  760.22   24.00
   7   5  -7  824.82   24.50
 -12   7  -7  790.22   31.70
   5 -12  -7  809.22   23.10
  -7  -5   7  793.82   25.70
  12  -7   7  825.52   25.20
  -5  12   7  805.02   21.30
  -5  12   7  783.72   24.00
  -7  -5   7  817.52   25.20
  12  -7   7  819.52   32.00
  -5  12   7  818.32   31.70
  -7  -5   7  806.52   31.10
 -12  10  -7  573.24   20.00
 -12  10  -7  595.84   27.00
 -10  -2   7  584.64   20.50
  12 -10   7  558.74   20.50
 -10  -2   7  562.34   20.40
  -2  12   7  561.44   25.90
  -2  12   7  566.34   17.00
 -10  -2   7  543.45   21.90
  12 -10   7  549.15   29.00
  13  -1  -7  208.28   15.90
 -12  13  -7  207.28   11.40
 -12  13  -7  192.68   15.90
 -13   1   7  208.68   11.80
   1  12   7  218.88    9.90
 -13   1   7  208.98   11.60
   1  12   7  196.88   15.50
  12 -13   7  194.78   11.20
 -13   1   7  191.88   10.70
  12 -13   7  188.88   15.80
 -13   1   7  211.68   15.30
 -12  16  -7  259.27   19.20
  16  -4  -7  261.27   18.70
   4  12   7  250.57   13.50
  12 -16   7  243.58   19.10
 -16   4   7  253.47   13.80
 -16   4   7  259.17   15.50
  12 -16   7  252.67   13.60
   4  12   7  244.98   11.80
  -7 -12  -7  187.38   18.20
 -12  19  -7  206.48   19.00
  19  -7  -7  237.08   19.10
 -19   7   7  234.68   14.10
  12 -19   7  201.08   23.30
 -19   7   7  221.38   16.00
   7  12   7  235.28   12.70
  19 -13  -7  170.78   15.50
 -13  -6  -7  177.98   17.00
 -13  -6  -7  180.08    9.20
 -13  -6  -7  202.18    9.30
  13   6   7  186.38   11.90
 -19  13   7  199.88   17.20
   6 -19   7  187.68   12.80
  -3  16  -7  124.89   10.70
 -13  -3  -7  114.89   12.90
  16 -13  -7  123.79   11.80
 -13  -3  -7  134.89    7.40
 -13  -3  -7  111.59    6.90
  13   3   7  117.29    8.30
   3 -16   7  111.09    9.30
 -16  13   7  109.09   12.10
 -16  13   7  109.59    7.90
  13   3   7  112.49    8.50
   0  13  -7  229.58   13.30
 -13   0  -7  231.28   17.40
   0  13  -7  268.87   17.50
  13 -13  -7  248.98   15.60
 -13   0  -7  237.58   10.70
 -13   0  -7  236.68   10.50
  13   0   7  249.78   13.60
 -13  13   7  236.78   10.80
 -13  13   7  230.48   15.70
   0 -13   7  244.28   13.30
  13   0   7  260.17   12.50
 -13   3  -7  279.97   18.30
 -13   3  -7  294.17   12.40
   3  10  -7  273.77   13.30
  10 -13  -7  286.57   15.10
 -13   3  -7  298.97   12.30
  13  -3   7  314.57   16.60
 -10  13   7  304.87   11.30
  -3 -10   7  306.27   15.60
 -10  13   7  307.07   16.20
  -3 -10   7  289.77   14.20
  13  -3   7  304.07   20.40
  13  -3   7  303.87   13.40
 -13   6  -7  695.23   30.00
   6   7  -7  703.63   22.70
   7 -13  -7  704.33   23.00
   6   7  -7  700.03   23.00
 -13   6  -7  704.63   22.20
  -6  -7   7  710.73   23.50
  13  -6   7  697.43   28.80
  13  -6   7  677.93   22.80
  -7  13   7  709.83   19.80
  -7  13   7  726.83   24.60
  -7  13   7  778.92   30.90
  -6  -7   7  673.23   27.10
 -13   9  -7  387.16   21.20
   9   4  -7  360.96   15.60
 -13   9  -7  361.96   15.00
  -9  -4   7  360.16   18.40
  -4  13   7  346.67   20.00
  13  -9   7  394.56   21.50
  13  -9   7  365.06   17.20
  -4  13   7  365.06   13.90
  -9  -4   7  369.06   14.90
  -9  -4   7  387.06   15.60
 -13  12  -7  526.45   20.70
 -13  12  -7  595.44   29.30
 -12  -1   7  612.04   21.20
 -12  -1   7  568.24   21.60
  -1  13   7  592.94   28.00
  13 -12   7  595.24   21.60
 -12  -1   7  589.64   21.50
  -1  13   7  591.44   18.60
  13 -12   7  586.54   29.20
 -12  -1   7  599.04   27.20
 -13  15  -7  166.58   15.40
  15  -2  -7  189.38   15.60
 -15   2   7  191.88   12.30
   2  13   7  169.08    9.50
  13 -15   7  167.58   10.90
  13 -15   7  177.78   16.00
 -15   2   7  180.48   11.40
  18  -5  -7  147.39   25.90
 -13  18  -7  131.19   14.70
 -18   5   7  138.79   11.70
 -18   5   7  132.29   10.40
  13 -18   7  124.89    9.80
  13 -18   7  111.19   13.60
 -14  -4  -7  268.87   21.00
 -14  -4  -7  279.97   11.80
  18 -14  -7  275.67   19.50
 -14  -4  -7  279.07   12.00
  -4  18  -7  244.98   17.70
  14   4   7  276.67   13.00
   4 -18   7  284.07   15.90
  14   4   7  248.68   14.10
 -18  14   7  256.47   20.40
  -1  15  -7   37.80    6.90
 -14  -1  -7   32.30    4.00
 -14  -1  -7   20.20    6.30
 -14  -1  -7   29.60    3.90
  15 -14  -7   35.90    7.50
 -15  14   7   22.00    7.70
  14   1   7   16.80    3.90
  14   1   7   33.60    5.90
   1 -15   7   25.70    5.00
 -15  14   7   39.20    4.80
   2  12  -7  446.96   19.10
  12 -14  -7  436.56   20.50
 -14   2  -7  431.06   15.80
 -14   2  -7  437.36   16.20
 -14   2  -7  418.76   23.80
   2  12  -7  462.95   24.20
  14  -2   7  418.66   20.00
  -2 -12   7  442.16   22.70
  14  -2   7  439.06   17.50
  -2 -12   7  427.06   18.50
 -12  14   7  415.26   21.30
 -12  14   7  423.06   15.30
   5   9  -7   90.19    7.30
 -14   5  -7   96.39    7.00
   9 -14  -7  100.49    8.00
 -14   5  -7  103.79   10.90
  14  -5   7  120.99    8.20
  -9  14   7  113.89    9.40
  14  -5   7  115.49   12.70
  -5  -9   7  113.59    8.60
  14  -5   7  126.09   10.80
  -9  14   7  122.89    6.70
  -5  -9   7  127.89    8.70
   6 -14  -7  461.65   15.60
   8   6  -7  461.75   18.20
 -14   8  -7  443.56   23.90
 -14   8  -7  436.36   17.00
  14  -8   7  461.35   17.80
  -8  -6   7  442.66   17.70
  -6  14   7  454.35   23.80
  -6  14   7  452.75   14.90
  -8  -6   7  452.55   18.60
  14  -8   7  445.16   23.10
 -14  11  -7  169.48   10.30
  11   3  -7  179.68   11.50
 -14  11  -7  193.88   15.30
  -3  14   7  185.38    8.90
  -3  14   7  188.48   14.70
  14 -11   7  178.48   10.60
  14 -11   7  175.18   14.70
 -11  -3   7  184.98   14.00
 -11  -3   7  182.38   10.70
 -11  -3   7  185.48   11.10
 -14  14  -7  142.39   13.90
   0  14   7  150.58    8.60
 -14   0   7  152.48   10.70
 -14   0   7  132.39    9.90
  14 -14   7  154.48   14.50
  14 -14   7  148.39   10.10
 -14  17  -7  371.86   24.90
  17  -3  -7  348.97   23.00
  14 -17   7  353.46   23.90
 -17   3   7  368.36   19.30
 -17   3   7  358.56   17.70
  14 -17   7  387.36   17.80
   3  14   7  361.56   20.10
 -15  -2  -7  234.88   23.70
 -15  -2  -7  175.78    9.70
 -15  -2  -7  170.38   10.80
  -2  17  -7  161.58   13.20
  17 -15  -7  164.18   14.20
 -17  15   7  188.88   17.60
  15   2   7  180.38   11.60
   2 -17   7  181.48   12.30
  15   2   7  175.88   11.30
   1  14  -7  115.99   10.00
 -15   1  -7  115.99   12.80
 -15   1  -7  122.19    8.10
 -15   1  -7  125.99    7.90
  14 -15  -7  129.29   11.10
 -14  15   7  104.29   11.20
  -1 -14   7  120.79    9.60
  15  -1   7  113.99    9.90
  15  -1   7  112.09    8.70
 -15   4  -7  238.28   11.60
 -15   4  -7  248.08   17.90
 -15   4  -7  267.17   12.40
   4  11  -7  267.57   13.90
  11 -15  -7  261.77   14.50
 -11  15   7  257.87   15.80
  -4 -11   7  253.27   16.70
  -4 -11   7  273.47   14.30
  15  -4   7  233.28   24.20
  15  -4   7  254.77   12.90
 -11  15   7  248.28   11.00
   8 -15  -7  178.38   10.00
   7   8  -7  197.08   10.80
 -15   7  -7  184.78   14.90
   7   8  -7  180.48   10.70
  15  -7   7  158.08   13.10
  -8  15   7  162.38   14.00
  15  -7   7  160.38   10.00
  -8  15   7  154.68    8.10
  -7  -8   7  161.18   10.70
  -7  -8   7  165.38   13.20
 -15  10  -7   79.39    9.80
 -15  10  -7   85.19    7.20
  10   5  -7   96.89    8.40
  -5  15   7  100.49    6.50
  15 -10   7  113.09    8.30
 -10  -5   7  106.09    8.40
 -10  -5   7  106.69    8.00
  15 -10   7  105.39   11.30
 -10  -5   7   90.39    9.80
  -5  15   7  100.89   11.80
 -15  13  -7  677.73   32.60
  -2  15   7  635.54   21.00
 -13  -2   7  646.04   24.50
 -13  -2   7  662.43   24.70
  15 -13   7  658.33   31.90
  15 -13   7  674.53   24.10
  16  -1  -7   22.30    6.00
 -15  16  -7   10.80    4.80
 -16   1   7   13.90    4.10
 -16   1   7   17.00    4.80
   1  15   7   10.40    3.20
  15 -16   7   12.00    3.70
  15 -16   7   12.30    5.00
 -16   0  -7  234.18   20.10
 -16   0  -7  238.58   11.90
  16 -16  -7  254.87   17.40
 -16   0  -7  246.78   12.10
   0 -16   7  249.97   14.60
  16   0   7  247.28   13.80
  16   0   7  252.17   15.00
 -16   3  -7  334.27   14.60
   3  13  -7  331.47   17.00
 -16   3  -7  311.87   21.30
  -3 -13   7  295.07   15.70
 -13  16   7  318.27   14.60
  16  -3   7  333.47   18.50
  16  -3   7  327.57   15.50
 -13  16   7  306.77   29.30
   6  10  -7  384.96   17.50
  10 -16  -7  351.26   16.50
 -16   6  -7  375.46   22.80
 -16   6  -7  353.86   15.20
  16  -6   7  351.76   16.00
 -10  16   7  346.57   13.70
  -6 -10   7  333.07   21.10
  -6 -10   7  348.97   17.00
  16  -6   7  359.06   20.20
   9   7  -7  137.79   10.10
   7 -16  -7  128.09    7.30
 -16   9  -7  119.99    8.90
 -16   9  -7  127.19   12.90
  -9  -7   7  124.69    9.60
  16  -9   7  110.29   11.80
  16  -9   7  121.79    8.80
  -7  16   7  114.79    7.30
 -16  12  -7  181.78   16.00
  12   4  -7  191.08   13.00
  16 -12   7  186.38   11.60
 -12  -4   7  211.38   12.70
 -12  -4   7  192.98   11.90
  -4  16   7  190.98    9.80
  16 -12   7  175.78   15.50
 -16  15  -7   81.39   11.30
  -1  16   7   92.69    7.20
  16 -15   7   79.29    7.70
  16 -15   7   99.59   11.90
 -15  -1   7   85.99    8.30
 -15  -1   7   92.99    8.70
 -17   2  -7  283.47   13.60
 -17   2  -7  289.67   27.30
  15 -17  -7  297.07   18.10
   2  15  -7  285.77   17.60
  17  -2   7  275.57   17.00
  -2 -15   7  286.27   16.00
  17  -2   7  276.97   14.80
   5  12  -7  679.83   26.00
  12 -17  -7  638.84   25.80
 -17   5  -7  690.23   33.30
 -17   5  -7  624.54   22.80
  17  -5   7  667.03   29.10
  -5 -12   7  637.34   25.40
  17  -5   7  641.64   24.10
   9 -17  -7  122.99    8.40
   8   9  -7  132.39   10.20
 -17   8  -7  101.19   11.80
  -9  17   7  113.49    7.60
  17  -8   7  127.79   12.30
  -8  -9   7  111.09    9.40
  17  -8   7  123.69    9.10
  11   6  -7  326.67   17.50
 -17  11  -7  344.57   22.80
 -11  -6   7  339.17   16.70
  17 -11   7  352.16   22.10
 -11  -6   7  319.67   16.60
  -6  17   7  330.67   13.90
  17 -11   7  349.17   16.40
 -17  14  -7  323.37   22.70
  17 -14   7  285.37   20.80
  17 -14   7  295.77   15.40
 -14  -3   7  291.67   16.00
  -3  17   7  302.57   13.70
 -14  -3   7  306.57   16.40
 -18   4  -7   51.39    6.10
   4  14  -7   60.29    9.20
  14 -18  -7   58.49    7.50
 -18   4  -7   63.99   11.60
  18  -4   7   55.49    6.60
  18  -4   7   43.30    7.80
  -4 -14   7   58.29   12.00
  11 -18  -7  312.47   15.90
   7  11  -7  315.57   17.10
 -18   7  -7  270.47   20.70
  18  -7   7  349.77   21.00
  18  -7   7  322.27   16.00
 -11  18   7  330.27   14.10
  -7 -11   7  308.37   16.70
 -18  10  -7  462.05   27.50
  10   8  -7  463.95   21.60
  18 -10   7  435.56   25.10
  18 -10   7  461.75   19.70
 -10  -8   7  462.95   20.80
  -8  18   7  417.86   18.90
  13   5  -7  240.18   16.10
 -18  13  -7  233.58   19.40
  18 -13   7  237.18   13.80
  18 -13   7  239.48   20.00
 -13  -5   7  235.78   14.30
  -5  18   7  214.98   11.60
 -13  -5   7  229.68   14.10
 -19   6  -7  212.18   12.50
  13 -19  -7  196.78   13.20
 -19   6  -7  192.08   17.60
   6  13  -7  186.38   16.70
  -6 -13   7  203.68   13.60
  19  -6   7  203.88   15.70
  19  -6   7  210.18   13.00
  10 -19  -7  143.19    9.40
   9  10  -7  145.09   12.00
 -19   9  -7  161.38   16.40
 -10  19   7  150.28    9.50
  19  -9   7  140.59   13.70
  12   7  -7  391.16   20.80
 -19  12  -7  386.76   26.50
  19 -12   7  389.36   18.70
  19 -12   7  400.16   25.00
 -12  -7   7  389.26   19.80
  -1   1  -8 1692.73   39.90
   0  -1  -8 1649.73   40.80
   0   1   8 1696.83   37.50
   0   1   8 1695.33   41.20
  -1   0   8 1690.83   38.40
   1  -1   8 1688.93   40.90
   1  -1   8 1686.43   38.70
  -1   0   8 1672.53   46.10
  -2   0  -8  980.80   26.70
  -2   2   8  917.91   24.20
   0  -2   8  926.11   23.90
   2   0   8  932.21   22.70
   2   0   8  920.81   26.90
  -2   2   8  935.71   28.80
  -2   2   8  933.41   21.60
  -1  -2  -8 1795.72   45.40
  -2   3  -8 1744.73   39.40
  -2   3  -8 1804.92   42.00
   1   2   8 1752.12   38.90
  -3   1   8 1769.32   40.30
   1   2   8 1792.02   45.30
  -1   4  -8 1046.90   25.90
  -3  -1  -8 1076.19   31.40
  -4   3   8 1077.09   24.80
   3   1   8 1083.89   25.50
  -4   3   8 1109.19   32.70
   1  -4   8 1055.49   27.80
   3   1   8 1063.79   31.80
  -4   3   8 1034.60   27.10
  -3   2  -8  260.97   11.30
  -2  -1   8  318.27   10.30
  -1   3   8  294.57   12.80
   3  -2   8  294.57   10.00
  -2  -1   8  290.47   14.60
  -1   3   8  308.57   12.20
   3  -2   8  326.17   13.20
  -2  -3  -8 1269.87   37.30
  -3   5  -8 1263.57   31.40
  -3   5  -8 1286.47   33.30
   3  -5   8 1323.47   33.20
  -5   2   8 1320.27   30.80
   2   3   8 1337.47   37.70
   2   3   8 1303.37   29.50
  -5   2   8 1281.47   38.60
  -5   2   8 1316.97   31.10
  -2   6  -8 1474.45   36.50
  -4  -2  -8 1522.55   43.00
  -2   6  -8 1497.75   36.60
   4   2   8 1507.75   43.50
  -6   4   8 1501.65   37.70
  -6   4   8 1509.85   34.40
  -6   4   8 1503.15   43.00
   4   2   8 1505.75   34.90
   2  -6   8 1461.55   38.00
  -4   1  -8  241.98   14.30
   1   3  -8  269.27    8.50
  -3   4   8  282.27   12.70
  -1  -3   8  261.47   10.00
  -3   4   8  264.97   11.10
   4  -1   8  258.67   12.70
   4  -1   8  257.07    9.10
  -4   4  -8  529.15   17.80
  -4   4  -8  512.45   14.70
  -4   0   8  553.44   21.80
   0   4   8  539.15   17.70
   4  -4   8  541.95   16.40
  -4   0   8  550.94   15.70
   0   4   8  542.65   19.50
  -4   7  -8   38.60    3.90
  -3  -4  -8   40.00    5.30
  -4   7  -8   38.60    4.20
  -7   3   8   33.40    3.00
   4  -7   8   37.60    4.00
  -7   3   8   37.80    5.30
   3   4   8   32.80    2.50
   3   4   8   33.40    5.70
  -7   3   8   32.00    3.40
   8  -5  -8 1097.69   36.00
  -3   8  -8 1091.99   29.50
  -3   8  -8 1075.19   30.90
  -5  -3  -8 1067.49   35.80
   5   3   8 1116.49   27.60
  -8   5   8 1108.79   35.30
   5   3   8 1087.89   36.50
  -8   5   8 1108.49   27.10
   3  -8   8 1111.59   30.80
   5   3   8 1097.89   30.30
   0   5  -8  889.01   22.80
  -5   0  -8  876.01   28.50
   5   0   8  814.02   22.30
  -5   5   8  858.91   19.80
  -5   5   8  852.51   27.50
   5   0   8  827.42   28.50
   0  -5   8  865.71   24.30
  -5   5   8  843.92   25.20
  -5   3  -8  590.24   20.60
  -5   3  -8  617.74   15.80
  -3  -2   8  597.54   23.60
   5  -3   8  595.64   17.40
  -2   5   8  610.64   20.70
  -2   5   8  615.64   19.90
  -3  -2   8  600.04   17.80
   5  -3   8  600.84   22.20
  -5   6  -8  120.19    7.80
  -5   6  -8  112.49    6.00
  -1  -5  -8  123.69    9.00
   5  -6   8  110.19    6.50
  -6   1   8  106.79    5.70
   1   5   8  111.29    4.00
   1   5   8  116.49    6.10
   1   5   8  100.69   10.00
  -6   1   8  111.39    6.00
  -6   1   8  113.59    9.30
   1   5   8  110.49    4.20
  -4  -5  -8  927.01   33.00
  -5   9  -8  919.01   26.30
   9  -4  -8  906.51   32.90
  -5   9  -8  893.81   29.40
  -9   4   8  923.31   27.20
   4   5   8  903.71   32.50
   5  -9   8  912.41   27.10
  -9   4   8  957.50   26.40
  -9   4   8  900.91   32.00
  -9   4   8  886.01   24.70
  10  -6  -8  793.72   30.90
  -4  10  -8  822.22   28.10
  -4  10  -8  818.62   25.20
  -6  -4  -8  864.61   32.50
   6   4   8  847.42   32.60
 -10   6   8  851.01   31.00
   4 -10   8  854.21   26.20
   6   4   8  872.41   23.30
 -10   6   8  875.01   28.80
   6   4   8  863.81   23.20
 -10   6   8  878.21   23.20
  -1   7  -8  652.63   18.70
  -6  -1  -8  665.43   25.30
   7  -6  -8  723.03   25.70
  -1   7  -8  668.13   20.00
  -1   7  -8  662.83   19.30
   6   1   8  650.43   25.70
   6   1   8  668.73   18.80
  -7   6   8  697.13   17.30
   1  -7   8  669.73   21.10
   6   1   8  690.73   23.50
  -7   6   8  704.23   22.60
  -7   6   8  670.13   24.40
  -6   2  -8 1411.56   40.10
  -6   2  -8 1396.86   32.00
   2   4  -8 1391.16   33.70
  -6   2  -8 1391.56   31.90
  -4   6   8 1360.16   38.30
  -2  -4   8 1434.56   43.40
  -2  -4   8 1420.26   35.90
   6  -2   8 1412.56   42.00
   6  -2   8 1362.06   34.30
  -4   6   8 1435.96   38.30
  -6   5  -8 1309.37   32.20
  -6   5  -8 1314.67   37.40
  -5  -1   8 1264.87   38.50
  -1   6   8 1286.67   33.30
  -5  -1   8 1342.57   40.90
  -5  -1   8 1284.07   33.20
  -1   6   8 1329.47   38.70
   6  -5   8 1343.97   33.70
  -6   8  -8  180.68   10.80
  -2  -6  -8  177.28   12.10
  -6   8  -8  171.78    8.50
  -8   2   8  159.38   11.50
   2   6   8  179.08   12.00
   6  -8   8  164.28    8.80
  -8   2   8  172.08    7.90
  -8   2   8  170.98    8.10
   2   6   8  169.78    6.50
  -8   2   8  173.48    7.40
   2   6   8  167.18    6.30
  11  -5  -8  386.66   20.30
  -5  -6  -8  361.06   19.90
  -6  11  -8  385.26   18.50
  -6  11  -8  395.86   15.40
   6 -11   8  366.26   15.30
   5   6   8  363.26   19.70
   5   6   8  374.86   12.70
 -11   5   8  373.86   13.40
 -11   5   8  363.66   19.20
 -11   5   8  373.86   14.10
 -11   5   8  377.26   16.20
  12  -7  -8  136.69   12.30
  -7  -5  -8  167.18   13.90
  -5  12  -8  152.98    9.30
   7   5   8  156.38    7.90
 -12   7   8  150.18    7.80
   5 -12   8  150.08   13.70
 -12   7   8  143.09   11.60
   7   5   8  148.69   12.80
 -12   7   8  162.38   11.40
   9  -7  -8  660.83   25.80
  -2   9  -8  666.43   20.80
  -7  -2  -8  632.34   26.20
  -2   9  -8  649.14   20.70
   7   2   8  640.54   23.30
  -9   7   8  639.64   17.70
   7   2   8  669.03   19.10
   7   2   8  658.13   27.10
   2  -9   8  646.04   21.50
  -9   7   8  650.73   25.00
  -7   1  -8  194.48    6.40
  -7   1  -8  205.48   12.30
  -7   1  -8  203.28    6.50
  -6   7   8  174.18    5.70
  -6   7   8  167.38   10.20
  -1  -6   8  172.98    9.00
   7  -1   8  165.68   11.90
  -6   7   8  160.38   10.00
   7  -1   8  171.68   11.30
   7  -1   8  167.68    7.80
  -7   4  -8  237.98   12.80
  -7   4  -8  241.18    9.10
   7  -4   8  248.88   10.20
  -3   7   8  249.38   10.90
   7  -4   8  252.87   14.60
  -4  -3   8  273.37   15.20
  -3   7   8  244.48   12.90
  -4  -3   8  258.77   10.70
  -4  -3   8  259.57   10.40
  -7   7  -8  723.23   21.70
  -7   7  -8  758.32   26.30
   7  -7   8  761.02   22.90
  -7   0   8  765.92   22.30
  -7   0   8  750.02   28.60
  -7   0   8  767.02   21.80
   0   7   8  774.12   18.10
   0   7   8  769.52   18.30
   0   7   8  780.72   28.10
   0   7   8  743.93   19.50
  -7  10  -8 1421.66   37.20
  10  -3  -8 1433.96   45.80
  -7  10  -8 1379.56   42.40
  -3  -7  -8 1381.36   45.10
   3   7   8 1350.56   33.20
 -10   3   8 1368.86   36.50
 -10   3   8 1345.77   35.80
 -10   3   8 1371.36   43.90
   7 -10   8 1351.06   37.40
   3   7   8 1383.36   33.50
 -10   3   8 1369.96   35.20
   3   7   8 1331.17   44.10
  -6  -7  -8   53.29    9.60
  13  -6  -8   52.09    9.20
  -7  13  -8   53.79    7.10
 -13   6   8   54.49    5.00
 -13   6   8   51.79    6.20
   6   7   8   67.19    8.80
   7 -13   8   59.19    6.20
 -13   6   8   52.39    7.10
   6   7   8   56.59    4.80
  14  -8  -8  124.49   11.90
  -6  14  -8  128.89    9.30
  -8  -6  -8  128.19   12.50
 -14   8   8  139.79   11.30
 -14   8   8  133.59   12.10
   8   6   8  142.79    8.30
   8   6   8  123.39   12.80
   6 -14   8  133.69    9.40
 -14   8   8  144.19    8.30
  -3  11  -8  959.20   28.60
  -3  11  -8  977.20   29.80
  -8  -3  -8  983.30   36.10
  11  -8  -8  982.20   34.70
   8   3   8  957.60   26.60
 -11   8   8  947.51   33.90
   8   3   8  946.31   27.10
   3 -11   8  940.61   29.20
   8   3   8  896.41   35.60
 -11   8   8  960.10   25.50
   0   8  -8   96.59    6.40
   8  -8  -8   98.39    8.30
  -8   0  -8   94.59    4.40
   0   8  -8  104.89    5.70
  -8   0  -8   93.19    9.00
  -8   0  -8  104.19    4.60
   8   0   8  100.89    9.80
  -8   8   8  110.79    8.70
  -8   8   8  110.69    4.90
   0  -8   8  109.59    7.30
   8   0   8  114.99    6.40
   8   0   8  118.69    8.50
  -8   3  -8 1339.27   40.50
  -8   3  -8 1366.66   32.40
   8  -3   8 1332.07   42.70
  -5   8   8 1319.37   29.20
  -5   8   8 1322.47   36.50
   8  -3   8 1314.97   34.00
  -3  -5   8 1338.27   35.50
  -3  -5   8 1312.87   42.30
   8  -3   8 1295.07   41.60
  -8   6  -8  979.70   31.80
  -2   8   8  934.61   25.00
  -2   8   8  938.71   31.90
  -6  -2   8  895.41   33.00
  -2   8   8  954.10   21.50
  -6  -2   8  965.80   27.00
   8  -6   8  950.00   26.80
  -2   8   8  953.90   21.40
  -6  -2   8  938.21   26.20
  -8   9  -8  565.24   22.80
  -8   9  -8  540.35   18.10
   8  -9   8  538.05   18.50
  -9   1   8  509.95   15.70
  -9   1   8  498.55   23.20
  -9   1   8  520.55   17.30
   1   8   8  541.95   23.70
  -9   1   8  522.75   17.80
   1   8   8  514.15   14.70
   1   8   8  526.55   14.50
  -8  12  -8  363.86   19.40
  12  -4  -8  379.16   20.80
  -8  12  -8  379.66   15.50
  -4  -8  -8  380.16   30.40
 -12   4   8  365.86   14.80
 -12   4   8  366.06   19.90
 -12   4   8  364.86   14.10
   4   8   8  373.76   13.00
   4   8   8  387.06   13.40
   4   8   8  345.17   21.00
 -12   4   8  372.76   16.00
   8 -12   8  357.66   15.80
  -8  15  -8  214.08   16.10
  -7  -8  -8  228.08   17.40
  15  -7  -8  207.18   16.20
 -15   7   8  252.77   15.10
   8 -15   8  237.08   13.00
   7   8   8  244.98   11.40
 -15   7   8  219.58   11.20
  -9  -7  -8  556.74   29.90
  16  -9  -8  607.84   29.50
   7 -16   8  565.24   22.70
 -16   9   8  594.94   21.00
 -16   9   8  592.04   26.80
   9   7   8  590.04   20.80
  -4  13  -8  542.85   21.90
  13  -9  -8  569.94   25.70
  -9  -4  -8  554.74   26.90
 -13   9   8  538.15   24.50
   4 -13   8  511.35   20.20
   9   4   8  523.95   26.70
   9   4   8  514.25   18.00
 -13   9   8  533.65   24.80
   9   4   8  511.45   16.70
 -13   9   8  532.25   17.50
  -9  -1  -8  726.53   18.50
  -1  10  -8  713.23   22.70
  -9  -1  -8  725.23   29.90
  10  -9  -8  698.33   27.20
  -9  -1  -8  752.42   18.70
  -1  10  -8  729.83   23.10
 -10   9   8  704.83   27.40
   9   1   8  742.03   24.40
   9   1   8  722.43   21.70
   9   1   8  696.23   30.10
   1 -10   8  714.13   24.00
 -10   9   8  701.53   19.60
  -9   2  -8  271.77   15.70
   2   7  -8  287.37   11.80
  -9   2  -8  307.97   10.30
   7  -9  -8  296.17   14.30
  -9   2  -8  305.37   12.40
  -7   9   8  275.17   14.10
  -2  -7   8  289.37   12.80
   9  -2   8  286.77   11.60
  -2  -7   8  300.27   17.20
   9  -2   8  270.37   16.90
   9  -2   8  283.87   15.30
  -7   9   8  287.27   15.10
  -7   9   8  284.87    8.80
  -9   5  -8  382.76   16.60
  -9   5  -8  404.66   18.80
   9  -5   8  414.76   14.60
  -4   9   8  394.96   18.50
  -5  -4   8  366.76   22.40
  -4   9   8  397.66   14.50
  -4   9   8  393.56   10.20
   9  -5   8  371.96   19.90
  -5  -4   8  408.26   15.20
  -5  -4   8  398.06   14.70
  -9   8  -8  977.20   28.00
  -9   8  -8  977.80   33.90
  -8  -1   8 1044.30   28.50
  -1   9   8 1001.20   23.90
  -8  -1   8 1039.30   29.00
  -1   9   8 1008.10   34.90
  -1   9   8 1016.50   24.30
   9  -8   8  977.30   28.80
  -9  11  -8   70.29    6.10
  -9  11  -8   81.39    8.60
   2   9   8   79.49    4.80
 -11   2   8   83.99    6.10
   2   9   8   84.99    9.30
   9 -11   8   76.49    6.50
 -11   2   8   80.59    6.40
 -11   2   8   81.79    6.10
   2   9   8   78.89    5.00
  -9  14  -8  686.33   24.60
  -9  14  -8  704.63   30.80
  14  -5  -8  677.33   31.30
  -5  -9  -8  697.73   32.20
 -14   5   8  751.22   24.40
   5   9   8  649.74   33.90
 -14   5   8  731.13   23.20
   5   9   8  718.83   21.80
 -14   5   8  718.13   26.40
   5   9   8  718.43   22.30
   9 -14   8  711.83   24.80
  17  -8  -8   76.59   13.20
  -9  17  -8   80.29   10.50
  -8  -9  -8   83.99   11.20
 -17   8   8   83.19    7.60
   8   9   8   71.09    6.50
   9 -17   8   68.29    7.50
 -17   8   8   82.99    9.10
  18 -10  -8   90.39   12.50
 -10  -8  -8   86.39   19.40
   8 -18   8  105.59   10.10
  10   8   8   88.09    7.60
 -18  10   8   89.39   10.30
  -5  15  -8  685.13   27.20
 -10  -5  -8  674.13   32.40
  15 -10  -8  670.03   30.50
   5 -15   8  693.13   25.10
  10   5   8  700.53   27.60
 -15  10   8  636.54   26.10
 -15  10   8  676.03   29.80
 -10  -2  -8  295.27   18.30
 -10  -2  -8  280.47    9.40
  12 -10  -8  284.17   16.70
  -2  12  -8  291.47   14.00
 -10  -2  -8  286.07    9.40
  10   2   8  254.87   11.70
  10   2   8  270.27   12.60
 -12  10   8  269.87   10.90
   2 -12   8  269.57   13.60
  10   2   8  255.67   17.90
 -12  10   8  253.07   15.90
 -10   1  -8 1207.68   30.50
   9 -10  -8 1211.48   38.20
 -10   1  -8 1201.28   30.60
   1   9  -8 1221.88   34.10
   1   9  -8 1188.38   32.20
 -10   1  -8 1224.98   41.70
  -9  10   8 1238.48   30.20
  -1  -9   8 1264.97   35.70
  10  -1   8 1270.57   38.00
  10  -1   8 1305.77   44.50
  10  -1   8 1259.17   33.50
  -9  10   8 1273.37   38.60
 -10   4  -8  703.93   25.70
   6 -10  -8  710.03   23.50
 -10   4  -8  708.63   27.70
   4   6  -8  680.43   21.10
  10  -4   8  680.43   29.50
  -6  10   8  672.03   17.30
  -6  10   8  692.23   26.80
  -4  -6   8  696.33   22.10
  -6  10   8  679.03   22.80
  10  -4   8  668.13   21.20
  -4  -6   8  692.43   22.70
  -4  -6   8  670.23   27.90
  10  -4   8  709.03   27.80
 -10   7  -8  261.37   15.40
 -10   7  -8  293.37   11.70
  -7  -3   8  244.48   11.80
  -3  10   8  268.27   15.60
  10  -7   8  284.27   12.20
  -7  -3   8  272.47   11.80
  -3  10   8  265.27    8.50
  10  -7   8  275.37   17.40
  -3  10   8  268.57   10.00
 -10  10  -8   61.29    5.60
 -10  10  -8   59.49    7.40
 -10   0   8   48.30    5.20
   0  10   8   71.69    8.50
 -10   0   8   56.59    4.40
   0  10   8   54.89    4.00
  10 -10   8   56.99    5.60
  10 -10   8   35.10   10.80
 -10   0   8   61.79    5.40
  13  -3  -8  410.56   23.00
 -10  13  -8  418.26   22.60
  10 -13   8  421.56   17.70
   3  10   8  391.86   22.50
 -13   3   8  434.56   16.60
 -13   3   8  418.16   17.50
 -13   3   8  405.16   23.10
  10 -13   8  464.45   26.60
   3  10   8  429.46   14.90
   3  10   8  427.66   14.60
 -13   3   8  440.96   17.40
  16  -6  -8  250.27   18.50
 -10  16  -8  238.88   17.70
  -6 -10  -8  247.48   18.80
  10 -16   8  209.48   18.70
 -16   6   8  221.28   14.50
 -16   6   8  220.18   12.50
   6  10   8  225.58   11.20
  10 -16   8  236.98   13.40
  17 -11  -8  113.89   12.30
 -11  -6  -8  106.69   12.80
   6 -17   8  112.29    9.30
 -17  11   8  100.49   11.30
  11   6   8  123.19    8.70
 -11  -3  -8   79.09    4.60
  -3  14  -8   75.69    8.10
  14 -11  -8   69.59    8.80
 -11  -3  -8   84.69   10.30
 -11  -3  -8   76.29    4.70
 -14  11   8   83.39    6.20
 -14  11   8   93.19   10.50
 -14  11   8   95.59   10.30
   3 -14   8   93.49    8.10
  11   3   8   95.19    6.70
   0  11  -8 1462.95   40.10
   0  11  -8 1504.05   52.29
  11 -11  -8 1454.65   45.50
 -11   0  -8 1438.16   35.80
 -11   0  -8 1492.75   36.20
 -11   0  -8 1479.15   49.60
  11   0   8 1499.85   39.20
   0 -11   8 1455.95   41.50
 -11  11   8 1488.55   36.50
  11   0   8 1438.96   50.89
  11   0   8 1466.85   42.40
 -11  11   8 1478.65   45.60
   3   8  -8  575.64   19.40
   3   8  -8  589.84   17.20
 -11   3  -8  604.14   17.80
 -11   3  -8  600.24   26.10
   8 -11  -8  577.04   21.80
 -11   3  -8  584.24   17.70
  -8  11   8  567.04   21.90
  -3  -8   8  546.55   20.30
  -8  11   8  550.54   15.70
  11  -3   8  537.55   26.90
  -3  -8   8  521.55   23.30
  11  -3   8  558.14   23.60
  -8  11   8  550.44   24.10
  11  -3   8  542.15   18.80
 -11   6  -8  274.47   11.60
 -11   6  -8  249.38   15.90
  -6  -5   8  293.57   12.70
  -5  11   8  283.67   12.20
  11  -6   8  308.97   17.90
  -6  -5   8  268.17   22.00
  11  -6   8  291.37   12.60
  -5  11   8  300.17   17.00
  -5  11   8  297.17    9.20
  -6  -5   8  296.37   13.40
 -11   9  -8  761.02   23.90
 -11   9  -8  769.82   30.50
  -2  11   8  767.22   30.90
  11  -9   8  734.93   24.20
  -2  11   8  752.72   20.20
  -9  -2   8  775.62   24.80
  -9  -2   8  793.12   24.30
  11  -9   8  735.73   45.10
 -11  12  -8   25.10    5.70
   1  11   8   14.50    5.10
   1  11   8    6.50    2.00
 -12   1   8   10.50    2.80
   1  11   8    9.70    2.20
  11 -12   8   10.20    3.10
 -12   1   8   11.40    2.90
 -12   1   8    9.70    3.00
  11 -12   8   14.20    5.10
  15  -4  -8  248.28   18.00
 -11  15  -8  284.67   19.10
  11 -15   8  229.68   18.90
 -15   4   8  236.58   13.00
 -15   4   8  229.68   13.50
   4  11   8  232.58   11.20
   4  11   8  235.98   11.10
  11 -15   8  242.88   13.30
 -11  18  -8   43.10    9.30
  18  -7  -8   45.10    9.40
  -7 -11  -8   58.99   12.10
  11 -18   8   73.29   17.00
 -18   7   8   44.80    8.20
  11 -18   8   82.19   14.00
   7  11   8   57.79    6.10
 -18   7   8   56.99    6.60
 -12  -4  -8  266.47   19.90
 -12  -4  -8  272.47    9.90
 -12  -4  -8  276.07    9.80
  16 -12  -8  282.77   19.10
  -4  16  -8  275.27   16.30
   4 -16   8  261.37   14.60
  12   4   8  253.07   13.10
 -16  12   8  254.77   12.40
  12   4   8  262.77   11.50
 -16  12   8  261.07   18.70
  -1  13  -8   39.40    5.40
 -12  -1  -8   32.10    3.30
 -12  -1  -8   31.50    7.60
  -1  13  -8   33.70    5.50
  13 -12  -8   32.70    6.50
 -12  -1  -8   32.10    3.40
 -13  12   8   24.40    3.70
   1 -13   8   22.30    4.60
 -13  12   8   23.10    5.70
  12   1   8   23.60    4.30
  12   1   8   31.80    5.40
   2  10  -8  843.32   25.60
 -12   2  -8  840.92   24.20
   2  10  -8  821.82   30.00
 -12   2  -8  857.81   24.20
  10 -12  -8  879.81   30.50
 -12   2  -8  887.31   34.80
  12  -2   8  871.01   26.40
 -10  12   8  887.21   23.60
  12  -2   8  846.42   36.70
  -2 -10   8  917.51   27.90
  -2 -10   8  715.73   31.70
 -10  12   8  874.91   31.00
  -2 -10   8  913.71   28.70
  12  -2   8  872.61   30.80
 -12   5  -8  227.18   15.40
   7 -12  -8  220.78   11.60
   5   7  -8  213.88   10.70
   5   7  -8  229.08    9.50
 -12   5  -8  216.88   10.10
  12  -5   8  234.18   11.30
  12  -5   8  242.58   17.60
  -7  12   8  243.28   12.40
  12  -5   8  221.28   14.80
  -5  -7   8  240.58   11.70
  -7  12   8  244.98   15.50
  -5  -7   8  229.48   12.10
  -7  12   8  231.68    8.50
 -12   8  -8 1139.59   31.80
 -12   8  -8 1112.79   39.90
  -8  -4   8 1152.68   34.00
  -4  12   8 1094.09   39.70
  -8  -4   8 1122.19   33.30
  -4  12   8 1091.89   27.80
  12  -8   8 1143.89   32.70
 -12  11  -8  327.47   19.50
  12 -11   8  325.07   14.70
  -1  12   8  353.86   20.20
  12 -11   8  313.87   20.60
 -11  -1   8  320.27   14.10
  -1  12   8  332.77   13.30
 -11  -1   8  311.67   13.10
 -11  -1   8  316.97   19.10
  14  -2  -8  509.75   26.90
 -12  14  -8  503.25   26.30
  12 -14   8  461.75   27.10
  12 -14   8  497.35   19.80
 -14   2   8  469.15   19.30
   2  12   8  460.95   16.60
 -14   2   8  471.05   19.40
  17  -5  -8  134.99   14.10
 -12  17  -8  147.79   14.60
  12 -17   8  137.29   15.10
 -17   5   8  139.49   11.00
  12 -17   8  146.09   10.70
   5  12   8  139.19    9.30
 -17   5   8  144.89   10.40
   5  12   8  158.88    9.30
 -13  -5  -8  369.96   25.30
 -13  -5  -8  386.86   12.70
  -5  18  -8  375.56   21.30
  18 -13  -8  376.06   26.50
 -18  13   8  386.56   24.30
  13   5   8  380.16   17.50
   5 -18   8  376.46   18.50
 -13  -2  -8  108.99    6.50
  -2  15  -8  100.89    9.40
  15 -13  -8  102.99   10.80
 -13  -2  -8  109.89    6.40
 -13  -2  -8  113.89   12.50
  13   2   8  112.09    8.30
   2 -15   8  129.69    9.80
 -15  13   8  129.59   13.00
 -15  13   8  129.89    8.10
  13   2   8  116.19    8.50
  12 -13  -8  695.53   28.00
 -13   1  -8  684.93   20.70
   1  12  -8  693.73   24.30
 -13   1  -8  658.13   31.10
   1  12  -8  733.53   27.30
 -13   1  -8  688.33   21.10
  13  -1   8  678.93   26.30
 -12  13   8  675.63   28.30
  13  -1   8  689.13   23.20
  -1 -12   8  711.93   25.30
  -1 -12   8  693.13   31.00
 -12  13   8  665.53   20.70
   4   9  -8   13.60    3.00
 -13   4  -8    9.20    2.30
 -13   4  -8   16.30    5.40
   9 -13  -8   10.30    3.20
 -13   4  -8    8.70    2.40
  -4  -9   8   15.70    3.60
  13  -4   8   25.20    7.30
  13  -4   8   11.30    3.80
  -9  13   8    9.70    3.90
  -4  -9   8   19.70    4.80
  -4  -9   8   10.70    3.30
  13  -4   8   18.70    5.00
  -9  13   8   22.00    5.10
  -9  13   8   18.10    3.70
   7   6  -8  386.26   14.10
 -13   7  -8  364.36   14.70
  -7  -6   8  376.86   20.90
  13  -7   8  366.06   22.30
  13  -7   8  401.66   16.20
  -7  -6   8  398.96   16.90
  -6  13   8  390.26   21.00
  -7  -6   8  363.16   15.70
  -6  13   8  385.96   15.50
  -6  13   8  395.06   12.60
 -13  10  -8  137.39   15.90
 -10  -3   8  139.59    7.80
  13 -10   8  118.99    8.50
 -10  -3   8  134.89   11.90
 -10  -3   8  131.49    9.30
  -3  13   8  142.39   12.40
  13 -10   8  128.19   12.50
 -10  -3   8  139.49    8.90
 -13  13  -8  709.63   32.10
   0  13   8  662.53   20.90
  13 -13   8  679.63   33.00
 -13   0   8  669.13   24.40
 -13   0   8  685.73   23.40
  13 -13   8  671.73   24.20
  16  -3  -8  404.56   24.80
 -13  16  -8  384.86   24.40
  13 -16   8  378.06   17.80
 -16   3   8  373.16   18.10
  13 -16   8  366.16   24.60
   3  13   8  381.66   15.60
 -16   3   8  385.36   18.00
 -14  -3  -8  459.95   15.60
 -14  -3  -8  454.05   30.10
  17 -14  -8  479.65   26.00
 -14  -3  -8  476.35   16.00
   3 -17   8  565.04   32.50
  14   3   8  464.45   19.70
  14   3   8  456.65   18.50
 -17  14   8  470.25   27.60
 -14   0  -8    7.40    2.30
 -14   0  -8   -0.60    1.70
 -14   0  -8    9.80    2.40
  14 -14  -8   11.90    3.50
   0  14  -8    7.90    3.30
 -14  14   8    4.30    2.00
  14   0   8    4.40    3.00
  14   0   8    3.10    2.00
 -14  14   8    3.20    3.00
   0 -14   8    6.40    2.80
 -14   3  -8  204.08   16.00
  11 -14  -8  216.28   13.50
 -14   3  -8  202.28    9.80
   3  11  -8  202.58   11.00
 -14   3  -8  215.28   10.20
   3  11  -8  197.08   11.70
 -11  14   8  193.48   15.10
 -11  14   8  189.48   13.40
  14  -3   8  199.48   13.60
  -3 -11   8  189.88   17.50
 -11  14   8  201.78    9.30
  14  -3   8  191.78   10.90
  -3 -11   8  200.58   12.10
 -14   6  -8  177.38    9.60
   8 -14  -8  178.28   10.40
 -14   6  -8  177.98   14.40
   6   8  -8  182.28    9.70
  -8  14   8  231.88   16.10
  -8  14   8  196.58    8.50
  14  -6   8  224.88   15.40
  -6  -8   8  188.58   14.40
  -6  -8   8  202.88   11.80
  14  -6   8  196.78   10.90
   9   5  -8  176.58    9.80
 -14   9  -8  197.88   15.30
  -5  14   8  178.98   14.40
  14  -9   8  163.38   10.20
  -9  -5   8  176.88   11.00
  -5  14   8  184.58    8.30
  14  -9   8  183.88   14.80
  -9  -5   8  166.48   16.80
 -14  12  -8  449.76   26.90
 -14  12  -8  433.96   24.60
 -12  -2   8  443.16   19.10
  -2  14   8  453.55   15.60
 -12  -2   8  445.86   17.50
  14 -12   8  468.95   19.10
  14 -12   8  452.95   25.80
 -14  15  -8  201.08   16.90
 -15   1   8  214.18   12.80
  14 -15   8  191.88   12.20
   1  14   8  209.58   10.60
 -15   1   8  223.18   13.10
  14 -15   8  229.38   19.00
  -1  16  -8  269.37   16.30
 -15  -1  -8  272.57   26.30
  16 -15  -8  270.87   18.60
 -15  -1  -8  269.67   12.00
 -15  -1  -8  270.67   11.80
  15   1   8  297.37   15.40
  15   1   8  302.47   15.00
   1 -16   8  314.27   16.80
 -15   2  -8  717.43   22.70
   2  13  -8  730.43   26.20
 -15   2  -8  745.23   23.20
 -15   2  -8  744.03   34.40
  13 -15  -8  706.33   29.20
  -2 -13   8  713.83   26.60
 -13  15   8  689.73   30.30
  15  -2   8  739.43   25.40
  15  -2   8  716.03   29.20
 -13  15   8  695.53   22.30
   5  10  -8   95.99    7.60
 -15   5  -8   85.59   10.40
 -15   5  -8  102.09    7.20
  10 -15  -8   98.69    8.20
 -15   5  -8  112.69    7.50
  15  -5   8  107.09    8.10
 -10  15   8   98.19    6.30
 -10  15   8   96.49    9.40
  -5 -10   8   93.69    8.30
  15  -5   8  101.69   10.00
 -10  15   8   95.49   11.10
   8   7  -8  361.76   15.00
 -15   8  -8  333.77   20.90
  -7  15   8  313.77   20.80
  -7  15   8  315.87   12.10
  -8  -7   8  335.87   16.20
  15  -8   8  285.27   14.30
  15  -8   8  345.17   20.70
 -15  11  -8    2.30    3.20
 -11  -4   8    7.50    2.90
  15 -11   8    9.10    3.00
  15 -11   8    4.70    3.40
  -4  15   8    6.80    2.30
 -11  -4   8    9.80    2.70
 -15  14  -8  232.98   18.50
  15 -14   8  221.88   13.00
 -14  -1   8  237.28   12.90
  15 -14   8  239.78   18.90
  -1  15   8  242.98   11.20
 -14  -1   8  222.88   13.50
 -15  17  -8   88.89   12.20
 -17   2   8   82.59    8.40
  15 -17   8   67.19   11.80
  15 -17   8   82.19    8.30
 -17   2   8   85.69    8.70
 -16   1  -8  266.47   23.70
   1  15  -8  266.67   15.40
  15 -16  -8  215.58   15.90
 -16   1  -8  209.88   14.20
  -1 -15   8  237.08   14.60
  16  -1   8  219.98   14.50
 -15  16   8  253.67   12.30
  16  -1   8  241.08   13.50
   4  12  -8  501.45   20.30
 -16   4  -8  479.65   20.60
 -16   4  -8  524.65   28.00
  12 -16  -8  507.05   22.50
  16  -4   8  490.75   20.00
  16  -4   8  494.95   24.10
  -4 -12   8  479.65   21.20
 -12  16   8  487.55   24.00
 -12  16   8  496.45   17.40
   9 -16  -8  310.57   14.40
 -16   7  -8  282.57   13.50
   7   9  -8  321.07   14.80
 -16   7  -8  296.87   20.30
  -7  -9   8  296.17   15.60
  -9  16   8  297.17   12.20
  16  -7   8  298.27   14.80
  16  -7   8  319.57   19.60
  10   6  -8  152.28   10.30
 -16  10  -8  133.99   13.60
  -6  16   8  158.78    8.40
  16 -10   8  155.78   10.40
  16 -10   8  157.08   14.40
 -10  -6   8  173.38   11.50
 -16  13  -8  418.06   25.40
  16 -13   8  387.46   17.90
 -13  -3   8  393.26   18.80
 -13  -3   8  410.96   17.60
  16 -13   8  398.86   24.60
  -3  16   8  378.96   15.10
 -16  16  -8   13.20    6.20
   0  16   8   13.00    3.90
 -16   0   8   17.50    5.00
  16 -16   8   25.60    5.20
 -16   0   8   24.50    5.70
  16 -16   8   22.80    7.20
  14 -17  -8   98.79   10.10
 -17   3  -8  113.79    8.20
 -17   3  -8  119.09    8.20
 -17   3  -8   67.39   18.80
   3  14  -8  123.09   10.20
  17  -3   8  110.49   10.40
 -14  17   8   98.19   11.50
 -14  17   8   98.09    7.50
  17  -3   8  113.39    9.30
   6  11  -8  478.55   20.30
 -17   6  -8  468.95   18.70
 -17   6  -8  456.65   26.80
  11 -17  -8  493.35   21.00
  17  -6   8  499.75   25.30
  17  -6   8  501.15   20.50
  -6 -11   8  499.05   21.80
 -11  17   8  468.05   17.20
   9   8  -8  317.07   15.90
 -17   9  -8  284.77   20.20
  -9  -8   8  285.57   15.70
  17  -9   8  281.67   19.20
  -8  17   8  297.87   12.60
  17  -9   8  276.97   14.80
 -17  12  -8  208.78   17.70
  17 -12   8  211.78   17.50
  17 -12   8  226.68   13.10
  -5  17   8  211.08   10.60
 -12  -5   8  200.48   13.10
 -17  15  -8  195.08   17.70
  -2  17   8  173.48   10.10
 -15  -2   8  167.08   11.30
  17 -15   8  170.58   11.80
  17 -15   8  170.48   16.20
 -18   5  -8   44.70   10.40
   5  13  -8   47.80    7.50
 -18   5  -8   53.39    5.80
 -13  18   8   56.39    6.20
  18  -5   8   74.39    9.00
  -5 -13   8   64.89    8.00
 -18   8  -8  187.88   16.50
  10 -18  -8  147.79    9.90
   8  10  -8  164.38   11.60
 -10  18   8  154.38   10.30
  -8 -10   8  176.78   14.40
  18  -8   8  167.88   14.70
  18  -8   8  171.68   11.30
 -18  11  -8  202.88   17.90
  11   7  -8  196.08   13.20
  -7  18   8  186.08   11.70
  18 -11   8  196.58   16.60
  18 -11   8  219.48   17.30
 -11  -7   8  208.58   16.10
   0   0   9 4835.22  105.19
   0   0   9 4797.32  103.29
  -1  -1  -9 1374.46   37.10
   1   1   9 1446.16   32.80
  -2   1   9 1427.26   33.10
  -2   1   9 1464.25   41.70
   1   1   9 1431.96   37.70
  -2   1  -9 1493.45   37.90
  -1   2   9 1497.65   33.50
  -1  -1   9 1509.55   35.80
  -1   2   9 1489.05   37.50
   2  -1   9 1473.45   39.10
  -1  -1   9 1529.85   44.30
   2  -1   9 1482.55   35.40
  -1   2   9 1503.05   41.80
  -2   4  -9  744.83   20.50
  -2  -2  -9  760.62   25.30
  -2   4  -9  724.33   19.40
  -4   2   9  793.42   20.00
   2   2   9  810.02   26.10
   2   2   9  812.62   19.40
   2  -4   9  811.92   22.30
  -4   2   9  827.32   28.20
   0   3  -9  552.44   13.20
  -3   0  -9  560.54   19.70
   0  -3   9  512.15   16.10
  -3   3   9  506.25   13.10
  -3   3   9  503.75   21.30
  -3   3   9  497.25   16.00
   3   0   9  505.35   19.20
   3   0   9  522.35   14.60
  -3   3  -9  622.74   19.60
  -3   3  -9  625.14   15.40
   0   3   9  663.93   22.10
   0   3   9  650.93   21.60
   3  -3   9  681.33   18.90
   0   3   9  658.93   15.40
  -3   0   9  654.73   24.80
  -3   0   9  658.53   18.10
  -3   6  -9  256.77   10.40
  -3  -3  -9  244.48   13.50
  -3   6  -9  255.77    9.70
  -6   3   9  262.17    9.00
  -6   3   9  263.97    9.80
  -6   3   9  267.97    9.30
   3  -6   9  246.38   10.80
   3   3   9  260.27    8.40
  -6   3   9  248.08   14.30
   3   3   9  261.07   14.00
  -1   5  -9 1052.29   26.30
  -4  -1  -9 1030.60   32.40
  -5   4   9 1036.10   33.30
   1  -5   9 1033.00   28.40
  -5   4   9 1053.99   28.00
   4   1   9 1045.70   25.80
  -5   4   9 1063.39   24.60
  -5   4   9 1052.39   24.80
   4   1   9 1023.50   32.80
  -2  -2   9  972.30   26.00
  -2   4   9  982.10   29.80
  -2  -2   9  997.00   33.40
  -2   4   9  994.00   28.50
   4  -2   9  981.00   25.50
   4  -2   9  969.90   30.30
  -1  -4  -9  317.97   15.00
  -4   5  -9  305.57   10.40
  -4   5  -9  306.67   12.50
  -5   1   9  319.07   11.20
   4  -5   9  317.67   12.10
  -5   1   9  318.37   10.70
  -5   1   9  329.77   16.70
   1   4   9  311.37    8.60
   1   4   9  331.17   13.10
   1   4   9  338.77   15.30
  -4   8  -9  266.57   11.90
  -4  -4  -9  247.78   14.60
  -4   8  -9  274.67   10.90
   4  -8   9  251.07   11.50
   4   4   9  243.98   11.10
  -8   4   9  248.38    9.40
  -8   4   9  242.88   10.10
   4   4   9  259.27   15.10
  -8   4   9  258.97   11.10
   4   4   9  242.88    8.80
  -8   4   9  257.97    9.80
  -8   4   9  229.68   14.30
  -5  -2  -9 1596.94   46.90
  -2   7  -9 1603.54   38.50
  -2   7  -9 1621.94   40.20
  -7   5   9 1595.74   46.60
   2  -7   9 1568.04   41.20
   5   2   9 1594.34   37.90
  -7   5   9 1610.14   37.00
  -7   5   9 1603.34   40.90
   5   2   9 1555.14   47.10
  -5   1  -9  317.57   14.70
   1   4  -9  309.17    9.80
  -4   5   9  262.67   14.10
   5  -1   9  279.47   10.30
  -4   5   9  285.77   12.40
  -1  -4   9  286.27   11.50
   5  -1   9  303.37   15.20
  -5   4  -9 1445.36   39.20
  -5   4  -9 1441.66   33.60
  -1   5   9 1450.55   40.50
   5  -4   9 1427.86   36.20
  -1   5   9 1434.66   38.20
  -4  -1   9 1422.26   35.90
  -4  -1   9 1479.55   44.40
  -2  -5  -9  129.09   10.00
  -5   7  -9  128.09    9.90
  -7   2   9  122.79    6.50
   5  -7   9  111.99    7.20
   2   5   9  119.09    4.90
   2   5   9  121.49    9.60
  -7   2   9  122.99    6.40
  -7   2   9  123.19   10.20
   2   5   9  129.59    6.80
  -5  10  -9  627.54   20.50
  10  -5  -9  638.94   27.40
  -5  -5  -9  633.54   27.10
  -5  10  -9  644.34   23.10
   5   5   9  627.64   18.00
 -10   5   9  612.74   19.10
 -10   5   9  562.14   29.10
 -10   5   9  628.34   18.70
   5 -10   9  622.74   21.40
 -10   5   9  593.34   25.90
   5   5   9  597.04   26.40
  -3   9  -9  776.62   23.50
   9  -6  -9  769.52   29.90
  -6  -3  -9  790.12   30.30
  -3   9  -9  783.22   24.20
  -9   6   9  769.12   26.40
   3  -9   9  791.22   24.80
  -9   6   9  787.92   21.00
   6   3   9  776.52   21.40
   6   3   9  770.22   24.10
   6   3   9  780.32   30.60
  -9   6   9  750.12   29.00
   0   6  -9  983.50   26.70
  -6   0  -9  977.40   33.00
   6   0   9 1026.10   26.60
   6   0   9 1028.70   34.70
   0  -6   9 1040.00   29.20
  -6   6   9 1043.70   23.90
  -6   6   9 1042.00   30.10
  -6   6   9 1050.89   32.80
  -6   3  -9 1224.28   35.50
  -6   3  -9 1172.28   27.50
  -3  -3   9 1177.48   31.40
   6  -3   9 1187.18   30.60
  -3  -3   9 1165.88   38.90
  -3   6   9 1173.78   34.40
   6  -3   9 1147.29   37.00
  -3   6   9 1197.78   33.80
  -6   6  -9  913.31   29.00
  -6   6  -9  896.31   24.40
   0   6   9  909.31   25.50
   0   6   9  931.81   21.00
  -6   0   9  914.41   25.40
  -6   0   9  930.11   33.00
   6  -6   9  928.11   26.20
  -6   0   9  944.01   25.10
   0   6   9  912.21   30.80
   0   6   9  921.01   20.80
  -6   9  -9  717.03   21.80
  -3  -6  -9  708.83   28.50
  -6   9  -9  693.73   25.00
   3   6   9  694.33   28.00
  -9   3   9  690.53   28.20
   3   6   9  706.03   18.60
  -9   3   9  685.33   19.90
  -9   3   9  691.73   20.40
   6  -9   9  691.93   22.60
  -9   3   9  692.23   20.90
  -6  -6  -9   64.29    8.00
  -6  12  -9   62.99    7.10
  12  -6  -9   50.89    9.10
  -6  12  -9   51.19    5.50
   6 -12   9   54.89    5.70
   6   6   9   41.90    7.30
 -12   6   9   51.59    4.70
 -12   6   9   50.79    5.80
 -12   6   9   53.59    5.00
 -12   6   9   63.09    7.90
   6   6   9   52.39    4.40
  -4  11  -9  272.47   12.60
  11  -7  -9  280.57   17.00
  -4  11  -9  287.47   14.30
  -7  -4  -9  255.67   16.80
 -11   7   9  275.37   14.90
   7   4   9  267.47   10.70
   4 -11   9  268.67   15.60
 -11   7   9  293.17   10.90
   7   4   9  268.97   17.50
   7   4   9  277.77   11.10
 -11   7   9  278.37   16.60
  -7  -1  -9  525.85   22.80
  -1   8  -9  536.65   15.40
  -1   8  -9  543.75   17.50
   7   1   9  499.45   19.90
  -8   7   9  524.55   14.50
  -8   7   9  516.75   19.70
   7   1   9  499.55   23.40
   1  -8   9  522.45   18.70
  -8   7   9  525.95   21.90
   7   1   9  524.45   16.30
   2   5  -9  527.85   16.40
  -7   2  -9  533.45   14.00
  -7   2  -9  537.15   22.00
  -7   2  -9  529.55   14.00
  -5   7   9  567.94   20.70
   7  -2   9  578.14   17.30
  -2  -5   9  583.04   18.90
  -5   7   9  585.24   21.10
   7  -2   9  565.94   24.10
  -7   5  -9 1406.46   40.50
  -7   5  -9 1411.86   34.10
  -5  -2   9 1379.66   36.20
   7  -5   9 1378.66   36.10
  -5  -2   9 1411.96   44.60
  -5  -2   9 1417.26   35.80
  -2   7   9 1414.76   41.50
  -2   7   9 1353.56   36.10
  -7   8  -9  829.12   24.20
  -7   8  -9  832.62   28.30
   1   7   9  834.72   20.60
  -8   1   9  831.02   24.30
  -8   1   9  841.42   23.90
   7  -8   9  867.91   25.70
   1   7   9  836.42   30.70
  -8   1   9  855.91   32.40
   1   7   9  846.32   20.50
  -4  -7  -9  587.14   26.90
  -7  11  -9  584.24   20.00
  -7  11  -9  570.14   23.40
 -11   4   9  548.85   18.20
   4   7   9  552.24   25.80
   4   7   9  561.04   16.70
 -11   4   9  555.54   18.80
 -11   4   9  550.54   19.30
 -11   4   9  540.75   25.40
  14  -7  -9  195.08   15.50
  -7  14  -9  193.78   13.90
  -7  14  -9  229.38   18.70
  -7  -7  -9  185.78   15.50
   7 -14   9  211.78   12.30
 -14   7   9  211.08   11.00
 -14   7   9  212.88   13.20
   7   7   9  192.88    9.80
  -5  13  -9  178.08   10.60
  -5  13  -9  201.88   13.10
  13  -8  -9  171.28   14.00
  -8  -5  -9  196.58   15.40
   8   5   9  186.28    9.40
 -13   8   9  193.38   14.40
   8   5   9  181.88   15.10
   5 -13   9  180.28   11.00
 -13   8   9  185.18    9.10
 -13   8   9  180.98   12.70
  -2  10  -9  302.57   12.90
  -2  10  -9  303.27   12.50
  -2  10  -9  312.67   13.50
  -8  -2  -9  310.27   18.10
  10  -8  -9  326.97   17.60
 -10   8   9  303.07   16.70
   8   2   9  286.37   17.90
   2 -10   9  307.47   13.90
   8   2   9  294.87   11.70
 -10   8   9  277.97   11.80
   8   2   9  306.97   13.60
  -8   1  -9  225.68   14.30
   1   7  -9  228.28   10.10
  -8   1  -9  222.38    7.10
  -8   1  -9  224.88    7.10
  -7   8   9  267.67   13.70
   8  -1   9  255.37   10.40
   8  -1   9  256.57   16.00
   8  -1   9  269.87   14.70
  -7   8   9  240.08    7.60
  -7   8   9  245.88   15.90
  -1  -7   9  250.07   11.80
  -8   4  -9  195.98    8.00
  -8   4  -9  194.28   12.30
  -4  -4   9  214.98   10.30
  -4   8   9  195.28   10.20
   8  -4   9  207.28   14.10
  -4   8   9  217.18   12.60
  -4  -4   9  209.08    9.80
   8  -4   9  221.78    9.80
  -8   7  -9  656.53   20.10
  -8   7  -9  666.93   25.20
  -1   8   9  678.83   16.10
  -7  -1   9  684.23   21.30
  -1   8   9  649.34   18.60
  -1   8   9  672.33   16.20
  -7  -1   9  675.03   20.70
  -1   8   9  676.53   26.70
   8  -7   9  666.83   21.50
  -8  10  -9  440.86   16.30
  -8  10  -9  433.56   20.00
 -10   2   9  426.76   21.80
   2   8   9  425.66   21.50
   8 -10   9  408.56   16.60
 -10   2   9  429.16   15.40
 -10   2   9  431.16   16.00
   2   8   9  419.86   13.10
  -8  13  -9  290.37   17.40
  -5  -8  -9  281.97   19.20
  13  -5  -9  298.07   19.40
 -13   5   9  308.77   14.70
   5   8   9  325.07   20.10
   5   8   9  317.77   12.20
 -13   5   9  320.97   13.30
   8 -13   9  321.17   15.10
 -13   5   9  324.67   14.00
  -8  -8  -9 1288.47   49.99
  16  -8  -9 1297.97   48.80
  -8  16  -9 1315.27   46.80
 -16   8   9 1268.07   37.60
   8 -16   9 1282.07   39.70
 -16   8   9 1289.37   42.50
   8   8   9 1297.77   36.40
  -6  15  -9  387.46   21.00
  -9  -6  -9  384.96   23.70
  15  -9  -9  381.96   22.60
 -15   9   9  393.46   15.50
 -15   9   9  396.66   20.60
   6 -15   9  378.46   17.70
  12  -9  -9  389.26   20.80
  -9  -3  -9  386.06   21.90
  -3  12  -9  396.06   16.70
   9   3   9  381.26   22.30
   3 -12   9  392.66   17.00
 -12   9   9  376.76   20.50
   9   3   9  392.66   14.80
 -12   9   9  392.66   13.80
 -12   9   9  434.66   21.10
   9   3   9  393.46   15.00
  -9   0  -9  693.13   16.80
  -9   0  -9  705.43   29.20
  -9   0  -9  675.63   16.70
   9  -9  -9  683.23   26.60
   0   9  -9  684.03   21.90
   9   0   9  690.43   21.20
   0  -9   9  702.43   23.50
  -9   9   9  705.73   26.50
  -9   9   9  692.43   25.80
   9   0   9  699.63   25.10
  -9   9   9  677.03   18.40
   9   0   9  654.83   29.30
  -9   3  -9  587.44   16.60
  -9   3  -9  587.54   24.50
   3   6  -9  588.94   18.50
  -6   9   9  546.75   26.10
   9  -3   9  597.44   19.00
   9  -3   9  545.85   25.80
  -6   9   9  603.24   14.60
  -6   9   9  597.74   23.40
   9  -3   9  627.44   25.80
  -3  -6   9  585.64   20.30
  -9   6  -9   99.89    8.80
  -9   6  -9  111.09    6.40
  -6  -3   9  103.49    7.20
   9  -6   9  102.39    6.90
   9  -6   9   92.19   10.30
  -6  -3   9   97.49    6.70
  -3   9   9  109.69    9.30
  -3   9   9  101.89    6.30
  -9   9  -9  326.27   13.50
  -9   9  -9  322.57   17.10
  -9   0   9  363.46   14.50
   0   9   9  351.06   19.10
   9  -9   9  345.17   14.60
   0   9   9  343.27   10.60
  -9   0   9  343.37   13.60
   0   9   9  349.07   10.50
  -3  -9  -9  240.78   16.90
  -9  12  -9  250.77   15.70
   3   9   9  263.37   10.30
 -12   3   9  246.38   11.50
 -12   3   9  252.17   12.20
   3   9   9  246.08    9.80
   9 -12   9  246.78   12.70
   3   9   9  248.48   17.10
 -12   3   9  227.58   16.80
  15  -6  -9  178.88   15.40
  -6  -9  -9  141.59   13.90
  -9  15  -9  176.28   14.20
 -15   6   9  160.38   11.20
 -15   6   9  154.88   10.00
   9 -15   9  176.88   11.40
   6   9   9  160.28    8.90
  -7  17  -9   96.49   10.80
 -10  -7  -9  135.69   15.00
  -7  17  -9  125.69   12.10
  17 -10  -9  114.99   12.50
 -17  10   9  120.19   11.40
   7 -17   9  113.49   10.60
  10   7   9  122.39    8.60
 -10  -4  -9  437.06   24.80
  -4  14  -9  415.16   19.30
  14 -10  -9  398.06   22.50
  10   4   9  450.55   15.10
 -14  10   9  430.76   22.50
   4 -14   9  439.16   19.00
  10   4   9  451.15   19.50
 -14  10   9  452.75   16.10
  -1  11  -9  226.78   11.60
  11 -10  -9  215.88   14.40
  -1  11  -9  216.28   10.50
 -10  -1  -9  240.38   16.20
 -10  -1  -9  206.68    6.80
 -10  -1  -9  217.88    6.90
  10   1   9  212.88   11.70
  10   1   9  184.98   15.30
 -11  10   9  214.58   14.10
   1 -11   9  209.78   11.80
 -11  10   9  200.68    8.70
  10   1   9  196.78   10.00
 -10   2  -9  513.85   24.00
   8 -10  -9  550.74   22.20
 -10   2  -9  533.95   18.10
   2   8  -9  527.65   18.20
 -10   2  -9  506.95   15.40
  10  -2   9  551.94   23.10
  -8  10   9  557.54   14.90
  -2  -8   9  531.35   19.80
  -8  10   9  545.75   23.10
  10  -2   9  552.74   18.30
  -8  10   9  537.75   21.60
  10  -2   9  517.75   26.10
 -10   5  -9   98.59    9.30
 -10   5  -9  112.79    6.30
  10  -5   9  111.39    7.20
  -5  -5   9  100.89    7.10
  -5  -5   9   97.89    7.30
  -5  10   9  100.89    4.20
  -5  10   9   95.79    9.00
  -5  10   9  108.99    7.40
  10  -5   9  109.39   10.60
 -10   8  -9  699.73   21.90
 -10   8  -9  714.93   28.20
  -8  -2   9  715.13   23.40
  10  -8   9  693.53   23.00
  -2  10   9  697.33   18.00
  -8  -2   9  727.63   22.70
  -2  10   9  718.13   28.70
  10  -8   9  701.03   38.10
 -10  11  -9  113.29    7.80
 -10  11  -9  113.09   10.30
   1  10   9   92.09    5.40
  10 -11   9   96.39    7.60
   1  10   9   85.59    9.80
 -11   1   9  101.99    7.50
 -11   1   9   97.49   10.10
 -11   1   9   98.29    7.60
  10 -11   9  104.09   12.10
   1  10   9   99.79    5.40
 -10  14  -9  340.17   20.10
  14  -4  -9  319.07   21.20
 -14   4   9  323.07   14.30
  10 -14   9  347.07   16.20
 -14   4   9  333.07   15.20
   4  10   9  323.47   12.80
   4  10   9  316.77   12.90
 -14   4   9  328.17   15.10
  -7 -10  -9   53.59    9.90
 -10  17  -9   68.89    9.60
 -17   7   9   54.79    6.60
  10 -17   9   70.39   19.30
   7  10   9   59.19    5.70
 -17   7   9   56.19    7.10
  10 -17   9   67.29    8.10
  -5  16  -9  198.08   13.90
  16 -11  -9  196.98   16.20
 -11  -5  -9  193.48   16.90
   5 -16   9  221.78   13.40
 -16  11   9  229.88   16.70
 -16  11   9  236.98   14.70
  11   5   9  219.48   11.70
  -2  13  -9  157.28   10.50
  13 -11  -9  131.99   11.80
  -2  13  -9  128.69   10.10
 -11  -2  -9  138.39    5.30
 -11  -2  -9  136.69    5.30
 -11  -2  -9  136.29   13.10
 -13  11   9  152.68   12.70
   2 -13   9  141.79   10.00
 -13  11   9  148.09    7.90
  11   2   9  139.89    8.80
   1  10  -9  206.78    9.20
 -11   1  -9  204.78   15.40
   1  10  -9  208.88   11.00
 -11   1  -9  219.28    8.50
  10 -11  -9  208.68   13.60
 -11   1  -9  217.48    8.50
  -1 -10   9  223.58   12.20
 -10  11   9  228.58    9.40
 -10  11   9  231.68   14.50
  11  -1   9  224.58   16.80
  11  -1   9  234.68   13.60
 -10  11   9  243.98   14.30
  11  -1   9  232.98   11.00
 -11   4  -9  805.42   31.90
 -11   4  -9  822.02   22.90
   4   7  -9  797.12   24.40
 -11   4  -9  811.02   22.80
  11  -4   9  815.32   31.50
  -4  -7   9  822.12   32.80
  11  -4   9  847.92   35.00
  -7  11   9  820.92   31.10
  -7  11   9  805.52   26.90
  -4  -7   9  810.02   26.50
  11  -4   9  813.72   25.00
  -7  11   9  787.42   20.30
  -4  -7   9  797.62   25.70
 -11   7  -9  198.48   13.80
 -11   7  -9  187.38    9.20
  11  -7   9  168.18   14.60
  -4  11   9  161.58   12.60
  -7  -4   9  166.28   10.00
  -4  11   9  166.78    6.40
  -4  11   9  173.08    8.40
  11  -7   9  185.78   10.00
 -11  10  -9  619.44   26.50
 -11  10  -9  605.24   20.50
 -10  -1   9  548.35   20.60
  11 -10   9  608.84   30.00
 -10  -1   9  586.24   20.50
  -1  11   9  572.94   32.30
  -1  11   9  573.04   16.60
  11 -10   9  587.94   21.10
 -11  13  -9  277.97   13.80
 -11  13  -9  272.47   17.90
  11 -13   9  275.97   20.50
  11 -13   9  287.77   14.40
   2  11   9  283.47   11.20
 -13   2   9  281.07   13.90
 -13   2   9  282.87   12.60
   2  11   9  280.37   11.40
 -13   2   9  281.27   13.20
 -11  16  -9  190.98   15.90
  16  -5  -9  171.68   16.00
 -16   5   9  188.38   11.70
   5  11   9  173.08    9.60
  11 -16   9  155.78   16.90
 -16   5   9  173.68   11.80
  11 -16   9  177.28   11.80
  -3  15  -9  181.98   12.10
 -12  -3  -9  169.58   15.50
  15 -12  -9  177.48   14.60
 -12  -3  -9  181.88    6.30
  12   3   9  174.78   10.50
 -15  12   9  182.48   15.10
  12   3   9  168.88    9.50
 -15  12   9  172.18    9.60
   3 -15   9  188.88   12.20
 -12   0  -9   47.70    9.60
   0  12  -9   56.59    5.70
   0  12  -9   56.29    5.90
 -12   0  -9   50.19    3.90
 -12   0  -9   55.69    4.10
 -12  12   9   48.00    4.40
 -12  12   9   52.59    9.80
  12   0   9   49.00    6.00
   0 -12   9   54.59    6.30
  12   0   9   52.19    5.40
 -12   3  -9  360.76   12.90
   3   9  -9  367.16   15.20
   9 -12  -9  362.36   17.30
 -12   3  -9  368.56   13.10
 -12   3  -9  368.76   20.70
  12  -3   9  362.46   15.20
  -9  12   9  362.56   11.90
  -3  -9   9  371.96   21.20
  12  -3   9  337.57   21.90
  -3  -9   9  373.66   16.60
  -9  12   9  367.06   17.70
  -9  12   9  349.57   19.40
  12  -3   9  376.36   19.20
  -3  -9   9  378.96   20.00
 -12   6  -9  336.67   13.30
 -12   6  -9  335.47   19.20
  -6  12   9  346.17   14.60
  -6  -6   9  332.97   14.60
  -6  12   9  350.66   19.30
  12  -6   9  335.97   23.20
  -6  12   9  343.87   10.70
  -6  -6   9  341.27   19.90
  -6  -6   9  331.87   15.30
 -12   9  -9  744.33   31.00
 -12   9  -9  738.23   23.60
  -3  12   9  758.42   20.00
  -3  12   9  752.02   33.30
  -9  -3   9  703.23   33.00
  12  -9   9  723.63   33.00
  -9  -3   9  755.62   24.60
  12  -9   9  734.13   24.70
  -9  -3   9  750.22   25.40
 -12  12  -9  190.68   10.90
 -12  12  -9  176.48   21.20
  12 -12   9  229.68   18.20
   0  12   9  209.98    9.00
 -12   0   9  202.28   11.70
   0  12   9  208.68   24.60
  12 -12   9  187.68   11.40
 -12  15  -9  564.14   28.50
 -15   3   9  525.55   20.90
  12 -15   9  556.14   22.40
  12 -15   9  561.94   31.50
   3  12   9  555.24   19.00
   3  12   9  558.74   18.80
 -15   3   9  572.34   22.20
 -13  -4  -9  420.76   26.70
  17 -13  -9  384.26   23.60
   4 -17   9  366.66   18.60
 -17  13   9  362.36   23.10
  13   4   9  367.76   17.00
  14 -13  -9   10.20    4.40
 -13  -1  -9    8.80    4.70
 -13  -1  -9    9.30    3.20
 -13  -1  -9    9.60    2.00
  -1  14  -9   11.40    3.90
   1 -14   9   13.40    3.70
 -14  13   9   15.50    3.20
  13   1   9   14.20    3.70
  13   1   9   21.20    4.40
  11 -13  -9  583.84   24.60
   2  11  -9  585.64   19.30
 -13   2  -9  562.84   28.10
   2  11  -9  559.64   21.00
 -13   2  -9  590.24   18.20
 -13   2  -9  581.64   18.10
  -2 -11   9  584.74   22.70
 -11  13   9  556.94   24.80
  13  -2   9  592.74   24.50
  13  -2   9  588.04   20.80
 -11  13   9  579.64   17.80
 -11  13   9  573.04   27.90
 -13   5  -9   90.89    6.30
   5   8  -9   92.19    7.40
 -13   5  -9   91.79    9.80
  13  -5   9   86.89   11.20
  -8  13   9   91.09    7.80
  13  -5   9  102.49    7.50
  -8  13   9   99.59   10.40
  -8  13   9   90.09    5.20
  -5  -8   9   88.59    7.60
 -13   8  -9  359.36   14.80
 -13   8  -9  357.86   20.80
  -5  13   9  381.16   21.30
  13  -8   9  380.76   16.00
  13  -8   9  367.16   21.70
  -5  13   9  370.06   12.10
  -8  -5   9  364.96   16.50
 -13  11  -9  293.37   18.90
  13 -11   9  323.07   15.20
  -2  13   9  321.87   11.70
 -11  -2   9  304.97   15.10
  -2  13   9  384.16   32.70
  13 -11   9  336.07   21.90
 -13  14  -9  438.86   24.60
  13 -14   9  409.86   26.10
   1  13   9  449.26   15.80
  13 -14   9  428.56   18.80
 -14   1   9  424.36   18.90
 -14   1   9  431.56   17.00
 -13  17  -9   95.89   12.00
 -17   4   9   93.89    8.60
 -17   4   9   78.79    7.70
  13 -17   9   88.49   15.50
  13 -17   9   92.09    8.70
  -2  16  -9  290.17   16.30
 -14  -2  -9  283.67   10.50
 -14  -2  -9  250.27   22.20
  16 -14  -9  284.37   19.20
  14   2   9  275.67   13.90
 -16  14   9  295.57   21.10
  14   2   9  282.37   14.30
   2 -16   9  212.18   19.80
  13 -14  -9  226.38   15.20
 -14   1  -9  236.88   10.20
 -14   1  -9  247.48   18.40
 -14   1  -9  243.58   10.30
 -13  14   9  223.68   15.90
  -1 -13   9  233.18   13.80
  14  -1   9  218.78   13.80
 -13  14   9  226.68   10.50
  14  -1   9  220.48   12.10
 -14   4  -9  162.28    8.40
 -14   4  -9  160.88   13.90
   4  10  -9  154.28    9.70
   4  10  -9  155.78    8.20
 -14   4  -9  142.29    8.20
  10 -14  -9  167.28   11.20
  -4 -10   9  131.49    9.90
 -10  14   9  136.19    7.20
 -10  14   9  142.79   11.00
  14  -4   9  129.49   11.60
 -10  14   9  144.19   13.00
  14  -4   9  133.59    9.10
 -14   7  -9  238.08   11.40
 -14   7  -9  247.18   17.10
  -7  14   9  234.08   17.00
  14  -7   9  237.18   16.80
  -7  -7   9  240.08   13.40
  14  -7   9  234.08   12.40
  -7  14   9  232.88   12.20
 -14  10  -9  184.28   10.90
 -14  10  -9  225.38   16.70
  -4  14   9  222.58    9.30
  14 -10   9  201.28   16.70
 -10  -4   9  222.28   12.90
  14 -10   9  240.38   12.70
 -14  13  -9  252.67   18.30
 -13  -1   9  258.77   14.30
  -1  14   9  268.27   11.40
  14 -13   9  279.87   14.50
  14 -13   9  277.87   20.50
 -13  -1   9  253.77   11.80
 -14  16  -9  320.67   22.30
 -16   2   9  332.47   16.90
   2  14   9  334.37   14.30
 -16   2   9  341.77   16.20
  14 -16   9  319.17   23.60
  14 -16   9  296.07   20.10
  15 -15  -9  232.88   16.60
 -15   0  -9  227.28   10.30
 -15   0  -9  224.98   10.10
   0  15  -9  222.48   13.60
 -15  15   9  238.58   11.70
  15   0   9  247.28   14.40
  15   0   9  241.38   13.20
 -15   3  -9  536.35   28.60
   3  12  -9  550.14   19.70
 -15   3  -9  557.04   18.70
 -15   3  -9  555.64   18.70
  12 -15  -9  549.15   25.00
  15  -3   9  554.64   21.20
 -12  15   9  533.75   18.00
 -12  15   9  520.65   24.80
  15  -3   9  567.24   25.30
  -3 -12   9  530.25   22.40
 -15   6  -9  249.97   11.80
 -15   6  -9  248.58   11.70
   9 -15  -9  236.68   12.90
 -15   6  -9  236.38   17.60
  15  -6   9  230.88   12.70
  -9  15   9  236.48   14.00
  -6  -9   9  238.68   13.80
  15  -6   9  238.98   16.60
  -9  15   9  223.48    9.80
 -15   9  -9  167.68   10.00
 -15   9  -9  165.58   14.50
  15  -9   9  162.38   10.70
  -9  -6   9  185.78   12.00
  15  -9   9  163.88   14.60
  -6  15   9  173.98    8.30
 -15  12  -9   77.49   10.40
  15 -12   9  102.89   12.20
  15 -12   9  101.49    8.40
 -12  -3   9   92.19    8.60
  -3  15   9  106.79    6.60
 -15  15  -9  121.69   13.60
 -15   0   9  118.69   10.00
 -15   0   9  130.59    8.70
  15 -15   9  136.09   14.90
 -16   2  -9  226.08   11.20
 -16   2  -9  256.37   11.60
   2  14  -9  268.97   14.10
  14 -16  -9  261.47   16.50
  16  -2   9  240.58   15.50
 -14  16   9  255.87   12.00
  -2 -14   9  228.38   18.20
  16  -2   9  262.67   14.00
   5  11  -9  196.48   10.70
  11 -16  -9  200.18   12.90
 -16   5  -9  227.98   17.80
  16  -5   9  228.08   15.90
  -5 -11   9  201.88   13.10
 -11  16   9  207.78    9.90
  16  -5   9  228.38   12.60
 -11  16   9  203.18   14.40
 -16   8  -9  419.86   17.20
 -16   8  -9  406.06   24.40
  16  -8   9  425.36   18.50
  16  -8   9  434.66   24.20
  -8  16   9  416.86   14.80
  -8  -8   9  429.66   19.70
 -16  11  -9   60.59   10.80
  -5  16   9   50.49    4.90
 -11  -5   9   43.40    6.80
  16 -11   9   57.89    6.60
  16 -11   9   49.60   10.10
 -16  14  -9   93.49   11.80
 -14  -2   9   84.49    6.60
  -2  16   9   83.09    6.60
 -14  -2   9   97.19    9.20
  16 -14   9   82.29   13.90
  16 -14   9   90.69   11.70
 -17   4  -9   75.39    6.50
  13 -17  -9   63.69    8.00
 -17   4  -9   84.89   11.70
 -17   4  -9   82.99    7.00
   4  13  -9   81.19    7.80
 -13  17   9   72.69    6.40
  17  -4   9   64.39    7.30
  -4 -13   9   74.39    8.00
 -13  17   9   91.69   11.00
  17  -4   9   78.69    9.20
  10 -17  -9  226.88   12.60
 -17   7  -9  216.28   18.10
   7  10  -9  219.38   11.70
 -17   7  -9  218.98   11.80
 -10  17   9  226.18   10.60
  17  -7   9  231.78   13.20
  -7 -10   9  240.08   14.50
  17  -7   9  225.68   16.90
 -17  10  -9  154.28   14.90
  17 -10   9  157.48   15.10
  17 -10   9  162.78   11.20
  -7  17   9  173.38    9.00
 -10  -7   9  165.58   11.90
 -17  13  -9  374.36   24.70
  -4  17   9  377.96   16.10
  17 -13   9  384.26   24.80
  17 -13   9  377.56   18.20
  -1   0 -10 1915.91   46.10
   1   0  10 1884.71   46.80
  -1   1  10 1908.61   52.29
   1   0  10 1840.02   43.10
  -1   1  10 1851.01   44.40
  -1   1  10 1860.61   42.70
  -2  -1 -10  710.43   23.90
  -3   2  10  769.52   19.40
   2   1  10  756.62   19.40
   1  -3  10  755.22   21.60
  -3   2  10  759.42   27.40
   2   1  10  766.22   24.90
  -2   2 -10 1338.37   33.50
   0   2  10 1355.66   35.90
  -2   0  10 1280.87   40.50
   2  -2  10 1307.37   32.70
  -2   0  10 1320.97   32.20
   0   2  10 1320.17   30.30
   0   2  10 1282.67   38.40
  -2   5 -10  508.15   14.70
  -3  -2 -10  500.15   20.50
   3   2  10  538.35   14.70
  -5   3  10  554.94   15.10
  -5   3  10  542.65   22.50
  -5   3  10  558.74   14.90
   2  -5  10  530.15   17.50
   3   2  10  488.55   24.30
  -3   1 -10  221.28   10.50
  -2   3  10  180.48    8.80
  -2   3  10  174.38    5.90
  -1  -2  10  178.98    8.10
   3  -1  10  172.28    7.40
  -1  -2  10  185.48   12.70
  -2   3  10  174.18   11.00
   3  -1  10  163.68   10.00
  -1  -3 -10  491.55   19.50
  -3   4 -10  511.65   16.60
  -3   4 -10  496.45   13.30
   3  -4  10  528.45   16.90
  -4   1  10  577.44   23.40
   1   3  10  563.84   20.50
   1   3  10  528.95   19.80
   1   3  10  560.34   13.80
  -4  -3 -10  488.95   21.30
  -3   7 -10  477.55   16.50
  -3   7 -10  490.25   15.40
   4   3  10  439.46   18.30
  -7   4  10  495.95   15.00
   3  -7  10  494.75   17.60
  -7   4  10  510.75   14.60
  -7   4  10  498.65   16.00
   4   3  10  500.85   22.00
  -7   4  10  483.05   21.80
  -4   0 -10  295.97   14.00
   0   4 -10  293.37    8.70
  -4   4  10  276.97    8.30
   0  -4  10  270.27   11.30
   4   0  10  268.77   14.20
   4   0  10  275.87    9.90
  -4   4  10  260.37   14.20
  -4   4  10  274.07   11.20
  -4   3 -10  790.22   24.10
   4  -3  10  736.93   21.30
  -3  -1  10  735.73   28.60
  -1   4  10  734.63   24.30
  -1   4  10  758.02   25.20
  -3  -1  10  782.32   21.60
  -1   4  10  749.03   17.40
  -4   6 -10  421.26   13.20
  -4   6 -10  436.06   15.20
  -2  -4 -10  408.46   18.70
   2   4  10  419.56   18.70
  -6   2  10  413.06   13.60
   4  -6  10  415.76   15.20
   2   4  10  417.26   11.60
  -6   2  10  422.16   13.30
   2   4  10  422.16   16.00
  -6   2  10  397.06   19.70
  -4   9 -10  160.28    9.00
  -5  -4 -10  157.08   12.30
  -4   9 -10  169.58    8.80
   4  -9  10  175.88   10.00
   5   4  10  183.18    9.40
  -9   5  10  171.98    8.70
  -9   5  10  169.78    9.30
  -9   5  10  185.38    8.00
   5   4  10  166.38   12.90
  -9   5  10  170.38   12.60
   5   4  10  166.88    7.40
  -9   5  10  183.88    8.30
  -1   6 -10 2355.16   54.19
  -5  -1 -10 2411.36   63.19
  -6   5  10 2309.77   56.49
   5   1  10 2347.77   53.99
  -6   5  10 2361.96   52.49
   1  -6  10 2366.66   57.49
   5   1  10 2350.66   63.89
  -6   5  10 2386.36   63.49
  -6   5  10 2350.36   52.19
  -5   2 -10  643.24   22.60
   5  -2  10  596.44   23.40
   5  -2  10  577.44   17.80
  -3   5  10  593.54   22.10
  -2  -3  10  639.14   26.10
  -2  -3  10  591.64   18.90
  -3   5  10  605.74   20.90
  -5   5 -10 1276.77   36.30
  -5   5 -10 1279.57   31.40
   5  -5  10 1351.36   34.80
   0   5  10 1325.47   39.40
  -5   0  10 1319.77   43.00
   0   5  10 1328.07   36.30
  -5   0  10 1357.86   33.40
  -5   0  10 1349.27   33.90
  -3  -5 -10  312.07   17.40
  -5   8 -10  341.17   12.60
  -5   8 -10  342.97   14.30
  -8   3  10  323.37   11.80
   3   5  10  314.07   10.20
   5  -8  10  329.47   13.90
   3   5  10  306.57   12.10
   3   5  10  334.57   17.50
  -8   3  10  327.27   18.10
  -8   3  10  335.37   12.30
  -5  11 -10  394.26   16.90
  -6  -5 -10  352.96   20.50
  -5  11 -10  371.56   15.10
 -11   6  10  375.56   13.50
   5 -11  10  368.46   16.30
   6   5  10  380.66   13.40
 -11   6  10  382.36   20.70
 -11   6  10  375.86   14.10
   6   5  10  357.96   22.40
 -11   6  10  389.76   16.30
  -6  -2 -10  286.07   16.40
  -2   8 -10  291.47   11.60
  -8   6  10  279.47   12.60
   6   2  10  296.87   10.80
   6   2  10  290.47   16.80
   2  -8  10  292.67   13.10
  -8   6  10  277.17   15.80
   6   2  10  286.17   14.20
  -8   6  10  283.07    9.70
  -6   1 -10  514.75   21.10
   1   5 -10  481.15   14.90
  -5   6  10  541.15   19.20
  -1  -5  10  502.65   17.80
   6  -1  10  491.55   22.00
   6  -1  10  523.55   16.10
  -5   6  10  542.15   21.20
  -5   6  10  520.45   12.70
  -6   4 -10  913.21   21.90
  -6   4 -10  916.51   29.10
  -2   6  10  891.91   27.80
  -4  -2  10  887.91   25.70
  -2   6  10  906.81   30.50
   6  -4  10  919.71   25.60
  -4  -2  10  909.01   33.50
  -6   7 -10  495.25   18.60
   1   6  10  452.45   20.60
   1   6  10  455.85   15.60
  -7   1  10  471.65   15.80
  -7   1  10  459.55   15.30
  -7   1  10  447.26   22.00
   6  -7  10  458.35   16.80
   1   6  10  461.45   12.20
  -4  -6 -10  278.27   17.30
  -6  10 -10  295.87   14.30
  -6  10 -10  269.57   11.90
 -10   4  10  226.98   15.60
   4   6  10  263.07    9.70
 -10   4  10  269.77   11.00
 -10   4  10  266.57   11.40
   6 -10  10  263.77   18.40
   4   6  10  262.87   16.60
  -6  13 -10  185.28   10.80
  13  -7 -10  194.88   15.50
  -7  -6 -10  201.08   15.80
  -6  13 -10  202.58   13.00
 -13   7  10  188.78    9.50
 -13   7  10  184.68   10.00
 -13   7  10  202.58   12.10
   6 -13  10  198.58   11.80
   7   6  10  192.38    9.50
  -3  10 -10  332.17   13.70
  -7  -3 -10  354.06   19.70
  -3  10 -10  333.27   13.20
  -3  10 -10  337.97   13.60
 -10   7  10  332.87   16.10
   7   3  10  311.47   19.00
 -10   7  10  333.77   11.70
 -10   7  10  335.47   15.00
 -10   7  10  344.07   18.60
   7   3  10  337.87   12.40
   7   3  10  339.77   14.10
   3 -10  10  336.47   15.10
   0   7 -10  584.94   17.80
  -7   0 -10  624.24   24.80
   0  -7  10  573.74   20.00
   7   0  10  561.14   17.60
   7   0  10  540.05   23.00
   7   0  10  549.85   24.90
  -7   7  10  563.04   23.00
  -7   7  10  561.84   14.90
  -7   7  10  549.05   20.60
  -7   3 -10  262.37   14.20
  -7   3 -10  258.67    7.60
  -7   3 -10  263.47    7.60
   7  -3  10  288.47   16.30
  -3  -4  10  275.77   11.90
  -4   7  10  251.97   15.40
  -4   7  10  262.57   16.30
  -3  -4  10  272.47   16.60
   7  -3  10  264.27   10.90
  -7   6 -10  587.64   17.30
  -7   6 -10  575.64   22.00
  -6  -1  10  578.54   25.80
  -1   7  10  593.04   19.00
  -6  -1  10  586.54   18.70
  -1   7  10  583.04   23.50
  -6  -1  10  576.24   19.00
   7  -6  10  603.44   19.50
  -7   9 -10  335.67   16.10
  -7   9 -10  334.07   13.40
   7  -9  10  344.37   14.70
  -9   2  10  360.86   13.80
   2   7  10  350.66   10.80
   2   7  10  344.57   18.80
  -9   2  10  370.56   20.20
  -9   2  10  366.26   13.50
  -5  -7 -10  259.07   17.90
  -7  12 -10  254.17   14.80
 -12   5  10  285.07   12.00
   5   7  10  282.37   10.90
   7 -12  10  280.77   14.00
   5   7  10  260.77   17.70
 -12   5  10  269.37   12.40
 -12   5  10  273.67   12.30
  15  -8 -10  433.36   24.60
  -7  15 -10  387.96   20.80
  -8  -7 -10  385.56   24.20
   7 -15  10  375.66   18.10
 -15   8  10  385.26   19.00
 -15   8  10  406.16   16.00
   8   7  10  429.56   23.40
 -15   8  10  397.16   16.70
  -4  12 -10  325.97   14.50
  -4  12 -10  299.37   14.90
  -8  -4 -10  305.47   19.20
  12  -8 -10  319.97   19.40
   4 -12  10  315.87   15.20
 -12   8  10  303.77   18.40
   8   4  10  303.47   19.80
   8   4  10  312.17   12.00
 -12   8  10  303.07   11.90
   8   4  10  311.47   12.60
 -12   8  10  298.87   16.20
  -8  -1 -10  462.45   22.40
  -1   9 -10  431.46   15.80
   8   1  10  430.46   15.00
   8   1  10  403.56   22.10
  -9   8  10  436.66   13.10
   1  -9  10  403.06   19.70
   8   1  10  460.75   19.00
  -9   8  10  416.66   20.10
  -8   2 -10  630.74   26.00
   2   6 -10  618.44   19.10
   8  -2  10  659.93   28.00
   8  -2  10  669.23   20.30
  -6   8  10  651.73   24.00
  -6   8  10  657.23   15.70
  -2  -6  10  649.14   21.90
  -6   8  10  674.63   24.50
   8  -2  10  686.73   27.70
  -8   5 -10 1229.98   37.60
  -8   5 -10 1172.38   29.20
  -3   8  10 1155.48   37.20
  -5  -3  10 1164.78   32.00
  -5  -3  10 1185.88   32.80
   8  -5  10 1152.18   32.10
  -3   8  10 1131.39   32.60
  -8   8 -10  108.19    9.00
  -8   8 -10  100.59    6.60
  -8   0  10  129.09   11.40
   0   8  10  122.09    4.80
  -8   0  10  120.89    7.60
   8  -8  10  119.69    7.90
   0   8  10  115.99   10.20
  -8   0  10  128.89    7.50
   0   8  10  125.09    4.90
  -3  -8 -10  517.15   25.50
  -8  11 -10  523.45   22.60
  -8  11 -10  540.95   19.00
   3   8  10  528.05   15.80
   8 -11  10  499.85   19.60
 -11   3  10  524.65   18.70
 -11   3  10  469.55   31.10
   3   8  10  537.75   25.80
 -11   3  10  519.45   18.00
  -6  -8 -10  136.59   13.70
  -8  14 -10  129.99   11.60
  14  -6 -10  140.39   13.80
   6   8  10  152.38    8.20
 -14   6  10  147.19    8.80
 -14   6  10  155.78   10.10
   8 -14  10  131.09    9.90
 -14   6  10  140.59    9.70
  14  -9 -10  146.19   13.30
  -9  -5 -10  154.48   14.30
  -5  14 -10  144.19   11.00
  -5  14 -10  148.39   10.70
 -14   9  10  144.89   11.50
 -14   9  10  142.59    9.60
   9   5  10  160.58    9.00
   5 -14  10  144.89   10.30
  -9  -2 -10  770.72   32.50
  -2  11 -10  739.53   23.90
  -2  11 -10  741.63   24.60
  11  -9 -10  746.33   31.30
  -2  11 -10  751.82   23.10
 -11   9  10  762.32   27.70
   9   2  10  762.72   33.70
   9   2  10  811.12   25.90
 -11   9  10  787.42   21.80
 -11   9  10  800.42   31.80
   2 -11  10  787.52   26.70
   9   2  10  804.52   23.70
   1   8 -10  639.94   20.40
  -9   1 -10  623.34   27.40
   9  -1  10  643.34   28.90
  -8   9  10  639.84   24.90
  -8   9  10  633.04   16.80
  -8   9  10  653.33   24.90
   9  -1  10  642.14   20.30
  -1  -8  10  668.03   22.90
   9  -1  10  660.13   26.00
  -9   4 -10  266.47    9.50
  -9   4 -10  283.77   15.90
  -5   9  10  280.07   13.40
   9  -4  10  282.77   12.10
  -5   9  10  296.77   15.80
  -4  -5  10  262.27   12.10
   9  -4  10  260.37   17.10
  -4  -5  10  278.07   12.90
   9  -4  10  287.47   17.70
  -9   7 -10  459.75   15.50
  -9   7 -10  467.05   20.70
  -7  -2  10  449.86   16.50
   9  -7  10  467.45   17.20
  -7  -2  10  450.65   17.10
  -2   9  10  448.06   15.00
  -2   9  10  452.55   21.70
  -9  10 -10  114.09    9.50
  -9  10 -10  102.29    7.20
 -10   1  10   97.29    7.00
 -10   1  10   99.99   10.90
 -10   1  10  113.29    7.70
   9 -10  10   95.89    7.60
   1   9  10  114.49   11.40
   1   9  10  104.19    5.30
   1   9  10  106.99    5.20
  -4  -9 -10  126.19   12.50
  -9  13 -10  139.59   11.30
  -9  13 -10  118.99    8.60
   4   9  10  121.69    6.90
 -13   4  10  127.19    7.90
   9 -13  10  126.59    9.30
 -13   4  10  116.89    8.00
  -7  -9 -10  280.37   20.60
  16  -7 -10  298.67   25.40
  -9  16 -10  254.67   17.70
 -16   7  10  264.97   15.10
   7   9  10  273.57   12.50
   9 -16  10  255.37   15.20
 -16   7  10  252.37   13.50
  -6  16 -10  100.89   10.10
  -6  16 -10  106.59   10.30
 -10  -6 -10  106.69   12.80
  16 -10 -10   83.99   11.40
   6 -16  10  120.89   15.40
 -16  10  10   95.09    9.80
  10   6  10  119.89    8.30
  -3  13 -10  342.47   15.50
  13 -10 -10  332.47   20.10
  -3  13 -10  363.26   16.70
  -3  13 -10  378.26   19.20
 -10  -3 -10  332.77   21.40
  10   3  10  369.06   14.60
  10   3  10  350.76   14.90
   3 -13  10  372.36   17.30
 -13  10  10  380.46   20.20
 -13  10  10  355.16   13.50
  10 -10 -10   21.10    5.40
   0  10 -10   22.10    3.90
 -10   0 -10   23.90    6.60
  10   0  10   23.10    3.90
   0 -10  10   25.90    4.80
  10   0  10   31.80    5.90
 -10  10  10   31.10    6.40
  10   0  10   23.60    6.30
 -10  10  10   30.00    6.00
 -10  10  10   27.70    3.00
 -10   3 -10  961.90   24.70
 -10   3 -10  963.90   24.40
   3   7 -10  967.60   27.50
 -10   3 -10  928.01   35.00
  -3  -7  10 1031.70   34.50
  -7  10  10  969.10   33.70
  10  -3  10  979.00   28.20
  10  -3  10  958.30   38.10
  -7  10  10  946.31   31.50
  10  -3  10  981.80   35.50
  -7  10  10  984.40   23.20
  -3  -7  10  973.20   29.50
 -10   6 -10  152.78   11.70
 -10   6 -10  162.08    7.90
  10  -6  10  158.18   14.40
  -6  -4  10  170.88   11.00
  -4  10  10  154.58    8.70
  -4  10  10  155.68   11.80
  10  -6  10  161.68    9.20
  -6  -4  10  153.38    9.50
 -10   9 -10  675.53   27.60
 -10   9 -10  681.43   21.90
  -1  10  10  692.93   29.60
  10  -9  10  683.73   23.40
  -9  -1  10  665.63   22.90
  -9  -1  10  746.93   46.10
  -1  10  10  674.73   17.80
  -1  10  10  668.33   17.50
  10  -9  10  728.93   34.20
 -10  12 -10  232.38   15.20
  10 -12  10  216.38   12.30
   2  10  10  196.68    8.50
   2  10  10  191.88    8.70
 -12   2  10  206.98   11.40
   2  10  10  203.68   16.50
 -12   2  10  201.68   10.80
 -10  15 -10   94.89    9.90
  10 -15  10   68.69    7.40
 -15   5  10   76.99    6.80
 -15   5  10   90.39    7.70
   5  10  10   78.19    6.00
  15 -11 -10   88.29   10.80
  -4  15 -10  109.49    9.10
 -11  -4 -10  102.39   12.10
  -4  15 -10   90.79    8.90
 -15  11  10  102.09    7.10
   4 -15  10  105.99    9.00
  11   4  10   99.09    7.60
 -15  11  10   94.49   11.00
  -1  12 -10  151.08    9.60
  12 -11 -10  141.29   12.10
  -1  12 -10  152.68    8.40
 -11  -1 -10  170.08   14.20
  -1  12 -10  160.78    9.30
   1 -12  10  162.58   10.80
 -12  11  10  149.79    7.70
  11   1  10  171.98   10.60
 -12  11  10  146.39   11.40
  11   1  10  141.19    9.90
 -12  11  10  155.08   12.60
 -11   2 -10  372.36   21.20
   2   9 -10  357.96   14.90
 -11   2 -10  363.96   11.80
 -11   2 -10  360.06   11.50
  -9  11  10  377.26   11.80
  11  -2  10  394.36   23.30
  11  -2  10  400.46   19.60
  11  -2  10  386.26   15.20
  -9  11  10  364.86   19.10
  -2  -9  10  404.46   17.40
  -9  11  10  393.16   18.70
 -11   5 -10  269.27   16.70
 -11   5 -10  273.27   10.70
  -6  11  10  269.57    8.30
  -5  -6  10  259.07   13.30
  -5  -6  10  254.47   20.50
  -5  -6  10  260.87   12.70
  11  -5  10  250.17   12.10
  11  -5  10  291.47   18.10
  -6  11  10  278.07   13.40
  -6  11  10  271.67   16.50
 -11   8 -10  365.36   14.40
 -11   8 -10  363.46   19.60
  -3  11  10  392.36   20.70
  11  -8  10  410.86   16.40
  11  -8  10  423.36   24.10
  -8  -3  10  381.56   15.70
  -3  11  10  387.96   11.30
 -11  11 -10  199.68   14.10
 -11   0  10  197.18   10.80
   0  11  10  179.38   14.60
  11 -11  10  175.18   10.90
 -11   0  10  180.88   10.80
  11 -11  10  190.78   16.80
   0  11  10  182.28    7.80
 -11  14 -10  296.27   18.60
  11 -14  10  313.87   23.40
 -14   3  10  306.97   15.00
   3  11  10  288.97   12.10
  11 -14  10  311.07   15.70
 -14   3  10  281.27   12.60
   3  11  10  316.97   12.30
  14 -12 -10  220.58   16.20
 -12  -2 -10  217.98   17.50
  -2  14 -10  206.48   11.60
  12   2  10  197.38   11.00
   2 -14  10  185.48   12.30
 -14  12  10  201.58   16.10
 -14  12  10  190.48    9.70
  12   2  10  193.08   11.00
 -12   1 -10    6.20    1.60
   1  11 -10    8.30    2.70
 -12   1 -10    9.20    4.40
  11 -12 -10    8.60    4.20
 -12   1 -10    8.30    1.80
 -11  12  10   14.40    2.50
 -11  12  10   14.00    4.30
  12  -1  10   14.40    3.90
  12  -1  10   12.20    3.00
 -11  12  10   10.90    4.30
  -1 -11  10    8.30    3.20
   4   8 -10  321.87   13.80
 -12   4 -10  339.77   12.10
 -12   4 -10  312.97   11.60
 -12   4 -10  350.66   20.10
  12  -4  10  336.67   14.50
  -8  12  10  333.57   16.30
  12  -4  10  329.47   19.70
  12  -4  10  347.57   22.30
  -8  12  10  322.87   10.50
  -8  12  10  314.87   18.30
  -4  -8  10  314.57   15.40
 -12   7 -10   65.99    5.40
  -7  -5  10   75.19    9.80
  -5  12  10   75.39    4.10
  12  -7  10   62.69    6.00
  12  -7  10   74.49    9.50
  -7  -5  10   73.39    6.90
  -5  12  10   72.19   11.90
  -5  12  10   71.79    5.80
 -12  10 -10 1049.30   31.50
 -10  -2  10 1117.19   33.80
  -2  12  10 1085.59   41.40
  -2  12  10 1084.19   27.20
  12 -10  10 1122.49   44.70
  12 -10  10 1049.40   32.90
 -12  13 -10  232.28   16.60
 -13   1  10  266.67   14.00
  12 -13  10  263.47   14.00
   1  12  10  259.47   10.80
  12 -13  10  236.38   19.50
 -12  16 -10  218.98   17.10
  12 -16  10  235.08   20.40
 -16   4  10  224.78   13.40
  12 -16  10  251.17   14.50
   4  12  10  235.98   12.90
 -16   4  10  226.58   12.20
 -13   0 -10  187.98    9.60
  13 -13 -10  169.68   13.50
 -13   0 -10  175.78   15.50
 -13   0 -10  173.88    6.80
   0  13 -10  181.08    9.60
  13   0  10  170.38   10.30
 -13  13  10  174.88   13.70
 -13  13  10  178.28    8.90
   0 -13  10  163.18   11.50
  13   0  10  168.38   11.50
 -13  13  10  173.68   14.20
 -13   3 -10  206.88    8.90
   3  10 -10  194.88   10.80
 -13   3 -10  201.28   15.90
 -13   3 -10  200.98    8.70
 -10  13  10  190.58    8.30
 -10  13  10  165.28   15.80
 -10  13  10  201.68   13.30
  13  -3  10  185.38   10.70
  -3 -10  10  175.98   11.70
 -13   6 -10   65.09    5.50
 -13   6 -10   66.49    8.60
  13  -6  10   81.09    9.60
  -7  13  10   78.79    4.50
  13  -6  10   81.09    7.00
  -7  13  10   78.89    9.50
  -6  -7  10   73.79    7.30
  -7  13  10   77.79   12.90
 -13   9 -10  222.78   16.00
 -13   9 -10  217.88   11.10
  -9  -4  10  209.48   12.30
  13  -9  10  213.38   12.00
  -4  13  10  216.18    8.40
  13  -9  10  243.58   18.10
  -4  13  10  209.68   15.80
 -13  12 -10   92.69    9.10
 -13  12 -10   83.99   10.10
  13 -12  10   86.69   11.50
  -1  13  10  103.39    6.10
 -12  -1  10   92.29    8.20
  13 -12  10   97.09    8.40
 -13  15 -10  422.96   24.60
 -15   2  10  437.26   16.50
  13 -15  10  476.95   29.20
   2  13  10  436.96   16.10
 -15   2  10  425.46   19.40
  -1  15 -10  126.09    9.50
 -14  -1 -10  114.39    5.70
 -14  -1 -10   87.89    4.60
  15 -14 -10  110.39   11.80
 -14  -1 -10  103.59   13.30
 -15  14  10  103.19    7.40
  14   1  10  103.29    8.50
  14   1  10  114.29    9.20
   1 -15  10  109.69    9.70
 -14   2 -10  538.35   28.90
 -14   2 -10  536.45   16.80
 -14   2 -10  540.85   16.90
  12 -14 -10  525.65   24.20
  14  -2  10  559.04   21.00
 -12  14  10  542.05   17.60
  14  -2  10  548.85   24.90
 -12  14  10  520.75   25.00
  -2 -12  10  538.85   22.60
 -12  14  10  570.64   27.50
   5   9 -10  262.27   12.70
 -14   5 -10  262.07   11.30
 -14   5 -10  286.07   19.00
 -14   5 -10  253.57   11.30
  -9  14  10  247.88    9.80
  14  -5  10  256.67   17.20
  -9  14  10  245.88   14.30
  14  -5  10  259.17   13.20
  -5  -9  10  247.58   14.20
  -9  14  10  258.37   17.30
 -14   8 -10  154.28    9.30
 -14   8 -10  177.18   14.60
  14  -8  10  177.68   10.90
  -8  -6  10  172.78   11.40
  14  -8  10  174.78   15.10
  -6  14  10  171.18    7.60
 -14  11 -10   49.20    5.90
 -14  11 -10   58.39    9.90
  14 -11  10   37.30    8.90
  14 -11  10   36.60    5.90
 -11  -3  10   35.30    6.10
  -3  14  10   47.40    4.10
 -14  14 -10  147.89   13.80
  14 -14  10  162.88   16.60
   0  14  10  142.49    8.10
  14 -14  10  139.09   11.50
 -14   0  10  146.09   10.70
 -15   1 -10  167.98    8.10
 -15   1 -10  130.59   18.20
 -15   1 -10  159.38    7.80
   1  14 -10  178.68   11.10
  14 -15 -10  157.78   13.40
  -1 -14  10  186.48   12.60
  15  -1  10  162.28   11.90
 -14  15  10  174.58    9.50
  15  -1  10  176.58   11.20
 -15   4 -10  279.47   11.80
  11 -15 -10  292.47   16.50
 -15   4 -10  264.27   19.50
 -15   4 -10  287.57   12.00
  15  -4  10  302.77   14.60
 -11  15  10  279.57   16.70
 -11  15  10  271.17   11.20
  -4 -11  10  299.37   16.20
  15  -4  10  250.77   16.60
 -15   7 -10  437.96   19.70
 -15   7 -10  418.16   24.50
  -8  15  10  436.56   14.50
  15  -7  10  439.46   18.60
  15  -7  10  447.96   24.60
  -7  -8  10  450.55   20.10
 -15  10 -10  342.97   15.50
 -15  10 -10  349.77   21.60
  15 -10  10  340.37   22.20
  15 -10  10  343.97   16.30
  -5  15  10  323.07   12.10
 -10  -5  10  322.77   16.70
 -15  13 -10  102.19   12.10
  15 -13  10  137.79   15.90
  15 -13  10  129.79   11.60
  -2  15  10  116.29    7.10
 -13  -2  10  124.19   10.20
 -16   6 -10  197.88   16.90
 -10  16  10  203.18   13.40
[truncated: 47,882 more chars]
