# Supplementary material for: Silylamido supported dinitrogen heterobimetallic complexes: syntheses and their catalytic ability
Source: Natl Sci Rev. 2020 Dec 3;8(12):nwaa290. doi: 10.1093/nsr/nwaa290 (PMC8694672; doi:10.1093/nsr/nwaa290)
Supplement: nwaa290_Supplemental_Files [file nwaa290_supplemental_files.zip › Complex 4.cif]

data_global
_audit_creation_method                  'APEX3 v2017.3-0'

_publ_requested_journal                 ?

_publ_contact_author_name               ?
_publ_contact_author_address            
;
;
_publ_contact_author_email              ?
_publ_contact_author_fax                ?
_publ_contact_author_phone              ?

_publ_section_title                     
;
;
_publ_section_abstract                  
;
;
_publ_section_references                
;
;
_publ_section_comment                   
;
;

data_xsj_MoCl_9
_chemical_name_systematic               ?
_chemical_name_common                   ?
_chemical_formula_moiety                'C33 H54 Cl Mo N3 Si3'
_chemical_formula_sum                   'C33 H54 Cl Mo N3 Si3'
_chemical_formula_iupac                 ?
_chemical_formula_weight                708.45
_chemical_absolute_configuration        'ad'

_chemical_melting_point                 ?

_space_group_crystal_system             orthorhombic
_space_group_name_H-M_alt               'F d d 2'
_space_group_name_Hall                  'F 2 -2d'
loop_
    _space_group_symop_operation_xyz
    'x, y, z'
    '-x, -y, z'
    'x+1/4, -y+1/4, z+1/4'
    '-x+1/4, y+1/4, z+1/4'
    'x, y+1/2, z+1/2'
    '-x, -y+1/2, z+1/2'
    'x+1/4, -y+3/4, z+3/4'
    '-x+1/4, y+3/4, z+3/4'
    'x+1/2, y, z+1/2'
    '-x+1/2, -y, z+1/2'
    'x+3/4, -y+1/4, z+3/4'
    '-x+3/4, y+1/4, z+3/4'
    'x+1/2, y+1/2, z'
    '-x+1/2, -y+1/2, z'
    'x+3/4, -y+3/4, z+1/4'
    '-x+3/4, y+3/4, z+1/4'

_cell_length_a                          35.1737(14)
_cell_length_b                          35.6535(14)
_cell_length_c                          24.6351(11)
_cell_angle_alpha                       90
_cell_angle_beta                        90
_cell_angle_gamma                       90
_cell_volume                            30894.(2)
_cell_formula_units_Z                   32
_cell_measurement_reflns_used           9181
_cell_measurement_theta_min             2.5765
_cell_measurement_theta_max             27.7923
_cell_measurement_temperature           150.(2)

_exptl_crystal_description              Block
_exptl_crystal_colour                   Red
_exptl_crystal_size_max                 0.240
_exptl_crystal_size_mid                 0.200
_exptl_crystal_size_min                 0.180
_exptl_crystal_density_diffrn           1.219
_exptl_crystal_density_meas             ?
_exptl_crystal_density_method           'not measured'
_exptl_crystal_F_000                    11968

_exptl_absorpt_coefficient_mu           0.526
_exptl_absorpt_correction_type          Multi-Scan
_exptl_absorpt_process_details          
;
SADABS-2016/2 - Bruker AXS area detector scaling and absorption correction
;
_exptl_absorpt_correction_T_min         0.85
_exptl_absorpt_correction_T_max         0.91

_exptl_special_details                  
;
; 

_diffrn_ambient_temperature             150.(2)

_diffrn_source                          'Sealed x-ray tube'
_diffrn_source_type                     'Bruker IuS 3.0'

_diffrn_radiation_type                  'Mo K\a'
_diffrn_radiation_wavelength            0.71073
_diffrn_radiation_monochromator         ?

_diffrn_measurement_device_type         'Bruker D8 Venture Photon II'
_diffrn_measurement_method              '\f and \w scans'

_diffrn_detector_area_resol_mean        7.3910

_diffrn_reflns_number                   211774
_diffrn_reflns_av_R_equivalents         0.0713
_diffrn_reflns_av_unetI/netI            0.0339
_diffrn_reflns_theta_min                2.58
_diffrn_reflns_theta_max                28.32
_diffrn_reflns_theta_full               28.32
_diffrn_measured_fraction_theta_max     0.997
_diffrn_measured_fraction_theta_full    0.997
_diffrn_reflns_limit_h_min              -46
_diffrn_reflns_limit_h_max              46
_diffrn_reflns_limit_k_min              -47
_diffrn_reflns_limit_k_max              47
_diffrn_reflns_limit_l_min              -32
_diffrn_reflns_limit_l_max              32

_refine_special_details                 
;

Refined as a 2-component inversion twin.
;

_reflns_number_total                    19184
_reflns_number_gt                       17324
_reflns_threshold_expression            'I > 2\s(I)'

_refine_ls_structure_factor_coef        Fsqd
_refine_ls_matrix_type                  full
_refine_ls_R_factor_all                 0.0466
_refine_ls_R_factor_gt                  0.0357
_refine_ls_wR_factor_gt                 0.0774
_refine_ls_wR_factor_ref                0.0844
_refine_ls_goodness_of_fit_ref          1.138
_refine_ls_restrained_S_all             1.136
_refine_ls_number_reflns                19184
_refine_ls_number_parameters            960
_refine_ls_number_restraints            95
_refine_ls_number_constraints           ?
_refine_ls_hydrogen_treatment           constr
_refine_ls_weighting_scheme             calc
_refine_ls_weighting_details            
    'w=1/[\s^2^(Fo^2^)+(0.0123P)^2^+145.2415P] where P=(Fo^2^+2Fc^2^)/3'

_atom_sites_solution_hydrogens          geom
_atom_sites_solution_primary            other
_atom_sites_solution_secondary          ?

_refine_ls_shift/su_max                 0.003
_refine_ls_shift/su_mean                0.000
_refine_diff_density_max                0.511
_refine_diff_density_min                -0.423
_refine_ls_extinction_method            none
_refine_ls_extinction_coef              ?
_refine_ls_abs_structure_details        
;

Refined as an inversion twin.
;
_refine_ls_abs_structure_Flack          0.02(3)

loop_
    _atom_type_symbol
    _atom_type_description
    _atom_type_scat_dispersion_real
    _atom_type_scat_dispersion_imag
    _atom_type_scat_source
    C C 0.0033 0.0016 'International Tables Vol C Tables 4.2.6.8 and 6.1.1.4'
    H H 0.0000 0.0000 'International Tables Vol C Tables 4.2.6.8 and 6.1.1.4'
    Cl Cl 0.1484 0.1585
     'International Tables Vol C Tables 4.2.6.8 and 6.1.1.4'
    Na Na 0.0362 0.0249
     'International Tables Vol C Tables 4.2.6.8 and 6.1.1.4'
    Mo Mo -1.6832 0.6857
     'International Tables Vol C Tables 4.2.6.8 and 6.1.1.4'
    N N 0.0061 0.0033 'International Tables Vol C Tables 4.2.6.8 and 6.1.1.4'
    O O 0.0106 0.0060 'International Tables Vol C Tables 4.2.6.8 and 6.1.1.4'
    Si Si 0.0817 0.0704
     'International Tables Vol C Tables 4.2.6.8 and 6.1.1.4'

_computing_data_collection              ?
_computing_cell_refinement              'SAINT V8.38A (Bruker AXS Inc., 2017)'
_computing_data_reduction               'SAINT V8.38A (Bruker AXS Inc., 2017)'
_computing_structure_solution           'SHELXT 2014/5 (Sheldrick, 2014)'
_computing_structure_refinement         'SHELXL-2016/6 (Sheldrick, 2016)'
_computing_molecular_graphics           'shelXle (C.B. Huebschle, rev 833)'
_computing_publication_material         ?

loop_
    _atom_site_type_symbol
    _atom_site_label
    _atom_site_fract_x
    _atom_site_fract_y
    _atom_site_fract_z
    _atom_site_U_iso_or_equiv
    _atom_site_adp_type
    _atom_site_calc_flag
    _atom_site_refinement_flags_adp
    _atom_site_refinement_flags_occupancy
    _atom_site_refinement_flags_posn
    _atom_site_occupancy
    _atom_site_disorder_assembly
    _atom_site_disorder_group
    Mo Mo1 0.13358(2) 0.61922(2) 0.62923(2) 0.02453(8) Uani d . . . 1.0 . .
    Cl Cl1 0.07866(4) 0.61785(4) 0.57696(6) 0.0419(3) Uani d . . . 1.0 . .
    Si Si1 0.06791(5) 0.57205(4) 0.70176(6) 0.0414(4) Uani d . . . 1.0 . .
    Si Si2 0.11526(4) 0.71126(4) 0.61157(6) 0.0318(3) Uani d . . . 1.0 . .
    Si Si3 0.16024(4) 0.57462(4) 0.51400(6) 0.0342(3) Uani d . . . 1.0 . .
    N N1 0.11542(12) 0.58442(11) 0.68496(16) 0.0328(9) Uani d . . . 1.0 . .
    N N2 0.13564(11) 0.67305(10) 0.64581(15) 0.0268(8) Uani d . . . 1.0 . .
    N N3 0.16838(10) 0.60081(10) 0.57299(16) 0.0266(8) Uani d . . . 1.0 . .
    C C1 0.20584(13) 0.61332(13) 0.58705(19) 0.0287(9) Uani d . . . 1.0 . .
    C C2 0.22597(12) 0.59614(13) 0.6283(2) 0.0314(9) Uani d . . . 1.0 . .
    H H2 0.215159 0.575318 0.646726 0.038 Uiso calc U . R 1.0 . .
    C C3 0.26226(14) 0.60907(16) 0.6433(2) 0.0371(11) Uani d . . . 1.0 . .
    C C4 0.27759(14) 0.63954(17) 0.6153(2) 0.0437(13) Uani d . . . 1.0 . .
    H H4 0.30222 0.648318 0.62473 0.052 Uiso calc U . R 1.0 . .
    C C5 0.25772(15) 0.65735(16) 0.5739(2) 0.0426(12) Uani d . . . 1.0 . .
    C C6 0.22189(14) 0.64418(14) 0.5598(2) 0.0354(10) Uani d . . . 1.0 . .
    H H6 0.208089 0.656116 0.531509 0.042 Uiso calc U . R 1.0 . .
    C C7 0.28408(17) 0.59000(19) 0.6886(3) 0.0529(15) Uani d . . . 1.0 . .
    H H7A 0.278799 0.563019 0.687953 0.079 Uiso calc U . R 1.0 . .
    H H7B 0.276175 0.600462 0.723582 0.079 Uiso calc U . R 1.0 . .
    H H7C 0.311378 0.594195 0.68344 0.079 Uiso calc U . R 1.0 . .
    C C8 0.27455(18) 0.6907(2) 0.5453(3) 0.065(2) Uani d . . . 1.0 . .
    H H8A 0.301858 0.691995 0.552933 0.097 Uiso calc U . R 1.0 . .
    H H8B 0.262162 0.713636 0.558107 0.097 Uiso calc U . R 1.0 . .
    H H8C 0.270615 0.688118 0.506045 0.097 Uiso calc U . R 1.0 . .
    C C9 0.1286(3) 0.5341(2) 0.5318(3) 0.084(3) Uani d . . . 1.0 . .
    H H9A 0.114517 0.526123 0.499394 0.126 Uiso calc U . R 1.0 . .
    H H9B 0.110545 0.541826 0.559986 0.126 Uiso calc U . R 1.0 . .
    H H9C 0.144037 0.513223 0.545165 0.126 Uiso calc U . R 1.0 . .
    C C10 0.2069(2) 0.5572(2) 0.4899(3) 0.071(2) Uani d . . . 1.0 . .
    H H10A 0.203266 0.541631 0.457557 0.107 Uiso calc U . R 1.0 . .
    H H10B 0.218891 0.542167 0.518562 0.107 Uiso calc U . R 1.0 . .
    H H10C 0.223341 0.578516 0.480984 0.107 Uiso calc U . R 1.0 . .
    C C11 0.13901(19) 0.60273(18) 0.4590(2) 0.0505(15) Uani d . . . 1.0 . .
    H H11A 0.153994 0.62561 0.45368 0.076 Uiso calc U . R 1.0 . .
    H H11B 0.112875 0.609462 0.468747 0.076 Uiso calc U . R 1.0 . .
    H H11C 0.138884 0.588063 0.425367 0.076 Uiso calc U . R 1.0 . .
    C C12 0.14669(15) 0.56688(13) 0.71282(19) 0.0311(10) Uani d . . . 1.0 . .
    C C13 0.16713(14) 0.58626(14) 0.7519(2) 0.0335(10) Uani d . . . 1.0 . .
    H H13 0.160154 0.611263 0.760743 0.04 Uiso calc U . R 1.0 . .
    C C14 0.19790(17) 0.56951(16) 0.7784(2) 0.0402(12) Uani d . . . 1.0 . .
    C C15 0.20784(18) 0.53295(16) 0.7641(2) 0.0467(14) Uani d . . . 1.0 . .
    H H15 0.228944 0.521421 0.781483 0.056 Uiso calc U . R 1.0 . .
    C C16 0.1877(2) 0.51299(16) 0.7253(2) 0.0516(16) Uani d . . . 1.0 . .
    C C17 0.15730(18) 0.53017(14) 0.6991(2) 0.0431(13) Uani d . . . 1.0 . .
    H H17 0.14367 0.51699 0.671812 0.052 Uiso calc U . R 1.0 . .
    C C18 0.21993(18) 0.59056(18) 0.8211(3) 0.0524(15) Uani d . . . 1.0 . .
    H H18A 0.243815 0.599714 0.805439 0.079 Uiso calc U . R 1.0 . .
    H H18B 0.225494 0.573779 0.851557 0.079 Uiso calc U . R 1.0 . .
    H H18C 0.204833 0.611873 0.833942 0.079 Uiso calc U . R 1.0 . .
    C C19 0.1995(3) 0.47363(19) 0.7099(3) 0.083(3) Uani d . . . 1.0 . .
    H H19A 0.180707 0.462957 0.684916 0.125 Uiso calc U . R 1.0 . .
    H H19B 0.200911 0.458094 0.742694 0.125 Uiso calc U . R 1.0 . .
    H H19C 0.224424 0.474306 0.692271 0.125 Uiso calc U . R 1.0 . .
    C C20 0.0371(2) 0.61480(19) 0.7002(4) 0.070(2) Uani d . . . 1.0 . .
    H H20A 0.023971 0.616233 0.665109 0.105 Uiso calc U . R 1.0 . .
    H H20B 0.052812 0.637203 0.705149 0.105 Uiso calc U . R 1.0 . .
    H H20C 0.018227 0.613341 0.729415 0.105 Uiso calc U . R 1.0 . .
    C C21 0.04896(17) 0.53552(17) 0.6547(3) 0.0488(14) Uani d . . . 1.0 . .
    H H21A 0.050549 0.544625 0.617239 0.073 Uiso calc U . R 1.0 . .
    H H21B 0.02237 0.530225 0.663789 0.073 Uiso calc U . R 1.0 . .
    H H21C 0.06401 0.512526 0.658379 0.073 Uiso calc U . R 1.0 . .
    C C22 0.0676(2) 0.5533(3) 0.7716(3) 0.077(3) Uani d . . . 1.0 . .
    H H22A 0.084795 0.531747 0.77384 0.116 Uiso calc U . R 1.0 . .
    H H22B 0.041756 0.545407 0.781117 0.116 Uiso calc U . R 1.0 . .
    H H22C 0.076051 0.572827 0.796849 0.116 Uiso calc U . R 1.0 . .
    C C23 0.15614(14) 0.67978(12) 0.6956(2) 0.0312(10) Uani d . . . 1.0 . .
    C C24 0.19523(15) 0.68401(14) 0.6951(2) 0.0374(11) Uani d . . . 1.0 . .
    H H24 0.208819 0.682032 0.661894 0.045 Uiso calc U . R 1.0 . .
    C C25 0.21489(17) 0.69124(16) 0.7437(3) 0.0463(14) Uani d . . . 1.0 . .
    C C26 0.19434(19) 0.69304(15) 0.7916(2) 0.0478(14) Uani d . . . 1.0 . .
    H H26 0.207555 0.69745 0.824578 0.057 Uiso calc U . R 1.0 . .
    C C27 0.15533(18) 0.68868(14) 0.7931(2) 0.0433(13) Uani d . . . 1.0 . .
    C C28 0.13639(16) 0.68238(13) 0.7446(2) 0.0349(11) Uani d . . . 1.0 . .
    H H28 0.109508 0.67979 0.744724 0.042 Uiso calc U . R 1.0 . .
    C C29 0.25800(18) 0.6958(2) 0.7426(3) 0.0645(19) Uani d . . . 1.0 . .
    H H29A 0.267104 0.693771 0.705116 0.097 Uiso calc U . R 1.0 . .
    H H29B 0.269763 0.676131 0.76473 0.097 Uiso calc U . R 1.0 . .
    H H29C 0.264844 0.720454 0.757254 0.097 Uiso calc U . R 1.0 . .
    C C30 0.1339(2) 0.69013(18) 0.8461(2) 0.0578(17) Uani d . . . 1.0 . .
    H H30A 0.10656 0.691717 0.838751 0.087 Uiso calc U . R 1.0 . .
    H H30B 0.14196 0.712215 0.866773 0.087 Uiso calc U . R 1.0 . .
    H H30C 0.139247 0.66741 0.867111 0.087 Uiso calc U . R 1.0 . .
    C C31 0.06662(17) 0.71986(18) 0.6392(3) 0.0549(16) Uani d . . . 1.0 . .
    H H31A 0.05425 0.739747 0.618139 0.082 Uiso calc U . R 1.0 . .
    H H31B 0.06849 0.727562 0.677262 0.082 Uiso calc U . R 1.0 . .
    H H31C 0.05158 0.696792 0.636594 0.082 Uiso calc U . R 1.0 . .
    C C32 0.11369(19) 0.70237(17) 0.5375(2) 0.0484(14) Uani d . . . 1.0 . .
    H H32A 0.114269 0.726318 0.518033 0.073 Uiso calc U . R 1.0 . .
    H H32B 0.090265 0.688877 0.528484 0.073 Uiso calc U . R 1.0 . .
    H H32C 0.135719 0.687215 0.526939 0.073 Uiso calc U . R 1.0 . .
    C C33 0.14560(19) 0.75338(15) 0.6236(3) 0.0541(15) Uani d . . . 1.0 . .
    H H33A 0.171782 0.74792 0.612586 0.081 Uiso calc U . R 1.0 . .
    H H33B 0.145107 0.759811 0.662317 0.081 Uiso calc U . R 1.0 . .
    H H33C 0.135834 0.774516 0.602386 0.081 Uiso calc U . R 1.0 . .
    Mo Mo2 0.37696(2) 0.69606(2) 0.30502(2) 0.02263(9) Uani d . P . 0.8882(12)
     A 1
    Cl Cl2 0.38020(4) 0.74953(4) 0.25159(6) 0.0372(3) Uani d . P . 0.8882(12)
     A 1
    Si Si4 0.33247(4) 0.76268(4) 0.37795(7) 0.0309(3) Uani d . P D 0.8882(12)
     A 1
    Si Si5 0.47025(4) 0.71414(4) 0.28903(6) 0.0312(3) Uani d . P D 0.8882(12)
     A 1
    Si Si6 0.33074(4) 0.67203(4) 0.19030(6) 0.0314(3) Uani d . P D 0.8882(12)
     A 1
    N N4 0.35653(12) 0.71981(11) 0.37090(17) 0.0273(9) Uani d . P D 0.8882(12)
     A 1
    N N5 0.43156(12) 0.68433(11) 0.30306(19) 0.0285(9) Uani d . P D 0.8882(12)
     A 1
    N N6 0.34154(13) 0.66716(12) 0.25979(18) 0.0288(9) Uani d . P D 0.8882(12)
     A 1
    C C34 0.36754(16) 0.69835(15) 0.4177(2) 0.0277(11) Uani d . P D 0.8882(12)
     A 1
    C C35 0.34783(16) 0.66583(15) 0.4315(2) 0.0326(11) Uani d . P D 0.8882(12)
     A 1
    H H35 0.326824 0.658078 0.409967 0.039 Uiso calc U P R 0.8882(12) A 1
    C C36 0.35860(18) 0.64442(17) 0.4766(2) 0.0396(13) Uani d . P D 0.8882(12)
     A 1
    C C37 0.3891(2) 0.65651(19) 0.5071(3) 0.0438(15) Uani d . P D 0.8882(12) A
     1
    H H37 0.396394 0.642318 0.537985 0.053 Uiso calc U P R 0.8882(12) A 1
    C C38 0.40951(18) 0.68873(18) 0.4943(2) 0.0412(14) Uani d . P D 0.8882(12)
     A 1
    C C39 0.39835(16) 0.70981(16) 0.4497(2) 0.0341(12) Uani d . P D 0.8882(12)
     A 1
    H H39 0.411673 0.732166 0.4409 0.041 Uiso calc U P R 0.8882(12) A 1
    C C40 0.3371(2) 0.60919(19) 0.4911(3) 0.0542(18) Uani d . P D 0.8882(12) A
     1
    H H40A 0.310356 0.615404 0.49786 0.081 Uiso calc U P R 0.8882(12) A 1
    H H40B 0.348165 0.59802 0.523797 0.081 Uiso calc U P R 0.8882(12) A 1
    H H40C 0.338742 0.591286 0.460996 0.081 Uiso calc U P R 0.8882(12) A 1
    C C41 0.4435(2) 0.7003(2) 0.5275(3) 0.062(2) Uani d . P D 0.8882(12) A 1
    H H41A 0.464217 0.682362 0.521892 0.093 Uiso calc U P R 0.8882(12) A 1
    H H41B 0.436557 0.700771 0.566057 0.093 Uiso calc U P R 0.8882(12) A 1
    H H41C 0.451825 0.725377 0.516292 0.093 Uiso calc U P R 0.8882(12) A 1
    C C42 0.36612(18) 0.80313(15) 0.3795(3) 0.0430(14) Uani d . P D 0.8882(12)
     A 1
    H H42A 0.382599 0.802244 0.347499 0.064 Uiso calc U P R 0.8882(12) A 1
    H H42B 0.38172 0.801728 0.412444 0.064 Uiso calc U P R 0.8882(12) A 1
    H H42C 0.351704 0.826648 0.379542 0.064 Uiso calc U P R 0.8882(12) A 1
    C C43 0.2981(2) 0.7680(2) 0.3212(3) 0.0551(19) Uani d . P D 0.8882(12) A 1
    H H43A 0.310152 0.781774 0.291401 0.083 Uiso calc U P R 0.8882(12) A 1
    H H43B 0.275755 0.781891 0.333922 0.083 Uiso calc U P R 0.8882(12) A 1
    H H43C 0.290239 0.743164 0.308407 0.083 Uiso calc U P R 0.8882(12) A 1
    C C44 0.30538(19) 0.7606(2) 0.4431(3) 0.0461(16) Uani d . P D 0.8882(12) A
     1
    H H44A 0.294827 0.785463 0.451208 0.069 Uiso calc U P R 0.8882(12) A 1
    H H44B 0.32246 0.752985 0.472514 0.069 Uiso calc U P R 0.8882(12) A 1
    H H44C 0.284647 0.742435 0.439773 0.069 Uiso calc U P R 0.8882(12) A 1
    C C45 0.43726(14) 0.64513(14) 0.3146(2) 0.0279(11) Uani d . P D 0.8882(12)
     A 1
    C C46 0.44135(15) 0.61947(15) 0.2722(2) 0.0321(11) Uani d . P D 0.8882(12)
     A 1
    H H46 0.440756 0.628094 0.235719 0.038 Uiso calc U P R 0.8882(12) A 1
    C C47 0.4462(2) 0.58158(17) 0.2826(3) 0.0410(15) Uani d . P D 0.8882(12) A
     1
    C C48 0.44727(19) 0.56974(17) 0.3364(3) 0.0444(17) Uani d . P D 0.8882(12)
     A 1
    H H48 0.451005 0.543865 0.343864 0.053 Uiso calc U P R 0.8882(12) A 1
    C C49 0.44302(16) 0.59440(15) 0.3792(3) 0.0393(13) Uani d . P D 0.8882(12)
     A 1
    C C50 0.43793(15) 0.63240(14) 0.3682(2) 0.0315(11) Uani d . P D 0.8882(12)
     A 1
    H H50 0.434915 0.649685 0.397259 0.038 Uiso calc U P R 0.8882(12) A 1
    C C51 0.4487(2) 0.5536(2) 0.2373(3) 0.058(2) Uani d . P D 0.8882(12) A 1
    H H51A 0.455185 0.566532 0.203409 0.088 Uiso calc U P R 0.8882(12) A 1
    H H51B 0.424195 0.540874 0.233129 0.088 Uiso calc U P R 0.8882(12) A 1
    H H51C 0.468447 0.535032 0.245636 0.088 Uiso calc U P R 0.8882(12) A 1
    C C52 0.4437(2) 0.58032(19) 0.4377(3) 0.0521(18) Uani d . P D 0.8882(12) A
     1
    H H52A 0.417762 0.579623 0.452001 0.078 Uiso calc U P R 0.8882(12) A 1
    H H52B 0.459247 0.597238 0.459849 0.078 Uiso calc U P R 0.8882(12) A 1
    H H52C 0.454671 0.555048 0.438663 0.078 Uiso calc U P R 0.8882(12) A 1
    C C53 0.46449(19) 0.75832(18) 0.3284(3) 0.0485(16) Uani d . P D 0.8882(12)
     A 1
    H H53A 0.488027 0.772967 0.326409 0.073 Uiso calc U P R 0.8882(12) A 1
    H H53B 0.458912 0.752286 0.366361 0.073 Uiso calc U P R 0.8882(12) A 1
    H H53C 0.443496 0.77298 0.313083 0.073 Uiso calc U P R 0.8882(12) A 1
    C C54 0.51413(18) 0.6902(2) 0.3132(3) 0.0498(18) Uani d . P D 0.8882(12) A
     1
    H H54A 0.517054 0.666261 0.294168 0.075 Uiso calc U P R 0.8882(12) A 1
    H H54B 0.512189 0.685652 0.352341 0.075 Uiso calc U P R 0.8882(12) A 1
    H H54C 0.536238 0.706152 0.305856 0.075 Uiso calc U P R 0.8882(12) A 1
    C C55 0.47465(19) 0.7222(2) 0.2152(3) 0.0493(17) Uani d . P D 0.8882(12) A
     1
    H H55A 0.478161 0.698173 0.19665 0.074 Uiso calc U P R 0.8882(12) A 1
    H H55B 0.496613 0.738427 0.20814 0.074 Uiso calc U P R 0.8882(12) A 1
    H H55C 0.451522 0.734391 0.201731 0.074 Uiso calc U P R 0.8882(12) A 1
    C C56 0.32229(16) 0.63941(16) 0.2928(2) 0.0275(12) Uani d . P D 0.8882(12)
     A 1
    C C57 0.28567(15) 0.64594(15) 0.3111(2) 0.0330(11) Uani d . P D 0.8882(12)
     A 1
    H H57 0.272845 0.668184 0.300378 0.04 Uiso calc U P R 0.8882(12) A 1
    C C58 0.26735(17) 0.62048(17) 0.3450(3) 0.0405(14) Uani d . P D 0.8882(12)
     A 1
    C C59 0.28656(17) 0.58760(18) 0.3590(2) 0.0409(14) Uani d . P D 0.8882(12)
     A 1
    H H59 0.274053 0.569611 0.381114 0.049 Uiso calc U P R 0.8882(12) A 1
    C C60 0.32341(16) 0.58037(16) 0.3415(2) 0.0363(13) Uani d . P D 0.8882(12)
     A 1
    C C61 0.34133(15) 0.60669(14) 0.3077(2) 0.0316(11) Uani d . P D 0.8882(12)
     A 1
    H H61 0.366423 0.602214 0.294971 0.038 Uiso calc U P R 0.8882(12) A 1
    C C62 0.3437(2) 0.54403(18) 0.3560(3) 0.0502(17) Uani d . P D 0.8882(12) A
     1
    H H62A 0.340264 0.525788 0.326665 0.075 Uiso calc U P R 0.8882(12) A 1
    H H62B 0.333066 0.533905 0.389723 0.075 Uiso calc U P R 0.8882(12) A 1
    H H62C 0.370896 0.549001 0.360996 0.075 Uiso calc U P R 0.8882(12) A 1
    C C63 0.2282(2) 0.6282(2) 0.3664(4) 0.060(2) Uani d . P D 0.8882(12) A 1
    H H63A 0.213784 0.642492 0.339381 0.09 Uiso calc U P R 0.8882(12) A 1
    H H63B 0.230076 0.642683 0.400034 0.09 Uiso calc U P R 0.8882(12) A 1
    H H63C 0.215254 0.604373 0.373615 0.09 Uiso calc U P R 0.8882(12) A 1
    C C64 0.3049(2) 0.6294(2) 0.1685(3) 0.0519(19) Uani d . P D 0.8882(12) A 1
    H H64A 0.29877 0.631329 0.129764 0.078 Uiso calc U P R 0.8882(12) A 1
    H H64B 0.281387 0.626978 0.189466 0.078 Uiso calc U P R 0.8882(12) A 1
    H H64C 0.320933 0.607305 0.174594 0.078 Uiso calc U P R 0.8882(12) A 1
    C C65 0.37621(19) 0.6754(2) 0.1526(2) 0.0470(15) Uani d . P D 0.8882(12) A
     1
    H H65A 0.37113 0.674665 0.113515 0.07 Uiso calc U P R 0.8882(12) A 1
    H H65B 0.392638 0.654308 0.162596 0.07 Uiso calc U P R 0.8882(12) A 1
    H H65C 0.388902 0.699039 0.161804 0.07 Uiso calc U P R 0.8882(12) A 1
    C C66 0.3003(2) 0.71372(18) 0.1774(3) 0.0470(16) Uani d . P D 0.8882(12) A
     1
    H H66A 0.290017 0.712418 0.140521 0.071 Uiso calc U P R 0.8882(12) A 1
    H H66B 0.315562 0.736574 0.181357 0.071 Uiso calc U P R 0.8882(12) A 1
    H H66C 0.279364 0.714153 0.203627 0.071 Uiso calc U P R 0.8882(12) A 1
    Mo Mo2B 0.37646(11) 0.63772(11) 0.36095(16) 0.0312(10) Uani d . P .
     0.1118(12) A 2
    Cl Cl2B 0.3795(5) 0.5818(4) 0.4103(7) 0.065(4) Uani d . P . 0.1118(12) A 2
    N N4B 0.3958(10) 0.6733(10) 0.4165(12) 0.045(5) Uani d . P D 0.1118(12) A
     2
    Si Si4B 0.4212(4) 0.6633(5) 0.4759(7) 0.055(4) Uani d . P D 0.1118(12) A 2
    C C42B 0.4502(13) 0.7055(11) 0.496(2) 0.055(4) Uani d . P D 0.1118(12) A 2
    H H42D 0.464424 0.700089 0.528775 0.082 Uiso calc U P R 0.1118(12) A 2
    H H42E 0.467933 0.711616 0.466193 0.082 Uiso calc U P R 0.1118(12) A 2
    H H42F 0.433195 0.726903 0.501836 0.082 Uiso calc U P R 0.1118(12) A 2
    C C43B 0.3883(13) 0.6504(17) 0.5304(17) 0.055(4) Uani d . P D 0.1118(12) A
     2
    H H43D 0.402728 0.644935 0.563484 0.082 Uiso calc U P R 0.1118(12) A 2
    H H43E 0.37081 0.671288 0.537243 0.082 Uiso calc U P R 0.1118(12) A 2
    H H43F 0.373818 0.6282 0.519556 0.082 Uiso calc U P R 0.1118(12) A 2
    C C44B 0.4539(13) 0.6233(11) 0.465(2) 0.055(4) Uani d . P D 0.1118(12) A 2
    H H44D 0.467985 0.618035 0.498074 0.082 Uiso calc U P R 0.1118(12) A 2
    H H44E 0.439221 0.601122 0.454094 0.082 Uiso calc U P R 0.1118(12) A 2
    H H44F 0.471891 0.629616 0.43556 0.082 Uiso calc U P R 0.1118(12) A 2
    N N5B 0.4121(10) 0.6215(7) 0.3035(16) 0.041(4) Uani d . P D 0.1118(12) A 2
    Si Si5B 0.4236(5) 0.5764(4) 0.2793(7) 0.052(4) Uani d . P D 0.1118(12) A 2
    C C53B 0.4583(13) 0.5549(16) 0.326(2) 0.067(11) Uani d . P D 0.1118(12) A
     2
    H H53D 0.464956 0.52974 0.313429 0.101 Uiso calc U P R 0.1118(12) A 2
    H H53E 0.481192 0.570442 0.328012 0.101 Uiso calc U P R 0.1118(12) A 2
    H H53F 0.446989 0.553043 0.362668 0.101 Uiso calc U P R 0.1118(12) A 2
    C C54B 0.3793(11) 0.5494(15) 0.276(2) 0.067(11) Uani d . P D 0.1118(12) A
     2
    H H54D 0.384722 0.524109 0.262532 0.101 Uiso calc U P R 0.1118(12) A 2
    H H54E 0.367984 0.547903 0.312161 0.101 Uiso calc U P R 0.1118(12) A 2
    H H54F 0.361554 0.561929 0.251139 0.101 Uiso calc U P R 0.1118(12) A 2
    C C55B 0.4419(10) 0.5797(18) 0.2093(10) 0.067(11) Uani d . P D 0.1118(12)
     A 2
    H H55D 0.448271 0.554626 0.195942 0.101 Uiso calc U P R 0.1118(12) A 2
    H H55E 0.422375 0.590869 0.185863 0.101 Uiso calc U P R 0.1118(12) A 2
    H H55F 0.464681 0.595539 0.208788 0.101 Uiso calc U P R 0.1118(12) A 2
    N N6B 0.3229(9) 0.6369(10) 0.3468(14) 0.041(4) Uani d . P D 0.1118(12) A 2
    Si Si6B 0.2853(4) 0.6154(4) 0.3810(7) 0.043(3) Uani d . P D 0.1118(12) A 2
    C C64B 0.2395(9) 0.6374(13) 0.365(2) 0.043(3) Uani d . P D 0.1118(12) A 2
    H H64D 0.219179 0.62451 0.385222 0.065 Uiso calc U P R 0.1118(12) A 2
    H H64E 0.240155 0.663833 0.376041 0.065 Uiso calc U P R 0.1118(12) A 2
    H H64F 0.234567 0.635562 0.326218 0.065 Uiso calc U P R 0.1118(12) A 2
    C C65B 0.2800(13) 0.5652(8) 0.3623(19) 0.043(3) Uani d . P D 0.1118(12) A
     2
    H H65D 0.258656 0.554302 0.382321 0.065 Uiso calc U P R 0.1118(12) A 2
    H H65E 0.275245 0.563156 0.323204 0.065 Uiso calc U P R 0.1118(12) A 2
    H H65F 0.303432 0.551699 0.371428 0.065 Uiso calc U P R 0.1118(12) A 2
    C C66B 0.2962(8) 0.6179(10) 0.4548(11) 0.043(3) Uani d . P D 0.1118(12) A
     2
    H H66D 0.275677 0.606085 0.475474 0.065 Uiso calc U P R 0.1118(12) A 2
    H H66E 0.320177 0.604777 0.462073 0.065 Uiso calc U P R 0.1118(12) A 2
    H H66F 0.298649 0.64424 0.465728 0.065 Uiso calc U P R 0.1118(12) A 2
    C C34B 0.3819(9) 0.7105(6) 0.4000(15) 0.055(17) Uani d . P DG 0.1118(12) A
     2
    C C35B 0.3493(9) 0.7252(7) 0.4237(14) 0.045(5) Uani d . P DG 0.1118(12) A
     2
    H H35D 0.33448 0.710128 0.44751 0.054 Uiso calc U P R 0.1118(12) A 2
    C C36B 0.3384(8) 0.7619(8) 0.4127(15) 0.045(5) Uani d . P DG 0.1118(12) A
     2
    C C37B 0.3601(8) 0.7839(6) 0.3779(15) 0.045(5) Uani d . P DG 0.1118(12) A
     2
    H H37D 0.352598 0.808946 0.370408 0.054 Uiso calc U P R 0.1118(12) A 2
    C C38B 0.3927(8) 0.7692(8) 0.3542(13) 0.045(5) Uani d . P DG 0.1118(12) A
     2
    C C39B 0.4036(8) 0.7325(8) 0.3652(14) 0.041(12) Uani d . P DG 0.1118(12) A
     2
    H H39D 0.425892 0.72249 0.348957 0.049 Uiso calc U P R 0.1118(12) A 2
    C C40B 0.3007(11) 0.7767(13) 0.432(3) 0.045(5) Uani d . P D 0.1118(12) A 2
    H H40D 0.28881 0.758193 0.45648 0.068 Uiso calc U P R 0.1118(12) A 2
    H H40E 0.304758 0.800138 0.45245 0.068 Uiso calc U P R 0.1118(12) A 2
    H H40F 0.284042 0.781444 0.401332 0.068 Uiso calc U P R 0.1118(12) A 2
    C C41B 0.4148(13) 0.7905(11) 0.3113(18) 0.045(5) Uani d . P D 0.1118(12) A
     2
    H H41D 0.404328 0.815785 0.307498 0.068 Uiso calc U P R 0.1118(12) A 2
    H H41E 0.44159 0.792104 0.32216 0.068 Uiso calc U P R 0.1118(12) A 2
    H H41F 0.412921 0.77725 0.276526 0.068 Uiso calc U P R 0.1118(12) A 2
    C C45B 0.4297(8) 0.6537(8) 0.2819(13) 0.041(4) Uani d . P DG 0.1118(12) A
     2
    C C46B 0.4126(6) 0.6738(8) 0.2402(12) 0.041(4) Uani d . P DG 0.1118(12) A
     2
    H H46D 0.3878 0.66723 0.228177 0.049 Uiso calc U P R 0.1118(12) A 2
    C C47B 0.4317(8) 0.7036(8) 0.2161(11) 0.041(4) Uani d . P DG 0.1118(12) A
     2
    C C48B 0.4680(8) 0.7132(8) 0.2337(13) 0.041(4) Uani d . P DG 0.1118(12) A
     2
    H H48D 0.481094 0.733519 0.21722 0.049 Uiso calc U P R 0.1118(12) A 2
    C C49B 0.4851(7) 0.6931(9) 0.2754(12) 0.041(4) Uani d . P DG 0.1118(12) A
     2
    C C50B 0.4659(8) 0.6633(8) 0.2995(11) 0.041(4) Uani d . P DG 0.1118(12) A
     2
    H H50D 0.477624 0.649543 0.327999 0.049 Uiso calc U P R 0.1118(12) A 2
    C C51B 0.4137(15) 0.7280(16) 0.174(2) 0.064(17) Uani d . P D 0.1118(12) A
     2
    H H51D 0.431906 0.747192 0.16213 0.095 Uiso calc U P R 0.1118(12) A 2
    H H51E 0.406324 0.71263 0.14254 0.095 Uiso calc U P R 0.1118(12) A 2
    H H51F 0.391117 0.740148 0.189043 0.095 Uiso calc U P R 0.1118(12) A 2
    C C52B 0.5252(10) 0.7051(18) 0.291(3) 0.08(3) Uani d . P D 0.1118(12) A 2
    H H52D 0.534403 0.689076 0.320863 0.115 Uiso calc U P R 0.1118(12) A 2
    H H52E 0.542111 0.702566 0.25989 0.115 Uiso calc U P R 0.1118(12) A 2
    H H52F 0.524835 0.731254 0.303338 0.115 Uiso calc U P R 0.1118(12) A 2
    C C56B 0.3171(11) 0.6567(7) 0.2946(10) 0.053(18) Uani d . P DG 0.1118(12)
     A 2
    C C57B 0.3093(10) 0.6364(5) 0.2477(13) 0.047(14) Uani d . P DG 0.1118(12)
     A 2
    H H57D 0.309709 0.609795 0.248508 0.056 Uiso calc U P R 0.1118(12) A 2
    C C58B 0.3010(10) 0.6551(7) 0.1996(11) 0.041(6) Uani d . P DG 0.1118(12) A
     2
    C C59B 0.3004(10) 0.6941(7) 0.1984(10) 0.041(6) Uani d . P DG 0.1118(12) A
     2
    H H59D 0.294758 0.706862 0.165585 0.049 Uiso calc U P R 0.1118(12) A 2
    C C60B 0.3082(9) 0.7144(5) 0.2453(11) 0.045(12) Uani d . P DG 0.1118(12) A
     2
    C C61B 0.3165(10) 0.6957(7) 0.2934(10) 0.044(13) Uani d . P DG 0.1118(12)
     A 2
    H H61D 0.321774 0.709559 0.325472 0.053 Uiso calc U P R 0.1118(12) A 2
    C C62B 0.3107(15) 0.7570(6) 0.2450(18) 0.041(6) Uani d . P D 0.1118(12) A
     2
    H H62D 0.304189 0.766421 0.20879 0.061 Uiso calc U P R 0.1118(12) A 2
    H H62E 0.292959 0.767331 0.271728 0.061 Uiso calc U P R 0.1118(12) A 2
    H H62F 0.336686 0.76471 0.254188 0.061 Uiso calc U P R 0.1118(12) A 2
    C C63B 0.2928(18) 0.6324(12) 0.1500(15) 0.041(6) Uani d . P D 0.1118(12) A
     2
    H H63D 0.294543 0.605662 0.158785 0.061 Uiso calc U P R 0.1118(12) A 2
    H H63E 0.267114 0.638136 0.136935 0.061 Uiso calc U P R 0.1118(12) A 2
    H H63F 0.311328 0.638545 0.121626 0.061 Uiso calc U P R 0.1118(12) A 2

loop_
    _atom_site_aniso_label
    _atom_site_aniso_U_11
    _atom_site_aniso_U_22
    _atom_site_aniso_U_33
    _atom_site_aniso_U_12
    _atom_site_aniso_U_13
    _atom_site_aniso_U_23
    Mo1 0.02573(17) 0.02343(17) 0.02442(18) -0.00234(15) -0.00066(15)
     -0.00129(15)
    Cl1 0.0286(6) 0.0528(8) 0.0444(7) -0.0060(5) -0.0093(5) 0.0045(6)
    Si1 0.0474(9) 0.0399(8) 0.0370(8) -0.0139(7) 0.0116(7) -0.0030(6)
    Si2 0.0370(7) 0.0277(6) 0.0307(7) 0.0024(5) 0.0044(5) 0.0004(5)
    Si3 0.0479(8) 0.0270(6) 0.0277(7) 0.0022(6) -0.0033(6) -0.0023(5)
    N1 0.042(2) 0.029(2) 0.028(2) -0.0046(17) 0.0009(17) 0.0006(16)
    N2 0.0308(19) 0.0252(18) 0.0245(19) -0.0016(15) 0.0008(15) -0.0039(14)
    N3 0.0236(18) 0.0286(19) 0.0276(19) 0.0003(15) -0.0010(14) -0.0026(15)
    C1 0.025(2) 0.032(2) 0.029(2) -0.0006(18) 0.0049(17) -0.0047(19)
    C2 0.027(2) 0.033(2) 0.034(2) 0.0052(17) 0.002(2) -0.001(2)
    C3 0.029(2) 0.051(3) 0.031(3) 0.007(2) -0.0029(19) -0.003(2)
    C4 0.022(2) 0.063(4) 0.046(3) -0.002(2) 0.000(2) -0.006(3)
    C5 0.031(3) 0.048(3) 0.048(3) -0.004(2) 0.005(2) 0.002(3)
    C6 0.031(2) 0.039(3) 0.036(3) 0.0015(19) 0.002(2) 0.003(2)
    C7 0.039(3) 0.071(4) 0.048(4) 0.007(3) -0.013(3) 0.004(3)
    C8 0.047(4) 0.071(4) 0.077(5) -0.020(3) 0.002(3) 0.024(4)
    C9 0.154(8) 0.047(4) 0.052(4) -0.051(5) 0.005(5) -0.011(3)
    C10 0.078(5) 0.078(5) 0.057(4) 0.050(4) -0.012(4) -0.033(4)
    C11 0.063(4) 0.061(4) 0.028(3) 0.025(3) 0.001(3) -0.002(3)
    C12 0.044(3) 0.026(2) 0.024(2) -0.0057(19) 0.0010(19) 0.0030(18)
    C13 0.038(3) 0.029(2) 0.033(3) 0.002(2) 0.000(2) 0.000(2)
    C14 0.050(3) 0.039(3) 0.031(3) -0.002(2) 0.000(2) 0.004(2)
    C15 0.058(4) 0.044(3) 0.038(3) 0.012(3) -0.006(3) 0.006(2)
    C16 0.089(5) 0.029(3) 0.036(3) 0.010(3) 0.001(3) 0.000(2)
    C17 0.070(4) 0.029(3) 0.030(3) 0.000(2) 0.000(3) 0.003(2)
    C18 0.058(4) 0.053(3) 0.047(3) 0.004(3) -0.014(3) 0.001(3)
    C19 0.139(8) 0.046(4) 0.065(5) 0.033(4) -0.014(5) -0.007(4)
    C20 0.059(4) 0.055(4) 0.096(6) -0.008(3) 0.038(4) -0.014(4)
    C21 0.045(3) 0.052(3) 0.049(3) -0.020(3) 0.000(3) 0.001(3)
    C22 0.084(5) 0.114(7) 0.035(3) -0.049(5) 0.007(3) 0.006(4)
    C23 0.039(3) 0.023(2) 0.031(2) -0.0012(18) -0.005(2) -0.0034(19)
    C24 0.043(3) 0.032(3) 0.037(3) 0.000(2) -0.004(2) -0.008(2)
    C25 0.050(3) 0.038(3) 0.050(3) 0.005(2) -0.016(3) -0.008(3)
    C26 0.070(4) 0.034(3) 0.039(3) 0.008(3) -0.021(3) -0.007(2)
    C27 0.067(4) 0.029(3) 0.034(3) 0.006(2) -0.006(2) -0.001(2)
    C28 0.047(3) 0.026(2) 0.032(3) 0.000(2) 0.000(2) -0.0050(19)
    C29 0.045(3) 0.072(5) 0.076(5) -0.002(3) -0.025(3) -0.022(4)
    C30 0.090(5) 0.048(4) 0.035(3) -0.003(3) 0.004(3) -0.002(3)
    C31 0.048(3) 0.054(4) 0.063(4) 0.018(3) 0.015(3) 0.006(3)
    C32 0.066(4) 0.043(3) 0.036(3) 0.005(3) -0.005(3) 0.007(2)
    C33 0.073(4) 0.033(3) 0.056(4) -0.008(3) -0.002(3) 0.002(3)
    Mo2 0.02343(19) 0.02089(18) 0.02356(19) -0.00009(15) 0.00191(16)
     0.00031(16)
    Cl2 0.0474(8) 0.0267(6) 0.0374(7) 0.0001(6) 0.0015(6) 0.0092(5)
    Si4 0.0296(7) 0.0289(7) 0.0344(8) 0.0051(5) 0.0051(7) -0.0032(7)
    Si5 0.0266(7) 0.0327(7) 0.0344(8) -0.0050(6) 0.0057(6) -0.0060(6)
    Si6 0.0341(8) 0.0326(8) 0.0275(8) -0.0023(6) -0.0034(6) -0.0006(6)
    N4 0.030(2) 0.025(2) 0.027(2) 0.0038(16) 0.0036(18) -0.0010(17)
    N5 0.026(2) 0.026(2) 0.034(2) 0.0011(16) 0.0033(19) -0.0015(19)
    N6 0.031(2) 0.029(2) 0.027(2) -0.0061(18) 0.0008(18) 0.0034(18)
    C34 0.037(3) 0.026(3) 0.021(2) 0.006(2) 0.001(2) -0.001(2)
    C35 0.038(3) 0.033(3) 0.027(3) 0.003(2) 0.002(2) -0.001(2)
    C36 0.052(4) 0.035(3) 0.032(3) 0.010(3) 0.007(3) -0.001(2)
    C37 0.057(4) 0.045(4) 0.030(3) 0.012(3) -0.005(3) 0.005(3)
    C38 0.045(3) 0.044(3) 0.035(3) 0.009(3) -0.008(3) -0.007(3)
    C39 0.036(3) 0.033(3) 0.033(3) 0.004(2) 0.002(2) -0.003(2)
    C40 0.078(5) 0.040(3) 0.044(4) 0.001(3) 0.012(4) 0.015(3)
    C41 0.065(5) 0.070(5) 0.051(4) 0.011(4) -0.023(4) -0.006(4)
    C42 0.054(4) 0.027(3) 0.049(4) -0.003(2) 0.011(3) -0.004(3)
    C43 0.051(4) 0.056(4) 0.059(4) 0.024(3) -0.012(3) -0.007(3)
    C44 0.038(3) 0.044(4) 0.056(4) 0.011(3) 0.017(3) -0.003(3)
    C45 0.023(2) 0.026(2) 0.034(3) 0.0014(18) 0.005(2) 0.000(2)
    C46 0.026(3) 0.031(3) 0.039(3) 0.001(2) 0.003(2) -0.007(2)
    C47 0.031(3) 0.032(3) 0.060(4) 0.001(3) 0.006(3) -0.013(3)
    C48 0.038(3) 0.025(3) 0.071(5) 0.001(2) 0.010(3) 0.004(3)
    C49 0.038(3) 0.032(3) 0.048(3) 0.004(2) 0.009(3) 0.009(3)
    C50 0.032(3) 0.028(2) 0.034(3) 0.004(2) 0.005(2) -0.001(2)
    C51 0.062(5) 0.041(4) 0.072(5) 0.003(3) -0.002(4) -0.025(4)
    C52 0.054(4) 0.046(4) 0.056(4) 0.015(3) 0.012(3) 0.017(3)
    C53 0.045(4) 0.041(3) 0.059(4) -0.013(3) 0.012(3) -0.013(3)
    C54 0.029(3) 0.054(4) 0.066(5) -0.002(3) -0.004(3) -0.017(4)
    C55 0.041(3) 0.063(4) 0.044(4) -0.015(3) 0.010(3) 0.002(3)
    C56 0.029(3) 0.028(3) 0.026(3) -0.010(2) 0.002(2) 0.001(2)
    C57 0.031(3) 0.033(3) 0.035(3) -0.004(2) 0.004(2) -0.002(2)
    C58 0.034(3) 0.042(3) 0.046(4) -0.010(3) 0.013(3) -0.007(3)
    C59 0.041(3) 0.046(4) 0.036(3) -0.018(3) 0.008(2) 0.001(3)
    C60 0.039(3) 0.033(3) 0.037(3) -0.009(2) -0.002(3) 0.009(2)
    C61 0.028(2) 0.033(3) 0.034(3) -0.003(2) 0.002(2) 0.003(2)
    C62 0.050(4) 0.039(3) 0.062(4) -0.004(3) -0.004(3) 0.019(3)
    C63 0.040(4) 0.062(5) 0.078(6) -0.010(3) 0.024(4) -0.004(4)
    C64 0.073(6) 0.043(4) 0.040(4) -0.011(3) -0.018(3) -0.005(3)
    C65 0.053(4) 0.062(4) 0.027(3) 0.000(3) 0.002(3) -0.001(3)
    C66 0.050(4) 0.045(4) 0.047(4) 0.008(3) -0.016(3) -0.001(3)
    Mo2B 0.0280(19) 0.0318(19) 0.034(2) -0.0007(14) -0.0014(14) -0.0040(15)
    Cl2B 0.074(10) 0.038(7) 0.084(11) -0.005(6) -0.006(8) 0.026(7)
    N4B 0.051(11) 0.030(9) 0.054(12) -0.008(8) 0.010(9) -0.004(9)
    Si4B 0.046(8) 0.072(11) 0.047(8) 0.007(7) 0.000(6) -0.007(7)
    C42B 0.046(8) 0.072(11) 0.047(8) 0.007(7) 0.000(6) -0.007(7)
    C43B 0.046(8) 0.072(11) 0.047(8) 0.007(7) 0.000(6) -0.007(7)
    C44B 0.046(8) 0.072(11) 0.047(8) 0.007(7) 0.000(6) -0.007(7)
    N5B 0.038(9) 0.041(9) 0.043(9) -0.010(7) 0.012(7) -0.003(7)
    Si5B 0.035(8) 0.041(8) 0.079(12) -0.002(7) -0.003(8) -0.012(8)
    C53B 0.04(2) 0.10(3) 0.05(2) -0.01(2) -0.006(16) -0.02(2)
    C54B 0.04(2) 0.10(3) 0.05(2) -0.01(2) -0.006(16) -0.02(2)
    C55B 0.04(2) 0.10(3) 0.05(2) -0.01(2) -0.006(16) -0.02(2)
    N6B 0.038(9) 0.041(9) 0.043(9) -0.010(7) 0.012(7) -0.003(7)
    Si6B 0.033(6) 0.044(7) 0.053(8) -0.011(5) 0.011(6) -0.005(6)
    C64B 0.033(6) 0.044(7) 0.053(8) -0.011(5) 0.011(6) -0.005(6)
    C65B 0.033(6) 0.044(7) 0.053(8) -0.011(5) 0.011(6) -0.005(6)
    C66B 0.033(6) 0.044(7) 0.053(8) -0.011(5) 0.011(6) -0.005(6)
    C34B 0.05(4) 0.03(3) 0.08(5) -0.01(3) -0.02(3) -0.02(3)
    C35B 0.051(11) 0.030(9) 0.054(12) -0.008(8) 0.010(9) -0.004(9)
    C36B 0.051(11) 0.030(9) 0.054(12) -0.008(8) 0.010(9) -0.004(9)
    C37B 0.051(11) 0.030(9) 0.054(12) -0.008(8) 0.010(9) -0.004(9)
    C38B 0.051(11) 0.030(9) 0.054(12) -0.008(8) 0.010(9) -0.004(9)
    C39B 0.03(2) 0.04(3) 0.05(3) 0.019(19) 0.00(2) -0.02(2)
    C40B 0.051(11) 0.030(9) 0.054(12) -0.008(8) 0.010(9) -0.004(9)
    C41B 0.051(11) 0.030(9) 0.054(12) -0.008(8) 0.010(9) -0.004(9)
    C45B 0.038(9) 0.041(9) 0.043(9) -0.010(7) 0.012(7) -0.003(7)
    C46B 0.038(9) 0.041(9) 0.043(9) -0.010(7) 0.012(7) -0.003(7)
    C47B 0.038(9) 0.041(9) 0.043(9) -0.010(7) 0.012(7) -0.003(7)
    C48B 0.038(9) 0.041(9) 0.043(9) -0.010(7) 0.012(7) -0.003(7)
    C49B 0.038(9) 0.041(9) 0.043(9) -0.010(7) 0.012(7) -0.003(7)
    C50B 0.038(9) 0.041(9) 0.043(9) -0.010(7) 0.012(7) -0.003(7)
    C51B 0.05(4) 0.09(5) 0.05(3) 0.01(3) -0.01(3) 0.03(3)
    C52B 0.04(3) 0.08(5) 0.11(7) -0.03(3) 0.03(4) -0.06(5)
    C56B 0.09(5) 0.03(3) 0.04(3) -0.02(3) 0.00(3) 0.02(3)
    C57B 0.017(19) 0.04(2) 0.09(4) 0.012(17) -0.02(2) -0.04(3)
    C58B 0.053(16) 0.035(13) 0.034(13) -0.005(11) -0.021(11) -0.001(10)
    C59B 0.053(16) 0.035(13) 0.034(13) -0.005(11) -0.021(11) -0.001(10)
    C60B 0.03(2) 0.03(2) 0.07(4) 0.002(19) 0.00(2) 0.02(2)
    C61B 0.03(2) 0.03(2) 0.08(4) 0.002(18) -0.01(2) 0.01(2)
    C62B 0.053(16) 0.035(13) 0.034(13) -0.005(11) -0.021(11) -0.001(10)
    C63B 0.053(16) 0.035(13) 0.034(13) -0.005(11) -0.021(11) -0.001(10)

_geom_special_details                   
;

All esds (except the esd in the dihedral angle between two l.s. planes)
are estimated using the full covariance matrix.  The cell esds are taken
into account individually in the estimation of esds in distances, angles
and torsion angles; correlations between esds in cell parameters are only
used when they are defined by crystal symmetry.  An approximate (isotropic)
treatment of cell esds is used for estimating esds involving l.s. planes.
;

loop_
    _geom_bond_atom_site_label_1
    _geom_bond_atom_site_label_2
    _geom_bond_site_symmetry_2
    _geom_bond_distance
    _geom_bond_publ_flag
    Mo1 N1 . 1.958(4) ?
    Mo1 N3 . 1.962(4) ?
    Mo1 N2 . 1.964(4) ?
    Mo1 Cl1 . 2.3220(13) ?
    Si1 N1 . 1.777(5) ?
    Si1 C22 . 1.845(7) ?
    Si1 C21 . 1.867(6) ?
    Si1 C20 . 1.872(7) ?
    Si2 N2 . 1.755(4) ?
    Si2 C32 . 1.852(6) ?
    Si2 C33 . 1.866(6) ?
    Si2 C31 . 1.866(6) ?
    Si3 N3 . 1.751(4) ?
    Si3 C11 . 1.843(6) ?
    Si3 C10 . 1.854(7) ?
    Si3 C9 . 1.876(7) ?
    N1 C12 . 1.439(6) ?
    N2 C23 . 1.442(6) ?
    N3 C1 . 1.434(6) ?
    C1 C2 . 1.381(7) ?
    C1 C6 . 1.407(7) ?
    C2 C3 . 1.407(7) ?
    C2 H2 . 0.95 ?
    C3 C4 . 1.396(8) ?
    C3 C7 . 1.514(7) ?
    C4 C5 . 1.390(8) ?
    C4 H4 . 0.95 ?
    C5 C6 . 1.389(7) ?
    C5 C8 . 1.503(8) ?
    C6 H6 . 0.95 ?
    C7 H7A . 0.98 ?
    C7 H7B . 0.98 ?
    C7 H7C . 0.98 ?
    C8 H8A . 0.98 ?
    C8 H8B . 0.98 ?
    C8 H8C . 0.98 ?
    C9 H9A . 0.98 ?
    C9 H9B . 0.98 ?
    C9 H9C . 0.98 ?
    C10 H10A . 0.98 ?
    C10 H10B . 0.98 ?
    C10 H10C . 0.98 ?
    C11 H11A . 0.98 ?
    C11 H11B . 0.98 ?
    C11 H11C . 0.98 ?
    C12 C13 . 1.386(7) ?
    C12 C17 . 1.402(7) ?
    C13 C14 . 1.398(7) ?
    C13 H13 . 0.95 ?
    C14 C15 . 1.395(8) ?
    C14 C18 . 1.506(8) ?
    C15 C16 . 1.388(9) ?
    C15 H15 . 0.95 ?
    C16 C17 . 1.391(9) ?
    C16 C19 . 1.511(8) ?
    C17 H17 . 0.95 ?
    C18 H18A . 0.98 ?
    C18 H18B . 0.98 ?
    C18 H18C . 0.98 ?
    C19 H19A . 0.98 ?
    C19 H19B . 0.98 ?
    C19 H19C . 0.98 ?
    C20 H20A . 0.98 ?
    C20 H20B . 0.98 ?
    C20 H20C . 0.98 ?
    C21 H21A . 0.98 ?
    C21 H21B . 0.98 ?
    C21 H21C . 0.98 ?
    C22 H22A . 0.98 ?
    C22 H22B . 0.98 ?
    C22 H22C . 0.98 ?
    C23 C24 . 1.383(7) ?
    C23 C28 . 1.397(7) ?
    C24 C25 . 1.406(7) ?
    C24 H24 . 0.95 ?
    C25 C26 . 1.385(9) ?
    C25 C29 . 1.525(9) ?
    C26 C27 . 1.381(9) ?
    C26 H26 . 0.95 ?
    C27 C28 . 1.386(7) ?
    C27 C30 . 1.508(8) ?
    C28 H28 . 0.95 ?
    C29 H29A . 0.98 ?
    C29 H29B . 0.98 ?
    C29 H29C . 0.98 ?
    C30 H30A . 0.98 ?
    C30 H30B . 0.98 ?
    C30 H30C . 0.98 ?
    C31 H31A . 0.98 ?
    C31 H31B . 0.98 ?
    C31 H31C . 0.98 ?
    C32 H32A . 0.98 ?
    C32 H32B . 0.98 ?
    C32 H32C . 0.98 ?
    C33 H33A . 0.98 ?
    C33 H33B . 0.98 ?
    C33 H33C . 0.98 ?
    Mo2 N6 . 1.963(4) ?
    Mo2 N5 . 1.966(4) ?
    Mo2 N4 . 1.967(4) ?
    Mo2 Cl2 . 2.3195(14) ?
    Si4 N4 . 1.756(4) ?
    Si4 C43 . 1.858(7) ?
    Si4 C42 . 1.866(6) ?
    Si4 C44 . 1.868(7) ?
    Si5 N5 . 1.761(4) ?
    Si5 C55 . 1.848(7) ?
    Si5 C53 . 1.861(6) ?
    Si5 C54 . 1.861(7) ?
    Si6 N6 . 1.762(5) ?
    Si6 C64 . 1.851(7) ?
    Si6 C65 . 1.853(7) ?
    Si6 C66 . 1.859(6) ?
    N4 C34 . 1.437(7) ?
    N5 C45 . 1.441(6) ?
    N6 C56 . 1.449(7) ?
    C34 C35 . 1.393(7) ?
    C34 C39 . 1.402(8) ?
    C35 C36 . 1.401(8) ?
    C35 H35 . 0.95 ?
    C36 C37 . 1.378(9) ?
    C36 C40 . 1.509(9) ?
    C37 C38 . 1.391(9) ?
    C37 H37 . 0.95 ?
    C38 C39 . 1.386(8) ?
    C38 C41 . 1.507(9) ?
    C39 H39 . 0.95 ?
    C40 H40A . 0.98 ?
    C40 H40B . 0.98 ?
    C40 H40C . 0.98 ?
    C41 H41A . 0.98 ?
    C41 H41B . 0.98 ?
    C41 H41C . 0.98 ?
    C42 H42A . 0.98 ?
    C42 H42B . 0.98 ?
    C42 H42C . 0.98 ?
    C43 H43A . 0.98 ?
    C43 H43B . 0.98 ?
    C43 H43C . 0.98 ?
    C44 H44A . 0.98 ?
    C44 H44B . 0.98 ?
    C44 H44C . 0.98 ?
    C45 C50 . 1.396(7) ?
    C45 C46 . 1.397(7) ?
    C46 C47 . 1.386(8) ?
    C46 H46 . 0.95 ?
    C47 C48 . 1.390(9) ?
    C47 C51 . 1.501(9) ?
    C48 C49 . 1.382(9) ?
    C48 H48 . 0.95 ?
    C49 C50 . 1.393(7) ?
    C49 C52 . 1.524(9) ?
    C50 H50 . 0.95 ?
    C51 H51A . 0.98 ?
    C51 H51B . 0.98 ?
    C51 H51C . 0.98 ?
    C52 H52A . 0.98 ?
    C52 H52B . 0.98 ?
    C52 H52C . 0.98 ?
    C53 H53A . 0.98 ?
    C53 H53B . 0.98 ?
    C53 H53C . 0.98 ?
    C54 H54A . 0.98 ?
    C54 H54B . 0.98 ?
    C54 H54C . 0.98 ?
    C55 H55A . 0.98 ?
    C55 H55B . 0.98 ?
    C55 H55C . 0.98 ?
    C56 C57 . 1.384(8) ?
    C56 C61 . 1.394(7) ?
    C57 C58 . 1.391(7) ?
    C57 H57 . 0.95 ?
    C58 C59 . 1.396(9) ?
    C58 C63 . 1.498(8) ?
    C59 C60 . 1.390(8) ?
    C59 H59 . 0.95 ?
    C60 C61 . 1.404(7) ?
    C60 C62 . 1.522(8) ?
    C61 H61 . 0.95 ?
    C62 H62A . 0.98 ?
    C62 H62B . 0.98 ?
    C62 H62C . 0.98 ?
    C63 H63A . 0.98 ?
    C63 H63B . 0.98 ?
    C63 H63C . 0.98 ?
    C64 H64A . 0.98 ?
    C64 H64B . 0.98 ?
    C64 H64C . 0.98 ?
    C65 H65A . 0.98 ?
    C65 H65B . 0.98 ?
    C65 H65C . 0.98 ?
    C66 H66A . 0.98 ?
    C66 H66B . 0.98 ?
    C66 H66C . 0.98 ?
    Mo2B N6B . 1.92(3) ?
    Mo2B N5B . 1.98(3) ?
    Mo2B N4B . 1.98(3) ?
    Mo2B Cl2B . 2.337(14) ?
    N4B C34B . 1.47(4) ?
    N4B Si4B . 1.75(2) ?
    Si4B C43B . 1.83(2) ?
    Si4B C44B . 1.85(2) ?
    Si4B C42B . 1.88(2) ?
    C42B H42D . 0.98 ?
    C42B H42E . 0.98 ?
    C42B H42F . 0.98 ?
    C43B H43D . 0.98 ?
    C43B H43E . 0.98 ?
    C43B H43F . 0.98 ?
    C44B H44D . 0.98 ?
    C44B H44E . 0.98 ?
    C44B H44F . 0.98 ?
    N5B C45B . 1.41(4) ?
    N5B Si5B . 1.76(2) ?
    Si5B C54B . 1.83(2) ?
    Si5B C55B . 1.85(2) ?
    Si5B C53B . 1.85(3) ?
    C53B H53D . 0.98 ?
    C53B H53E . 0.98 ?
    C53B H53F . 0.98 ?
    C54B H54D . 0.98 ?
    C54B H54E . 0.98 ?
    C54B H54F . 0.98 ?
    C55B H55D . 0.98 ?
    C55B H55E . 0.98 ?
    C55B H55F . 0.98 ?
    N6B C56B . 1.48(4) ?
    N6B Si6B . 1.75(2) ?
    Si6B C64B . 1.83(2) ?
    Si6B C65B . 1.86(2) ?
    Si6B C66B . 1.86(2) ?
    C64B H64D . 0.98 ?
    C64B H64E . 0.98 ?
    C64B H64F . 0.98 ?
    C65B H65D . 0.98 ?
    C65B H65E . 0.98 ?
    C65B H65F . 0.98 ?
    C66B H66D . 0.98 ?
    C66B H66E . 0.98 ?
    C66B H66F . 0.98 ?
    C34B C35B . 1.39 ?
    C34B C39B . 1.39 ?
    C35B C36B . 1.39 ?
    C35B H35D . 0.95 ?
    C36B C37B . 1.39 ?
    C36B C40B . 1.508(15) ?
    C37B C38B . 1.39 ?
    C37B H37D . 0.95 ?
    C38B C39B . 1.39 ?
    C38B C41B . 1.516(15) ?
    C39B H39D . 0.95 ?
    C40B H40D . 0.98 ?
    C40B H40E . 0.98 ?
    C40B H40F . 0.98 ?
    C41B H41D . 0.98 ?
    C41B H41E . 0.98 ?
    C41B H41F . 0.98 ?
    C45B C46B . 1.39 ?
    C45B C50B . 1.39 ?
    C46B C47B . 1.39 ?
    C46B H46D . 0.95 ?
    C47B C48B . 1.39 ?
    C47B C51B . 1.499(15) ?
    C48B C49B . 1.39 ?
    C48B H48D . 0.95 ?
    C49B C50B . 1.39 ?
    C49B C52B . 1.525(15) ?
    C50B H50D . 0.95 ?
    C51B H51D . 0.98 ?
    C51B H51E . 0.98 ?
    C51B H51F . 0.98 ?
    C52B H52D . 0.98 ?
    C52B H52E . 0.98 ?
    C52B H52F . 0.98 ?
    C56B C57B . 1.39 ?
    C56B C61B . 1.39 ?
    C57B C58B . 1.39 ?
    C57B H57D . 0.95 ?
    C58B C59B . 1.39 ?
    C58B C63B . 1.495(15) ?
    C59B C60B . 1.39 ?
    C59B H59D . 0.95 ?
    C60B C61B . 1.39 ?
    C60B C62B . 1.523(14) ?
    C61B H61D . 0.95 ?
    C62B H62D . 0.98 ?
    C62B H62E . 0.98 ?
    C62B H62F . 0.98 ?
    C63B H63D . 0.98 ?
    C63B H63E . 0.98 ?
    C63B H63F . 0.98 ?

loop_
    _geom_angle_atom_site_label_1
    _geom_angle_atom_site_label_2
    _geom_angle_atom_site_label_3
    _geom_angle_site_symmetry_1
    _geom_angle_site_symmetry_3
    _geom_angle
    _geom_angle_publ_flag
    N1 Mo1 N3 . . 119.13(17) ?
    N1 Mo1 N2 . . 119.06(16) ?
    N3 Mo1 N2 . . 116.80(16) ?
    N1 Mo1 Cl1 . . 95.98(13) ?
    N3 Mo1 Cl1 . . 96.91(12) ?
    N2 Mo1 Cl1 . . 99.60(12) ?
    N1 Si1 C22 . . 108.2(3) ?
    N1 Si1 C21 . . 111.4(2) ?
    C22 Si1 C21 . . 108.9(3) ?
    N1 Si1 C20 . . 109.8(3) ?
    C22 Si1 C20 . . 108.1(4) ?
    C21 Si1 C20 . . 110.4(3) ?
    N2 Si2 C32 . . 110.6(2) ?
    N2 Si2 C33 . . 108.3(2) ?
    C32 Si2 C33 . . 108.2(3) ?
    N2 Si2 C31 . . 109.1(2) ?
    C32 Si2 C31 . . 111.1(3) ?
    C33 Si2 C31 . . 109.5(3) ?
    N3 Si3 C11 . . 112.7(2) ?
    N3 Si3 C10 . . 107.4(3) ?
    C11 Si3 C10 . . 107.8(3) ?
    N3 Si3 C9 . . 108.3(3) ?
    C11 Si3 C9 . . 110.4(4) ?
    C10 Si3 C9 . . 110.0(4) ?
    C12 N1 Si1 . . 120.0(3) ?
    C12 N1 Mo1 . . 111.1(3) ?
    Si1 N1 Mo1 . . 128.9(2) ?
    C23 N2 Si2 . . 118.9(3) ?
    C23 N2 Mo1 . . 111.0(3) ?
    Si2 N2 Mo1 . . 130.0(2) ?
    C1 N3 Si3 . . 121.1(3) ?
    C1 N3 Mo1 . . 107.4(3) ?
    Si3 N3 Mo1 . . 131.5(2) ?
    C2 C1 C6 . . 119.5(4) ?
    C2 C1 N3 . . 120.7(4) ?
    C6 C1 N3 . . 119.8(4) ?
    C1 C2 C3 . . 120.9(5) ?
    C1 C2 H2 . . 119.5 ?
    C3 C2 H2 . . 119.5 ?
    C4 C3 C2 . . 118.4(5) ?
    C4 C3 C7 . . 121.2(5) ?
    C2 C3 C7 . . 120.5(5) ?
    C5 C4 C3 . . 121.6(5) ?
    C5 C4 H4 . . 119.2 ?
    C3 C4 H4 . . 119.2 ?
    C6 C5 C4 . . 119.0(5) ?
    C6 C5 C8 . . 120.5(5) ?
    C4 C5 C8 . . 120.5(5) ?
    C5 C6 C1 . . 120.6(5) ?
    C5 C6 H6 . . 119.7 ?
    C1 C6 H6 . . 119.7 ?
    C3 C7 H7A . . 109.5 ?
    C3 C7 H7B . . 109.5 ?
    H7A C7 H7B . . 109.5 ?
    C3 C7 H7C . . 109.5 ?
    H7A C7 H7C . . 109.5 ?
    H7B C7 H7C . . 109.5 ?
    C5 C8 H8A . . 109.5 ?
    C5 C8 H8B . . 109.5 ?
    H8A C8 H8B . . 109.5 ?
    C5 C8 H8C . . 109.5 ?
    H8A C8 H8C . . 109.5 ?
    H8B C8 H8C . . 109.5 ?
    Si3 C9 H9A . . 109.5 ?
    Si3 C9 H9B . . 109.5 ?
    H9A C9 H9B . . 109.5 ?
    Si3 C9 H9C . . 109.5 ?
    H9A C9 H9C . . 109.5 ?
    H9B C9 H9C . . 109.5 ?
    Si3 C10 H10A . . 109.5 ?
    Si3 C10 H10B . . 109.5 ?
    H10A C10 H10B . . 109.5 ?
    Si3 C10 H10C . . 109.5 ?
    H10A C10 H10C . . 109.5 ?
    H10B C10 H10C . . 109.5 ?
    Si3 C11 H11A . . 109.5 ?
    Si3 C11 H11B . . 109.5 ?
    H11A C11 H11B . . 109.5 ?
    Si3 C11 H11C . . 109.5 ?
    H11A C11 H11C . . 109.5 ?
    H11B C11 H11C . . 109.5 ?
    C13 C12 C17 . . 119.7(5) ?
    C13 C12 N1 . . 120.7(4) ?
    C17 C12 N1 . . 119.6(5) ?
    C12 C13 C14 . . 120.9(5) ?
    C12 C13 H13 . . 119.6 ?
    C14 C13 H13 . . 119.6 ?
    C15 C14 C13 . . 118.4(5) ?
    C15 C14 C18 . . 120.8(5) ?
    C13 C14 C18 . . 120.8(5) ?
    C16 C15 C14 . . 121.7(5) ?
    C16 C15 H15 . . 119.1 ?
    C14 C15 H15 . . 119.1 ?
    C15 C16 C17 . . 119.1(5) ?
    C15 C16 C19 . . 120.6(6) ?
    C17 C16 C19 . . 120.3(6) ?
    C16 C17 C12 . . 120.3(5) ?
    C16 C17 H17 . . 119.9 ?
    C12 C17 H17 . . 119.9 ?
    C14 C18 H18A . . 109.5 ?
    C14 C18 H18B . . 109.5 ?
    H18A C18 H18B . . 109.5 ?
    C14 C18 H18C . . 109.5 ?
    H18A C18 H18C . . 109.5 ?
    H18B C18 H18C . . 109.5 ?
    C16 C19 H19A . . 109.5 ?
    C16 C19 H19B . . 109.5 ?
    H19A C19 H19B . . 109.5 ?
    C16 C19 H19C . . 109.5 ?
    H19A C19 H19C . . 109.5 ?
    H19B C19 H19C . . 109.5 ?
    Si1 C20 H20A . . 109.5 ?
    Si1 C20 H20B . . 109.5 ?
    H20A C20 H20B . . 109.5 ?
    Si1 C20 H20C . . 109.5 ?
    H20A C20 H20C . . 109.5 ?
    H20B C20 H20C . . 109.5 ?
    Si1 C21 H21A . . 109.5 ?
    Si1 C21 H21B . . 109.5 ?
    H21A C21 H21B . . 109.5 ?
    Si1 C21 H21C . . 109.5 ?
    H21A C21 H21C . . 109.5 ?
    H21B C21 H21C . . 109.5 ?
    Si1 C22 H22A . . 109.5 ?
    Si1 C22 H22B . . 109.5 ?
    H22A C22 H22B . . 109.5 ?
    Si1 C22 H22C . . 109.5 ?
    H22A C22 H22C . . 109.5 ?
    H22B C22 H22C . . 109.5 ?
    C24 C23 C28 . . 119.6(5) ?
    C24 C23 N2 . . 120.5(4) ?
    C28 C23 N2 . . 119.8(4) ?
    C23 C24 C25 . . 120.1(5) ?
    C23 C24 H24 . . 119.9 ?
    C25 C24 H24 . . 119.9 ?
    C26 C25 C24 . . 118.5(6) ?
    C26 C25 C29 . . 121.9(6) ?
    C24 C25 C29 . . 119.6(6) ?
    C27 C26 C25 . . 122.5(5) ?
    C27 C26 H26 . . 118.8 ?
    C25 C26 H26 . . 118.8 ?
    C26 C27 C28 . . 118.2(5) ?
    C26 C27 C30 . . 121.1(5) ?
    C28 C27 C30 . . 120.7(6) ?
    C27 C28 C23 . . 121.1(5) ?
    C27 C28 H28 . . 119.4 ?
    C23 C28 H28 . . 119.4 ?
    C25 C29 H29A . . 109.5 ?
    C25 C29 H29B . . 109.5 ?
    H29A C29 H29B . . 109.5 ?
    C25 C29 H29C . . 109.5 ?
    H29A C29 H29C . . 109.5 ?
    H29B C29 H29C . . 109.5 ?
    C27 C30 H30A . . 109.5 ?
    C27 C30 H30B . . 109.5 ?
    H30A C30 H30B . . 109.5 ?
    C27 C30 H30C . . 109.5 ?
    H30A C30 H30C . . 109.5 ?
    H30B C30 H30C . . 109.5 ?
    Si2 C31 H31A . . 109.5 ?
    Si2 C31 H31B . . 109.5 ?
    H31A C31 H31B . . 109.5 ?
    Si2 C31 H31C . . 109.5 ?
    H31A C31 H31C . . 109.5 ?
    H31B C31 H31C . . 109.5 ?
    Si2 C32 H32A . . 109.5 ?
    Si2 C32 H32B . . 109.5 ?
    H32A C32 H32B . . 109.5 ?
    Si2 C32 H32C . . 109.5 ?
    H32A C32 H32C . . 109.5 ?
    H32B C32 H32C . . 109.5 ?
    Si2 C33 H33A . . 109.5 ?
    Si2 C33 H33B . . 109.5 ?
    H33A C33 H33B . . 109.5 ?
    Si2 C33 H33C . . 109.5 ?
    H33A C33 H33C . . 109.5 ?
    H33B C33 H33C . . 109.5 ?
    N6 Mo2 N5 . . 119.62(18) ?
    N6 Mo2 N4 . . 117.56(19) ?
    N5 Mo2 N4 . . 117.94(19) ?
    N6 Mo2 Cl2 . . 98.08(13) ?
    N5 Mo2 Cl2 . . 96.48(13) ?
    N4 Mo2 Cl2 . . 97.61(13) ?
    N4 Si4 C43 . . 109.2(3) ?
    N4 Si4 C42 . . 111.7(2) ?
    C43 Si4 C42 . . 110.5(3) ?
    N4 Si4 C44 . . 107.3(3) ?
    C43 Si4 C44 . . 108.6(3) ?
    C42 Si4 C44 . . 109.6(3) ?
    N5 Si5 C55 . . 110.6(3) ?
    N5 Si5 C53 . . 108.9(3) ?
    C55 Si5 C53 . . 112.9(3) ?
    N5 Si5 C54 . . 107.6(3) ?
    C55 Si5 C54 . . 108.5(4) ?
    C53 Si5 C54 . . 108.2(3) ?
    N6 Si6 C64 . . 107.9(3) ?
    N6 Si6 C65 . . 107.9(3) ?
    C64 Si6 C65 . . 109.3(4) ?
    N6 Si6 C66 . . 111.6(3) ?
    C64 Si6 C66 . . 109.0(3) ?
    C65 Si6 C66 . . 111.1(3) ?
    C34 N4 Si4 . . 120.9(3) ?
    C34 N4 Mo2 . . 109.5(3) ?
    Si4 N4 Mo2 . . 129.2(2) ?
    C45 N5 Si5 . . 121.1(3) ?
    C45 N5 Mo2 . . 109.7(3) ?
    Si5 N5 Mo2 . . 129.2(2) ?
    C56 N6 Si6 . . 120.8(4) ?
    C56 N6 Mo2 . . 109.6(3) ?
    Si6 N6 Mo2 . . 129.5(2) ?
    C35 C34 C39 . . 119.4(5) ?
    C35 C34 N4 . . 120.3(5) ?
    C39 C34 N4 . . 120.3(5) ?
    C34 C35 C36 . . 120.8(5) ?
    C34 C35 H35 . . 119.6 ?
    C36 C35 H35 . . 119.6 ?
    C37 C36 C35 . . 118.2(6) ?
    C37 C36 C40 . . 121.4(6) ?
    C35 C36 C40 . . 120.4(6) ?
    C36 C37 C38 . . 122.5(6) ?
    C36 C37 H37 . . 118.8 ?
    C38 C37 H37 . . 118.8 ?
    C39 C38 C37 . . 118.7(6) ?
    C39 C38 C41 . . 120.4(6) ?
    C37 C38 C41 . . 120.9(6) ?
    C38 C39 C34 . . 120.4(6) ?
    C38 C39 H39 . . 119.8 ?
    C34 C39 H39 . . 119.8 ?
    C36 C40 H40A . . 109.5 ?
    C36 C40 H40B . . 109.5 ?
    H40A C40 H40B . . 109.5 ?
    C36 C40 H40C . . 109.5 ?
    H40A C40 H40C . . 109.5 ?
    H40B C40 H40C . . 109.5 ?
    C38 C41 H41A . . 109.5 ?
    C38 C41 H41B . . 109.5 ?
    H41A C41 H41B . . 109.5 ?
    C38 C41 H41C . . 109.5 ?
    H41A C41 H41C . . 109.5 ?
    H41B C41 H41C . . 109.5 ?
    Si4 C42 H42A . . 109.5 ?
    Si4 C42 H42B . . 109.5 ?
    H42A C42 H42B . . 109.5 ?
    Si4 C42 H42C . . 109.5 ?
    H42A C42 H42C . . 109.5 ?
    H42B C42 H42C . . 109.5 ?
    Si4 C43 H43A . . 109.5 ?
    Si4 C43 H43B . . 109.5 ?
    H43A C43 H43B . . 109.5 ?
    Si4 C43 H43C . . 109.5 ?
    H43A C43 H43C . . 109.5 ?
    H43B C43 H43C . . 109.5 ?
    Si4 C44 H44A . . 109.5 ?
    Si4 C44 H44B . . 109.5 ?
    H44A C44 H44B . . 109.5 ?
    Si4 C44 H44C . . 109.5 ?
    H44A C44 H44C . . 109.5 ?
    H44B C44 H44C . . 109.5 ?
    C50 C45 C46 . . 119.6(5) ?
    C50 C45 N5 . . 120.3(5) ?
    C46 C45 N5 . . 120.1(5) ?
    C47 C46 C45 . . 120.8(6) ?
    C47 C46 H46 . . 119.6 ?
    C45 C46 H46 . . 119.6 ?
    C46 C47 C48 . . 118.4(6) ?
    C46 C47 C51 . . 121.2(6) ?
    C48 C47 C51 . . 120.3(6) ?
    C49 C48 C47 . . 122.1(6) ?
    C49 C48 H48 . . 118.9 ?
    C47 C48 H48 . . 118.9 ?
    C48 C49 C50 . . 118.9(6) ?
    C48 C49 C52 . . 120.7(6) ?
    C50 C49 C52 . . 120.4(6) ?
    C49 C50 C45 . . 120.1(5) ?
    C49 C50 H50 . . 119.9 ?
    C45 C50 H50 . . 119.9 ?
    C47 C51 H51A . . 109.5 ?
    C47 C51 H51B . . 109.5 ?
    H51A C51 H51B . . 109.5 ?
    C47 C51 H51C . . 109.5 ?
    H51A C51 H51C . . 109.5 ?
    H51B C51 H51C . . 109.5 ?
    C49 C52 H52A . . 109.5 ?
    C49 C52 H52B . . 109.5 ?
    H52A C52 H52B . . 109.5 ?
    C49 C52 H52C . . 109.5 ?
    H52A C52 H52C . . 109.5 ?
    H52B C52 H52C . . 109.5 ?
    Si5 C53 H53A . . 109.5 ?
    Si5 C53 H53B . . 109.5 ?
    H53A C53 H53B . . 109.5 ?
    Si5 C53 H53C . . 109.5 ?
    H53A C53 H53C . . 109.5 ?
    H53B C53 H53C . . 109.5 ?
    Si5 C54 H54A . . 109.5 ?
    Si5 C54 H54B . . 109.5 ?
    H54A C54 H54B . . 109.5 ?
    Si5 C54 H54C . . 109.5 ?
    H54A C54 H54C . . 109.5 ?
    H54B C54 H54C . . 109.5 ?
    Si5 C55 H55A . . 109.5 ?
    Si5 C55 H55B . . 109.5 ?
    H55A C55 H55B . . 109.5 ?
    Si5 C55 H55C . . 109.5 ?
    H55A C55 H55C . . 109.5 ?
    H55B C55 H55C . . 109.5 ?
    C57 C56 C61 . . 120.2(5) ?
    C57 C56 N6 . . 120.2(5) ?
    C61 C56 N6 . . 119.6(5) ?
    C56 C57 C58 . . 121.1(5) ?
    C56 C57 H57 . . 119.5 ?
    C58 C57 H57 . . 119.5 ?
    C57 C58 C59 . . 118.1(5) ?
    C57 C58 C63 . . 121.1(6) ?
    C59 C58 C63 . . 120.8(6) ?
    C60 C59 C58 . . 122.0(5) ?
    C60 C59 H59 . . 119.0 ?
    C58 C59 H59 . . 119.0 ?
    C59 C60 C61 . . 118.6(5) ?
    C59 C60 C62 . . 121.5(5) ?
    C61 C60 C62 . . 119.8(5) ?
    C56 C61 C60 . . 119.9(5) ?
    C56 C61 H61 . . 120.0 ?
    C60 C61 H61 . . 120.0 ?
    C60 C62 H62A . . 109.5 ?
    C60 C62 H62B . . 109.5 ?
    H62A C62 H62B . . 109.5 ?
    C60 C62 H62C . . 109.5 ?
    H62A C62 H62C . . 109.5 ?
    H62B C62 H62C . . 109.5 ?
    C58 C63 H63A . . 109.5 ?
    C58 C63 H63B . . 109.5 ?
    H63A C63 H63B . . 109.5 ?
    C58 C63 H63C . . 109.5 ?
    H63A C63 H63C . . 109.5 ?
    H63B C63 H63C . . 109.5 ?
    Si6 C64 H64A . . 109.5 ?
    Si6 C64 H64B . . 109.5 ?
    H64A C64 H64B . . 109.5 ?
    Si6 C64 H64C . . 109.5 ?
    H64A C64 H64C . . 109.5 ?
    H64B C64 H64C . . 109.5 ?
    Si6 C65 H65A . . 109.5 ?
    Si6 C65 H65B . . 109.5 ?
    H65A C65 H65B . . 109.5 ?
    Si6 C65 H65C . . 109.5 ?
    H65A C65 H65C . . 109.5 ?
    H65B C65 H65C . . 109.5 ?
    Si6 C66 H66A . . 109.5 ?
    Si6 C66 H66B . . 109.5 ?
    H66A C66 H66B . . 109.5 ?
    Si6 C66 H66C . . 109.5 ?
    H66A C66 H66C . . 109.5 ?
    H66B C66 H66C . . 109.5 ?
    N6B Mo2B N5B . . 119.2(15) ?
    N6B Mo2B N4B . . 118.2(16) ?
    N5B Mo2B N4B . . 117.6(15) ?
    N6B Mo2B Cl2B . . 97.2(11) ?
    N5B Mo2B Cl2B . . 95.4(11) ?
    N4B Mo2B Cl2B . . 99.8(10) ?
    C34B N4B Si4B . . 126.(3) ?
    C34B N4B Mo2B . . 106.(2) ?
    Si4B N4B Mo2B . . 128.(2) ?
    N4B Si4B C43B . . 110.(2) ?
    N4B Si4B C44B . . 110.(2) ?
    C43B Si4B C44B . . 108.(2) ?
    N4B Si4B C42B . . 109.(2) ?
    C43B Si4B C42B . . 111.(2) ?
    C44B Si4B C42B . . 109.(2) ?
    Si4B C42B H42D . . 109.5 ?
    Si4B C42B H42E . . 109.5 ?
    H42D C42B H42E . . 109.5 ?
    Si4B C42B H42F . . 109.5 ?
    H42D C42B H42F . . 109.5 ?
    H42E C42B H42F . . 109.5 ?
    Si4B C43B H43D . . 109.5 ?
    Si4B C43B H43E . . 109.5 ?
    H43D C43B H43E . . 109.5 ?
    Si4B C43B H43F . . 109.5 ?
    H43D C43B H43F . . 109.5 ?
    H43E C43B H43F . . 109.5 ?
    Si4B C44B H44D . . 109.5 ?
    Si4B C44B H44E . . 109.5 ?
    H44D C44B H44E . . 109.5 ?
    Si4B C44B H44F . . 109.5 ?
    H44D C44B H44F . . 109.5 ?
    H44E C44B H44F . . 109.5 ?
    C45B N5B Si5B . . 121.(3) ?
    C45B N5B Mo2B . . 108.(2) ?
    Si5B N5B Mo2B . . 131.(2) ?
    N5B Si5B C54B . . 107.(2) ?
    N5B Si5B C55B . . 110.(2) ?
    C54B Si5B C55B . . 106.7(19) ?
    N5B Si5B C53B . . 109.(2) ?
    C54B Si5B C53B . . 112.(2) ?
    C55B Si5B C53B . . 113.(2) ?
    Si5B C53B H53D . . 109.5 ?
    Si5B C53B H53E . . 109.5 ?
    H53D C53B H53E . . 109.5 ?
    Si5B C53B H53F . . 109.5 ?
    H53D C53B H53F . . 109.5 ?
    H53E C53B H53F . . 109.5 ?
    Si5B C54B H54D . . 109.5 ?
    Si5B C54B H54E . . 109.5 ?
    H54D C54B H54E . . 109.5 ?
    Si5B C54B H54F . . 109.5 ?
    H54D C54B H54F . . 109.5 ?
    H54E C54B H54F . . 109.5 ?
    Si5B C55B H55D . . 109.5 ?
    Si5B C55B H55E . . 109.5 ?
    H55D C55B H55E . . 109.5 ?
    Si5B C55B H55F . . 109.5 ?
    H55D C55B H55F . . 109.5 ?
    H55E C55B H55F . . 109.5 ?
    C56B N6B Si6B . . 121.(3) ?
    C56B N6B Mo2B . . 106.7(19) ?
    Si6B N6B Mo2B . . 132.(2) ?
    N6B Si6B C64B . . 112.(2) ?
    N6B Si6B C65B . . 112.2(18) ?
    C64B Si6B C65B . . 106.(2) ?
    N6B Si6B C66B . . 107.0(16) ?
    C64B Si6B C66B . . 112.(2) ?
    C65B Si6B C66B . . 108.1(18) ?
    Si6B C64B H64D . . 109.5 ?
    Si6B C64B H64E . . 109.5 ?
    H64D C64B H64E . . 109.5 ?
    Si6B C64B H64F . . 109.5 ?
    H64D C64B H64F . . 109.5 ?
    H64E C64B H64F . . 109.5 ?
    Si6B C65B H65D . . 109.5 ?
    Si6B C65B H65E . . 109.5 ?
    H65D C65B H65E . . 109.5 ?
    Si6B C65B H65F . . 109.5 ?
    H65D C65B H65F . . 109.5 ?
    H65E C65B H65F . . 109.5 ?
    Si6B C66B H66D . . 109.5 ?
    Si6B C66B H66E . . 109.5 ?
    H66D C66B H66E . . 109.5 ?
    Si6B C66B H66F . . 109.5 ?
    H66D C66B H66F . . 109.5 ?
    H66E C66B H66F . . 109.5 ?
    C35B C34B C39B . . 120.0 ?
    C35B C34B N4B . . 120.(2) ?
    C39B C34B N4B . . 120.(2) ?
    C36B C35B C34B . . 120.0 ?
    C36B C35B H35D . . 120.0 ?
    C34B C35B H35D . . 120.0 ?
    C37B C36B C35B . . 120.0 ?
    C37B C36B C40B . . 119.(2) ?
    C35B C36B C40B . . 121.(2) ?
    C36B C37B C38B . . 120.0 ?
    C36B C37B H37D . . 120.0 ?
    C38B C37B H37D . . 120.0 ?
    C39B C38B C37B . . 120.0 ?
    C39B C38B C41B . . 118.(2) ?
    C37B C38B C41B . . 122.(2) ?
    C38B C39B C34B . . 120.0 ?
    C38B C39B H39D . . 120.0 ?
    C34B C39B H39D . . 120.0 ?
    C36B C40B H40D . . 109.5 ?
    C36B C40B H40E . . 109.5 ?
    H40D C40B H40E . . 109.5 ?
    C36B C40B H40F . . 109.5 ?
    H40D C40B H40F . . 109.5 ?
    H40E C40B H40F . . 109.5 ?
    C38B C41B H41D . . 109.5 ?
    C38B C41B H41E . . 109.5 ?
    H41D C41B H41E . . 109.5 ?
    C38B C41B H41F . . 109.5 ?
    H41D C41B H41F . . 109.5 ?
    H41E C41B H41F . . 109.5 ?
    C46B C45B C50B . . 120.0 ?
    C46B C45B N5B . . 121.(2) ?
    C50B C45B N5B . . 119.(2) ?
    C47B C46B C45B . . 120.0 ?
    C47B C46B H46D . . 120.0 ?
    C45B C46B H46D . . 120.0 ?
    C46B C47B C48B . . 120.0 ?
    C46B C47B C51B . . 122.(2) ?
    C48B C47B C51B . . 117.(2) ?
    C49B C48B C47B . . 120.0 ?
    C49B C48B H48D . . 120.0 ?
    C47B C48B H48D . . 120.0 ?
    C48B C49B C50B . . 120.0 ?
    C48B C49B C52B . . 116.(3) ?
    C50B C49B C52B . . 124.(3) ?
    C49B C50B C45B . . 120.0 ?
    C49B C50B H50D . . 120.0 ?
    C45B C50B H50D . . 120.0 ?
    C47B C51B H51D . . 109.5 ?
    C47B C51B H51E . . 109.5 ?
    H51D C51B H51E . . 109.5 ?
    C47B C51B H51F . . 109.5 ?
    H51D C51B H51F . . 109.5 ?
    H51E C51B H51F . . 109.5 ?
    C49B C52B H52D . . 109.5 ?
    C49B C52B H52E . . 109.5 ?
    H52D C52B H52E . . 109.5 ?
    C49B C52B H52F . . 109.5 ?
    H52D C52B H52F . . 109.5 ?
    H52E C52B H52F . . 109.5 ?
    C57B C56B C61B . . 120.0 ?
    C57B C56B N6B . . 120.(2) ?
    C61B C56B N6B . . 120.(2) ?
    C58B C57B C56B . . 120.0 ?
    C58B C57B H57D . . 120.0 ?
    C56B C57B H57D . . 120.0 ?
    C59B C58B C57B . . 120.0 ?
    C59B C58B C63B . . 121.(2) ?
    C57B C58B C63B . . 119.(2) ?
    C58B C59B C60B . . 120.0 ?
    C58B C59B H59D . . 120.0 ?
    C60B C59B H59D . . 120.0 ?
    C61B C60B C59B . . 120.0 ?
    C61B C60B C62B . . 118.(2) ?
    C59B C60B C62B . . 122.(2) ?
    C60B C61B C56B . . 120.0 ?
    C60B C61B H61D . . 120.0 ?
    C56B C61B H61D . . 120.0 ?
    C60B C62B H62D . . 109.5 ?
    C60B C62B H62E . . 109.5 ?
    H62D C62B H62E . . 109.5 ?
    C60B C62B H62F . . 109.5 ?
    H62D C62B H62F . . 109.5 ?
    H62E C62B H62F . . 109.5 ?
    C58B C63B H63D . . 109.5 ?
    C58B C63B H63E . . 109.5 ?
    H63D C63B H63E . . 109.5 ?
    C58B C63B H63F . . 109.5 ?
    H63D C63B H63F . . 109.5 ?
    H63E C63B H63F . . 109.5 ?

_shelx_res_file                         
;

TITL xsj_a.res in Fdd2
    xsj_a.res
    created by SHELXL-2016/6 at 18:26:41 on 30-Sep-2019
REM Old TITL xsj in Fdd2
REM SHELXT solution in Fdd2
REM R1 0.094,  Rweak 0.024,  Alpha 0.006,  Orientation as input
REM Flack x =  0.129 ( 0.008 ) from Parsons' quotients
REM Formula found by SHELXT:  C62 Cl2 Li Mo2 N9 O4 Si6
CELL  0.71073  35.1737  35.6535  24.6351   90.000   90.000   90.000
ZERR  32.000   0.0014   0.0014   0.0011    0.000    0.000    0.000
LATT -4
SYMM -X, -Y, Z
SYMM 1/4+X, 1/4-Y, 1/4+Z
SYMM 1/4-X, 1/4+Y, 1/4+Z
SFAC C H CL NA MO N O SI
UNIT 1056 1728 32 0 32 96 0 96
TEMP -123.160
L.S. 10
BOND $H
LIST 4
ACTA
SIZE 0.18 0.24 0.20
FMAP 2
PLAN 20
EADP C42B C43B C44B
EADP C63B C62B
EADP C53B C54B C55B
EADP N5B N6B C45B C46B C47B C48B C49B C50B
EADP N4B C35B C36B C37B C38B C40B C41B
EADP C58B C59B C63B
EADP Si4B C42B C43B C44B
EADP Si6B C64B C65B C66B
SADI 0.01 C36 C40 C36B C40B
SADI 0.01 C38 C41 C38B C41B
SADI 0.01 C47 C51 C47B C51B
SADI 0.01 C49 C52 C49B C52B
SADI 0.01 C58 C63 C58B C63B
SADI 0.01 C60 C62 C60B C62B
OMIT 8 4 0
BUMP
TWIN
WGHT    0.012300  145.241501
BASF   0.02240
FVAR       0.06132   0.88823
MO1   5    0.133576    0.619223    0.629232    11.00000    0.02573    0.02343 =
         0.02442   -0.00129   -0.00066   -0.00234
CL1   3    0.078660    0.617850    0.576963    11.00000    0.02856    0.05276 =
         0.04442    0.00449   -0.00933   -0.00599
SI1   8    0.067911    0.572046    0.701760    11.00000    0.04735    0.03993 =
         0.03696   -0.00300    0.01157   -0.01394
SI2   8    0.115262    0.711258    0.611572    11.00000    0.03695    0.02772 =
         0.03067    0.00040    0.00439    0.00243
SI3   8    0.160241    0.574617    0.514004    11.00000    0.04785    0.02695 =
         0.02770   -0.00231   -0.00334    0.00216
N1    6    0.115415    0.584418    0.684964    11.00000    0.04165    0.02875 =
         0.02796    0.00064    0.00094   -0.00457
N2    6    0.135644    0.673053    0.645810    11.00000    0.03079    0.02516 =
         0.02454   -0.00388    0.00076   -0.00158
N3    6    0.168377    0.600811    0.572990    11.00000    0.02356    0.02859 =
         0.02760   -0.00259   -0.00098    0.00035
C1    1    0.205844    0.613321    0.587051    11.00000    0.02513    0.03228 =
         0.02856   -0.00470    0.00494   -0.00057
C2    1    0.225971    0.596144    0.628280    11.00000    0.02720    0.03336 =
         0.03354   -0.00143    0.00176    0.00525
AFIX  43
H2    2    0.215159    0.575318    0.646726    11.00000   -1.20000
AFIX   0
C3    1    0.262262    0.609066    0.643334    11.00000    0.02947    0.05094 =
         0.03083   -0.00283   -0.00288    0.00653
C4    1    0.277592    0.639536    0.615290    11.00000    0.02246    0.06264 =
         0.04595   -0.00609    0.00036   -0.00186
AFIX  43
H4    2    0.302220    0.648318    0.624730    11.00000   -1.20000
AFIX   0
C5    1    0.257719    0.657351    0.573891    11.00000    0.03146    0.04834 =
         0.04796    0.00165    0.00473   -0.00437
C6    1    0.221888    0.644179    0.559802    11.00000    0.03085    0.03917 =
         0.03619    0.00287    0.00164    0.00151
AFIX  43
H6    2    0.208089    0.656116    0.531509    11.00000   -1.20000
AFIX   0
C7    1    0.284077    0.590005    0.688566    11.00000    0.03884    0.07146 =
         0.04848    0.00447   -0.01338    0.00712
AFIX 137
H7A   2    0.278799    0.563019    0.687953    11.00000   -1.50000
H7B   2    0.276175    0.600462    0.723582    11.00000   -1.50000
H7C   2    0.311378    0.594195    0.683440    11.00000   -1.50000
AFIX   0
C8    1    0.274554    0.690675    0.545252    11.00000    0.04690    0.07132 =
         0.07654    0.02364    0.00249   -0.02032
AFIX 137
H8A   2    0.301858    0.691995    0.552933    11.00000   -1.50000
H8B   2    0.262162    0.713636    0.558107    11.00000   -1.50000
H8C   2    0.270615    0.688118    0.506045    11.00000   -1.50000
AFIX   0
C9    1    0.128551    0.534111    0.531757    11.00000    0.15375    0.04721 =
         0.05182   -0.01053    0.00528   -0.05123
AFIX 137
H9A   2    0.114517    0.526123    0.499394    11.00000   -1.50000
H9B   2    0.110545    0.541826    0.559986    11.00000   -1.50000
H9C   2    0.144037    0.513223    0.545165    11.00000   -1.50000
AFIX   0
C10   1    0.206936    0.557178    0.489942    11.00000    0.07803    0.07846 =
         0.05700   -0.03336   -0.01221    0.04968
AFIX 137
H10A  2    0.203266    0.541631    0.457557    11.00000   -1.50000
H10B  2    0.218891    0.542167    0.518562    11.00000   -1.50000
H10C  2    0.223341    0.578516    0.480984    11.00000   -1.50000
AFIX   0
C11   1    0.139013    0.602729    0.459011    11.00000    0.06267    0.06055 =
         0.02817   -0.00151    0.00073    0.02519
AFIX 137
H11A  2    0.153994    0.625610    0.453680    11.00000   -1.50000
H11B  2    0.112875    0.609462    0.468747    11.00000   -1.50000
H11C  2    0.138884    0.588063    0.425367    11.00000   -1.50000
AFIX   0
C12   1    0.146691    0.566883    0.712824    11.00000    0.04363    0.02564 =
         0.02409    0.00299    0.00104   -0.00566
C13   1    0.167133    0.586262    0.751882    11.00000    0.03823    0.02924 =
         0.03295   -0.00014   -0.00014    0.00184
AFIX  43
H13   2    0.160154    0.611263    0.760743    11.00000   -1.20000
AFIX   0
C14   1    0.197895    0.569511    0.778424    11.00000    0.05035    0.03901 =
         0.03130    0.00408   -0.00019   -0.00208
C15   1    0.207840    0.532954    0.764144    11.00000    0.05805    0.04414 =
         0.03803    0.00645   -0.00575    0.01214
AFIX  43
H15   2    0.228944    0.521421    0.781483    11.00000   -1.20000
AFIX   0
C16   1    0.187707    0.512991    0.725265    11.00000    0.08941    0.02947 =
         0.03596   -0.00008    0.00143    0.01029
C17   1    0.157301    0.530173    0.699093    11.00000    0.07039    0.02904 =
         0.02997    0.00267    0.00012    0.00004
AFIX  43
H17   2    0.143670    0.516990    0.671812    11.00000   -1.20000
AFIX   0
C18   1    0.219933    0.590557    0.821062    11.00000    0.05793    0.05256 =
         0.04677    0.00090   -0.01368    0.00369
AFIX 137
H18A  2    0.243815    0.599714    0.805439    11.00000   -1.50000
H18B  2    0.225494    0.573779    0.851557    11.00000   -1.50000
H18C  2    0.204833    0.611873    0.833942    11.00000   -1.50000
AFIX   0
C19   1    0.199471    0.473628    0.709940    11.00000    0.13884    0.04554 =
         0.06472   -0.00746   -0.01356    0.03312
AFIX 137
H19A  2    0.180707    0.462957    0.684916    11.00000   -1.50000
H19B  2    0.200911    0.458094    0.742694    11.00000   -1.50000
H19C  2    0.224424    0.474306    0.692271    11.00000   -1.50000
AFIX   0
C20   1    0.037056    0.614797    0.700169    11.00000    0.05862    0.05549 =
         0.09571   -0.01415    0.03827   -0.00769
AFIX 137
H20A  2    0.023971    0.616233    0.665109    11.00000   -1.50000
H20B  2    0.052812    0.637203    0.705149    11.00000   -1.50000
H20C  2    0.018227    0.613341    0.729415    11.00000   -1.50000
AFIX   0
C21   1    0.048959    0.535518    0.654704    11.00000    0.04548    0.05180 =
         0.04904    0.00098    0.00016   -0.02031
AFIX 137
H21A  2    0.050549    0.544625    0.617239    11.00000   -1.50000
H21B  2    0.022370    0.530225    0.663789    11.00000   -1.50000
H21C  2    0.064010    0.512526    0.658379    11.00000   -1.50000
AFIX   0
C22   1    0.067591    0.553310    0.771575    11.00000    0.08356    0.11393 =
         0.03479    0.00568    0.00656   -0.04915
AFIX 137
H22A  2    0.084795    0.531747    0.773840    11.00000   -1.50000
H22B  2    0.041756    0.545407    0.781117    11.00000   -1.50000
H22C  2    0.076051    0.572827    0.796849    11.00000   -1.50000
AFIX   0
C23   1    0.156140    0.679775    0.695571    11.00000    0.03912    0.02324 =
         0.03118   -0.00339   -0.00530   -0.00121
C24   1    0.195232    0.684010    0.695099    11.00000    0.04304    0.03181 =
         0.03723   -0.00827   -0.00415    0.00043
AFIX  43
H24   2    0.208819    0.682032    0.661894    11.00000   -1.20000
AFIX   0
C25   1    0.214894    0.691239    0.743689    11.00000    0.05031    0.03826 =
         0.05034   -0.00769   -0.01584    0.00476
C26   1    0.194335    0.693044    0.791561    11.00000    0.07003    0.03425 =
         0.03902   -0.00745   -0.02132    0.00786
AFIX  43
H26   2    0.207555    0.697450    0.824578    11.00000   -1.20000
AFIX   0
C27   1    0.155330    0.688679    0.793107    11.00000    0.06714    0.02896 =
         0.03377   -0.00141   -0.00575    0.00610
C28   1    0.136389    0.682380    0.744604    11.00000    0.04707    0.02591 =
         0.03176   -0.00505   -0.00040   -0.00009
AFIX  43
H28   2    0.109508    0.679790    0.744724    11.00000   -1.20000
AFIX   0
C29   1    0.258004    0.695807    0.742600    11.00000    0.04545    0.07183 =
         0.07611   -0.02245   -0.02498   -0.00169
AFIX 137
H29A  2    0.267104    0.693771    0.705116    11.00000   -1.50000
H29B  2    0.269763    0.676131    0.764730    11.00000   -1.50000
H29C  2    0.264844    0.720454    0.757254    11.00000   -1.50000
AFIX   0
C30   1    0.133899    0.690133    0.846070    11.00000    0.09040    0.04828 =
         0.03462   -0.00239    0.00388   -0.00339
AFIX 137
H30A  2    0.106560    0.691717    0.838751    11.00000   -1.50000
H30B  2    0.141960    0.712215    0.866773    11.00000   -1.50000
H30C  2    0.139247    0.667410    0.867111    11.00000   -1.50000
AFIX   0
C31   1    0.066620    0.719861    0.639168    11.00000    0.04837    0.05360 =
         0.06261    0.00564    0.01470    0.01761
AFIX 137
H31A  2    0.054250    0.739747    0.618139    11.00000   -1.50000
H31B  2    0.068490    0.727562    0.677262    11.00000   -1.50000
H31C  2    0.051580    0.696792    0.636594    11.00000   -1.50000
AFIX   0
C32   1    0.113694    0.702371    0.537544    11.00000    0.06634    0.04254 =
         0.03620    0.00661   -0.00451    0.00465
AFIX 137
H32A  2    0.114269    0.726318    0.518033    11.00000   -1.50000
H32B  2    0.090265    0.688877    0.528484    11.00000   -1.50000
H32C  2    0.135719    0.687215    0.526939    11.00000   -1.50000
AFIX   0
C33   1    0.145597    0.753376    0.623649    11.00000    0.07285    0.03331 =
         0.05623    0.00194   -0.00184   -0.00758
AFIX 137
H33A  2    0.171782    0.747920    0.612586    11.00000   -1.50000
H33B  2    0.145107    0.759811    0.662317    11.00000   -1.50000
H33C  2    0.135834    0.774516    0.602386    11.00000   -1.50000
AFIX   0
PART 1
MO2   5    0.376956    0.696061    0.305017    21.00000    0.02343    0.02089 =
         0.02356    0.00031    0.00191   -0.00009
CL2   3    0.380199    0.749532    0.251591    21.00000    0.04737    0.02668 =
         0.03744    0.00920    0.00152    0.00013
SI4   8    0.332475    0.762677    0.377947    21.00000    0.02959    0.02888 =
         0.03437   -0.00315    0.00512    0.00506
SI5   8    0.470252    0.714137    0.289032    21.00000    0.02661    0.03272 =
         0.03438   -0.00598    0.00571   -0.00499
SI6   8    0.330742    0.672032    0.190298    21.00000    0.03410    0.03259 =
         0.02750   -0.00060   -0.00335   -0.00226
N4    6    0.356534    0.719812    0.370904    21.00000    0.03036    0.02479 =
         0.02663   -0.00100    0.00357    0.00379
N5    6    0.431557    0.684331    0.303062    21.00000    0.02623    0.02557 =
         0.03371   -0.00147    0.00326    0.00112
N6    6    0.341544    0.667162    0.259787    21.00000    0.03096    0.02877 =
         0.02665    0.00343    0.00080   -0.00608
C34   1    0.367538    0.698348    0.417709    21.00000    0.03672    0.02565 =
         0.02063   -0.00090    0.00092    0.00634
C35   1    0.347829    0.665834    0.431455    21.00000    0.03762    0.03290 =
         0.02726   -0.00106    0.00208    0.00289
AFIX  43
H35   2    0.326824    0.658078    0.409967    21.00000   -1.20000
AFIX   0
C36   1    0.358599    0.644424    0.476585    21.00000    0.05203    0.03479 =
         0.03205   -0.00060    0.00714    0.00953
C37   1    0.389070    0.656511    0.507069    21.00000    0.05683    0.04454 =
         0.03006    0.00517   -0.00503    0.01190
AFIX  43
H37   2    0.396394    0.642318    0.537985    21.00000   -1.20000
AFIX   0
C38   1    0.409514    0.688726    0.494270    21.00000    0.04475    0.04389 =
         0.03493   -0.00677   -0.00808    0.00870
C39   1    0.398351    0.709808    0.449749    21.00000    0.03645    0.03254 =
         0.03338   -0.00350    0.00196    0.00441
AFIX  43
H39   2    0.411673    0.732166    0.440900    21.00000   -1.20000
AFIX   0
C40   1    0.337079    0.609195    0.491080    21.00000    0.07837    0.03974 =
         0.04449    0.01479    0.01151    0.00119
AFIX 137
H40A  2    0.310356    0.615404    0.497860    21.00000   -1.50000
H40B  2    0.348165    0.598020    0.523797    21.00000   -1.50000
H40C  2    0.338742    0.591286    0.460996    21.00000   -1.50000
AFIX   0
C41   1    0.443500    0.700323    0.527537    21.00000    0.06474    0.06989 =
         0.05077   -0.00644   -0.02290    0.01115
AFIX 137
H41A  2    0.464217    0.682362    0.521892    21.00000   -1.50000
H41B  2    0.436557    0.700771    0.566057    21.00000   -1.50000
H41C  2    0.451825    0.725377    0.516292    21.00000   -1.50000
AFIX   0
C42   1    0.366118    0.803125    0.379548    21.00000    0.05370    0.02665 =
         0.04857   -0.00435    0.01052   -0.00259
AFIX 137
H42A  2    0.382599    0.802244    0.347499    21.00000   -1.50000
H42B  2    0.381720    0.801728    0.412444    21.00000   -1.50000
H42C  2    0.351704    0.826648    0.379542    21.00000   -1.50000
AFIX   0
C43   1    0.298094    0.768006    0.321218    21.00000    0.05067    0.05564 =
         0.05887   -0.00680   -0.01241    0.02445
AFIX 137
H43A  2    0.310152    0.781774    0.291401    21.00000   -1.50000
H43B  2    0.275755    0.781891    0.333922    21.00000   -1.50000
H43C  2    0.290239    0.743164    0.308407    21.00000   -1.50000
AFIX   0
C44   1    0.305382    0.760649    0.443105    21.00000    0.03841    0.04433 =
         0.05564   -0.00346    0.01656    0.01082
AFIX 137
H44A  2    0.294827    0.785463    0.451208    21.00000   -1.50000
H44B  2    0.322460    0.752985    0.472514    21.00000   -1.50000
H44C  2    0.284647    0.742435    0.439773    21.00000   -1.50000
AFIX   0
C45   1    0.437264    0.645128    0.314643    21.00000    0.02334    0.02594 =
         0.03429    0.00034    0.00520    0.00142
C46   1    0.441346    0.619466    0.272194    21.00000    0.02596    0.03145 =
         0.03880   -0.00663    0.00311    0.00114
AFIX  43
H46   2    0.440756    0.628094    0.235719    21.00000   -1.20000
AFIX   0
C47   1    0.446245    0.581585    0.282620    21.00000    0.03087    0.03223 =
         0.05998   -0.01346    0.00568    0.00126
C48   1    0.447266    0.569739    0.336359    21.00000    0.03770    0.02458 =
         0.07077    0.00422    0.01040    0.00141
AFIX  43
H48   2    0.451005    0.543865    0.343864    21.00000   -1.20000
AFIX   0
C49   1    0.443016    0.594402    0.379233    21.00000    0.03753    0.03206 =
         0.04835    0.00915    0.00929    0.00392
C50   1    0.437933    0.632397    0.368233    21.00000    0.03247    0.02811 =
         0.03378   -0.00069    0.00537    0.00431
AFIX  43
H50   2    0.434915    0.649685    0.397259    21.00000   -1.20000
AFIX   0
C51   1    0.448734    0.553574    0.237262    21.00000    0.06210    0.04097 =
         0.07197   -0.02492   -0.00229    0.00294
AFIX 137
H51A  2    0.455185    0.566532    0.203409    21.00000   -1.50000
H51B  2    0.424195    0.540874    0.233129    21.00000   -1.50000
H51C  2    0.468447    0.535032    0.245636    21.00000   -1.50000
AFIX   0
C52   1    0.443739    0.580320    0.437652    21.00000    0.05431    0.04567 =
         0.05627    0.01671    0.01228    0.01526
AFIX 137
H52A  2    0.417762    0.579623    0.452001    21.00000   -1.50000
H52B  2    0.459247    0.597238    0.459849    21.00000   -1.50000
H52C  2    0.454671    0.555048    0.438663    21.00000   -1.50000
AFIX   0
C53   1    0.464490    0.758321    0.328377    21.00000    0.04540    0.04078 =
         0.05924   -0.01270    0.01201   -0.01327
AFIX 137
H53A  2    0.488027    0.772967    0.326409    21.00000   -1.50000
H53B  2    0.458912    0.752286    0.366361    21.00000   -1.50000
H53C  2    0.443496    0.772980    0.313083    21.00000   -1.50000
AFIX   0
C54   1    0.514126    0.690220    0.313211    21.00000    0.02945    0.05395 =
         0.06593   -0.01662   -0.00360   -0.00220
AFIX 137
H54A  2    0.517054    0.666261    0.294168    21.00000   -1.50000
H54B  2    0.512189    0.685652    0.352341    21.00000   -1.50000
H54C  2    0.536238    0.706152    0.305856    21.00000   -1.50000
AFIX   0
C55   1    0.474654    0.722232    0.215224    21.00000    0.04063    0.06288 =
         0.04439    0.00168    0.01038   -0.01497
AFIX 137
H55A  2    0.478161    0.698173    0.196650    21.00000   -1.50000
H55B  2    0.496613    0.738427    0.208140    21.00000   -1.50000
H55C  2    0.451522    0.734391    0.201731    21.00000   -1.50000
AFIX   0
C56   1    0.322289    0.639408    0.292841    21.00000    0.02868    0.02753 =
         0.02615    0.00102    0.00221   -0.00970
C57   1    0.285674    0.645943    0.311126    21.00000    0.03139    0.03269 =
         0.03493   -0.00205    0.00417   -0.00448
AFIX  43
H57   2    0.272845    0.668184    0.300378    21.00000   -1.20000
AFIX   0
C58   1    0.267349    0.620478    0.344983    21.00000    0.03375    0.04160 =
         0.04602   -0.00699    0.01308   -0.01014
C59   1    0.286557    0.587599    0.358965    21.00000    0.04118    0.04570 =
         0.03576    0.00145    0.00833   -0.01783
AFIX  43
H59   2    0.274053    0.569611    0.381114    21.00000   -1.20000
AFIX   0
C60   1    0.323407    0.580370    0.341486    21.00000    0.03883    0.03342 =
         0.03665    0.00915   -0.00159   -0.00863
C61   1    0.341335    0.606694    0.307697    21.00000    0.02817    0.03293 =
         0.03372    0.00265    0.00238   -0.00347
AFIX  43
H61   2    0.366423    0.602214    0.294971    21.00000   -1.20000
AFIX   0
C62   1    0.343717    0.544030    0.356011    21.00000    0.04999    0.03852 =
         0.06210    0.01940   -0.00449   -0.00367
AFIX 137
H62A  2    0.340264    0.525788    0.326665    21.00000   -1.50000
H62B  2    0.333066    0.533905    0.389723    21.00000   -1.50000
H62C  2    0.370896    0.549001    0.360996    21.00000   -1.50000
AFIX   0
C63   1    0.228232    0.628172    0.366352    21.00000    0.04013    0.06183 =
         0.07769   -0.00449    0.02374   -0.01045
AFIX 137
H63A  2    0.213784    0.642492    0.339381    21.00000   -1.50000
H63B  2    0.230076    0.642683    0.400034    21.00000   -1.50000
H63C  2    0.215254    0.604373    0.373615    21.00000   -1.50000
AFIX   0
C64   1    0.304921    0.629396    0.168462    21.00000    0.07341    0.04263 =
         0.03968   -0.00456   -0.01837   -0.01112
AFIX 137
H64A  2    0.298770    0.631329    0.129764    21.00000   -1.50000
H64B  2    0.281387    0.626978    0.189466    21.00000   -1.50000
H64C  2    0.320933    0.607305    0.174594    21.00000   -1.50000
AFIX   0
C65   1    0.376208    0.675409    0.152615    21.00000    0.05275    0.06163 =
         0.02655   -0.00062    0.00213   -0.00038
AFIX 137
H65A  2    0.371130    0.674665    0.113515    21.00000   -1.50000
H65B  2    0.392638    0.654308    0.162596    21.00000   -1.50000
H65C  2    0.388902    0.699039    0.161804    21.00000   -1.50000
AFIX   0
C66   1    0.300327    0.713721    0.177430    21.00000    0.04974    0.04458 =
         0.04681   -0.00058   -0.01605    0.00779
AFIX 137
H66A  2    0.290017    0.712418    0.140521    21.00000   -1.50000
H66B  2    0.315562    0.736574    0.181357    21.00000   -1.50000
H66C  2    0.279364    0.714153    0.203627    21.00000   -1.50000
AFIX   0
PART 2
MO2B  5    0.376465    0.637725    0.360954   -21.00000    0.02802    0.03182 =
         0.03363   -0.00400   -0.00139   -0.00066
CL2B  3    0.379483    0.581810    0.410296   -21.00000    0.07404    0.03813 =
         0.08399    0.02567   -0.00573   -0.00492

SAME N4 SI4 C42 C43 C44
N4B   6    0.395766    0.673276    0.416451   -21.00000    0.05137    0.03015 =
         0.05437   -0.00417    0.01046   -0.00794
SI4B  8    0.421221    0.663346    0.475946   -21.00000    0.04604    0.07214 =
         0.04653   -0.00655   -0.00010    0.00696
C42B  1    0.450154    0.705535    0.495530   -21.00000    0.04604    0.07214 =
         0.04653   -0.00655   -0.00010    0.00696
AFIX  33
H42D  2    0.464424    0.700089    0.528775   -21.00000   -1.50000
H42E  2    0.467933    0.711616    0.466193   -21.00000   -1.50000
H42F  2    0.433195    0.726903    0.501836   -21.00000   -1.50000
AFIX   0
C43B  1    0.388325    0.650444    0.530377   -21.00000    0.04604    0.07214 =
         0.04653   -0.00655   -0.00010    0.00696
AFIX  33
H43D  2    0.402728    0.644935    0.563484   -21.00000   -1.50000
H43E  2    0.370810    0.671288    0.537243   -21.00000   -1.50000
H43F  2    0.373818    0.628200    0.519556   -21.00000   -1.50000
AFIX   0
C44B  1    0.453937    0.623309    0.464578   -21.00000    0.04604    0.07214 =
         0.04653   -0.00655   -0.00010    0.00696
AFIX  33
H44D  2    0.467985    0.618035    0.498074   -21.00000   -1.50000
H44E  2    0.439221    0.601122    0.454094   -21.00000   -1.50000
H44F  2    0.471891    0.629616    0.435560   -21.00000   -1.50000
AFIX   0
SAME N5 SI5 C53 C54 C55
N5B   6    0.412086    0.621491    0.303539   -21.00000    0.03801    0.04073 =
         0.04300   -0.00348    0.01198   -0.00960
SI5B  8    0.423640    0.576364    0.279330   -21.00000    0.03465    0.04142 =
         0.07913   -0.01196   -0.00293   -0.00220
C53B  1    0.458258    0.554875    0.326383   -21.00000    0.04230    0.10490 =
         0.05415   -0.01583   -0.00591   -0.01477
AFIX  33
H53D  2    0.464956    0.529740    0.313429   -21.00000   -1.50000
H53E  2    0.481192    0.570442    0.328012   -21.00000   -1.50000
H53F  2    0.446989    0.553043    0.362668   -21.00000   -1.50000
AFIX   0
C54B  1    0.379320    0.549445    0.275890   -21.00000    0.04230    0.10490 =
         0.05415   -0.01583   -0.00591   -0.01477
AFIX  33
H54D  2    0.384722    0.524109    0.262532   -21.00000   -1.50000
H54E  2    0.367984    0.547903    0.312161   -21.00000   -1.50000
H54F  2    0.361554    0.561929    0.251139   -21.00000   -1.50000
AFIX   0
C55B  1    0.441880    0.579746    0.209267   -21.00000    0.04230    0.10490 =
         0.05415   -0.01583   -0.00591   -0.01477
AFIX  33
H55D  2    0.448271    0.554626    0.195942   -21.00000   -1.50000
H55E  2    0.422375    0.590869    0.185863   -21.00000   -1.50000
H55F  2    0.464681    0.595539    0.208788   -21.00000   -1.50000
AFIX   0
SAME N6 SI6 C64 C65 C66
N6B   6    0.322932    0.636864    0.346816   -21.00000    0.03801    0.04073 =
         0.04300   -0.00348    0.01198   -0.00960
SI6B  8    0.285260    0.615351    0.380999   -21.00000    0.03336    0.04368 =
         0.05325   -0.00456    0.01131   -0.01059
C64B  1    0.239460    0.637377    0.365292   -21.00000    0.03336    0.04368 =
         0.05325   -0.00456    0.01131   -0.01059
AFIX  33
H64D  2    0.219179    0.624510    0.385222   -21.00000   -1.50000
H64E  2    0.240155    0.663833    0.376041   -21.00000   -1.50000
H64F  2    0.234567    0.635562    0.326218   -21.00000   -1.50000
AFIX   0
C65B  1    0.280032    0.565214    0.362280   -21.00000    0.03336    0.04368 =
         0.05325   -0.00456    0.01131   -0.01059
AFIX  33
H65D  2    0.258656    0.554302    0.382321   -21.00000   -1.50000
H65E  2    0.275245    0.563156    0.323204   -21.00000   -1.50000
H65F  2    0.303432    0.551699    0.371428   -21.00000   -1.50000
AFIX   0
C66B  1    0.296240    0.617917    0.454803   -21.00000    0.03336    0.04368 =
         0.05325   -0.00456    0.01131   -0.01059
AFIX  33
H66D  2    0.275677    0.606085    0.475474   -21.00000   -1.50000
H66E  2    0.320177    0.604777    0.462073   -21.00000   -1.50000
H66F  2    0.298649    0.644240    0.465728   -21.00000   -1.50000
AFIX  66
SAME C34 > C41
C34B  1    0.381915    0.710503    0.399978   -21.00000    0.04960    0.03358 =
         0.08186   -0.02080   -0.01825   -0.00516
C35B  1    0.349303    0.725174    0.423739   -21.00000    0.05137    0.03015 =
         0.05437   -0.00417    0.01046   -0.00794
AFIX  43
H35D  2    0.334480    0.710128    0.447510   -21.00000   -1.20000
AFIX  65
C36B  1    0.338378    0.761859    0.412720   -21.00000    0.05137    0.03015 =
         0.05437   -0.00417    0.01046   -0.00794
C37B  1    0.360065    0.783873    0.377939   -21.00000    0.05137    0.03015 =
         0.05437   -0.00417    0.01046   -0.00794
AFIX  43
H37D  2    0.352598    0.808946    0.370408   -21.00000   -1.20000
AFIX  65
C38B  1    0.392678    0.769202    0.354178   -21.00000    0.05137    0.03015 =
         0.05437   -0.00417    0.01046   -0.00794
C39B  1    0.403603    0.732517    0.365196   -21.00000    0.03119    0.04133 =
         0.05003   -0.01997    0.00416    0.01893
AFIX  43
H39D  2    0.425892    0.722490    0.348957   -21.00000   -1.20000
AFIX   0
C40B  1    0.300700    0.776708    0.432474   -21.00000    0.05137    0.03015 =
         0.05437   -0.00417    0.01046   -0.00794
AFIX  33
H40D  2    0.288810    0.758193    0.456480   -21.00000   -1.50000
H40E  2    0.304758    0.800138    0.452450   -21.00000   -1.50000
H40F  2    0.284042    0.781444    0.401332   -21.00000   -1.50000
AFIX   0
C41B  1    0.414838    0.790464    0.311301   -21.00000    0.05137    0.03015 =
         0.05437   -0.00417    0.01046   -0.00794
AFIX  33
H41D  2    0.404328    0.815785    0.307498   -21.00000   -1.50000
H41E  2    0.441590    0.792104    0.322160   -21.00000   -1.50000
H41F  2    0.412921    0.777250    0.276526   -21.00000   -1.50000
AFIX  66
SAME C45 > C52
C45B  1    0.429679    0.653677    0.281903   -21.00000    0.03801    0.04073 =
         0.04300   -0.00348    0.01198   -0.00960
C46B  1    0.412581    0.673808    0.240203   -21.00000    0.03801    0.04073 =
         0.04300   -0.00348    0.01198   -0.00960
AFIX  43
H46D  2    0.387800    0.667230    0.228177   -21.00000   -1.20000
AFIX  65
C47B  1    0.431741    0.703561    0.216099   -21.00000    0.03801    0.04073 =
         0.04300   -0.00348    0.01198   -0.00960
C48B  1    0.467999    0.713184    0.233695   -21.00000    0.03801    0.04073 =
         0.04300   -0.00348    0.01198   -0.00960
AFIX  43
H48D  2    0.481094    0.733519    0.217220   -21.00000   -1.20000
AFIX  65
C49B  1    0.485098    0.693054    0.275394   -21.00000    0.03801    0.04073 =
         0.04300   -0.00348    0.01198   -0.00960
C50B  1    0.465938    0.663301    0.299499   -21.00000    0.03801    0.04073 =
         0.04300   -0.00348    0.01198   -0.00960
AFIX  43
H50D  2    0.477624    0.649543    0.327999   -21.00000   -1.20000
AFIX   0
C51B  1    0.413711    0.727999    0.173790   -21.00000    0.05431    0.09104 =
         0.04561    0.02884   -0.00798    0.01184
AFIX  33
H51D  2    0.431906    0.747192    0.162130   -21.00000   -1.50000
H51E  2    0.406324    0.712630    0.142540   -21.00000   -1.50000
H51F  2    0.391117    0.740148    0.189043   -21.00000   -1.50000
AFIX   0
C52B  1    0.525194    0.705060    0.291291   -21.00000    0.03828    0.07873 =
         0.11366   -0.05548    0.02865   -0.03341
AFIX  33
H52D  2    0.534403    0.689076    0.320863   -21.00000   -1.50000
H52E  2    0.542111    0.702566    0.259890   -21.00000   -1.50000
H52F  2    0.524835    0.731254    0.303338   -21.00000   -1.50000
AFIX  66
SAME C56 > C63
C56B  1    0.317057    0.656719    0.294600   -21.00000    0.08686    0.03123 =
         0.04083    0.01949   -0.00471   -0.02221
C57B  1    0.309318    0.636431    0.247701   -21.00000    0.01745    0.03618 =
         0.08742   -0.03506   -0.01501    0.01216
AFIX  43
H57D  2    0.309709    0.609795    0.248508   -21.00000   -1.20000
AFIX  65
C58B  1    0.301009    0.655118    0.199624   -21.00000    0.05330    0.03468 =
         0.03400   -0.00059   -0.02124   -0.00455
C59B  1    0.300438    0.694091    0.198444   -21.00000    0.05330    0.03468 =
         0.03400   -0.00059   -0.02124   -0.00455
AFIX  43
H59D  2    0.294758    0.706862    0.165585   -21.00000   -1.20000
AFIX  65
C60B  1    0.308176    0.714379    0.245342   -21.00000    0.03035    0.03396 =
         0.06997    0.02482   -0.00498    0.00173
C61B  1    0.316486    0.695693    0.293420   -21.00000    0.02735    0.02815 =
         0.07724    0.00978   -0.00573    0.00245
AFIX  43
H61D  2    0.321774    0.709559    0.325472   -21.00000   -1.20000
AFIX   0
C62B  1    0.310730    0.757008    0.244980   -21.00000    0.05330    0.03468 =
         0.03400   -0.00059   -0.02124   -0.00455
AFIX  33
H62D  2    0.304189    0.766421    0.208790   -21.00000   -1.50000
H62E  2    0.292959    0.767331    0.271728   -21.00000   -1.50000
H62F  2    0.336686    0.764710    0.254188   -21.00000   -1.50000
AFIX   0
C63B  1    0.292790    0.632409    0.149964   -21.00000    0.05330    0.03468 =
         0.03400   -0.00059   -0.02124   -0.00455
AFIX  33
H63D  2    0.294543    0.605662    0.158785   -21.00000   -1.50000
H63E  2    0.267114    0.638136    0.136935   -21.00000   -1.50000
H63F  2    0.311328    0.638545    0.121626   -21.00000   -1.50000
PART 0

AFIX   0
HKLF 4


REM  xsj_a.res in Fdd2
REM R1 =  0.0357 for   17324 Fo > 4sig(Fo)  and  0.0466 for all   19184 data
REM    960 parameters refined using     95 restraints

END

WGHT      0.0122    144.9390

REM Highest difference peak  0.511,  deepest hole -0.423,  1-sigma level  0.069
Q1    1   0.0798  0.5662  0.7294  11.00000  0.05    0.51
Q2    1   0.1379  0.6560  0.6309  11.00000  0.05    0.37
Q3    1   0.3620  0.6303  0.3807  11.00000  0.05    0.37
Q4    1   0.0505  0.6052  0.7320  11.00000  0.05    0.34
Q5    1   0.1299  0.6127  0.5781  11.00000  0.05    0.32
Q6    1   0.1393  0.5443  0.5904  11.00000  0.05    0.31
Q7    1   0.3599  0.6969  0.3525  11.00000  0.05    0.31
Q8    1   0.1406  0.5224  0.5706  11.00000  0.05    0.31
Q9    1   0.1889  0.6206  0.6810  11.00000  0.05    0.31
Q10   1   0.1891  0.6169  0.5792  11.00000  0.05    0.30
Q11   1   0.1588  0.7806  0.6380  11.00000  0.05    0.30
Q12   1   0.0577  0.4711  0.6306  11.00000  0.05    0.30
Q13   1   0.3518  0.6828  0.4476  11.00000  0.05    0.30
Q14   1   0.0511  0.5778  0.7479  11.00000  0.05    0.29
Q15   1   0.3789  0.8244  0.3031  11.00000  0.05    0.29
Q16   1   0.1091  0.6012  0.5994  11.00000  0.05    0.28
Q17   1   0.1238  0.6191  0.6764  11.00000  0.05    0.28
Q18   1   0.1208  0.5871  0.6270  11.00000  0.05    0.28
Q19   1   0.4001  0.6688  0.3170  11.00000  0.05    0.28
Q20   1   0.4024  0.6883  0.3438  11.00000  0.05    0.27
;
_shelx_res_checksum                     5363

_shelx_hkl_file                         
;
   0   0   4 2284.97  119.79
   0   0   4 2344.27  120.09
   0   0   4 2197.38  119.89
   0   0   4 2312.87  119.69
   0   0  -4 2385.96  120.19
   0   0  -4 2360.36  119.99
   0   0   4 2319.87  119.79
   0   0  -4 2349.86  119.89
   0   0  -4 2386.26  119.79
   0   0  -4 2432.26  119.89
   0   0  -6   -2.00    1.10
   0   0   6    0.60    1.70
   0   0  -6   -2.40    2.00
   0   0  -6   -0.40    1.90
   0   0   6   -0.80    1.60
   0   0   6   -0.70    2.20
   0   0   6   -3.70    1.60
   0   0   6   -0.90    2.20
   0   0  -6   -0.90    2.10
   0   0  -6   -0.60    1.60
   0   0  -6    0.20    2.20
   0   0  -6   -1.30    1.30
   0   0  -8   98.59    8.70
   0   0  -8   95.79    8.50
   0   0  -8  102.89    8.70
   0   0   8   98.69    8.60
   0   0   8  110.79    9.10
   0   0   8   94.29    8.80
   0   0   8  120.29    9.60
   0   0   8   93.59    8.10
   0   0  -8  100.09    9.00
   0   0  -8   94.59    9.30
   0   0  -8  106.29    9.00
   0   0  -8   90.79    7.60
   0   0 -10   -1.30    3.00
   0   0  10   -0.80    1.70
   0   0 -10    1.40    2.70
   0   0 -10    0.90    2.50
   0   0  10   -2.30    2.10
   0   0  10   -2.70    2.00
   0   0  10   -1.10    2.70
   0   0  10   -4.20    2.10
   0   0 -10    1.80    2.90
   0   0 -10   -0.70    1.90
   0   0 -10    5.60    3.30
   0   0 -10    2.40    3.40
   0   0 -12 3340.87  178.28
   0   0 -12 3334.07  175.78
   0   0  12 3240.78  178.18
   0   0 -12 3426.26  179.28
   0   0  12 3459.85  178.98
   0   0 -12 3581.44  180.78
   0   0 -12 3503.25  178.38
   0   0  14    4.40    4.00
   0   0  14   -0.20    4.00
   0   0 -14    3.60    4.00
   0   0 -14    6.40    4.10
   0   0 -14   -3.10    3.50
   0   0 -14   -0.60    3.20
   0   0 -16 3721.63  193.58
   0   0 -16 3596.94  193.68
   0   0 -16 3636.44  190.48
   0   0  16 3750.32  194.68
   0   0  16 3689.13  195.18
   0   0 -18    5.00    5.00
   0   0 -18    4.50    3.90
   0   0 -18   -6.60    3.20
   0   0 -18    3.60    5.90
   0   0 -18   12.80    6.10
   0   0  18    9.00    6.30
   0   0  18   13.50    7.70
   0   0  20   -4.10    5.30
   0   0  20   -1.00    5.70
   0   0 -20    4.50    5.20
   0   0 -20    4.40    5.90
   0   0 -20   10.80    7.00
   0   0  22    1.40    6.80
   0   0 -22   -2.00    5.30
   0   0 -22   -4.30    5.10
   0   0 -22   -4.60    5.30
   0   0  22   -7.80    6.00
   0   0  24  151.78   22.40
   0   0 -24  175.28   20.10
   0   0 -24  185.98   20.10
   0   0 -24  177.68   19.30
   0   0  24  161.78   19.40
   0   0  26   -0.20    8.30
   0   0 -26    7.60    7.70
   0   0 -26    1.90    6.10
   0   0 -26   -0.50    5.40
   0   0  28  222.48   25.30
   0   0  28  239.88   26.20
   0   0 -28  202.08   24.00
   0   0 -28  260.37   24.90
   0   0 -28  213.48   24.40
   0   0 -30   -3.00    8.20
   0   0 -30  -10.50    6.70
   0   0  30  -13.70    8.70
   0   0  30   22.50   11.90
   0   0  32   13.60   11.00
   0   0 -32   41.70   14.80
   0   0  32   25.50   14.60
   0   0 -32   17.20   11.10
   0   0 -32   13.20   10.00
   2   0  -4   34.20    3.40
   2   0   4   18.90    3.00
   2   0  -4   24.80    3.40
  -2   0   4   31.90    3.30
  -2   0  -4   19.50    3.00
  -2   0   4   19.30    3.00
  -2   0  -4   24.80    3.10
  -2   0  -4   18.10    3.20
  -2   0   4   24.50    3.60
   2   0   4   27.00    3.10
   2   0   4   29.40    3.40
   2   0  -4   18.70    3.30
   2   0  -6  429.56   24.60
  -2   0  -6  394.76   24.10
   2   0  -6  402.46   24.80
  -2   0  -6  428.36   24.40
  -2   0   6  440.66   24.90
  -2   0  -6  428.96   24.30
  -2   0  -6  410.36   24.50
   2   0   6  443.36   25.50
   2   0   6  397.86   24.10
   2   0  -6  410.06   24.40
  -2   0  -6  392.16   24.10
  -2   0   6  500.45   24.20
  -2   0   6  445.76   24.50
   2   0   6  424.56   24.60
   2   0   6  417.06   25.00
   2   0   6  403.96   24.30
  -2   0   6  448.16   24.50
  -2   0  -6  428.76   25.20
   2   0   8   13.40    3.70
  -2   0  -8   17.00    3.90
   2   0   8   26.60    5.00
   2   0  -8   31.40    4.40
  -2   0   8   22.20    4.30
   2   0   8   18.20    4.20
   2   0  -8   36.60    5.60
  -2   0  -8   21.60    4.10
   2   0  -8   19.70    4.90
   2   0  -8   22.40    4.50
  -2   0   8   21.70    4.90
   2   0  -8   19.20    4.20
   2   0   8   18.20    4.70
  -2   0  -8   32.00    4.90
  -2   0  -8   37.30    5.80
  -2   0   8   15.20    3.50
  -2   0  -8   23.80    4.70
  -2   0  10  238.18   17.20
  -2   0  10  241.18   16.80
   2   0  10  256.47   17.30
   2   0  10  261.77   17.10
  -2   0 -10  235.98   16.80
   2   0  10  254.57   18.50
  -2   0  10  237.48   17.60
  -2   0 -10  229.18   16.90
  -2   0 -10  260.57   17.20
   2   0 -10  240.18   16.90
   2   0 -10  237.78   17.00
   2   0 -10  237.58   15.80
   2   0 -10  243.28   17.80
   2   0  10  278.07   18.20
  -2   0  10  244.08   17.10
   2   0  10  264.87   18.20
  -2   0 -10  263.17   18.20
  -2   0 -10  256.77   17.50
  -2   0 -10  235.78   18.40
  -2   0 -12    4.70    3.50
  -2   0  12    8.60    3.50
   2   0  12    4.50    3.80
   2   0  12    7.30    4.30
  -2   0 -12    5.50    2.70
  -2   0 -12    8.30    4.10
   2   0 -12    4.90    4.10
   2   0 -12    3.20    3.30
  -2   0 -12    6.10    4.50
   2   0 -12    7.50    3.30
   2   0  12    2.10    4.10
   2   0 -12   12.30    3.60
  -2   0 -12    5.60    3.50
   2   0  14  128.99   14.20
   2   0  14  135.09   13.50
  -2   0  14  142.29   13.50
   2   0 -14  130.69   13.80
   2   0 -14  145.09   13.40
  -2   0 -14  136.99   12.70
   2   0 -14  137.99   11.00
  -2   0  14  140.89   13.60
   2   0 -14  116.29   12.30
  -2   0 -14  134.69   13.10
  -2   0 -14  100.99   11.50
  -2   0 -16   10.50    5.20
   2   0 -16   22.00    7.40
  -2   0  16   16.80    6.30
  -2   0 -16   20.40    6.80
  -2   0 -16   21.10    6.60
   2   0 -16   19.40    6.40
  -2   0 -16   15.60    5.00
   2   0 -16   26.20    7.30
   2   0  16   22.00    7.20
   2   0 -16   15.70    5.00
   2   0  16   21.50    7.80
  -2   0  16   19.10    6.40
   2   0 -18   77.69   14.10
  -2   0  18   65.79   12.40
  -2   0 -18   71.89   12.40
  -2   0  18   83.99   13.80
   2   0 -18   90.19   10.90
   2   0  18  100.29   12.30
  -2   0 -18   85.99    9.50
  -2   0 -18   75.19   11.70
   2   0  18   69.69   13.10
  -2   0 -18   80.89   12.80
   2   0 -18   64.29   11.80
   2   0 -18   72.99   12.10
   2   0  20   12.10    6.90
  -2   0 -20    6.80    5.10
  -2   0  20   -3.70    4.90
   2   0 -20    3.50    5.00
  -2   0 -20   13.90    6.80
  -2   0  20   19.80    8.30
   2   0  20    8.00    7.40
   2   0 -20    1.10    4.30
  -2   0 -20    9.00    5.60
   2   0 -20   11.10    6.20
   2   0  22   12.80    9.00
  -2   0 -22   23.50    8.50
  -2   0  22   25.70   10.40
  -2   0 -22   26.10    8.70
  -2   0 -22    8.40    7.00
   2   0 -22   23.90   10.10
   2   0 -22   10.00    7.30
  -2   0  22   23.20    9.10
   2   0 -22   27.70    8.90
   2   0 -22   33.80    9.60
   2   0  22   15.10    9.40
  -2   0  24   10.70    9.20
  -2   0 -24    9.30    7.60
  -2   0 -24   10.50    8.00
  -2   0 -24   -1.70    6.10
   2   0 -24    4.40    6.30
   2   0  24    6.20    7.00
  -2   0  24   -0.90    7.50
   2   0 -24    9.90    7.20
   2   0 -24    5.10    7.30
   2   0  26   -7.30    9.70
   2   0 -26   -8.50    5.60
  -2   0 -26    5.10    8.30
   2   0  26   -7.40    6.70
  -2   0  26    3.20    9.00
   2   0 -26    0.80    5.20
   2   0 -26    7.90    7.80
  -2   0 -26    7.60    7.20
  -2   0 -26    4.50    7.20
  -2   0  28   -1.30   10.10
  -2   0  28   -1.90    9.30
   2   0 -28    0.50    6.40
   2   0 -28   -4.00    7.60
   2   0  28    4.60    8.80
   2   0  28    4.80    8.80
  -2   0 -28    0.60    7.90
   2   0 -28    8.10    9.10
  -2   0 -28    4.20    7.40
  -2   0 -28  -10.30    7.00
  -2   0 -30   11.90    9.00
  -2   0  30   26.40   21.00
  -2   0 -30   -1.90    7.00
   2   0 -30   18.20   10.10
   2   0  30    1.90   12.40
   2   0  30   12.00   11.30
   2   0 -30    6.00    8.80
  -2   0  30  -16.10    9.30
  -2   0 -32    4.10    8.50
   2   0  32  -19.80    8.40
  -2   0 -32   -2.70    7.30
   2   0 -32   -7.60    8.30
  -2   0  32  -18.70   10.30
   2   0  32  -15.00    9.80
  -2   0  32    9.40   11.20
  -2   0 -32    3.10    9.10
   2   0 -32  -14.50    8.60
   2   0 -32  -10.50    7.30
  -4   0   2    0.60    0.50
  -4   0  -2   -1.80    1.30
  -4   0  -2    0.10    0.90
   4   0  -2   -0.60    0.80
   4   0   2    0.00    0.70
   4   0   2    1.10    1.10
  -4   0   2   -0.10    0.60
  -4   0   2    0.80    1.30
  -4   0  -2    0.30    0.90
   4   0  -2   -0.40    0.70
   4   0  -2    0.20    1.20
   4   0  -2   -0.30    0.90
   4   0   2    0.20    1.30
  -4   0  -2   -0.40    0.60
   4   0  -2   -0.50    0.90
  -4   0   2    1.00    0.90
   4   0  -2    0.40    1.10
  -4   0   2   -0.10    0.80
   4   0   2   -0.40    1.10
  -4   0   2    0.00    1.00
  -4   0   4  641.44   31.70
   4   0   4  598.64   32.90
   4   0  -4  553.94   32.00
   4   0  -4  632.14   32.40
  -4   0   4  675.93   31.90
  -4   0  -4  552.94   32.60
   4   0   4  585.64   32.00
  -4   0  -4  516.65   30.60
  -4   0  -4  544.05   31.50
  -4   0   4  637.74   31.70
   4   0   4  604.44   31.70
  -4   0   4  619.04   31.80
   4   0   4  561.64   31.50
   4   0  -4  539.65   31.40
   4   0  -4  640.04   31.70
   4   0  -4  563.34   31.70
  -4   0   4  590.44   32.10
  -4   0  -4  554.24   32.00
   4   0   4  571.04   31.40
  -4   0  -4  505.85   31.20
   4   0  -4  564.74   31.30
  -4   0  -4  563.84   31.30
  -4   0   6   22.30    3.70
   4   0  -6   24.90    4.20
   4   0   6   22.80    4.00
   4   0  -6   25.20    4.70
  -4   0  -6   41.70    6.10
   4   0  -6   27.00    4.30
   4   0   6    9.80    3.00
  -4   0   6   17.90    4.20
  -4   0  -6   19.80    3.50
  -4   0  -6   21.70    4.30
   4   0   6   30.60    5.20
   4   0   6   14.40    3.30
  -4   0  -6   19.10    3.60
  -4   0   6   26.80    4.10
  -4   0  -8 1957.20  101.79
  -4   0   8 1859.41  100.99
   4   0  -8 1867.21  100.39
   4   0  -8 1923.61  101.29
   4   0  -8 1956.50  100.29
   4   0  -8 1902.11   99.29
   4   0  -8 1921.41  101.19
   4   0   8 1910.51  100.49
   4   0   8 1830.82  100.99
  -4   0   8 1908.21  100.29
  -4   0   8 1911.71   99.59
  -4   0   8 1999.20  101.99
  -4   0  -8 1889.71  100.69
   4   0   8 1894.71  100.29
  -4   0  -8 1923.11  100.09
   4   0  -8 1925.41  100.49
   4   0   8 1878.81  100.09
  -4   0   8 1899.51  100.39
   4   0   8 1970.30  102.09
  -4   0   8 1885.21   99.59
  -4   0  -8 1898.11  100.19
  -4   0  -8 1873.51   99.69
  -4   0 -10    5.80    2.90
   4   0 -10    6.40    3.40
   4   0  10   19.60    5.50
   4   0 -10    4.70    3.30
  -4   0 -10    7.50    3.60
  -4   0 -10    5.10    2.70
   4   0  10    9.40    3.40
  -4   0 -10    6.00    4.20
   4   0  10    4.00    3.40
  -4   0  10    2.80    2.90
   4   0  10   -0.60    2.00
  -4   0  10    5.60    3.50
  -4   0 -10   17.10    5.00
   4   0 -10    6.30    3.60
  -4   0  10    3.30    3.90
  -4   0  10    4.10    3.10
  -4   0  10    5.90    3.00
   4   0 -10    6.90    2.90
   4   0 -12  929.71   53.29
   4   0 -12  931.31   52.19
  -4   0 -12  974.20   52.39
  -4   0 -12  923.11   52.49
  -4   0  12  883.51   52.19
  -4   0  12  851.01   51.19
   4   0 -12  896.11   52.09
  -4   0 -12  941.51   51.69
  -4   0 -12  943.11   51.89
   4   0  12  828.12   53.29
   4   0  12  909.31   52.39
   4   0  14    0.50    4.40
   4   0 -14    3.90    4.20
   4   0 -14   -5.10    2.40
  -4   0 -14    1.50    3.90
   4   0 -14   -5.40    3.50
  -4   0 -14    0.90    3.70
  -4   0  14    2.60    4.30
   4   0 -14   -2.90    3.30
  -4   0  14   -0.30    4.30
   4   0  14    6.10    4.80
  -4   0 -14    1.40    2.60
   4   0  16 1742.83   96.89
  -4   0  16 1685.33   96.39
  -4   0 -16 1728.93   93.09
  -4   0  16 1744.83   96.09
  -4   0 -16 1814.92   97.09
  -4   0 -16 1725.53   95.69
   4   0 -16 1692.03   96.09
   4   0 -16 1801.12   93.29
   4   0 -16 1703.93   97.59
   4   0 -16 1794.82   96.39
   4   0  16 1710.03   98.49
  -4   0 -16 1732.63   95.89
  -4   0 -18    6.20    5.20
   4   0 -18    6.90    5.30
  -4   0  18    2.70    4.70
   4   0 -18   -1.20    3.00
   4   0  18   -1.30    6.80
  -4   0  18    5.70    5.90
   4   0 -18    2.00    4.00
  -4   0 -18    5.70    4.50
   4   0  18    2.70    5.50
  -4   0 -18    1.80    3.80
  -4   0 -18    0.50    4.70
  -4   0 -20  107.59   16.00
   4   0  20  114.39   18.10
   4   0 -20  116.09   14.70
  -4   0  20  104.39   15.50
  -4   0 -20  103.69   15.60
   4   0 -20  121.79   16.60
  -4   0 -20  119.49   14.20
  -4   0  20  107.19   16.00
   4   0  20  113.39   16.80
   4   0 -20  114.29   14.70
   4   0 -22    4.60    5.50
  -4   0 -22    7.70    5.80
  -4   0  22    0.00    4.80
   4   0  22   -9.30    5.30
  -4   0  22   -1.60    6.10
  -4   0 -22   -4.00    5.20
   4   0  22   -1.40    7.60
   4   0 -22    0.30    6.00
  -4   0 -22    5.60    5.50
   4   0 -22    5.10    6.70
   4   0  24  333.17   31.60
   4   0 -24  335.57   31.30
   4   0 -24  333.77   28.70
  -4   0 -24  320.57   28.60
  -4   0  24  350.96   30.90
  -4   0  24  355.96   29.90
   4   0 -24  370.36   29.60
  -4   0 -24  350.36   30.10
   4   0  24  343.77   30.20
  -4   0 -24  374.86   29.90
   4   0  26   -4.10    8.20
  -4   0  26   -7.80    7.60
   4   0  26    3.60    9.00
  -4   0 -26   -6.30    6.70
   4   0 -26   -3.00    6.10
   4   0 -26   -0.70    4.70
  -4   0 -26    1.40    5.90
  -4   0  26   -6.10    7.30
  -4   0 -26    2.80    6.50
   4   0 -26   -7.00    5.90
   4   0 -28  201.88   23.80
   4   0  28  213.18   25.90
  -4   0  28  203.38   25.60
  -4   0 -28  236.18   24.00
  -4   0  28  200.28   24.30
   4   0  28  202.88   29.90
  -4   0 -28  207.78   24.00
   4   0 -28  230.38   25.00
   4   0 -28  192.28   22.00
  -4   0 -28  265.47   25.40
  -4   0 -30   -9.00    6.30
   4   0 -30    9.50    8.70
   4   0  30  -19.20    9.20
   4   0 -30   -3.80    6.90
  -4   0  30  -13.80    9.30
  -4   0  30   -8.20   10.90
  -4   0 -30  -10.00    8.10
  -4   0 -30  -15.20    5.90
   4   0  30   -4.50   10.40
   4   0 -30    5.40    9.00
   4   0 -32   33.70   12.40
   4   0 -32   13.10   12.70
  -4   0  32   13.10   13.70
  -4   0 -32   33.90   12.60
  -4   0 -32   30.70   12.60
  -4   0  32   19.40   12.10
   4   0  32    9.20   12.90
   4   0 -32   36.40   13.10
   4   0  32   27.50   14.50
  -4   0 -32   10.40   10.70
   6   0   0    3.40    1.60
   6   0   0    0.90    1.10
  -6   0   0    3.30    1.70
  -6   0   0    2.90    2.20
   6   0   0    1.10    1.60
   6   0   0    0.80    1.10
  -6   0   0    1.70    1.00
  -6   0   0    1.40    1.10
   6   0   0    2.10    1.00
   6   0   0    1.30    1.40
  -6   0   0    1.50    1.50
   6   0   0    2.00    0.90
  -6   0   0    2.70    1.00
  -6   0   2  976.20   49.60
  -6   0   2  929.51   50.79
   6   0  -2  952.30   49.60
   6   0   2  987.20   50.29
  -6   0  -2  965.70   50.09
  -6   0  -2  964.50   49.70
   6   0  -2  950.60   51.19
   6   0  -2  938.91   50.29
  -6   0  -2  927.11   51.49
   6   0   2 1045.90   51.69
   6   0   2  975.40   49.60
  -6   0  -2  995.40   51.59
   6   0  -2  947.41   50.69
  -6   0   2  962.90   51.19
  -6   0   2  954.40   50.19
   6   0  -2  937.51   49.99
   6   0   2 1009.10   51.59
   6   0  -2  941.51   50.69
   6   0  -2  946.41   49.90
   6   0   2  969.70   49.90
  -6   0   2  967.80   49.90
  -6   0  -2  985.20   50.49
  -6   0   2  929.41   49.99
  -6   0   4   68.99    6.80
   6   0  -4   77.99    6.10
   6   0  -4   57.19    6.10
   6   0  -4   73.89    6.20
   6   0   4   58.09    5.80
  -6   0  -4   62.89    5.40
  -6   0  -4   67.99    6.80
  -6   0   4   74.49    6.00
   6   0   4   65.69    6.70
   6   0   6  565.64   32.10
   6   0  -6  538.25   31.70
  -6   0   6  555.94   31.40
  -6   0  -6  600.24   30.40
  -6   0  -6  555.24   31.10
   6   0  -6  548.95   31.50
  -6   0  -6  564.44   31.60
   6   0   6  564.04   31.30
   6   0  -6  554.04   32.40
   6   0  -6  578.34   31.30
   6   0   6  567.44   31.70
  -6   0  -6  556.34   32.30
   6   0  -6  542.45   31.30
  -6   0  -6  533.45   31.10
   6   0   6  556.64   31.60
  -6   0  -6  550.74   33.00
  -6   0   6  580.54   31.80
   6   0  -6  533.05   32.20
  -6   0   6  573.04   32.40
  -6   0   6  546.75   31.50
  -6   0   6  544.55   31.40
   6   0   6  592.24   33.70
  -6   0  -8    1.20    2.80
   6   0   8    0.60    1.90
   6   0  -8   -0.20    1.80
   6   0  -8   -0.20    2.30
  -6   0   8    2.30    2.10
  -6   0  -8    0.50    2.20
  -6   0  -8    2.60    2.00
  -6   0  -8    4.10    2.30
   6   0  -8    1.40    2.60
   6   0   8   -0.40    2.50
  -6   0   8   -0.20    2.50
  -6   0  -8    0.30    3.30
   6   0   8    0.80    2.50
  -6   0   8   -1.10    2.10
   6   0  -8    2.20    2.80
   6   0  -8    0.90    2.60
  -6   0   8    2.60    2.40
  -6   0   8   -1.70    1.80
   6   0  -8   -3.90    1.70
  -6   0   8    0.00    2.10
   6   0   8    2.60    2.40
  -6   0  -8   -0.40    2.40
  -6   0 -10  239.68   17.60
  -6   0  10  261.77   17.10
  -6   0  10  255.87   17.40
   6   0  10  257.47   17.70
   6   0 -10  271.17   18.50
  -6   0  10  276.77   18.30
  -6   0  10  234.78   17.60
   6   0  10  222.88   17.90
   6   0 -10  267.37   19.20
   6   0 -10  270.17   18.60
   6   0  10  243.78   19.80
  -6   0 -10  288.77   19.10
  -6   0 -10  274.87   17.40
  -6   0  10  258.67   17.90
  -6   0 -10  275.37   17.90
   6   0 -12   48.10    7.70
  -6   0 -12   36.70    6.80
   6   0 -12   53.59    8.40
   6   0 -12   36.90    7.50
  -6   0 -12   34.20    7.10
  -6   0 -12   45.00    7.40
   6   0  14   13.30    6.30
  -6   0 -14    4.50    4.00
  -6   0  14    9.20    4.30
  -6   0 -14    1.10    3.30
   6   0 -14   10.50    3.50
  -6   0  14    7.20    4.20
   6   0 -14    5.00    4.60
   6   0  14    7.30    5.30
  -6   0  14   11.40    5.20
  -6   0 -14    3.00    3.90
   6   0 -14   13.60    5.70
   6   0 -14    1.30    2.40
   6   0 -16    7.50    5.50
  -6   0  16    8.20    4.80
  -6   0 -16    7.30    5.20
  -6   0 -16   11.80    4.90
   6   0 -16   14.50    6.30
   6   0  16    7.80    4.80
  -6   0  16   13.40    5.90
   6   0 -16    6.80    5.70
   6   0  16    8.40    6.80
  -6   0 -16   11.00    5.90
  -6   0  18   87.69   14.60
   6   0  18  126.49   14.70
  -6   0 -18  119.09   13.20
   6   0 -18  101.99   13.40
  -6   0 -18  101.59   12.70
   6   0 -18  102.59   14.70
   6   0  18  105.69   16.60
  -6   0 -18  107.39   12.80
  -6   0  18   86.09   13.40
   6   0 -18  125.49   14.30
   6   0 -20    3.70    5.90
  -6   0 -20   10.10    5.90
  -6   0 -20   11.80    7.40
  -6   0 -20   18.30    6.80
   6   0  20   12.00    8.70
   6   0  20   14.60    7.90
  -6   0  20    4.60    6.60
   6   0 -20   -5.00    5.00
  -6   0  20   13.50    7.20
   6   0 -20    4.90    5.20
  -6   0 -22   71.49   13.70
  -6   0  22   73.89   15.00
   6   0  22   96.79   16.80
  -6   0  22   78.09   13.80
   6   0 -22   65.39   14.80
  -6   0 -22   97.49   15.20
   6   0  22   91.29   17.30
   6   0 -22   89.29   14.90
   6   0 -22   86.69   14.90
  -6   0 -22   85.29   14.10
  -6   0  24    7.90    7.20
  -6   0 -24   16.80    8.50
  -6   0 -24   18.80    8.10
   6   0 -24   22.60    9.10
   6   0  24   14.20   10.30
   6   0 -24   28.60   10.10
  -6   0 -24   16.30    8.70
  -6   0  24    6.20    8.10
   6   0 -24    6.70    7.60
   6   0  26   50.19   14.90
  -6   0  26   56.49   15.30
   6   0 -26   26.00   10.50
   6   0 -26   32.80   11.70
   6   0  26   45.60   14.50
   6   0 -26   49.60   14.60
  -6   0 -26   57.69   14.30
  -6   0 -26   56.79   14.00
  -6   0 -26   46.20   11.70
  -6   0  26   51.79   13.60
  -6   0 -28   -2.00    7.00
   6   0  28   -9.70    8.10
   6   0 -28   -7.90    5.80
  -6   0 -28   -3.60    7.00
  -6   0 -28   -5.80    5.90
  -6   0  28    0.00    9.10
   6   0 -28   -0.40    7.50
  -6   0  28   -6.90    8.40
   6   0  28  -12.50    9.50
   6   0 -28   14.60    9.70
   6   0 -30   62.89   16.30
   6   0  30   63.09   17.50
   6   0  30   47.00   15.10
  -6   0 -30   67.19   18.70
  -6   0  30   75.99   17.30
  -6   0 -30   78.29   17.10
  -6   0 -30   99.19   18.10
   6   0 -30   76.79   16.20
   6   0 -30   55.69   15.20
  -6   0  30   62.09   17.80
   6   0 -32   -0.80    8.20
  -6   0  32   -4.40    9.30
  -6   0 -32   -8.00    8.90
  -6   0 -32   -5.50    7.20
  -6   0  32    7.80   11.40
   6   0  32   20.00   14.00
   6   0  32   -4.50   11.70
  -8   0   0  155.08    8.90
  -8   0   0  152.18   11.50
  -8   0   0  144.79   10.10
   8   0   0  133.89    9.80
  -8   0   0  155.38    8.90
   8   0   0  155.28    9.10
   8   0   0  143.39    9.40
  -8   0   0  149.29    9.20
  -8   0   0  157.38   10.20
   8   0   0  144.89    9.00
   8   0   0  134.19   10.80
   8   0   0  155.78   10.30
   8   0   0  143.89    8.80
  -8   0   2   78.79    5.70
   8   0   2   50.69    6.70
   8   0  -2   76.59    5.60
   8   0  -2   71.29    5.90
  -8   0   2   65.39    6.40
   8   0  -2   63.59    6.10
   8   0  -2   57.89    6.80
   8   0  -2   75.49    5.40
  -8   0   2   66.49    5.40
   8   0  -2   92.49    6.50
  -8   0   2   69.89    6.90
   8   0   2   58.59    5.50
  -8   0  -2   61.89    4.90
  -8   0   2   73.69    5.70
  -8   0  -2   81.79    7.30
  -8   0   2   88.59    5.70
   8   0  -2   67.49    7.10
   8   0   2   59.99    6.70
   8   0  -2   89.59    5.80
  -8   0  -2   56.59    5.80
  -8   0  -2   69.99    5.50
   8   0   4 3258.37  155.58
   8   0   4 3124.89  154.68
  -8   0  -4 3143.99  152.58
   8   0  -4 2832.92  153.08
  -8   0   4 2799.02  154.08
   8   0  -4 2767.02  154.18
  -8   0   4 2924.71  152.98
  -8   0  -4 3060.09  152.88
  -8   0   4 2974.10  153.88
  -8   0   4 2889.11  151.98
   8   0  -4 2772.62  152.08
   8   0  -4 2911.51  153.98
  -8   0   4 2838.02  151.48
  -8   0  -4 2935.81  154.68
   8   0   4 3053.19  153.38
  -8   0  -4 3199.98  151.08
  -8   0  -4 3131.89  153.18
  -8   0  -4 3198.08  155.38
   8   0  -4 2950.00  152.88
   8   0   4 3034.20  152.78
   8   0  -4 2949.51  153.48
  -8   0   4 2929.61  152.88
  -8   0   6   14.10    3.40
  -8   0   6   12.10    3.30
   8   0   6    8.60    3.00
   8   0  -6   11.10    3.20
   8   0  -6    8.50    3.20
  -8   0   6   10.30    3.60
   8   0   6    5.90    2.50
   8   0   6    5.50    3.00
  -8   0  -6    3.80    3.10
   8   0  -6    5.20    3.30
   8   0   6    0.20    3.70
  -8   0   6    8.10    3.50
  -8   0   6    7.80    2.20
   8   0  -6   15.20    3.90
  -8   0  -6    6.70    2.80
  -8   0  -6   12.40    2.30
   8   0  -6    9.90    3.00
  -8   0  -6    3.00    3.00
  -8   0  -6    8.80    2.70
  -8   0   8 2371.86  124.79
   8   0  -8 2422.96  125.39
  -8   0   8 2319.67  125.59
  -8   0   8 2337.87  124.59
   8   0   8 2241.08  124.19
  -8   0  -8 2436.46  125.99
   8   0   8 2303.07  125.29
   8   0  -8 2428.56  126.09
   8   0   8 2395.86  124.99
  -8   0   8 2409.46  122.59
   8   0  -8 2482.85  125.89
  -8   0  -8 2516.35  123.09
  -8   0  -8 2232.68  125.49
  -8   0   8 2330.57  124.39
   8   0  -8 2402.56  124.89
  -8   0  -8 2434.66  124.09
   8   0  -8 2423.76  124.49
  -8   0  -8 2450.75  124.79
   8   0  -8 2337.67  125.89
   8   0   8 2344.47  124.69
   8   0   8 2290.07  127.09
  -8   0  -8 2536.65  127.39
   8   0 -10   19.70    5.10
  -8   0  10   23.40    5.20
  -8   0 -10   20.60    4.60
   8   0 -10   21.80    5.40
  -8   0  10   24.90    4.20
  -8   0  10   25.20    5.40
   8   0 -10   29.40    5.20
  -8   0 -10   22.80    5.20
  -8   0  10   24.80    5.50
   8   0  10   22.10    5.00
   8   0  10   16.10    5.20
   8   0 -10   22.70    5.80
  -8   0 -10   23.30    6.60
   8   0 -12 1320.67   72.89
   8   0 -12 1266.27   75.59
   8   0 -12 1332.47   74.89
  -8   0  12 1344.57   74.59
   8   0 -12 1393.26   74.99
  -8   0  12 1379.46   72.79
  -8   0  12 1353.66   73.99
  -8   0 -12 1323.77   72.89
   8   0  12 1370.66   77.79
  -8   0 -12 1307.27   73.79
   8   0  12 1375.06   75.19
  -8   0 -12 1380.06   74.49
  -8   0 -12 1411.16   75.79
  -8   0 -14   -6.60    2.80
   8   0  14   -5.00    3.60
  -8   0  14   -5.50    3.40
   8   0  14   -4.80    3.40
  -8   0  14   -0.10    3.10
  -8   0 -14    1.20    3.20
   8   0 -14   -1.30    2.70
  -8   0 -14   -1.00    3.70
   8   0 -14   -2.30    3.30
  -8   0 -14   -5.90    3.00
  -8   0  14   -0.90    2.90
   8   0 -14    7.30    4.80
   8   0 -16 1304.17   73.29
   8   0 -16 1240.38   74.39
  -8   0 -16 1307.37   72.59
   8   0  16 1254.27   73.59
  -8   0  16 1250.57   71.09
  -8   0 -16 1322.77   74.09
  -8   0 -16 1284.77   72.19
  -8   0  16 1244.58   71.39
   8   0 -16 1257.77   73.09
   8   0  16 1293.07   76.39
  -8   0  16 1268.07   73.19
  -8   0  18    5.70    4.80
  -8   0 -18    6.60    5.00
  -8   0 -18    4.40    5.00
  -8   0 -18    1.30    4.20
   8   0  18   -3.00    5.60
   8   0 -18    2.60    4.60
   8   0 -18    2.00    3.70
   8   0 -18   -4.60    4.30
   8   0  18    7.00    6.40
  -8   0  18    5.00    6.10
   8   0 -20  171.98   18.30
  -8   0 -20  190.48   18.20
  -8   0 -20  172.08   18.10
  -8   0  20  180.78   17.40
   8   0  20  164.68   19.10
  -8   0 -20  179.68   17.80
   8   0  20  161.28   20.70
  -8   0  20  197.78   19.40
  -8   0 -22    6.40    6.40
   8   0 -22   -0.60    6.40
   8   0 -22   -5.50    5.50
   8   0  22   -3.70    6.50
  -8   0 -22   -1.60    6.00
   8   0  22    7.40    7.50
  -8   0 -22   -1.00    6.40
  -8   0  22   -2.80    5.90
  -8   0  22   -2.10    7.30
   8   0  24  399.06   33.60
  -8   0 -24  372.16   32.40
   8   0 -24  395.46   32.20
  -8   0  24  388.06   30.80
  -8   0 -24  415.56   31.70
   8   0  24  391.86   35.20
   8   0 -24  399.46   32.90
  -8   0 -24  380.06   30.90
  -8   0  24  387.96   32.70
   8   0 -24  401.36   34.60
   8   0  26   -7.00    8.10
  -8   0  26    3.80    7.20
  -8   0  26   -4.50    7.60
  -8   0 -26    1.20    5.80
   8   0  26    9.80    9.40
   8   0 -26   -9.40    4.80
   8   0 -26   -0.90    7.30
   8   0 -26    4.50    8.50
  -8   0 -26   -0.80    7.00
  -8   0 -26    2.60    8.00
   8   0  28   58.79   16.90
  -8   0 -28   46.70   12.60
  -8   0 -28   63.29   14.80
  -8   0 -28   36.70   12.20
   8   0 -28   38.70   12.50
   8   0 -28   47.80   16.00
  -8   0  28   58.09   16.20
   8   0  28   42.40   14.80
   8   0 -28   34.20   12.30
  -8   0  28   22.10   12.50
   8   0  30   -3.30    8.10
  -8   0 -30  -13.10    6.50
  -8   0 -30    0.70    9.80
   8   0 -30   -6.30    6.90
   8   0 -30  -12.00    7.70
  -8   0  30  -11.40    9.00
  -8   0 -30   -2.00    7.60
  -8   0  30   -8.90    8.80
   8   0 -30  -18.00    6.70
   8   0 -32   49.60   15.40
   8   0  32   44.50   16.50
  -8   0 -32   64.39   15.20
   8   0  32   46.30   18.70
  -8   0 -32   44.40   13.70
   8   0 -32   64.49   17.20
  -8   0  32   43.70   15.30
  -8   0  32   46.40   15.00
 -10   0   0   10.50    4.20
  10   0   0    5.50    2.00
 -10   0   0    6.90    2.20
  10   0   0    3.80    2.50
  10   0   0    9.80    2.70
 -10   0   0    7.60    1.80
  10   0   0    7.70    1.90
 -10   0   0    7.80    1.90
 -10   0   0   10.50    3.10
  10   0   0    4.30    1.60
  10   0   0    6.70    3.40
  10   0   0    8.60    2.40
 -10   0   0    5.10    2.70
 -10   0   2  161.68    9.90
  10   0   2  145.69    9.10
  10   0  -2  151.98   10.20
  10   0   2  152.38    9.60
  10   0   2  133.39   10.30
 -10   0  -2  136.29    8.90
 -10   0  -2  137.89   10.40
  10   0  -2  152.08    9.80
  10   0   2  156.88    8.40
 -10   0  -2  131.49   11.80
  10   0  -2  128.39   10.30
  10   0   2  144.09   10.00
  10   0  -2  161.48   11.90
 -10   0   2  165.18   10.00
  10   0  -2  152.38   10.00
  10   0   2  138.49   11.50
  10   0  -2  150.28   12.10
 -10   0  -2  144.49    9.20
 -10   0   2  175.58   10.20
  10   0   2  168.18   11.90
 -10   0   2  158.08   11.70
 -10   0  -2  143.59    9.70
  10   0  -2  155.08    9.90
 -10   0   2  162.68    9.70
 -10   0  -2  149.49   11.70
 -10   0   2  138.79   10.90
  10   0  -2  166.98   10.70
 -10   0  -4  144.19   12.60
  10   0   4  204.78   13.60
 -10   0   4  163.08   10.00
 -10   0   4  169.98   10.90
  10   0  -4  151.88   10.90
 -10   0  -4  159.58   10.90
  10   0   4  129.39   10.20
  10   0   4  115.89   12.60
  10   0   4  141.09    9.60
  10   0   4  164.08   11.10
  10   0  -4  147.59   12.10
 -10   0   4  157.18   12.10
  10   0   6   41.80    6.20
  10   0   6   44.10    7.90
  10   0   6   42.20    5.90
 -10   0  -6   43.60    7.60
  10   0   6   36.30    6.50
 -10   0  -6   37.90    5.60
 -10   0  -6   45.00    3.50
  10   0   6   35.90    5.90
 -10   0  -6   36.50    4.70
 -10   0   6   62.49    6.70
 -10   0  -6   28.50    5.70
  10   0  -6   65.79    6.90
  10   0  -6   59.49    7.20
 -10   0   8   55.19    6.70
 -10   0   8   53.79    6.20
  10   0   8   34.60    5.80
  10   0  -8   35.40    6.80
  10   0  -8   27.40    6.50
  10   0   8   15.50    5.10
 -10   0  -8   34.20    6.90
  10   0   8   21.90    4.80
  10   0  -8   58.09    8.90
  10   0  -8   38.00    6.10
 -10   0  -8   32.60    5.30
  10   0 -10  287.27   19.30
 -10   0 -10  325.17   18.50
 -10   0 -10  312.97   21.60
  10   0  10  291.17   20.60
 -10   0  10  296.97   20.10
  10   0  10  328.77   23.60
 -10   0  10  285.57   17.70
  10   0 -10  272.67   20.50
 -10   0 -10  304.57   19.40
 -10   0 -10  303.97   20.30
 -10   0 -10  297.67   19.50
  10   0 -10  276.97   20.90
  10   0 -10  274.17   20.10
 -10   0  10  270.57   19.40
 -10   0  10  268.47   19.80
  10   0 -12   25.70    6.50
 -10   0  12   31.50    6.50
 -10   0  12   18.30    5.30
  10   0 -12   26.70    7.30
  10   0  12   33.60    7.10
 -10   0 -12   32.10    7.40
  10   0 -12   27.00    6.30
 -10   0 -12   27.30    6.30
 -10   0 -12   32.60    6.20
 -10   0 -14  390.26   26.10
  10   0  14  403.26   28.60
 -10   0 -14  439.26   27.50
 -10   0  14  409.56   28.20
 -10   0 -14  428.96   29.40
  10   0  14  426.36   31.50
  10   0 -14  418.06   28.50
  10   0 -14  404.06   29.50
 -10   0  14  395.36   25.60
 -10   0 -14  416.86   27.90
  10   0 -14  411.86   28.40
 -10   0  14  409.06   27.50
  10   0 -16   -2.40    5.40
 -10   0  16    5.50    4.40
  10   0  16    2.90    5.70
 -10   0  16    5.50    5.60
  10   0 -16    1.30    4.70
 -10   0 -16   -7.30    3.50
 -10   0 -16    0.00    4.10
  10   0  16    1.90    4.90
 -10   0 -16   -5.20    3.50
 -10   0  16   -3.20    4.50
  10   0 -16   -2.70    4.10
  10   0 -18  247.38   20.80
  10   0  18  207.08   20.40
 -10   0  18  222.08   20.40
  10   0  18  234.28   23.40
 -10   0 -18  226.18   19.20
 -10   0 -18  223.18   20.70
 -10   0  18  225.18   18.80
  10   0 -18  219.68   19.60
  10   0 -18  190.28   20.50
 -10   0  18  222.68   18.40
 -10   0 -18  189.88   18.70
 -10   0  20    7.30    6.10
 -10   0 -20    3.00    6.50
 -10   0 -20    2.50    5.80
  10   0 -20    5.90    6.50
  10   0  20   -1.10    7.20
  10   0 -20    3.90    6.60
 -10   0 -20    2.40    5.60
  10   0  20    1.90    5.60
  10   0 -20   -1.70    4.50
  10   0 -22   83.99   16.80
  10   0 -22   95.79   16.10
  10   0  22   75.59   15.80
 -10   0  22  112.79   17.90
 -10   0 -22  101.59   16.10
 -10   0 -22   81.29   14.60
  10   0  22   95.09   19.00
 -10   0  22   94.09   14.40
  10   0 -22   96.59   16.70
 -10   0 -24    9.80    7.00
  10   0 -24   11.90    7.80
  10   0 -24   10.60    7.70
 -10   0 -24   15.30    8.80
 -10   0  24    0.00    7.70
 -10   0 -24    5.30    7.40
  10   0  24   10.20   10.00
 -10   0  24    1.90    6.40
  10   0 -24   -2.80    7.00
  10   0  24   11.10    9.80
  10   0 -26   50.59   14.90
  10   0  26   30.10   12.80
 -10   0 -26   51.99   12.60
  10   0 -26   53.89   14.40
  10   0  26   40.20   14.20
 -10   0 -26   64.59   15.20
 -10   0  26   53.59   12.70
  10   0 -26   46.70   13.40
 -10   0 -26   59.29   13.80
 -10   0  26   42.80   13.70
 -10   0 -28    7.30    9.10
 -10   0 -28   -1.40    6.50
 -10   0  28  -12.50    8.60
  10   0 -28   -3.60    5.80
  10   0 -28   -6.70    9.30
  10   0  28   -2.70   11.10
  10   0  28  -17.40    7.00
  10   0 -28   13.70    9.00
 -10   0 -30   18.30   13.00
  10   0  30   16.20   12.00
  10   0 -30   19.70   10.80
 -10   0 -30    6.60    9.30
  10   0  30    3.30   12.10
 -10   0  30   17.60   13.50
 -10   0 -30    6.60    8.90
  10   0 -30    9.90   11.30
  10   0 -30   17.40   11.50
  10   0 -32  -10.30    7.90
  10   0 -32   -7.50    8.70
 -10   0 -32   -0.40    7.50
 -10   0  32    1.20   11.60
 -10   0 -32  -16.90    7.90
  10   0  32   12.60   13.30
  10   0 -32   -3.00    6.70
  10   0  32  -24.90   12.00
 -10   0 -32  -14.70    7.60
 -10   0  32    4.80   12.80
 -12   0   0 9542.35  493.25
  12   0   0 9999.00  495.45
 -12   0   0 9602.34  495.65
  12   0  -2   70.89    7.90
 -12   0   2   66.89    5.90
  12   0   2   65.99    5.10
  12   0   2   83.99    8.10
  12   0  -2   70.19    6.10
  12   0  -2   60.09    6.00
 -12   0  -2   76.99    5.30
  12   0  -2   45.60    7.80
 -12   0   2   64.09    7.10
 -12   0  -2   48.90    4.60
  12   0  -2   47.40    6.20
 -12   0  -2   66.19    8.40
 -12   0   2   76.09    5.80
  12   0   2   49.90    6.00
 -12   0   2   72.19    5.90
  12   0  -2   72.99    6.30
  12   0   2   38.00    7.10
  12   0   2   52.59    5.70
 -12   0  -2   83.69    8.00
  12   0  -2   75.99    6.60
 -12   0  -2   75.39    5.80
  12   0  -2   72.59    5.90
  12   0   2   56.59    5.30
 -12   0  -2   54.79    6.10
 -12   0   4  884.51   46.90
 -12   0   4  882.61   48.00
 -12   0  -4  864.61   50.89
  12   0   4  972.30   51.29
  12   0  -4  849.41   48.40
 -12   0   4  832.32   47.60
  12   0   4  951.80   48.80
 -12   0   4  931.51   48.50
 -12   0  -4  892.61   47.10
 -12   0   4  892.31   50.09
  12   0   4  850.81   50.29
 -12   0  -4  971.00   51.09
  12   0   4  879.41   47.70
  12   0   4  923.41   47.10
  12   0  -4  857.01   47.60
 -12   0  -4  903.21   47.70
 -12   0  -4  879.91   48.70
  12   0  -4  857.51   50.19
  12   0  -4  882.51   49.50
  12   0  -4  884.91   49.10
 -12   0   4  902.21   49.70
 -12   0   4  902.21   47.50
  12   0  -4  826.42   50.99
 -12   0  -6    2.90    3.00
  12   0  -6    5.10    2.50
  12   0   6   -2.50    1.80
 -12   0   6   -1.40    1.80
  12   0  -6    0.60    3.80
 -12   0   6   -2.00    2.90
  12   0  -6   -1.60    2.20
  12   0   6   -1.80    2.60
 -12   0   6   -0.20    1.40
  12   0  -6   -2.60    2.00
  12   0   6   -4.00    3.50
 -12   0  -6    3.10    2.60
  12   0   6   -0.20    2.50
 -12   0  -6    6.00    2.70
 -12   0   6    1.40    2.30
 -12   0  -6    0.10    1.80
 -12   0  -6    1.10    3.30
 -12   0   6   -0.60    2.00
 -12   0   6    0.70    3.00
  12   0  -6   -0.80    1.90
  12   0   6   -0.70    1.90
  12   0  -8  595.94   35.20
  12   0   8  563.44   35.00
 -12   0  -8  575.54   33.60
 -12   0  -8  614.24   35.90
  12   0  -8  599.84   35.90
 -12   0  -8  614.54   31.80
  12   0   8  611.04   35.50
 -12   0   8  596.14   32.70
  12   0   8  577.44   37.70
  12   0  -8  612.14   35.00
 -12   0   8  570.24   34.50
 -12   0  -8  566.54   36.60
  12   0   8  589.64   34.60
  12   0  -8  629.04   37.00
 -12   0   8  603.84   34.60
 -12   0  10    7.70    3.70
  12   0 -10    8.20    4.70
 -12   0 -10   -0.90    2.70
 -12   0  10    8.20    4.20
 -12   0  10   15.70    3.10
 -12   0  10    8.10    2.70
 -12   0  10    7.80    4.50
 -12   0 -10    3.60    3.20
 -12   0 -10    4.50    4.10
 -12   0 -10    4.90    2.40
  12   0  10    7.60    3.70
  12   0 -10    6.70    3.80
  12   0  10    1.00    2.90
  12   0 -10    8.40    4.50
  12   0 -12 1080.59   63.39
  12   0 -12 1111.89   62.59
 -12   0 -12 1107.79   58.89
  12   0 -12 1093.29   61.99
 -12   0 -12 1138.89   63.69
 -12   0 -12 1120.49   60.49
 -12   0  12 1059.39   61.29
 -12   0  12 1057.49   61.69
 -12   0  12 1042.00   58.09
  12   0  12 1062.39   61.99
  12   0  12 1059.79   64.89
  12   0 -14   -3.90    3.20
 -12   0 -14   -2.90    3.40
 -12   0 -14   -4.40    3.20
 -12   0 -14   -7.30    3.90
  12   0  14   -3.00    5.90
 -12   0 -14   -1.50    3.40
 -12   0  14   -1.60    2.80
  12   0 -14   -2.00    3.90
  12   0 -14   -0.30    4.70
 -12   0  14    1.40    4.30
  12   0  14   -7.80    3.00
 -12   0  14   -2.60    4.10
  12   0 -16  827.02   49.60
  12   0  16  810.32   49.70
 -12   0  16  733.63   47.60
 -12   0  16  735.83   45.10
 -12   0 -16  823.52   47.70
  12   0 -16  799.72   49.20
 -12   0 -16  817.52   48.50
  12   0 -16  839.72   51.29
 -12   0 -16  791.32   50.09
  12   0  16  754.72   51.89
 -12   0  16  775.12   48.60
 -12   0  18   10.90    7.10
  12   0  18    1.30    6.10
 -12   0  18   18.20    5.70
 -12   0 -18   13.80    5.90
 -12   0 -18   22.70    7.00
  12   0 -18    9.20    7.50
  12   0 -18    9.30    6.80
 -12   0  18   12.80    6.30
  12   0 -18   22.00    8.50
  12   0  18    6.70    8.20
 -12   0 -18   10.80    6.80
 -12   0  20   64.39   13.20
  12   0 -20   48.00   12.60
 -12   0 -20   63.19   13.70
  12   0 -20   46.90   11.70
 -12   0  20   54.39   11.50
 -12   0 -20   57.89   11.80
  12   0 -20   64.79   12.90
 -12   0  20   38.80    8.60
  12   0  20   55.19   14.70
 -12   0 -20   59.89   11.60
  12   0  22   -3.40    7.10
  12   0 -22   -6.80    5.50
 -12   0 -22    2.00    6.60
 -12   0 -22   -1.20    5.30
  12   0 -22   -0.40    6.70
 -12   0  22   -7.00    5.80
  12   0 -22  -10.10    6.50
  12   0  22   -3.20    7.00
 -12   0  22    2.60    7.40
 -12   0 -22   -1.60    5.70
  12   0 -24  133.09   20.00
 -12   0  24  121.79   20.00
 -12   0 -24  112.49   19.00
  12   0 -24  125.09   21.40
 -12   0 -24  145.99   17.50
  12   0  24  139.79   23.80
 -12   0 -24  126.59   18.30
  12   0  24  124.39   20.50
 -12   0  24  136.99   16.00
  12   0 -24  107.39   18.50
  12   0  26   -6.80    8.30
  12   0 -26   -4.10    5.50
 -12   0 -26   -0.40    7.10
 -12   0  26   -8.40    7.80
  12   0 -26   -1.80    7.50
  12   0 -26   -0.10    9.00
 -12   0 -26    3.80    6.60
  12   0  26   -1.60    6.00
 -12   0 -26    1.50    7.10
 -12   0  26  -13.00    6.40
 -12   0 -28  103.59   18.20
 -12   0  28   78.79   17.90
  12   0 -28  110.39   22.20
 -12   0  28   82.19   16.10
 -12   0 -28  109.89   19.00
  12   0  28   92.79   21.40
  12   0  28  100.79   20.00
  12   0 -28  113.29   21.10
 -12   0 -28   93.49   18.50
  12   0 -28  115.99   20.00
 -12   0 -30   -1.10    7.60
 -12   0  30    5.60   11.40
  12   0 -30    5.30    8.40
  12   0  30    1.50    8.70
  12   0 -30   -3.20    9.40
  12   0  30   -7.80   12.90
 -12   0  30  -21.70    8.60
  12   0 -30   -3.90    8.60
 -12   0 -30    5.60   10.20
 -12   0 -30   14.90   10.60
  14   0   0    5.80    2.20
  14   0   0    3.60    2.50
 -14   0   0    8.20    3.90
 -14   0   0   17.40    3.10
 -14   0   0   14.30    4.80
 -14   0   0   11.60    2.50
 -14   0   0   12.70    2.60
  14   0   0    9.80    2.40
 -14   0   0    4.50    3.30
  14   0   0    6.90    4.00
  14   0   0   12.30    3.10
  14   0   0    5.20    2.20
  14   0   0   12.50    4.00
  14   0   0    2.30    3.40
 -14   0  -2  288.27   21.60
  14   0   2  272.47   18.10
  14   0  -2  276.77   20.80
 -14   0  -2  263.97   19.40
  14   0  -2  291.27   18.20
 -14   0   2  291.57   17.50
 -14   0  -2  300.77   19.30
  14   0  -2  309.57   18.60
 -14   0  -2  297.47   16.90
 -14   0  -2  283.97   16.40
  14   0   2  303.07   20.20
 -14   0  -2  274.77   17.20
 -14   0   2  303.17   17.30
  14   0  -2  303.17   20.70
  14   0  -2  282.27   18.20
  14   0  -2  289.47   19.10
  14   0   2  307.67   19.10
 -14   0   2  296.77   17.60
  14   0   2  290.37   16.70
 -14   0   2  271.17   20.80
  14   0   2  309.77   17.60
 -14   0   2  300.67   18.20
  14   0   2  298.47   16.20
  14   0  -2  286.77   18.10
  14   0   2  295.57   20.80
  14   0  -4   61.89    6.60
 -14   0   4   42.60    5.40
  14   0   4   40.80    7.70
 -14   0   4   48.00    4.90
  14   0   4   36.00    5.80
 -14   0   4   52.39    5.30
  14   0  -4   45.70    4.60
  14   0  -4   43.00    5.00
  14   0  -4   43.00    5.10
  14   0  -4   23.10    6.10
 -14   0  -4   23.30    5.10
 -14   0  -4   44.50    4.40
 -14   0   4   38.10    4.70
 -14   0  -4   42.20    4.80
 -14   0  -4   41.90    7.00
 -14   0  -4   25.50    8.10
 -14   0   4   31.70    6.30
  14   0   4   26.80    4.50
  14   0   4   35.40    7.70
  14   0   4   34.10    4.00
  14   0  -4   28.90    5.20
 -14   0   6  199.38   14.00
  14   0   6  186.28   16.30
 -14   0   6  207.68   13.50
  14   0  -6  184.78   15.50
  14   0  -6  195.48   13.30
  14   0   6  173.98   12.00
  14   0  -6  191.18   14.80
  14   0   6  166.28   12.70
 -14   0  -6  175.38   13.50
  14   0  -6  180.38   12.40
 -14   0   6  190.88   12.20
  14   0  -6  176.28   13.80
  14   0   6  186.88   13.90
 -14   0   6  170.28   14.60
 -14   0  -6  191.18   12.90
 -14   0   6  184.48   11.30
 -14   0  -6  151.08   15.10
 -14   0  -6  204.38   12.50
 -14   0   6  192.98   13.20
  14   0  -8   33.40    6.80
  14   0  -8   30.50    6.80
 -14   0   8   50.09    6.20
 -14   0  -8   32.90    5.40
 -14   0   8   39.40    7.20
 -14   0  -8   27.70    7.30
  14   0   8   49.60    7.50
 -14   0   8   60.29    9.20
 -14   0  10  231.38   18.20
 -14   0 -10  218.68   19.10
 -14   0  10  229.88   17.40
  14   0 -10  218.98   17.40
  14   0 -10  225.78   18.30
 -14   0  10  236.48   13.90
  14   0  10  240.58   18.10
 -14   0  10  237.88   14.80
 -14   0 -10  222.88   16.00
 -14   0 -10  218.28   16.00
  14   0  10  256.57   21.20
  14   0 -10  237.08   19.40
 -14   0 -10  234.08   14.10
 -14   0  12   30.00    6.40
 -14   0 -12   28.40    5.70
 -14   0  12   23.10    6.70
 -14   0 -12   33.40    8.00
  14   0 -12   17.40    6.90
  14   0  12   38.40    7.90
  14   0 -12   21.10    5.50
  14   0 -12   25.80    6.90
 -14   0  12   25.30    4.40
 -14   0  14  514.45   30.50
 -14   0  14  510.65   30.20
  14   0 -14  503.15   35.00
 -14   0 -14  552.74   32.90
 -14   0  14  502.75   33.90
 -14   0  14  554.54   35.10
  14   0  14  499.55   34.80
 -14   0 -14  526.35   36.00
  14   0 -14  576.44   37.10
 -14   0 -14  528.75   32.80
  14   0  14  511.65   38.20
  14   0 -14  500.75   34.30
 -14   0 -16    2.30    4.70
  14   0 -16    1.70    4.50
 -14   0  16    1.60    4.70
  14   0  16    1.80    5.30
  14   0 -16   -0.20    3.50
 -14   0 -16   -8.90    4.00
 -14   0  16    3.80    3.50
 -14   0 -16    3.20    4.00
 -14   0  16    1.80    4.90
  14   0  16   -1.90    6.70
  14   0 -16   -7.50    4.30
  14   0 -18  234.88   24.20
 -14   0 -18  239.88   21.60
 -14   0  18  257.67   22.50
 -14   0  18  263.87   19.50
 -14   0 -18  260.17   21.10
 -14   0  18  307.07   24.00
 -14   0 -18  284.67   24.80
  14   0  18  275.97   27.20
  14   0  18  289.97   23.80
  14   0 -18  276.97   23.70
  14   0 -18  245.98   22.50
  14   0  20    7.80    9.00
  14   0 -20    7.50    7.60
  14   0 -20   -8.30    6.70
 -14   0 -20    3.30    5.70
 -14   0 -20   -3.90    3.50
 -14   0 -20   -4.80    4.50
  14   0 -20   -5.60    5.80
 -14   0  20   -3.80    5.70
 -14   0  20   -2.10    6.00
  14   0  20    6.90    8.90
  14   0 -22  259.37   27.00
  14   0  22  267.87   28.90
 -14   0 -22  273.17   23.40
 -14   0  22  255.57   21.10
 -14   0  22  277.67   25.70
  14   0 -22  281.97   26.20
  14   0 -22  239.48   24.90
 -14   0 -22  285.37   26.70
  14   0  22  307.97   27.50
  14   0 -24    3.70    7.50
 -14   0  24    7.00    8.90
 -14   0 -24    5.40    6.70
  14   0 -24   15.80    8.60
  14   0  24    5.20    9.40
 -14   0  24  -10.40    4.80
 -14   0 -24    9.30    7.70
  14   0 -24   18.30    8.30
  14   0  24   21.20   10.30
 -14   0 -24    9.30   11.20
  14   0  26  245.28   27.70
 -14   0  26  236.68   21.90
  14   0  26  248.68   30.00
 -14   0  26  209.98   25.10
 -14   0 -26  279.97   25.30
  14   0 -26  242.68   27.80
 -14   0 -26  249.58   24.00
  14   0 -26  251.77   25.20
  14   0 -26  251.67   26.20
 -14   0 -26  265.67   27.20
 -14   0 -28    5.60    7.90
 -14   0 -28    3.00    7.50
  14   0 -28    7.00    7.70
  14   0  28   -1.60    9.20
 -14   0  28   -3.10    7.50
  14   0 -28   -3.60    5.60
 -14   0 -28    8.80    9.50
  14   0 -28   -0.80   11.50
  14   0  28   14.60   12.30
 -14   0  28   -3.30    8.80
  14   0  30   29.30   15.70
  14   0  30   21.50   13.80
 -14   0  30   23.40   13.70
 -14   0 -30   25.90    8.30
  14   0 -30   37.30   15.20
  14   0 -30   30.20   10.90
  14   0 -30   48.40   14.80
 -14   0  30   20.20   10.60
 -14   0 -30   26.30   12.00
 -14   0 -30   51.49   12.60
  16   0   0 1261.57   68.39
 -16   0   0 1275.97   65.69
  16   0   0 1262.17   67.29
  16   0   0 1204.28   67.59
  16   0   0 1289.37   65.79
 -16   0   0 1260.27   68.89
 -16   0   0 1251.77   65.59
 -16   0   0 1244.38   70.29
  16   0   0 1250.07   66.39
 -16   0   0 1229.78   65.99
  16   0   0 1261.77   70.09
 -16   0   0 1264.97   71.59
  16   0   0 1260.27   66.29
  16   0   2   12.40    2.30
  16   0   2   10.30    3.80
  16   0  -2   17.20    5.70
 -16   0  -2   17.90    3.10
 -16   0   2   20.20    3.50
  16   0   2   11.90    2.60
 -16   0  -2    3.10    4.20
 -16   0   2   18.70    3.50
 -16   0   2   15.10    5.10
 -16   0  -2   14.60    3.20
 -16   0  -2   11.40    2.50
  16   0   2   10.90    3.00
 -16   0   2   22.30    3.80
  16   0   2   13.30    4.90
  16   0  -2   23.80    3.90
  16   0  -2   19.60    4.30
 -16   0  -2   11.10    4.20
 -16   0  -2    9.50    4.40
 -16   0   2   21.00    4.50
  16   0  -2   20.70    4.90
  16   0  -2   19.80    4.00
  16   0  -2   27.00    4.70
  16   0   4  534.65   34.10
 -16   0   4  532.45   32.60
  16   0  -4  528.65   33.40
  16   0  -4  527.55   30.40
  16   0  -4  534.95   30.30
 -16   0  -4  488.45   28.90
 -16   0   4  557.44   30.80
  16   0  -4  515.45   29.60
 -16   0  -4  462.35   29.30
  16   0  -4  546.85   31.80
 -16   0   4  579.04   30.00
  16   0   4  554.84   29.20
  16   0   4  513.95   31.00
  16   0   4  547.95   30.30
 -16   0   4  517.75   29.80
 -16   0  -4  489.85   31.50
 -16   0   4  573.14   30.40
  16   0  -4  530.15   31.10
 -16   0  -4  471.65   33.60
 -16   0  -6   -2.50    2.70
 -16   0   6    4.60    2.00
  16   0   6   -1.90    1.90
 -16   0   6    6.10    2.50
  16   0  -6    3.30    4.20
  16   0   6   -4.50    3.60
 -16   0  -6    3.40    2.60
 -16   0   6    4.50    2.80
 -16   0   6    0.10    3.10
 -16   0   6    4.40    3.10
  16   0   6    4.90    2.80
 -16   0   6    0.60    3.00
 -16   0  -6   -0.60    4.10
  16   0   6   -0.10    3.20
 -16   0  -6    5.60    2.30
  16   0  -6    6.40    2.80
  16   0  -6    1.50    2.70
  16   0  -8  228.58   18.00
 -16   0   8  227.88   16.10
  16   0   8  236.78   20.00
 -16   0   8  221.08   14.40
 -16   0  -8  215.38   18.50
  16   0   8  214.98   16.00
  16   0  -8  224.18   17.00
  16   0   8  216.98   17.50
 -16   0  -8  233.88   17.70
  16   0  -8  214.78   18.50
 -16   0   8  221.28   13.10
 -16   0   8  228.18   16.20
 -16   0   8  214.88   17.70
 -16   0   8  225.78   16.90
  16   0  10    1.10    5.60
 -16   0 -10   -2.40    2.10
  16   0 -10    0.80    3.80
 -16   0  10    1.30    4.70
 -16   0 -10    1.20    3.00
  16   0 -10   -0.50    4.60
 -16   0  10    6.10    1.90
 -16   0 -10    3.20    1.50
 -16   0  10    1.40    3.80
  16   0  10    4.20    4.40
 -16   0 -10    1.30    3.10
 -16   0  10    2.30    2.30
  16   0 -10    0.40    2.80
 -16   0 -10   -4.40    3.60
 -16   0  12  696.63   36.20
 -16   0  12  643.04   37.20
 -16   0  12  663.23   36.20
 -16   0  12  699.13   42.60
  16   0 -12  669.43   42.60
 -16   0 -12  684.73   43.90
 -16   0 -12  670.13   39.20
 -16   0  12  659.73   40.60
  16   0 -12  623.44   41.10
  16   0  12  681.53   45.30
 -16   0 -12  679.83   39.70
  16   0  12  687.13   42.00
  16   0 -12  701.73   43.90
 -16   0 -12  663.93   36.70
  16   0 -14   -0.40    5.10
 -16   0  14    0.90    2.50
 -16   0 -14    3.90    3.10
  16   0  14    5.90    5.40
 -16   0 -14    8.10    4.40
  16   0 -14    4.70    5.70
 -16   0 -14    4.90    5.20
 -16   0  14    2.30    2.80
  16   0 -14    0.20    4.70
  16   0  14    0.90    5.00
 -16   0  14    2.00    4.50
 -16   0  14    1.20    4.60
  16   0 -16  217.28   21.00
  16   0 -16  212.58   19.90
  16   0  16  205.18   22.50
 -16   0 -16  217.38   20.70
 -16   0 -16  200.48   15.30
 -16   0  16  189.18   18.70
 -16   0  16  193.68   14.10
 -16   0  16  203.48   19.30
 -16   0  16  183.58   14.30
  16   0 -16  211.68   18.60
  16   0  16  203.78   19.60
 -16   0 -16  207.08   16.90
  16   0 -18    1.90    6.20
 -16   0  18    8.80    6.90
  16   0  18   -8.60    3.90
  16   0 -18   -3.80    4.20
 -16   0  18    5.00    4.60
  16   0  18    1.00    7.90
 -16   0  18    5.60    7.80
 -16   0 -18    2.70    4.80
 -16   0  18    1.20    3.80
 -16   0 -18   -2.50    5.10
  16   0 -18   -5.90    5.80
  16   0 -20   49.50   12.60
 -16   0 -20   40.90   12.00
 -16   0  20   35.10    8.40
  16   0  20   38.80   12.00
  16   0  20   35.70   14.00
  16   0 -20   46.00   11.70
 -16   0  20   37.80   10.30
 -16   0 -20   36.80    9.60
 -16   0  20   32.70    7.70
  16   0 -20   31.70   11.60
 -16   0  20   52.69   12.90
 -16   0 -22    4.50    6.00
  16   0 -22   -8.50    5.90
 -16   0  22    1.60    5.10
 -16   0  22   15.00    7.70
  16   0  22  -10.90    7.40
  16   0 -22   18.80   10.10
 -16   0  22   -5.30    6.40
  16   0  22   11.50    9.20
  16   0 -22    4.50    7.00
  16   0 -24   51.89   13.70
 -16   0  24   55.59   10.60
  16   0 -24   56.49   13.70
  16   0  24   63.09   17.80
 -16   0  24   83.49   16.30
 -16   0 -24   60.69   12.80
  16   0  24   78.09   17.40
 -16   0  24   61.39    9.60
  16   0 -24   58.99   15.40
 -16   0 -24   67.89   14.70
  16   0 -26   -4.00    8.10
 -16   0  26   -8.30    5.60
  16   0  26  -17.40    8.50
  16   0 -26  -10.60    6.60
  16   0 -26    2.10    7.60
 -16   0  26   -0.50    5.60
  16   0  26   18.40   12.20
 -16   0 -26    2.60    8.80
 -16   0  26  -16.40    7.30
 -16   0 -26   -1.90    5.70
 -16   0 -26   -2.80    5.30
  16   0  28  164.28   26.00
  16   0 -28  179.58   22.50
 -16   0 -28  163.78   25.00
 -16   0  28  164.78   18.30
 -16   0 -28  194.08   20.40
 -16   0  28  167.28   16.60
 -16   0 -28  140.99   15.10
 -16   0  28  170.18   25.20
  16   0 -28  152.48   26.50
  16   0  28   84.79   22.20
  16   0  30   -8.80   10.60
  16   0  30  -28.80   10.20
  16   0 -30   -2.30    8.20
  16   0 -30   10.30   10.50
 -16   0  30  -22.00    8.40
 -16   0 -30  -15.90    9.60
 -16   0  30    6.50   11.30
 -16   0 -30  -12.80    6.20
  16   0 -30    7.30    9.30
 -16   0  30  -18.80    8.00
 -18   0   0    3.10    2.00
  18   0   0    2.20    3.40
 -18   0   0    0.20    3.50
  18   0   0   -0.20    1.80
  18   0   0    3.10    2.30
  18   0   0    4.20    2.10
  18   0   0    0.70    3.10
  18   0   0   -1.50    2.30
 -18   0   0    0.70    3.50
 -18   0   0   -1.50    3.00
 -18   0   0    2.90    2.10
  18   0  -2  586.44   35.20
 -18   0  -2  633.44   40.00
 -18   0  -2  601.44   32.80
  18   0  -2  580.84   35.10
  18   0  -2  573.44   37.80
 -18   0  -2  654.03   37.70
 -18   0  -2  650.03   33.40
  18   0   2  621.14   32.90
  18   0   2  643.24   37.70
  18   0   2  584.34   34.10
 -18   0   2  578.34   33.90
  18   0  -2  587.04   34.30
 -18   0   2  591.04   35.40
  18   0   2  667.13   35.80
  18   0   2  673.93   33.50
 -18   0   2  584.24   34.00
 -18   0  -2  622.14   33.80
  18   0  -2  589.04   36.80
 -18   0   2  588.34   36.90
  18   0  -2  562.34   35.10
 -18   0   2  627.44   33.70
 -18   0  -2  610.44   36.80
  18   0  -4   -4.50    3.20
 -18   0   4    3.30    2.90
  18   0  -4    3.80    2.60
  18   0  -4    1.90    3.20
 -18   0  -4    3.10    3.90
  18   0   4    1.40    3.10
 -18   0  -4    3.20    5.20
  18   0   4    5.90    2.70
  18   0   4    4.30    4.70
  18   0   4    2.10    1.90
 -18   0   4   -3.40    1.90
 -18   0   4    3.50    3.60
 -18   0  -4    3.80    2.70
 -18   0   4    3.30    2.80
 -18   0  -4    3.50    2.30
  18   0  -4    1.40    2.70
 -18   0   4    5.30    2.80
  18   0  -4    3.80    3.20
 -18   0   6 1123.69   61.09
 -18   0   6 1158.08   63.09
  18   0  -6 1117.59   62.49
 -18   0  -6 1166.78   61.39
 -18   0  -6 1179.98   68.19
  18   0   6 1125.09   61.39
 -18   0  -6 1193.08   64.59
  18   0   6 1071.19   63.79
  18   0   6 1132.49   67.29
  18   0  -6 1240.18   66.79
 -18   0  -6 1133.59   61.99
 -18   0   6 1201.48   66.19
  18   0  -6 1231.38   67.39
 -18   0   6 1191.68   63.79
 -18   0   6 1140.09   62.49
 -18   0  -8    8.90    5.00
  18   0  -8   13.60    5.30
 -18   0  -8   16.10    5.00
 -18   0   8   26.20    5.40
 -18   0  -8   20.70    5.40
  18   0  -8   12.50    5.90
 -18   0   8   16.60    6.00
  18   0   8    8.00    3.30
 -18   0   8   18.10    5.10
  18   0   8   14.70    4.90
  18   0  -8   12.60    5.20
 -18   0   8   20.30    5.10
 -18   0   8   17.90    3.70
  18   0   8    6.70    5.90
 -18   0  -8   14.40    4.40
 -18   0  10  110.59   12.70
  18   0 -10  107.59   11.60
  18   0  10  115.19    9.70
  18   0 -10  101.39   14.60
 -18   0  10  106.19    8.70
 -18   0  10  114.99   11.50
 -18   0  10   97.49   11.40
 -18   0 -10   94.39   14.60
 -18   0 -10   98.29   10.40
  18   0  10  104.79   11.60
  18   0  10  115.29   16.80
  18   0 -10   96.99   12.00
 -18   0 -10   95.09    9.60
 -18   0  10  115.09    7.10
 -18   0 -12   15.80    7.10
  18   0 -12   16.10    6.30
 -18   0  12   15.50    6.60
 -18   0 -12   20.80    5.50
 -18   0  12   21.40    4.40
 -18   0 -12   17.80    5.40
  18   0  12   24.20    6.50
 -18   0  12   31.20    6.70
  18   0 -12   17.90    7.00
  18   0 -12   22.60    8.00
 -18   0 -14  867.51   48.70
 -18   0  14  865.81   46.20
  18   0 -14  848.02   52.69
 -18   0  14  831.82   44.50
 -18   0 -14  824.12   45.40
 -18   0 -14  892.11   49.40
  18   0 -14  821.32   51.29
 -18   0 -14  703.63   52.19
 -18   0  14  808.52   51.89
  18   0 -14  848.22   53.89
  18   0  14  892.31   56.69
  18   0  14  834.72   51.79
 -18   0  14  841.62   44.40
 -18   0  14  851.51   50.59
 -18   0  16    5.10    3.00
 -18   0 -16   10.80    8.10
 -18   0 -16    9.60    5.40
 -18   0  16    3.60    5.10
  18   0 -16    5.20    5.60
 -18   0  16    2.20    3.40
  18   0 -16    4.80    5.70
 -18   0 -16    0.20    3.90
  18   0  16    9.00    6.90
  18   0 -16   -1.90    5.50
  18   0  16   10.40    8.40
 -18   0  16   -1.30    5.50
 -18   0 -18  208.78   16.20
 -18   0  18  216.48   14.60
 -18   0  18  193.48   20.00
 -18   0  18  207.78   15.40
 -18   0  18  214.48   20.20
 -18   0 -18  213.68   17.30
  18   0  18  209.68   21.40
  18   0 -18  226.78   23.30
  18   0  18  208.08   23.60
  18   0 -18  188.98   20.70
 -18   0 -18  221.88   18.60
 -18   0 -18  165.08   19.80
 -18   0 -20    5.10    5.60
  18   0 -20    9.80    8.10
 -18   0  20    0.40    4.10
  18   0 -20    4.90    8.20
 -18   0  20    5.50    8.00
 -18   0 -20    6.60    5.70
  18   0 -20    4.00    6.40
 -18   0  20   -6.50    3.90
  18   0  20    0.30    8.90
  18   0  20    9.50    8.30
 -18   0 -20    4.50    7.00
 -18   0  20    3.00    6.40
  18   0 -22  213.68   22.90
 -18   0  22  189.58   15.80
 -18   0  22  214.88   21.10
 -18   0 -22  208.88   23.50
  18   0 -22  198.98   23.80
 -18   0 -22  189.68   18.80
  18   0  22  270.27   29.10
  18   0  22  194.18   22.60
  18   0 -22  199.18   22.10
 -18   0 -22  201.88   17.20
 -18   0  22  212.38   22.80
 -18   0  24   10.80   10.20
 -18   0  24   -1.60    8.70
 -18   0  24    1.50    5.10
  18   0 -24   13.20    9.60
  18   0  24   -3.10    8.80
  18   0  24   11.30   10.50
 -18   0 -24   15.30    8.40
 -18   0 -24   11.40    6.00
  18   0 -24   10.80    7.60
  18   0 -24    7.50    8.10
 -18   0 -24   49.50   14.30
 -18   0  26  205.18   22.10
  18   0  26  177.08   30.10
  18   0  26  226.18   26.00
 -18   0  26  203.58   17.30
 -18   0 -26  199.18   17.50
 -18   0 -26  190.68   27.40
 -18   0  26  205.68   23.90
  18   0 -26  226.88   26.20
  18   0 -26  195.88   24.00
 -18   0 -26  235.88   21.60
  18   0 -26  183.78   23.50
 -18   0 -28   -0.10    6.10
  18   0 -28    1.60    8.50
 -18   0  28   -4.00    7.60
  18   0 -28  -17.60    7.30
 -18   0 -28  -11.60    5.50
  18   0 -28   12.20   10.70
 -18   0 -28   -5.00    8.90
 -18   0  28   -8.30    9.40
 -18   0  28    2.80    6.90
  18   0  28    8.80   14.00
  18   0  30   60.39   20.60
  18   0 -30   41.60   15.00
 -18   0 -30   64.89   15.90
  18   0  30   37.50   14.90
  18   0 -30   35.40   14.00
  18   0 -30   35.00   14.10
 -18   0  30   43.00   14.80
 -18   0 -30   14.00    8.50
 -20   0   0 2623.64  135.19
 -20   0   0 2711.93  135.79
  20   0   0 2708.03  141.69
 -20   0   0 2633.94  139.79
 -20   0   0 2565.74  138.79
  20   0   0 2653.83  136.29
 -20   0   0 2641.44  135.29
  20   0   0 2595.54  138.99
 -20   0   0 2466.75  142.79
  20   0   0 2676.93  137.79
  20   0  -2    4.30    3.50
 -20   0   2    4.20    4.20
  20   0   2    4.00    2.40
 -20   0  -2    2.00    1.90
 -20   0  -2    4.50    3.60
 -20   0   2    8.30    3.20
 -20   0  -2    4.50    5.20
  20   0   2    4.10    3.50
  20   0  -2    7.90    3.80
 -20   0  -2    6.50    2.70
 -20   0   2    6.80    2.90
  20   0  -2    4.10    4.90
  20   0  -2   10.90    4.00
  20   0   2    3.00    2.00
 -20   0   2    7.80    2.90
 -20   0   2   -0.60    4.60
  20   0  -2   11.40    4.20
 -20   0  -2    4.80    2.60
  20   0   2    9.90    4.80
 -20   0  -4 1588.04   86.39
  20   0   4 1638.84   85.99
 -20   0  -4 1712.33   90.29
  20   0  -4 1608.24   87.39
  20   0  -4 1563.64   88.59
 -20   0   4 1656.43   87.69
  20   0   4 1671.23   88.99
 -20   0  -4 1658.83   93.89
 -20   0   4 1618.44   87.09
 -20   0   4 1679.03   86.89
  20   0  -4 1608.74   88.99
 -20   0  -4 1718.33   86.09
  20   0   4 1709.23   92.19
 -20   0   4 1610.14   87.59
 -20   0   4 1658.23   91.19
  20   0  -4 1668.03   88.29
  20   0  -4 1699.33   92.29
  20   0   6    1.80    4.00
  20   0   6    0.20    4.60
  20   0  -6    3.50    5.70
 -20   0  -6   -3.30    2.50
 -20   0   6    3.00    3.80
 -20   0  -6   -1.80    3.90
  20   0   6   -0.70    2.00
 -20   0  -6   -2.20    2.30
 -20   0  -6   -0.70    3.40
  20   0  -6    0.90    2.80
 -20   0   6    0.10    3.00
  20   0  -6   -1.40    3.20
 -20   0   6   -1.80    2.50
 -20   0   8   86.99    6.90
 -20   0   8   91.89   10.30
  20   0   8   84.39   10.50
  20   0  -8   88.69   13.20
 -20   0  -8   81.39   13.70
 -20   0  -8   74.29    9.50
  20   0   8   73.09   13.50
  20   0  -8   93.29   10.30
 -20   0  -8   81.29    9.60
 -20   0   8   99.19    9.60
 -20   0   8   92.19    9.20
 -20   0   8   94.19   11.80
  20   0 -10    0.90    3.40
 -20   0  10   -2.60    1.50
 -20   0  10   -4.70    4.20
 -20   0 -10   -4.70    3.10
 -20   0 -10    1.50    3.10
  20   0  10   -1.50    3.00
  20   0  10    0.90    6.10
  20   0 -10    4.60    5.40
 -20   0  10   -0.50    3.90
 -20   0 -10    0.60    6.10
 -20   0  10    0.30    2.50
 -20   0 -10   -0.70    2.90
  20   0  10    0.40    4.10
  20   0 -10    1.10    2.90
 -20   0  10   -3.70    3.30
 -20   0  12  875.01   55.19
 -20   0  12  911.21   52.69
  20   0 -12  864.11   53.69
 -20   0 -12  930.41   52.69
 -20   0  12  876.91   54.19
 -20   0  12  883.61   49.00
  20   0 -12  926.11   55.89
  20   0 -12  916.71   56.89
  20   0  12  924.81   58.79
 -20   0 -12  898.41   57.19
  20   0  12  890.61   54.19
 -20   0  14    2.70    5.80
 -20   0 -14   -0.10    1.50
 -20   0 -14   -1.10    3.50
  20   0 -14    0.60    5.80
 -20   0  14    1.10    5.10
  20   0 -14   -6.90    5.20
  20   0  14   11.30    9.50
  20   0 -14   -4.30    4.00
 -20   0 -14   -0.90    3.60
 -20   0  14    2.50    2.80
  20   0  14   -4.30    5.10
 -20   0 -14   10.20    7.60
 -20   0  16  440.36   27.10
  20   0 -16  554.94   39.30
 -20   0 -16  489.35   38.20
 -20   0 -16  541.05   33.60
 -20   0  16  553.34   28.60
 -20   0  16  555.54   37.40
  20   0 -16  481.05   35.80
 -20   0 -16  538.75   32.90
  20   0  16  532.95   36.70
  20   0  16  524.25   41.00
 -20   0  16  501.25   29.70
 -20   0 -16  479.25   28.80
 -20   0  16  517.75   35.10
 -20   0  18    0.10    2.30
 -20   0  18    8.20    2.80
  20   0  18    0.10    8.70
 -20   0  18    1.20    6.90
  20   0 -18    8.00    8.40
  20   0  18   -3.90    6.10
 -20   0 -18    4.90    6.20
  20   0 -18   -6.00    5.80
  20   0 -18   -4.70    5.80
 -20   0  18   -0.30    6.40
 -20   0 -18    8.10    7.10
 -20   0 -18    6.40    5.10
  20   0 -20   54.09   12.50
  20   0 -20   58.29   13.40
  20   0 -20   30.60   11.30
 -20   0 -20   55.29   10.50
 -20   0  20   37.90   11.30
 -20   0 -20   46.10   13.00
  20   0  20   44.70   14.90
 -20   0 -20   34.60    8.90
  20   0  20   57.39   12.70
 -20   0  20   44.00    5.80
 -20   0  20   44.40    6.80
 -20   0  20   49.40   11.80
 -20   0 -20   32.90    7.50
 -20   0  22   -2.80    4.20
  20   0  22   -3.80    6.60
  20   0 -22    5.90    8.20
 -20   0  22    7.00    3.90
 -20   0 -22    9.20    7.20
 -20   0 -22  -15.00    5.60
  20   0  22   -6.80    8.10
  20   0 -22    1.50    7.20
  20   0 -22   -1.10    7.40
 -20   0  22   12.90    9.20
 -20   0 -22    0.10    5.10
 -20   0  22    8.60    8.30
  20   0  24   57.69   16.80
 -20   0 -24   72.59   12.80
 -20   0  24   68.89    9.10
  20   0 -24   76.69   15.90
  20   0 -24   76.19   16.20
  20   0 -24   82.49   18.30
 -20   0  24   54.79   14.30
 -20   0 -24   74.49   12.20
  20   0  24   72.29   16.60
 -20   0 -24   75.89   17.60
 -20   0  24   77.29   15.60
 -20   0 -26  -10.70    5.60
  20   0  26    9.90   10.50
 -20   0 -26  -13.20    6.00
 -20   0  26   -6.20    4.90
  20   0 -26   10.80   10.10
 -20   0 -26   -4.40    8.50
  20   0  26   -9.10   10.50
  20   0 -26   -6.50    8.80
  20   0 -26    4.40    6.60
 -20   0  26   11.70   10.10
 -20   0  28   40.50   14.40
  20   0  28   40.70   16.20
 -20   0 -28   23.80    8.30
 -20   0 -28   47.10   15.30
  20   0 -28   32.50   14.00
 -20   0 -28   29.30   11.50
  20   0  28   54.09   16.20
  20   0 -28   56.49   16.10
  22   0   0    2.90    4.80
 -22   0   0   -4.80    4.70
  22   0   0   -2.90    2.50
 -22   0   0    2.80    2.70
 -22   0   0    8.50    4.80
  22   0   0   -2.50    2.80
 -22   0   0   -0.50    2.10
 -22   0   0    1.60    5.30
  22   0   0    3.50    4.90
 -22   0   0    0.30    2.70
  22   0  -2  532.95   32.90
  22   0   2  542.95   32.80
 -22   0   2  513.25   30.10
 -22   0   2  506.65   30.30
 -22   0   2  523.95   30.70
  22   0   2  514.15   29.50
 -22   0  -2  590.94   38.70
 -22   0   2  562.04   35.50
  22   0   2  513.65   29.80
  22   0  -2  561.64   36.60
 -22   0  -2  559.44   34.90
 -22   0   2  511.65   32.80
  22   0  -2  521.95   32.10
  22   0   2  524.35   34.80
  22   0  -2  575.84   33.10
 -22   0  -2  527.75   30.10
 -22   0  -2  579.94   29.60
 -22   0  -2  520.45   29.60
 -22   0  -4    8.10    5.60
 -22   0   4   20.50    7.60
  22   0  -4   18.40    6.80
  22   0  -4   17.40    5.00
  22   0   4   13.00    3.20
 -22   0   4   22.40    5.20
  22   0   4   12.60    5.60
 -22   0  -4   13.60    3.40
  22   0  -4   22.80    5.40
 -22   0   4   29.20    5.60
  22   0   4   17.20    6.60
 -22   0   4   24.70    4.80
 -22   0  -4    8.00    3.30
 -22   0   4   24.70    4.70
 -22   0  -4   16.70    7.50
  22   0  -4   28.60    5.60
 -22   0  -6  230.28   21.80
 -22   0   6  265.27   16.80
 -22   0  -6  257.37   16.00
  22   0  -6  242.58   17.70
  22   0  -6  268.27   22.20
 -22   0   6  275.47   21.70
 -22   0   6  248.48   20.60
  22   0   6  242.38   21.90
  22   0   6  249.38   16.00
  22   0  -6  260.37   19.20
 -22   0  -6  235.98   19.50
 -22   0   6  276.07   19.00
 -22   0  -6  229.18   16.20
  22   0   6  229.88   18.80
 -22   0  -8   36.40   10.10
  22   0   8    9.10    7.70
 -22   0   8   23.30    5.90
 -22   0   8   20.90    6.30
  22   0  -8   21.00    6.30
 -22   0  -8   22.70    4.90
 -22   0  -8   26.40    7.10
  22   0  -8   29.30    5.90
  22   0  -8   30.20    8.60
  22   0   8   33.50    8.00
 -22   0   8   26.00    4.20
 -22   0   8   24.90    8.30
 -22   0   8   24.30    5.80
  22   0 -10 1224.88   73.49
  22   0  10 1273.97   76.69
  22   0 -10 1288.97   71.99
 -22   0  10 1243.08   64.79
 -22   0 -10 1215.98   68.39
  22   0 -10 1235.18   74.59
 -22   0  10 1261.27   69.79
 -22   0  10 1299.67   71.99
 -22   0  10 1276.17   74.09
  22   0  10 1294.17   72.19
 -22   0 -10 1232.28   75.59
  22   0  10 1237.38   68.19
 -22   0 -10 1302.27   71.59
 -22   0  12   15.30    5.90
 -22   0 -12    4.50    5.50
  22   0  12    3.40    6.50
 -22   0 -12    7.70    4.20
  22   0 -12    4.90    6.10
 -22   0  12    6.50    6.40
  22   0 -12   12.90    7.60
  22   0 -12    7.30    5.80
  22   0  12   -1.10    5.30
 -22   0 -12   -3.60    5.90
 -22   0 -12    6.70    5.20
 -22   0  12   12.10    7.40
  22   0 -14  399.26   32.10
 -22   0 -14  412.66   33.40
 -22   0  14  456.75   25.50
 -22   0  14  422.66   32.50
  22   0  14  425.26   31.30
 -22   0  14  399.66   31.10
 -22   0 -14  413.86   29.30
  22   0 -14  419.76   30.90
 -22   0  14  437.96   29.80
  22   0 -16   -8.60    6.10
 -22   0  16   -0.70    6.70
 -22   0 -16    4.10    1.70
  22   0  16    1.10    6.70
  22   0  16   13.80    7.90
 -22   0  16    2.90    3.50
 -22   0 -16    1.60    4.90
  22   0 -16    5.60    8.30
 -22   0  16    4.40    6.70
 -22   0  16   10.30    7.60
  22   0 -16    5.90    5.80
 -22   0 -16    3.40    5.50
  22   0 -18  249.08   25.80
 -22   0 -18  215.78   14.90
 -22   0 -18  246.28   19.60
 -22   0 -18  268.47   26.20
 -22   0  18  223.18   15.80
 -22   0 -18  249.38   20.30
  22   0 -18  231.98   23.70
 -22   0  18  236.48   23.90
  22   0  18  235.98   27.20
 -22   0  18  250.47   22.90
 -22   0  18  239.48   23.70
  22   0 -18  244.28   23.00
  22   0 -20   10.00    7.40
  22   0 -20   10.70    8.30
 -22   0  20   -0.70    6.20
 -22   0 -20    7.70    6.40
  22   0  20  -15.00    7.40
 -22   0 -20   17.30    9.50
 -22   0  20    5.70    7.80
  22   0  20   11.90    8.70
 -22   0 -20   10.80    7.30
 -22   0  20    1.50    8.20
  22   0 -20   24.40   11.50
 -22   0  20    9.50    4.30
  22   0 -22  105.99   19.20
  22   0 -22  133.09   22.20
 -22   0  22   94.09   18.80
 -22   0 -22  139.69   14.80
 -22   0 -22  139.49   22.20
 -22   0  22  119.59   10.90
 -22   0 -22  132.29   15.00
 -22   0  22  137.29   20.20
  22   0  22  132.69   21.40
  22   0  22  129.19   25.20
  22   0 -22  129.79   21.00
 -22   0  22  138.49   17.50
  22   0 -24    6.10    9.10
  22   0 -24   -9.70    6.70
  22   0  24    1.30    8.60
 -22   0 -24    1.10    6.40
  22   0 -24    5.10    8.50
 -22   0 -24   -4.00    5.60
 -22   0  24   -8.50    8.00
 -22   0  24   -5.30    6.80
 -22   0  24   17.60   10.40
  22   0  24    9.10   11.50
 -22   0 -24   -7.70    8.80
 -22   0 -26   63.79   17.10
 -22   0 -26   73.39   13.70
 -22   0  26   87.69   19.30
 -22   0  26   94.69   16.30
  22   0  26   33.30   19.00
  22   0 -26   57.59   17.00
 -22   0  26   72.89   16.90
  22   0  26   78.79   18.10
 -22   0 -26   54.39   10.70
  22   0 -26   56.89   15.40
  22   0 -26   67.59   18.60
  22   0 -28    3.80    9.00
  22   0  28   -1.50   12.80
 -22   0 -28   -7.80    6.10
  22   0  28   -7.00    9.30
  22   0 -28   -6.10   10.20
 -22   0  28    3.80   10.30
  22   0 -28    5.30   10.90
 -22   0 -28    4.60    8.30
 -24   0   0  870.81   55.49
 -24   0   0  909.61   50.29
 -24   0   0  946.41   50.49
  24   0   0  954.10   51.69
  24   0   0  985.10   55.39
  24   0   0  937.51   57.69
 -24   0   0  977.90   60.59
 -24   0   0  962.40   50.19
  24   0   0  905.31   53.79
  24   0   2   -3.10    2.10
  24   0   2    5.80    5.40
 -24   0   2   -0.50    2.60
 -24   0   2   -2.00    3.70
  24   0  -2    3.60    5.20
  24   0   2   -1.50    4.40
 -24   0   2    0.00    2.50
  24   0  -2   -1.90    4.20
  24   0  -2    3.20    3.60
  24   0   2    1.40    2.40
  24   0  -2   -2.00    3.30
 -24   0  -2    9.40    3.10
 -24   0   2   -6.70    3.50
  24   0   2    1.10    3.90
 -24   0   2   -2.50    2.60
 -24   0  -2    5.20    2.60
 -24   0  -2    1.10    3.90
 -24   0  -2   -1.30    4.80
 -24   0   4  433.56   27.20
 -24   0   4  437.36   27.80
 -24   0  -4  475.05   30.80
 -24   0   4  426.46   31.00
 -24   0  -4  469.65   25.80
 -24   0   4  419.96   26.40
  24   0   4  433.96   25.40
  24   0  -4  421.66   28.70
  24   0  -4  451.85   27.90
  24   0   4  447.86   31.90
  24   0  -4  462.75   32.40
 -24   0  -4  463.25   25.40
 -24   0  -4  429.26   33.70
  24   0   4  475.35   29.40
 -24   0   4  430.16   26.10
 -24   0   6    1.70    4.30
  24   0  -6    7.90    6.20
 -24   0  -6    3.40    3.10
 -24   0   6    2.30    4.20
  24   0   6    1.60    6.10
 -24   0  -6    1.70    2.80
  24   0   6   -1.90    3.90
 -24   0   6    3.90    3.40
 -24   0  -6    4.00    4.80
  24   0  -6   -3.80    3.30
  24   0   6    2.40    2.70
 -24   0  -6   -5.60    4.80
 -24   0   6    8.80    4.00
  24   0  -8   53.69   12.00
 -24   0   8   34.20   10.10
 -24   0   8   45.70    8.50
  24   0   8   29.50    9.80
  24   0  -8   46.20    9.20
 -24   0  -8   38.60    6.20
  24   0  -8   28.10    6.50
  24   0   8   60.99   10.60
 -24   0  -8   70.89   11.50
 -24   0   8   41.00    5.70
 -24   0  -8   50.19   12.40
 -24   0   8   49.00    7.70
 -24   0   8   47.20    7.70
  24   0  10    2.80    5.20
 -24   0  10    0.30    1.70
 -24   0  10    1.00    6.60
  24   0 -10    4.60    5.30
 -24   0 -10    3.60    7.20
 -24   0  10   17.50    5.30
 -24   0 -10    4.00    3.20
  24   0  10    0.00    6.40
  24   0 -10    1.30    5.50
 -24   0  10    3.90    4.50
 -24   0 -10   -0.70    3.60
  24   0  10    2.80    3.10
  24   0 -10    8.90    5.90
 -24   0 -10   -1.60    5.10
 -24   0  12  250.37   23.70
 -24   0  12  270.77   20.30
  24   0 -12  236.38   21.30
  24   0  12  286.97   22.70
  24   0  12  293.97   27.10
 -24   0  12  268.17   22.10
 -24   0 -12  261.07   21.60
 -24   0 -12  245.98   18.20
 -24   0 -12  234.58   17.40
 -24   0 -12  256.27   25.10
  24   0 -12  229.48   25.30
 -24   0 -14   -0.70    3.80
  24   0 -14    0.30    6.40
  24   0  14   -4.10    7.20
 -24   0  14   -0.40    5.70
  24   0  14   -7.40    4.90
  24   0 -14    0.30    5.20
 -24   0 -14    5.10    5.80
 -24   0  14   -2.30    6.60
 -24   0  14    2.40    4.60
  24   0 -14    2.60    6.10
  24   0 -16  385.66   33.00
  24   0  16  435.16   32.90
 -24   0 -16  396.36   34.50
  24   0 -16  415.26   34.60
 -24   0 -16  431.36   29.60
 -24   0  16  415.56   32.50
 -24   0  16  398.66   29.50
  24   0  16  420.06   37.20
  24   0  18  -13.60    5.20
 -24   0 -18   -2.10    4.10
 -24   0  18   -9.30    6.30
  24   0 -18   -2.00    6.20
 -24   0 -18   -9.50    4.90
  24   0 -18    4.50    6.90
 -24   0  18   -4.10    2.80
  24   0  18   -9.40    7.70
 -24   0  18   -3.70    8.90
 -24   0 -18   -4.60    6.50
  24   0 -18   -2.90    5.70
 -24   0 -20    2.60    6.90
 -24   0  20    6.00    7.00
  24   0 -20   12.10   10.00
  24   0  20   -0.20   10.70
  24   0  20   10.10    9.10
 -24   0 -20    7.50    3.00
 -24   0 -20   22.60    8.20
  24   0 -20   13.20    8.80
 -24   0 -20   14.60   10.20
 -24   0  20    9.40    8.80
 -24   0  20   10.20    3.90
 -24   0  20   19.90   10.20
  24   0 -20    7.10    8.40
  24   0 -22    0.50    7.90
 -24   0  22    3.00    7.80
  24   0 -22    9.00    9.50
 -24   0  22    2.30    8.40
  24   0  22   -4.10   10.20
  24   0  22    7.20    8.40
 -24   0 -22   14.40   10.40
 -24   0 -22   -0.90    6.40
 -24   0  22   -3.70    9.30
 -24   0 -22   -1.10    6.20
  24   0 -22   -1.70    7.50
  24   0 -24   56.19   14.70
 -24   0  24   66.39   16.00
  24   0  24   38.10   15.10
 -24   0  24   21.70   11.80
  24   0 -24   45.80   14.40
  24   0  24   78.69   17.70
 -24   0 -24   53.09   10.60
 -24   0  24   36.00   13.50
  24   0 -24   57.69   15.10
 -24   0 -24   56.69   14.90
 -24   0 -24   39.90   10.20
 -24   0  26    1.50   10.30
 -24   0  26  -10.00    8.10
 -24   0 -26   -1.10    7.60
  24   0  26  -11.70   10.00
 -24   0  26    0.60    9.20
  24   0  26   11.40   11.60
  24   0 -26   -1.00    9.40
 -24   0 -26    5.70   10.80
  24   0 -26   -2.30    9.20
 -24   0 -26    1.90    7.60
 -24   0  28    7.80   11.50
  24   0  28   42.40   14.20
 -24   0 -28   37.90   15.00
  24   0  28   24.10   15.10
 -24   0  28    4.70   12.80
  24   0 -28   52.89   16.90
  24   0 -28   32.70   12.80
  24   0 -28   11.60    9.30
 -24   0 -28   22.70    9.50
 -24   0 -28   27.00    9.50
 -26   0   0    0.20    6.60
  26   0   0    1.30    3.50
 -26   0   0    0.10    2.50
 -26   0   0    3.10    2.60
  26   0   0   -3.10    4.60
  26   0   0   -3.20    3.80
 -26   0   0    6.00    4.80
 -26   0   0   -1.00    2.20
 -26   0  -2   13.20    3.20
 -26   0  -2    9.70    6.20
  26   0  -2   21.90    5.60
  26   0   2    5.60    5.60
 -26   0  -2    4.90    7.50
 -26   0   2   14.70    3.80
  26   0  -2   26.10    6.90
 -26   0   2   23.60    7.80
  26   0  -2   16.10    7.50
 -26   0  -2   17.20    3.40
 -26   0   2   19.10    4.00
  26   0   2   12.10    5.60
 -26   0   2   23.90    4.30
  26   0   2    5.60    2.80
  26   0  -2   20.70    6.20
  26   0   2   11.10    5.80
  26   0  -4    2.10    6.00
 -26   0   4   11.70    6.70
 -26   0  -4    4.80    2.70
  26   0   4   -2.30    5.10
  26   0   4   -1.30    3.60
 -26   0  -4   12.30    6.00
 -26   0   4   -1.50    3.80
 -26   0   4    4.80    3.50
 -26   0   4    4.80    3.40
 -26   0   4   10.70    3.80
 -26   0  -4    3.20    7.00
  26   0  -4    3.80    4.70
 -26   0  -4    5.30    2.50
  26   0  -4    3.80    3.60
  26   0   4    1.60    2.30
  26   0  -6   93.09   11.80
 -26   0  -6  103.19    8.70
 -26   0   6   89.99    9.70
  26   0  -6  106.09   16.30
 -26   0   6   89.89   10.50
 -26   0   6  121.89   16.90
 -26   0   6  100.49    9.60
 -26   0  -6   77.89   14.80
  26   0   6  109.99   11.90
 -26   0  -6  110.89   15.40
 -26   0  -6  103.79    8.20
  26   0   6  102.89   16.10
  26   0   6   90.99    8.30
 -26   0   6  104.19   14.80
 -26   0   8   11.70    4.50
  26   0   8    8.20    6.00
 -26   0   8    8.40    3.70
  26   0  -8    6.20    5.40
 -26   0   8    9.50    7.00
 -26   0   8   12.10    4.60
 -26   0  -8   10.70    6.40
 -26   0  -8   17.60    4.40
  26   0  -8    8.90    6.70
  26   0   8   12.10    8.00
 -26   0   8    4.20    4.40
 -26   0  -8    0.40    6.70
  26   0  10  253.17   17.20
 -26   0 -10  225.28   16.20
  26   0  10  255.67   21.50
 -26   0  10  247.28   20.30
  26   0  10  236.68   24.70
 -26   0  10  216.58   22.70
 -26   0  10  261.07   18.90
 -26   0 -10  231.28   21.00
 -26   0 -10  257.17   25.60
  26   0 -10  248.58   21.00
 -26   0  10  250.37   13.80
 -26   0  12    3.60    4.90
  26   0  12    3.40    5.70
 -26   0  12    3.90    5.30
 -26   0 -12   -6.80    4.00
 -26   0  12   -6.10    6.60
 -26   0 -12   -4.80    6.60
  26   0  12   -0.50    5.70
 -26   0 -12    1.90    5.90
  26   0 -12    0.10    6.10
 -26   0 -12    6.50    4.30
  26   0 -12    0.90    5.00
 -26   0 -14  172.08   17.90
 -26   0  14  192.28   19.10
 -26   0  14  174.98   20.70
  26   0 -14  183.18   18.80
  26   0  14  194.78   19.60
  26   0 -14  155.08   19.80
 -26   0 -14  194.68   21.60
  26   0 -14  169.78   21.10
  26   0  14  171.28   25.50
 -26   0 -14  173.38   14.30
 -26   0  14  176.58   16.80
  26   0 -16   -1.30    7.80
 -26   0  16    4.00    7.50
  26   0  16    1.60    6.60
 -26   0  16    2.70    7.70
 -26   0  16   -0.40    6.30
  26   0 -16   -4.60    5.10
  26   0  16   -6.90    6.80
 -26   0 -16   -5.60    3.90
 -26   0 -16    0.90    5.20
 -26   0 -16  -10.80    6.30
  26   0 -16    0.00    7.90
  26   0  18   29.40   13.40
  26   0  18   34.70   11.40
  26   0 -18   25.70   10.90
  26   0 -18   39.70   11.70
 -26   0  18   30.70   11.10
 -26   0  18   40.70   12.60
  26   0 -18   35.10   12.40
 -26   0  18   39.10   11.70
 -26   0 -18   36.40    9.90
 -26   0 -18   30.60   11.90
 -26   0 -20   -1.50    6.70
 -26   0  20   12.50    9.30
  26   0  20    0.80    7.60
 -26   0  20   12.90    9.00
  26   0 -20    4.80    8.60
 -26   0  20    1.30    7.80
  26   0 -20    9.50    8.10
  26   0  20    7.40   10.90
  26   0 -20   -0.20    7.10
 -26   0 -20   17.80   11.80
  26   0  22  113.19   20.00
 -26   0  22  146.69   22.30
  26   0 -22  131.69   22.40
 -26   0  22  118.89   21.40
 -26   0 -22  117.59   21.40
  26   0 -22  127.29   20.70
  26   0 -22  152.98   25.20
 -26   0  22  109.19   17.20
  26   0  22  113.49   24.40
 -26   0 -22  136.19   15.50
 -26   0  24    7.00    8.80
  26   0  24   -1.40    8.10
 -26   0 -24  -10.70    8.60
  26   0 -24    1.40    8.40
 -26   0  24    3.00    9.30
 -26   0 -24    2.40    6.60
  26   0 -24    8.10   13.30
  26   0 -24    6.00    9.30
 -26   0  24   -2.70    7.60
  26   0  24   15.50   11.50
 -26   0 -24    8.70    7.00
 -26   0  26   43.40   13.20
  26   0  26   43.30   16.30
 -26   0 -26   31.30   10.20
 -26   0  26   38.20   13.20
  26   0 -26   78.59   18.10
 -26   0  26   28.40   25.60
  26   0 -26   50.99   15.90
  26   0 -26   31.90   15.00
 -26   0 -26   26.80    9.80
  28   0   0  548.25   32.50
 -28   0   0  533.85   30.20
  28   0   0  507.75   38.70
 -28   0   0  539.25   30.00
  28   0   0  550.64   35.00
 -28   0   0  606.04   38.80
 -28   0   0  517.45   30.60
  28   0   0  600.24   36.90
 -28   0   2    5.40    6.30
  28   0  -2    6.40    5.20
 -28   0  -2    4.00    6.10
  28   0   2   19.00    7.60
  28   0   2    9.20    5.60
  28   0   2    7.30    3.10
  28   0   2    4.00    6.90
  28   0  -2   12.90    5.40
 -28   0  -2   11.00    2.70
 -28   0  -2   10.80    2.80
  28   0  -2    4.70    6.80
 -28   0   2    5.60    3.40
 -28   0  -2    9.50    8.60
 -28   0   2    9.90    3.20
 -28   0   2    3.90    2.80
 -28   0   4  165.28   12.60
 -28   0   4  169.88   12.50
 -28   0   4  156.28   17.30
  28   0   4  170.48   11.90
  28   0  -4  181.28   16.00
  28   0   4  174.38   15.90
 -28   0  -4  178.08   20.40
 -28   0  -4  186.18   18.30
 -28   0  -4  182.48   11.40
 -28   0   4  175.78   15.00
  28   0   4  183.58   18.30
 -28   0   4  167.78   13.70
 -28   0  -4  185.58   11.70
  28   0  -4  148.89   18.80
  28   0  -4  204.08   20.20
 -28   0  -6    8.80    8.70
 -28   0  -6   -0.40    5.80
  28   0   6   -1.60    5.70
  28   0  -6   -3.70    5.10
 -28   0   6   -2.30    3.30
 -28   0  -6   -0.80    2.60
 -28   0  -6    1.80    2.90
 -28   0   6    0.00    3.60
 -28   0   6    2.20    4.10
 -28   0   6   -8.50    6.00
 -28   0   6   -2.80    3.40
  28   0   6   10.50    6.10
  28   0   6    1.70    2.50
  28   0  -6    1.10    4.50
 -28   0   8  188.88   15.50
  28   0   8  219.08   18.80
  28   0   8  196.88   15.20
 -28   0   8  214.58   17.60
 -28   0   8  178.58   14.10
 -28   0  -8  204.48   14.20
 -28   0  -8  229.88   20.50
 -28   0   8  208.28   15.70
  28   0  -8  229.68   19.30
  28   0   8  215.08   22.80
  28   0  -8  268.97   24.20
 -28   0  10    7.80    6.30
 -28   0 -10   12.30    8.70
 -28   0 -10    4.40    4.10
 -28   0 -10    7.50    6.80
  28   0  10   -1.90    3.60
  28   0  10    1.40    6.30
 -28   0  10    6.80    5.20
  28   0 -10    4.10    6.60
 -28   0  10    3.90    4.70
 -28   0 -10    1.10    3.20
  28   0 -10    6.50    8.60
 -28   0  10    7.20    7.60
  28   0 -10    4.90    6.10
 -28   0  12   23.00    8.70
 -28   0 -12   24.80    9.50
 -28   0 -12   19.20    5.80
 -28   0  12   31.80    7.70
  28   0 -12   26.20    9.80
  28   0 -12   29.70    9.20
  28   0 -12   22.40   10.10
 -28   0 -12   26.20   11.60
 -28   0  12   24.90   10.70
  28   0  12   37.20    9.80
 -28   0 -12   31.00    6.00
  28   0  12   43.30   12.70
  28   0 -14   -2.80    7.10
 -28   0  14   -4.80    6.30
 -28   0 -14   -7.40    6.60
 -28   0 -14    0.60    3.70
  28   0  14   -0.40    6.50
  28   0 -14   -1.90    7.50
 -28   0  14   -6.60    6.80
  28   0  14    6.40    7.70
 -28   0 -14    3.70    7.80
  28   0 -14    2.40    6.20
 -28   0  14    3.80    6.40
 -28   0  16  169.38   17.40
 -28   0  16  189.58   22.00
  28   0 -16  155.18   19.80
  28   0 -16  200.78   23.40
 -28   0 -16  139.09   22.80
  28   0  16  175.98   22.80
 -28   0 -16  172.28   21.00
  28   0 -16  160.88   19.00
 -28   0 -16  180.78   14.50
  28   0  16  228.38   26.40
  28   0  18  -11.40    6.50
 -28   0 -18   -3.90    4.80
 -28   0 -18   -0.50    6.60
  28   0  18    3.40    8.30
 -28   0  18    4.00    9.10
  28   0 -18   14.70    9.90
 -28   0 -18   -8.30    6.10
 -28   0  18   -5.00    6.00
  28   0 -18   -4.60    7.30
 -28   0  18   11.20    9.10
  28   0 -18    7.90    7.30
 -28   0 -20   60.19   10.40
 -28   0  20   65.29   15.80
  28   0 -20   70.99   15.30
 -28   0 -20   77.59   14.10
  28   0  20   67.99   15.80
  28   0 -20   97.99   17.90
 -28   0 -20   73.29   18.30
 -28   0  20   60.49   13.70
  28   0 -20   46.80   15.00
 -28   0  20   63.19   14.70
  28   0  20   63.49   18.10
  28   0 -22    3.40    7.70
 -28   0  22  -15.50    7.10
  28   0 -22   -8.80    8.00
  28   0 -22   -5.50    9.70
 -28   0  22    3.50    8.30
 -28   0  22   -5.00    6.80
  28   0  22    1.90    6.60
 -28   0 -22    9.20    8.70
  28   0  22   -9.90    8.70
  28   0 -24  125.49   22.50
 -28   0  24  125.09   19.00
 -28   0 -24  109.09   16.90
  28   0 -24  106.39   21.00
 -28   0  24  119.39   21.00
  28   0 -24  149.88   26.10
  28   0  24  105.59   20.40
  28   0  24   95.49   21.70
 -28   0 -24  101.49   21.30
 -28   0  24   82.59   18.30
 -28   0  26   -5.50   10.60
  28   0  26  -18.30    9.50
 -28   0 -26   -1.60    9.80
 -28   0  26  -13.90    9.70
  28   0 -26   -4.40    7.60
 -28   0 -26   -5.00    7.60
  28   0 -26    5.00   10.80
 -28   0  26    4.50    9.80
  28   0  26  -15.30    9.70
  28   0 -26   14.10   12.40
 -30   0   0    1.00    2.60
  30   0   0   -1.80    3.30
 -30   0   0    2.80    2.20
  30   0   0    3.80    5.20
  30   0   0    2.60    4.70
  30   0   0    0.50    6.80
 -30   0   0   -1.20    6.70
 -30   0  -2  138.39    8.80
  30   0  -2  129.19   14.30
  30   0   2  137.99   10.10
  30   0   2  124.39   15.60
  30   0   2  161.18   15.30
  30   0  -2  139.69   20.30
  30   0   2  147.09   17.60
 -30   0  -2  115.39   20.30
  30   0  -2  139.39   14.00
 -30   0   2  138.19   16.30
 -30   0   2  149.59    9.90
 -30   0   2  136.69    9.90
 -30   0   2  141.69   11.20
 -30   0  -2  143.79   22.20
 -30   0   4   13.70    4.00
  30   0  -4   14.30    6.60
  30   0   4   17.80    8.40
  30   0  -4   11.00    8.20
  30   0  -4   12.50    5.60
 -30   0   4   14.70    4.70
 -30   0   4   -2.10    6.60
 -30   0  -4   21.60    3.10
  30   0   4   21.60    7.20
  30   0   4   11.90    7.50
 -30   0   4   17.00    4.00
 -30   0  -4   24.30   11.10
  30   0   6   86.09    8.10
 -30   0   6   87.79   10.40
  30   0   6  107.29   17.20
  30   0  -6   87.89   13.60
 -30   0   6   77.89   10.60
 -30   0  -6  117.79   20.70
  30   0   6   96.69   12.30
 -30   0  -6   93.39    7.50
 -30   0   6   96.39   16.70
 -30   0  -6   98.49    7.50
 -30   0   6  115.29    9.80
 -30   0  -6   97.49   19.60
  30   0  -6  107.69   17.70
 -30   0   8   -1.20    3.80
  30   0   8   11.00    6.70
 -30   0  -8    6.90    9.00
 -30   0   8    0.10    6.90
 -30   0  -8    0.40    3.00
 -30   0  -8    6.10    3.30
  30   0  -8    3.20    6.20
  30   0   8    1.10    3.70
 -30   0   8    9.40    6.10
  30   0  -8    9.20    8.70
  30   0   8    7.90    7.70
 -30   0   8    6.20    4.50
 -30   0  -8    5.70    6.50
  30   0  10   33.50    9.00
 -30   0  10   25.10   10.70
 -30   0 -10   16.30   10.90
 -30   0 -10   28.40    8.40
 -30   0  10   26.80    6.40
  30   0 -10   21.10    8.50
  30   0 -10   20.90    9.20
 -30   0 -10   27.30    5.30
  30   0  10   17.30    9.90
  30   0 -10   34.50   11.70
  30   0  10   15.90    5.00
 -30   0 -10   36.00   11.00
 -30   0  10   17.50    6.60
 -30   0  10   20.00    6.40
 -30   0  12    9.10    6.00
  30   0 -12    4.90    5.80
 -30   0 -12    4.80    7.50
  30   0 -12    5.60    9.00
 -30   0 -12    5.80    3.90
 -30   0 -12    3.40    9.10
  30   0 -12   -1.40    5.90
 -30   0  12   13.00    7.10
  30   0  12   13.50    7.90
 -30   0  12   10.20    8.30
  30   0  12  -10.30    6.70
 -30   0 -14  310.87   22.30
 -30   0  14  302.17   29.90
 -30   0  14  377.86   28.40
 -30   0 -14  301.27   26.60
  30   0  14  321.27   28.10
  30   0 -14  342.77   30.90
  30   0  14  328.37   32.60
 -30   0 -14  362.46   33.50
  30   0 -14  358.46   32.30
 -30   0  14  333.77   24.60
  30   0 -14  349.77   28.10
  30   0 -16    7.50    9.10
 -30   0 -16    2.90    4.60
 -30   0  16    0.90    6.60
  30   0  16   -5.00    8.00
 -30   0 -16    2.30    6.90
 -30   0 -16    6.20    9.40
  30   0  16   -1.10    6.40
  30   0 -16    0.60    7.00
 -30   0  16   -3.00    8.00
 -30   0  16    4.10    5.80
  30   0 -16   -4.10    7.90
 -30   0 -18   60.69   13.60
  30   0 -18   79.89   18.20
  30   0  18   48.70   13.60
 -30   0  18   69.69   16.50
  30   0  18   59.59   16.50
 -30   0 -18   73.69   17.70
  30   0 -18   52.69   14.70
 -30   0  18   68.99   12.80
 -30   0 -18   60.29    9.20
  30   0 -18   55.29   13.80
 -30   0  18   50.59   12.80
 -30   0 -20   11.90    5.90
  30   0 -20    0.40    7.60
  30   0 -20   -7.20    7.40
  30   0 -20    4.60    7.50
 -30   0 -20  -10.00    6.70
 -30   0  20   -1.30   10.00
 -30   0 -20   -5.00    9.90
 -30   0  20   -0.80    7.90
  30   0  20   11.80    9.80
  30   0  20   -6.30    9.50
 -30   0  20   13.00    8.00
 -30   0  22   74.09   16.70
  30   0  22   69.79   17.20
  30   0  22   99.59   21.90
 -30   0 -22   58.99   13.80
 -30   0 -22  104.19   12.30
 -30   0  22   66.39   17.40
 -30   0  22   77.99   14.80
  30   0 -22   55.99   17.00
  30   0 -22   78.19   16.40
 -30   0 -22   54.79   18.30
  30   0 -24   -7.40    9.40
 -30   0 -24  -15.60    7.40
 -30   0  24   -7.50    7.90
 -30   0  24    0.10    8.90
 -30   0  24   -1.90   11.50
 -30   0 -24    3.80   11.20
  30   0 -24   -3.50    8.50
  30   0 -24   10.40   11.60
  30   0  24  -12.80    9.20
 -30   0 -24   -4.70    6.50
 -32   0   0  104.29   17.10
  32   0   0  117.29   13.50
 -32   0   0  105.79    8.40
  32   0   0   83.79    9.90
  32   0   0  115.29   18.80
  32   0   0  116.09   14.40
  32   0  -2   -5.10    7.40
  32   0   2    1.50    6.60
 -32   0  -2    7.20    7.80
  32   0   2   -1.90    2.60
  32   0   2    2.90    5.10
 -32   0   2   -1.30    3.20
  32   0   2   -4.60    7.00
 -32   0   2    5.00    2.20
  32   0  -2    3.80    5.60
 -32   0   2   -2.90    6.00
  32   0  -2   -4.30    4.80
 -32   0  -2    2.40    7.20
 -32   0   4  342.87   20.70
 -32   0  -4  320.47   32.00
  32   0   4  362.26   30.00
  32   0  -4  351.26   26.60
  32   0  -4  366.46   31.50
  32   0  -4  343.57   25.10
 -32   0   4  357.96   30.70
 -32   0  -4  388.36   29.60
  32   0   4  391.16   27.70
  32   0   4  376.66   32.30
 -32   0   4  373.36   28.50
 -32   0   4  343.07   20.60
 -32   0  -6  -10.60    5.50
  32   0  -6    0.90    7.80
 -32   0   6    2.50    7.50
  32   0  -6    1.90    5.30
 -32   0   6    1.90    3.80
 -32   0  -6   11.70    9.20
 -32   0   6    5.50    4.80
  32   0   6    1.30    7.30
  32   0   6   -1.50    2.50
 -32   0   6   -0.20    5.00
  32   0   6   -2.20    5.10
 -32   0   8  278.17   19.20
  32   0   8  246.18   22.20
  32   0   8  228.18   16.00
 -32   0  -8  260.87   28.30
 -32   0  -8  242.08   14.40
  32   0   8  214.98   24.40
 -32   0   8  274.97   20.60
 -32   0   8  248.68   17.40
  32   0  -8  288.77   27.60
  32   0  -8  263.27   22.70
 -32   0   8  260.67   25.60
 -32   0   8  223.38   17.00
 -32   0  -8  277.67   24.60
  32   0 -10   -4.20    7.50
 -32   0  10    6.20    9.30
 -32   0  10   -3.10    4.80
  32   0  10   -0.90    6.30
  32   0 -10   -2.30    5.50
 -32   0 -10   -2.10    4.70
  32   0 -10    0.90    7.10
 -32   0  10   -7.80    4.60
  32   0  10   -7.00    7.10
 -32   0  10   -1.20    5.10
 -32   0 -10   -9.20    7.00
 -32   0 -10    4.50    6.60
 -32   0 -10   -1.80    3.10
 -32   0 -12  115.39    9.30
 -32   0 -12  104.29   20.10
  32   0 -12   92.19   16.90
  32   0  12  138.69   16.10
 -32   0  12   90.59   14.70
  32   0  12   84.49   10.40
  32   0 -12  110.39   19.40
 -32   0 -12  113.39    9.90
  32   0  12  107.19   20.30
 -32   0 -12  124.19   18.10
 -32   0  12   90.79   17.60
 -32   0  12  100.59   12.10
  32   0 -14   -3.20    4.20
 -32   0  14   -7.00    6.50
  32   0  14   -3.40    7.80
 -32   0 -14    0.00    6.80
 -32   0 -14  -14.20    6.80
  32   0  14   -0.70    8.20
 -32   0  14    1.30    8.70
 -32   0  14    1.20    5.90
  32   0 -14    2.40    8.70
  32   0 -14   -2.70    5.90
  32   0  16  285.67   30.30
  32   0 -16  170.48   26.20
  32   0  16  210.58   23.00
 -32   0 -16  194.88   21.60
 -32   0 -16  213.18   26.50
 -32   0  16  194.88   24.00
 -32   0  16  198.38   18.90
  32   0 -16  193.58   21.70
  32   0 -16  196.08   24.00
 -32   0  16  197.08   22.60
  32   0 -18  -12.90    6.60
  32   0 -18   -0.30    9.20
 -32   0  18   -6.90    8.30
  32   0  18    2.50    8.70
  32   0  18  -12.60    9.40
 -32   0  18   -1.10    8.00
 -32   0  18   -0.50    7.10
 -32   0 -18   -2.20    7.90
 -32   0 -18    2.20    6.90
 -32   0 -18   -4.50    4.50
  32   0 -18   14.70    8.60
 -32   0  20  317.17   31.00
  32   0 -20  270.97   28.20
 -32   0 -20  227.78   34.10
  32   0  20  260.17   27.60
 -32   0  20  265.97   28.10
 -32   0  20  289.47   25.10
  32   0 -22    0.00   10.10
  32   0 -22   -0.40    8.50
 -32   0  22   -0.70    8.30
 -32   0  22   -3.80    8.70
  32   0 -22   15.40   11.40
 -32   0 -22  -11.60    7.10
  32   0  22  -16.80    9.60
  32   0  22   -9.60    9.70
 -32   0  22  -16.00    9.40
 -32   0 -24   28.90    8.20
  32   0 -24   40.60   14.80
  32   0  24   39.80   18.40
  34   0   0    5.20    7.30
  34   0   0    0.00    4.10
  34   0   0   -0.10    5.40
  34   0   0    4.80    7.10
 -34   0   0   -0.90    8.50
 -34   0   2  399.86   33.30
  34   0   2  394.26   34.40
  34   0  -2  435.16   30.30
  34   0   2  408.66   31.80
  34   0  -2  454.85   30.10
  34   0  -2  399.16   34.80
 -34   0  -2  396.36   36.50
  34   0   2  356.56   22.60
 -34   0  -2  418.36   33.30
 -34   0   2  367.36   23.90
  34   0   2  454.75   30.70
 -34   0   4    6.40    8.10
  34   0   4   14.00    8.80
 -34   0  -4   16.70   10.70
  34   0  -4   16.40    7.10
 -34   0  -4    2.60    7.40
  34   0  -4    0.10    7.30
  34   0   4   26.70    7.80
  34   0  -4    8.30    5.70
  34   0   4   16.00    8.60
  34   0  -6   23.80    8.40
 -34   0  -6   15.70    9.30
 -34   0  -6    9.60    8.70
  34   0   6   18.20    7.80
 -34   0   6   11.30    3.60
 -34   0   6    7.30    8.80
  34   0  -6   10.30    9.90
 -34   0   6    6.40    5.00
  34   0   8   -6.60    6.50
  34   0   8    2.30    2.90
  34   0   8   -2.50    6.20
 -34   0   8   -2.70    4.50
 -34   0  -8   -4.60    9.20
 -34   0  -8   -7.40    6.20
 -34   0   8   -2.60    4.10
  34   0  -8   -5.40    7.60
 -34   0   8   11.30    6.10
  34   0  -8  -12.30    4.10
 -34   0   8   11.40    9.90
 -34   0  10  162.98   20.70
  34   0  10  185.58   23.20
  34   0  10  187.68   19.10
 -34   0  10  154.98   16.60
  34   0 -10  172.78   21.50
 -34   0 -10  189.18   20.80
  34   0 -10  195.38   23.60
  34   0 -10  151.38   17.90
 -34   0  10  160.08   13.60
 -34   0 -10  162.38   25.90
 -34   0 -12   -8.10    8.60
  34   0 -12   22.70    8.20
  34   0 -12    5.60    9.40
 -34   0 -12    8.90    3.90
  34   0  12   10.20    9.10
 -34   0  12   24.00    6.50
  34   0 -12    5.30    8.40
 -34   0  12    3.40    6.20
 -34   0  12    8.30    9.80
 -34   0 -12   -9.10    7.10
  34   0  12    1.30    8.20
  34   0 -14  117.59   20.40
  34   0  14  115.59   22.40
  34   0 -14  107.59   17.90
 -34   0  14  125.99   13.10
  34   0 -14  130.99   21.90
  34   0  14  116.39   18.50
 -34   0 -14  119.39   18.50
 -34   0  14  144.39   23.00
 -34   0 -14  103.39   22.00
 -34   0 -14   71.69   11.50
 -34   0  14   93.49   15.80
 -34   0  16    5.80    6.60
  34   0  16   -3.20    6.20
  34   0 -16  -18.60    6.40
  34   0 -16  -11.90    8.70
 -34   0  16    1.90    8.50
 -34   0  16    7.90    9.20
 -34   0 -16   -5.80    7.40
 -34   0 -16   -5.90    3.90
  34   0 -16   -8.10    7.40
 -34   0 -16   20.20   13.30
  34   0  16   -2.40   10.40
 -34   0  18   60.89   17.00
 -34   0 -18  103.29   22.00
  34   0 -18  124.59   36.80
 -34   0  18   77.39   16.10
  34   0  18   91.29   20.80
  34   0 -18   99.69   17.10
 -34   0 -18   82.99    9.70
 -34   0  18   80.49   14.40
  34   0  18   49.20   13.40
 -34   0 -18   80.89   15.50
  34   0 -18   65.89   17.70
  34   0 -20    1.40   10.20
  34   0  20   23.20   11.40
  34   0 -20   17.30   11.70
  34   0 -20    2.40    8.30
 -34   0  20    2.30   10.10
 -34   0  20    9.90    8.50
 -34   0 -20  -12.80    4.90
 -34   0  20   -1.20   10.00
 -34   0 -20   10.20    9.30
  34   0  20   25.40   15.70
 -34   0 -22   42.40   16.40
  34   0 -22   36.90   13.70
 -34   0  22   39.40   11.80
 -34   0  22   57.79   17.00
  34   0 -22   28.20   12.90
  34   0 -22   47.30   14.40
 -34   0 -22   20.60   10.10
  34   0  22   53.19   13.90
 -34   0 -22   31.90   12.30
  34   0  22   29.40   14.20
  36   0   0   45.50   13.10
  36   0   0   54.59   11.50
  36   0   0   44.60    7.30
  36   0   0   56.89   11.60
 -36   0   0   51.69   13.90
  36   0  -2    4.40    9.80
  36   0   2    5.60    7.70
  36   0   2    3.40    2.50
  36   0   2    1.70    8.90
 -36   0   2    2.90    3.40
  36   0   2    9.50    6.80
  36   0  -2   15.70    7.80
 -36   0  -2    3.70    7.10
 -36   0   2    5.70    8.90
  36   0  -2    0.50    4.90
  36   0  -4  121.29   17.30
  36   0  -4  134.29   21.80
  36   0   4  125.89   19.10
 -36   0  -4   97.89   20.80
 -36   0  -4  131.19   20.00
  36   0  -4  112.29   13.70
  36   0   4   86.49   17.90
 -36   0   4   93.39   18.20
  36   0   4  127.59   14.80
  36   0   6   -4.00    6.00
 -36   0   6   -5.50    3.60
  36   0  -6   -7.20    5.30
  36   0   6    0.90    6.50
  36   0  -6   -7.40    7.40
 -36   0  -6   -7.10    4.30
 -36   0   6   -4.80    7.80
  36   0   6   -4.10    7.40
 -36   0  -6   29.50   11.60
 -36   0  -8  198.18   30.10
 -36   0  -8  188.58   21.80
 -36   0   8  177.18   21.70
  36   0   8  184.68   22.80
  36   0   8  178.08   19.30
 -36   0   8  197.48   13.70
 -36   0   8  178.68   16.50
  36   0  -8  172.18   19.10
  36   0  -8  201.68   24.70
 -36   0  10   -6.30    5.30
 -36   0  10    5.60    6.20
 -36   0 -10    4.60    9.30
 -36   0  10    1.80    9.20
  36   0  10    1.80    9.40
  36   0  10   -0.80    6.60
  36   0 -10    5.60    7.80
  36   0 -10    9.50    7.50
  36   0 -10    8.60    8.40
  36   0  10   -1.00    4.60
 -36   0 -10   -0.50    7.70
 -36   0  10    5.50    4.80
 -36   0  12   65.29   16.80
  36   0 -12   77.49   15.20
 -36   0 -12   73.29   15.10
 -36   0 -12   65.39   18.10
  36   0  12   69.79   17.00
  36   0  12   75.89   14.80
  36   0 -12   53.09   15.40
  36   0 -12   42.80   13.00
 -36   0  12   67.69   12.50
 -36   0  12   60.19    8.90
  36   0 -14   -1.30    8.10
  36   0  14   -6.80    9.20
 -36   0  14   11.30    6.40
  36   0 -14   -4.00    9.40
 -36   0 -14  -21.50    7.50
 -36   0  14    2.20   11.10
 -36   0 -14  -15.20    6.90
  36   0 -14   -6.60    5.90
  36   0  14  -16.60    7.10
  36   0  16    9.50   12.50
 -36   0  16   35.70   13.70
  36   0 -16   47.30   13.60
 -36   0  16   45.60   12.50
  36   0  16   44.50   13.70
 -36   0 -16   38.00   16.00
 -36   0 -16   24.00   11.20
 -36   0  16   27.80    8.40
  36   0 -18   -5.40    6.20
  36   0 -18   -2.20    9.40
 -36   0  18  -11.30    8.10
  36   0 -18   -4.40    9.80
  36   0  18    8.60    9.20
 -36   0  18  -13.60    7.20
 -36   0 -18  -22.10    7.30
  36   0  18   -7.40   10.30
 -36   0  20  213.08   21.50
  36   0 -20  229.38   28.70
 -36   0 -20  264.17   31.60
  36   0 -20  182.78   29.50
  36   0  20  297.47   28.70
  36   0  20  167.38   30.00
 -36   0  20  227.48   25.80
 -36   0 -20  220.58   24.80
  36   0 -20  239.08   26.30
 -36   0  20  245.78   30.10
  38   0   0    0.10    6.20
  38   0   0  -11.90    4.30
  38   0   0   -3.20    6.50
 -38   0   0    1.30    8.40
  38   0   0    3.20    6.30
  38   0   2  154.78   19.00
 -38   0  -2  180.38   20.50
 -38   0   2  127.29   10.70
  38   0  -2  172.58   17.70
  38   0   2  162.78   17.70
  38   0  -2  183.08   26.50
  38   0  -2  172.58   17.60
  38   0   2  156.98   24.70
 -38   0   2  150.68   23.40
 -38   0   4  -16.20    6.60
 -38   0   4    0.40    5.40
  38   0  -4   -7.30    5.30
 -38   0  -4    6.10   10.60
  38   0  -4    8.00    9.20
  38   0   4    5.30   10.30
  38   0  -4   -7.30    6.00
  38   0   4    3.40    6.50
 -38   0  -4   -8.20    8.00
  38   0   4   12.80    9.20
  38   0  -6   75.89   16.30
 -38   0   6   75.89    9.80
  38   0   6   69.99   17.40
 -38   0  -6   97.49   18.30
  38   0   6   73.09   15.90
 -38   0  -6   75.99   19.70
  38   0  -6   72.99   16.50
 -38   0   6  100.59   19.60
  38   0   6   93.59   15.00
  38   0  -8   -1.30    6.90
 -38   0   8   -3.50    8.50
  38   0  -8   -6.90    7.50
 -38   0   8   -8.40    4.90
 -38   0  -8   -4.70    7.60
 -38   0  -8   -5.50    6.30
 -38   0  10   79.29   18.00
 -38   0 -10  104.29   19.50
  38   0 -10   99.69   18.40
 -38   0  10   70.29   12.10
  38   0 -10   93.69   16.20
  38   0  10   75.29   18.60
 -38   0 -10   67.89   17.80
  38   0  10   58.29   12.40
  38   0 -10   61.19   16.70
 -38   0  12   17.30   10.70
  38   0 -12   -3.50    6.90
 -38   0 -12    2.80    8.20
  38   0 -12   12.60    8.10
  38   0  12    0.70    8.10
  38   0 -12    3.10    9.30
 -38   0  12    5.00    7.00
  38   0  12   18.20   10.30
 -38   0 -12   -4.80    6.90
 -38   0  12   -1.50    5.20
 -38   0 -14  126.29   21.20
  38   0  14  164.88   20.20
 -38   0 -14  146.89   27.80
 -38   0  14  154.28   13.70
  38   0 -14  139.19   21.80
 -38   0  14  133.59   19.40
  38   0 -14  105.09   25.00
  38   0  14  188.58   29.10
 -38   0  14  108.09   21.80
  38   0  16   13.40    9.50
 -38   0 -16   10.20    8.80
  38   0 -16    2.60    9.40
  38   0 -16   26.30   12.50
 -38   0  16    5.20    7.80
 -38   0  16   -4.20    6.30
 -38   0 -16  -17.00    9.30
  38   0  16  -17.40   16.70
  38   0 -16   -7.80    9.10
  38   0 -18   65.09   16.20
 -38   0  18   90.49   17.30
 -38   0  18  120.49   21.60
  38   0  18  116.29   25.10
 -38   0 -18   98.99   22.80
  38   0  18  126.39   20.00
  38   0 -18   85.09   20.50
 -38   0  18   88.79   14.70
  38   0 -18  123.79   23.20
 -38   0 -18   70.89   16.10
 -40   0   0   31.30   12.60
  40   0   0   14.10    8.40
  40   0   0   32.80    9.50
  40   0   0   13.40    8.40
 -40   0   2   25.40   11.30
  40   0   2    0.10    9.40
  40   0   2   10.40    7.40
 -40   0  -2   12.80    8.50
  40   0  -2    4.20   10.10
  40   0   2    3.50    8.80
  40   0  -2   -7.50    5.60
  40   0   4  116.89   21.90
  40   0   4  117.69   19.10
 -40   0  -4  113.29   20.90
  40   0  -4  124.59   18.10
 -40   0   4  104.29   10.00
  40   0  -4  148.19   24.10
  40   0   4  131.79   20.60
 -40   0   4   97.69   19.90
 -40   0  -6  -14.30    9.30
  40   0  -6   -8.80    7.00
 -40   0  -6    4.50    9.30
 -40   0   6   -1.50    7.30
  40   0   6   -7.90    7.80
  40   0   6    2.10    8.70
 -40   0   6  -10.50    4.10
  40   0  -6   -9.60    6.50
  40   0   6   -8.30    8.80
  40   0   8  287.57   25.90
 -40   0   8  307.47   31.20
  40   0  -8  313.17   26.80
  40   0   8  274.67   31.30
 -40   0   8  276.77   21.70
 -40   0  -8  260.87   28.00
  40   0   8  294.37   30.60
 -40   0  -8  275.57   33.30
  40   0  -8  287.87   31.20
 -40   0 -10   -6.10   11.40
  40   0  10   -0.50    8.10
 -40   0  10    2.90   10.10
 -40   0 -10    7.20   10.50
  40   0 -10   -9.80    5.90
  40   0 -10   -5.70   11.80
 -40   0  10   -3.40    5.20
  40   0  10   -1.20    9.80
 -40   0  12    6.60   12.50
  40   0 -12   16.90    8.70
 -40   0  12   12.60    8.10
  40   0  12  -10.70    8.50
  40   0 -12   -5.60    9.90
  40   0 -12   15.20    8.90
 -40   0 -12    2.40    9.90
  40   0  12   13.20   10.20
  40   0 -14   -2.70    7.80
 -40   0 -14   -5.00    9.10
  40   0  14    3.70    7.80
 -40   0 -14    0.00    9.00
 -40   0  14  -16.90    6.40
  40   0  14   11.20   14.20
 -40   0  14  -14.20    8.90
  40   0 -14    8.70   10.20
  40   0 -14  -21.60    7.10
 -40   0  16   58.99   17.10
 -40   0 -16   67.19   21.00
  40   0  16   86.79   22.30
  40   0  16   66.19   14.70
  40   0 -16   88.09   20.10
 -40   0 -16   60.19   16.70
  40   0 -16   80.29   19.30
 -40   0  16   59.89   13.50
  40   0 -16   80.79   16.90
  42   0   0   -5.20    5.90
  42   0   0    3.00   10.30
  42   0   0   14.40    8.90
 -42   0   0    5.40   10.50
  42   0   2   98.19   16.30
  42   0  -2   98.39   14.30
 -42   0   2   81.19   19.20
  42   0  -2  121.79   22.00
 -42   0  -2   99.19   19.50
  42   0   2   71.89   17.60
  42   0  -2   97.69   16.20
  42   0   2   99.99   16.50
  42   0  -4   -3.50    7.40
  42   0   4    3.30    6.80
  42   0   4    5.00    7.90
 -42   0   4   22.50   13.10
  42   0  -4   -8.90   10.80
 -42   0  -4    8.00   10.90
 -42   0   6   25.80   15.30
 -42   0  -6   53.29   15.20
  42   0  -6   41.90   11.20
  42   0   6   35.70   12.20
  42   0   6   51.59   14.90
  42   0   6   43.30   19.40
  42   0  -8   13.30   12.20
 -42   0  -8    1.30    8.80
 -42   0   8   -4.70    5.60
  42   0  -8   -4.30    7.10
 -42   0  -8   -4.50    8.70
 -42   0   8   -0.40   10.10
  42   0   8   13.30    8.20
  42   0   8    4.90    8.00
  42   0   8    7.90    9.60
 -42   0 -10   66.99   19.70
  42   0  10   53.79   14.00
 -42   0  10   48.90   10.30
  42   0 -10   84.59   15.90
  42   0  10   52.79   16.40
 -42   0 -10   79.29   21.10
  42   0 -10   50.69   15.10
  42   0 -10   35.20   14.60
 -42   0  10   55.79   17.80
  42   0  10   64.99   17.00
 -42   0  12  -10.40    6.70
 -42   0 -12   -5.10   12.40
  42   0  12  -14.30    6.40
  42   0  12  -11.50   10.70
 -42   0  12  -11.60    8.00
  42   0 -12   -6.00    6.00
  42   0 -12   -3.20    8.40
  42   0 -12   19.10   14.50
  42   0 -14  107.99   20.60
  42   0 -14  129.09   21.30
 -42   0  14  164.48   19.00
  42   0  14  156.48   27.00
 -42   0 -14  151.08   28.80
  42   0 -14  140.09   26.00
 -42   0  14  136.99   26.10
  42   0  14  202.38   24.00
 -42   0 -14  112.39   20.40
  44   0   0   25.10   10.70
  44   0   0   19.80   12.30
  44   0   0   29.60   10.70
 -44   0   0    0.40    9.70
  44   0  -2   -4.00    7.50
 -44   0  -2   17.70   12.20
  44   0  -2   -0.90    9.60
 -44   0   2   -1.80   10.90
  44   0   2   10.20    8.30
  44   0  -2    5.30    7.30
  44   0   2    4.90    7.30
  44   0   2   -4.80   10.30
  44   0   4   79.19   19.20
  44   0   4   99.59   16.30
  44   0  -4   83.29   19.60
  44   0  -4   80.59   16.60
 -44   0  -4   66.49   16.60
  44   0   4   76.39   16.60
 -44   0   4   81.99   18.90
  44   0   6   -3.10   10.50
  44   0   6   -8.30    6.30
  44   0  -6   -2.70    6.60
 -44   0   6   -2.20   10.30
  44   0  -6  -11.50    8.80
 -44   0  -6  -17.60    8.20
  44   0   6   -0.90    7.70
  44   0   8  258.37   25.80
  44   0  -8  278.07   32.10
  44   0  -8  222.28   24.80
 -44   0   8  232.08   29.10
  44   0   8  274.57   29.50
  44   0   8  192.08   31.60
  44   0  -8  235.88   28.50
 -44   0  -8  251.47   28.60
 -44   0  -8  254.47   38.20
  44   0 -10  -16.10    7.80
  44   0  10   -4.00    7.00
 -44   0 -10  -14.00    8.30
  44   0  10   11.00   12.20
 -44   0  10    5.70   11.90
 -44   0 -10   -2.00   12.10
  44   0 -10   -7.40    5.60
  44   0 -10  -10.20    7.70
  44   0  10   -9.10    9.10
 -46   0   0   -3.40    9.40
  46   0   0    2.20   11.80
  46   0   0  -10.20    6.70
  46   0   0    1.50    7.40
 -46   0   2   63.59   17.40
  46   0   2   52.99   13.80
  46   0  -2   40.00   16.00
  46   0  -2   60.59   11.80
  46   0   2   19.10   14.20
  46   0   2   89.09   16.20
 -46   0  -2   55.49   16.80
  46   0  -2   72.59   15.50
  46   0  -4    0.70   11.70
 -46   0  -4   -7.50    9.70
 -46   0   4    1.90   10.50
  46   0  -4   -0.90    8.70
  46   0   4  -11.70    9.30
  46   0   4  -17.30    8.10
  46   0   4   -4.10    7.00
 -46   0  -6   12.30   10.60
  46   0   6  -22.80    7.70
 -46   0   6   20.90   13.00
  46   0  -6   -8.40   10.80
  46   0   6    3.50   11.10
  46   0   6    7.60    7.80
  46   0  -6   12.70    9.80
  -1  -1  -3 2227.98  107.39
   1  -1   3 2001.80  107.39
  -1   1   3 2189.28  106.79
   1   1  -3 1941.01  107.39
   1  -1   3 1930.31  107.59
   1   1  -3 1963.60  107.19
   1  -1   3 1941.81  107.49
  -1   1   3 2281.07  107.99
   1   1  -3 1899.31  107.29
  -1  -1  -3 2419.36  107.69
  -1   1   3 2165.98  107.49
  -1   1   3 2266.87  107.89
   1   1  -3 1874.01  107.49
   1  -1   3 1979.50  107.49
  -1   1   3 2285.07  107.69
   1  -1   3 2068.29  107.89
   1   1  -3 1970.60  107.29
  -1  -1  -3 2294.37  107.89
  -1  -1   3 2000.10  107.39
  -1  -1   3 1995.90  107.49
  -1   1  -3 2128.69  107.89
   1  -1  -3 2165.38  106.79
   1   1   3 2417.56  107.59
  -1   1  -3 1942.51  107.19
   1  -1  -3 2137.89  107.79
   1  -1  -3 2230.28  107.89
   1   1   3 2303.07  107.59
  -1  -1   3 1977.00  107.39
  -1   1  -3 1945.31  107.39
   1  -1  -3 2146.29  107.59
  -1  -1   3 1919.31  107.49
  -1  -1   3 1991.70  107.19
   1   1   3 2461.85  108.29
  -1   1  -3 1984.50  107.49
   1   1   3 2141.59  107.79
  -1  -1   3 2013.80  107.39
   1  -1  -3 2201.08  107.49
   1  -1   5   98.39    7.60
  -1   1   5   69.89    5.60
  -1   1   5  102.39    7.20
  -1   1   5   81.69    6.40
   1   1  -5   66.09    6.00
  -1   1   5  107.89    7.60
  -1   1   5   86.19    6.70
  -1  -1  -5   94.59    7.40
  -1  -1  -5  106.79    7.10
   1  -1   5   62.49    6.20
   1   1  -5   87.69    6.70
  -1   1   5   68.89    6.80
  -1   1   5  107.39    7.20
   1   1  -5   75.19    6.30
   1   1   5   80.99    6.40
  -1  -1   5   60.69    6.10
   1  -1  -5   94.09    6.90
   1   1   5   81.09    6.40
   1  -1  -5   88.69    6.50
  -1   1  -5   86.49    7.20
  -1   1  -5   68.79    6.20
   1  -1  -5   86.19    5.80
   1  -1  -5   89.19    7.30
   1   1   5   89.19    7.30
  -1  -1   5   77.49    6.50
   1  -1   7  957.60   54.39
   1  -1   7  941.81   53.79
   1  -1   7  983.70   54.69
  -1  -1  -7 1062.29   54.19
  -1  -1  -7 1049.20   54.89
   1  -1   7  961.80   53.89
   1  -1   7  969.40   54.09
  -1   1   7 1061.49   53.79
   1   1  -7  955.00   53.79
   1   1  -7  989.60   54.09
   1   1  -7  923.01   53.09
  -1   1   7 1094.49   54.99
  -1   1   7 1089.09   54.29
   1   1  -7  952.50   54.49
  -1  -1  -7  988.40   53.99
  -1  -1  -7 1010.70   53.69
  -1  -1  -7 1005.00   53.79
  -1  -1  -7  986.70   54.49
   1   1  -7  934.61   53.79
  -1   1   7 1039.10   54.39
  -1   1   7 1025.60   54.19
   1   1  -7  951.00   53.99
  -1  -1   7  987.20   54.49
  -1  -1   7  991.70   53.99
  -1  -1   7  952.40   53.99
  -1   1  -7  921.01   53.79
   1  -1  -7 1031.30   53.99
  -1   1  -7  935.81   54.39
   1   1   7 1084.29   53.89
  -1   1  -7  968.50   53.89
   1  -1  -7 1029.00   52.59
   1   1   7 1097.69   54.29
   1   1   7 1051.29   54.29
   1  -1  -7 1004.90   54.49
  -1  -1   7  950.90   53.89
  -1   1  -7  929.11   54.29
  -1   1  -7  920.81   53.79
  -1  -1   7  992.00   53.99
   1  -1  -7 1080.29   54.29
   1   1   7 1068.29   55.09
   1   1   7 1057.79   54.89
   1  -1  -7 1040.20   53.89
   1  -1  -7 1067.19   54.99
  -1  -1  -9  839.82   49.20
   1  -1   9  916.71   49.80
   1   1  -9  934.21   49.90
  -1  -1  -9  833.82   49.50
   1   1  -9  993.60   50.39
  -1   1   9  808.92   50.09
   1   1  -9  982.00   49.10
   1   1  -9  930.31   49.80
   1   1  -9  916.31   50.29
  -1  -1  -9  851.81   47.80
  -1  -1  -9  936.41   52.39
  -1   1   9  829.62   49.60
   1  -1   9  937.71   49.99
   1  -1   9  895.71   50.39
  -1  -1  -9  844.12   50.29
  -1   1   9  881.31   50.09
   1  -1   9  905.61   50.09
   1   1  -9  967.40   50.99
   1   1  -9  938.31   50.09
   1  -1   9  904.01   50.69
  -1   1   9  823.72   49.40
  -1  -1  -9  859.01   49.20
  -1  -1  -9  910.81   50.19
  -1   1  -9  934.71   49.90
   1   1   9  804.22   49.30
   1  -1  -9  844.82   49.70
  -1   1  -9 1002.70   50.29
   1   1   9  817.12   49.10
   1  -1  -9  905.91   48.00
   1  -1  -9  840.62   50.39
  -1  -1   9  921.41   50.19
   1  -1  -9  908.71   49.60
   1   1   9  809.62   49.99
   1   1   9  824.72   49.60
  -1   1  -9  973.00   50.99
   1  -1  -9  915.01   50.39
   1  -1  -9  853.71   49.30
  -1  -1   9  946.61   49.99
  -1   1  -9  956.70   50.29
  -1  -1   9  966.00   49.99
  -1  -1   9  928.71   50.19
  -1  -1   9  913.41   50.59
   1   1   9  837.22   50.39
  -1   1  -9 1004.00   50.29
   1  -1  11    5.20    4.20
  -1  -1 -11    0.10    2.90
  -1   1  11    4.30    3.30
  -1   1  11    6.80    3.10
  -1  -1 -11   19.60    5.20
  -1   1  11    9.80    4.80
   1  -1  11    0.10    3.10
  -1  -1 -11    9.80    4.40
   1   1 -11    6.70    3.70
   1   1 -11    9.40    4.00
  -1  -1 -11    8.50    3.40
   1  -1  11    8.80    3.60
   1   1 -11    5.40    3.00
   1   1 -11    0.80    3.00
   1   1 -11    7.50    3.90
   1   1 -11    5.00    4.10
  -1  -1  11    6.60    3.90
   1   1  11    3.90    2.60
  -1   1 -11    4.80    3.70
  -1  -1  11   10.10    4.40
   1  -1 -11    4.40    3.30
   1   1  11    7.90    4.40
   1  -1 -11    7.70    2.70
  -1   1 -11    4.20    3.30
  -1   1 -11    5.70    3.60
  -1   1 -11    5.20    3.70
  -1   1 -11   15.20    4.30
  -1  -1  11    3.10    3.00
  -1   1 -11    2.60    2.30
   1  -1 -11    3.10    3.00
   1   1  11    7.70    3.50
   1  -1 -11    1.30    3.10
   1  -1 -11    7.00    4.00
   1  -1  13  103.99   11.90
  -1  -1 -13  107.89   10.60
  -1  -1 -13  109.09    8.90
  -1  -1 -13  100.09   11.50
   1   1 -13  100.89   10.80
   1   1 -13  103.19    9.30
   1   1 -13   99.59   11.60
  -1   1  13   92.89   10.30
   1  -1  13   99.89   11.20
  -1  -1 -13   84.79    9.70
   1   1 -13  113.99   11.10
   1   1 -13   87.69   10.30
  -1   1 -13  106.69   10.50
  -1  -1  13  111.99   11.60
   1   1  13  105.59   11.80
  -1  -1  13  106.89   11.10
  -1   1 -13  110.69   11.50
   1  -1 -13  101.09   11.40
   1  -1 -13   96.59   11.30
  -1   1 -13  104.79   10.90
   1  -1 -13  101.69   10.40
  -1   1 -13   97.19   10.60
   1  -1 -13  102.09    8.70
   1   1  13  112.29   11.70
  -1  -1 -15 1092.89   58.69
   1  -1  15 1009.10   60.09
   1  -1  15 1025.00   59.49
   1   1 -15  998.10   58.79
   1   1 -15  953.10   55.99
   1   1 -15 1041.10   58.79
  -1   1  15 1027.50   59.59
  -1  -1 -15 1001.90   58.99
   1   1 -15  940.81   59.39
  -1  -1 -15 1016.60   58.69
  -1  -1 -15 1013.40   60.19
  -1   1  15  976.40   58.89
  -1   1 -15  998.40   58.59
  -1   1 -15  980.60   58.49
   1  -1 -15 1025.20   58.99
   1   1  15 1024.20   59.39
   1   1  15 1010.90   60.09
  -1   1 -15  979.00   59.79
  -1  -1  15 1043.00   59.39
  -1  -1  15 1038.20   59.69
  -1   1 -15 1033.40   56.39
   1  -1 -15 1030.10   58.29
   1  -1 -15 1026.40   60.19
   1  -1 -15 1021.30   55.69
  -1   1 -15  991.30   58.59
  -1  -1 -17  217.98   18.10
  -1   1  17  208.88   19.40
   1   1 -17  209.08   19.50
   1   1 -17  208.68   18.00
  -1   1  17  221.38   19.50
   1   1 -17  217.98   18.40
  -1  -1 -17  201.28   18.20
   1  -1  17  199.08   19.40
  -1  -1 -17  213.58   18.80
   1   1 -17  192.48   15.80
  -1  -1 -17  217.88   15.40
   1  -1  17  211.78   19.20
  -1   1 -17  162.38   16.40
   1  -1 -17  209.78   18.00
   1  -1 -17  191.08   18.60
  -1   1 -17  190.38   15.60
  -1   1 -17  185.18   17.70
  -1  -1  17  235.68   19.70
   1  -1 -17  196.88   17.70
  -1   1 -17  191.58   18.00
  -1  -1  17  225.88   20.20
   1   1  17  225.18   20.50
   1  -1 -17  191.48   14.80
   1   1  17  231.48   19.20
   1  -1  19  464.25   33.80
  -1   1  19  481.15   34.20
   1   1 -19  467.65   34.20
  -1  -1 -19  476.75   28.90
  -1  -1 -19  460.95   33.30
  -1   1  19  479.35   34.10
   1   1 -19  462.45   32.90
  -1  -1 -19  426.36   31.60
   1   1 -19  460.15   32.70
   1  -1  19  454.35   34.30
  -1  -1 -19  444.06   32.10
  -1   1 -19  491.75   33.40
   1  -1 -19  462.35   28.70
  -1  -1  19  451.15   33.30
   1  -1 -19  391.56   33.20
   1   1  19  493.85   35.50
  -1   1 -19  452.75   32.40
  -1   1 -19  454.35   32.70
   1   1  19  477.15   34.10
   1  -1 -19  484.65   33.20
   1  -1 -19  477.35   32.50
  -1  -1  19  466.25   33.70
  -1   1  21   85.89   15.40
   1   1 -21   91.29   14.80
   1   1 -21  104.29   15.50
  -1  -1 -21   84.39   14.60
   1  -1  21  105.79   16.90
   1  -1  21   82.99   15.20
  -1  -1 -21   83.89   13.70
  -1   1  21  111.39   17.10
   1   1 -21  105.39   16.10
  -1  -1 -21   91.69   17.70
   1  -1 -21   95.49   16.00
   1  -1 -21   87.69   15.10
   1   1  21  100.39   17.30
  -1  -1  21   94.79   15.80
   1   1  21   91.09   15.60
  -1  -1  21  119.99   17.70
   1  -1 -21   83.69   14.00
  -1   1 -21   97.89   15.20
  -1   1 -21   89.39   15.00
  -1   1 -21  108.79   16.20
   1  -1 -21   90.99   15.10
  -1   1  23   54.69   13.70
   1  -1  23   62.89   14.30
   1   1 -23   61.99   13.00
  -1   1  23   65.19   13.80
  -1  -1 -23   79.99   14.00
   1  -1  23   40.90   13.60
   1   1 -23   67.89   15.40
   1   1 -23   56.29   13.40
  -1  -1 -23   41.60   11.70
  -1  -1 -23   70.49   14.00
  -1   1 -23   59.39   12.40
  -1  -1  23   53.89   13.90
  -1   1 -23   74.99   14.00
   1   1  23   67.69   14.60
   1   1  23   46.40   13.20
   1  -1 -23   41.90   11.90
   1  -1 -23   62.69   13.70
  -1  -1  23   60.79   13.90
   1  -1 -23   78.19   13.90
  -1   1 -23   72.99   13.90
  -1  -1 -25  117.69   18.80
  -1   1  25  117.99   20.40
  -1   1  25  121.09   20.60
  -1  -1 -25  148.29   17.50
   1  -1  25  137.59   21.60
   1  -1  25  112.69   19.60
   1   1 -25  109.19   17.80
  -1  -1 -25  119.39   18.90
   1   1 -25  117.79   18.30
   1   1 -25  136.69   20.00
  -1   1 -25  102.19   17.10
   1  -1 -25   98.99   17.30
   1  -1 -25  110.29   16.90
  -1  -1  25  112.39   19.30
   1   1  25  111.89   19.40
  -1  -1  25  149.99   19.00
   1  -1 -25  117.19   19.10
   1   1  25  139.39   21.10
  -1   1 -25  137.39   20.30
  -1   1 -25  114.99   18.10
   1   1 -27    3.80    7.10
  -1   1  27   11.60   10.10
  -1  -1 -27    1.20    7.80
  -1  -1 -27    4.50    6.80
   1   1 -27    9.90    7.30
  -1   1  27    3.20    8.80
   1   1 -27   -2.20    7.40
   1  -1  27   -0.10    7.70
   1  -1  27   -3.90    7.90
  -1  -1 -27    6.20    8.10
   1   1  27   -5.80    7.70
  -1  -1  27    3.90    9.10
   1  -1 -27    0.20    8.00
  -1   1 -27   19.00    9.70
  -1   1 -27   -2.80    6.60
  -1  -1  27   -5.50    7.80
  -1   1 -27   14.10    8.80
   1  -1 -27    9.30    8.30
   1   1  27   11.00    9.70
   1  -1 -27   15.40    8.30
  -1   1  29   -5.00    9.80
   1  -1  29    3.50   10.00
   1   1 -29   17.20   10.90
   1   1 -29   -1.00    8.40
  -1  -1 -29    2.10    8.30
  -1   1  29    6.80   10.10
   1   1 -29   23.40   10.00
   1  -1  29  -19.80    9.20
  -1  -1 -29    8.30    8.80
  -1  -1 -29   17.80   10.40
  -1  -1  29    8.50   12.00
   1  -1 -29   -3.30    6.60
  -1   1 -29    6.20    8.20
  -1   1 -29    4.00    8.10
   1  -1 -29   11.30    9.60
   1  -1 -29   11.70    8.60
  -1   1 -29   -1.40    7.90
  -1  -1  29   -4.90    9.10
   1   1  29   11.10   10.80
   1   1  29   -6.00    8.10
   1  -1  31   22.40   13.20
   1   1 -31   36.90   13.50
  -1  -1 -31   -4.60    8.70
  -1  -1 -31   20.40   11.60
  -1   1  31   38.00   15.10
   1   1 -31   30.40   12.40
  -1   1  31   11.60   10.40
  -1  -1 -31   10.90    9.80
   1  -1  31   37.00   14.30
   1   1 -31   22.70   11.30
  -1   1 -31   15.20   11.00
  -1  -1  31   27.80   13.00
   1  -1 -31   24.80   12.80
   1   1  31   11.20   13.30
  -1   1 -31   22.10   11.10
  -1  -1  31   -5.70   11.10
   1  -1 -31   17.70   11.00
   1  -1 -31   13.10   10.40
  -1   1 -31    7.00    9.70
   1   1  31   38.50   15.80
  -3   1   3 1596.74   81.39
  -3  -1  -3 1591.04   80.59
   3  -1   3 1548.15   81.69
   3   1  -3 1516.65   81.09
  -3   1   3 1661.93   80.69
  -3   1   3 1624.74   81.59
   3  -1   3 1556.84   81.09
   3  -1   3 1546.65   80.79
  -3  -1  -3 1567.94   80.29
  -3  -1  -3 1604.84   81.49
   3   1  -3 1588.04   80.99
   3  -1   3 1590.94   81.09
   3   1  -3 1561.24   81.29
  -3  -1  -3 1539.75   81.69
  -3  -1  -3 1537.45   80.49
  -3   1   3 1580.14   80.89
  -3  -1  -3 1607.14   80.69
   3  -1   3 1589.84   81.09
  -3   1   3 1643.44   80.99
   3   1  -3 1521.55   80.69
   3   1  -3 1519.05   80.69
   3   1   3 1596.54   80.69
   3  -1  -3 1654.03   80.59
  -3   1  -3 1508.05   80.79
   3  -1  -3 1575.54   81.39
  -3  -1   3 1584.84   81.29
   3  -1  -3 1558.34   80.89
  -3   1  -3 1535.25   81.09
   3   1   3 1642.14   81.49
  -3  -1   3 1622.54   81.19
  -3   1  -3 1552.94   81.79
   3  -1  -3 1598.04   81.49
  -3   1  -3 1491.45   80.99
   3   1   3 1611.14   80.39
   3  -1  -3 1610.94   81.09
  -3  -1   3 1542.35   79.89
  -3  -1   3 1546.25   80.69
  -3   1  -3 1486.75   80.89
   3   1   3 1558.04   80.69
  -3  -1   3 1574.54   80.79
  -3  -1   3 1442.56   80.89
   3   1   3 1577.74   80.69
   3   1   3 1603.54   81.89
   3  -1  -3 1584.84   80.89
   3   1  -5 1898.01   89.69
   3  -1   5 1781.02   91.59
   3  -1   5 1875.91   90.59
  -3   1   5 1618.44   90.19
  -3   1   5 1691.53   90.29
  -3   1   5 1522.45   89.49
   3  -1   5 1794.72   90.69
  -3   1   5 1711.33   90.19
  -3   1   5 1665.63   90.89
   3   1  -5 1793.72   90.89
  -3  -1  -5 1681.43   89.79
  -3  -1  -5 1649.04   89.89
  -3  -1  -5 1682.43   89.99
   3  -1   5 1841.02   90.59
  -3  -1  -5 1597.94   89.89
   3   1  -5 1568.24   89.89
   3  -1   5 1798.32   90.39
   3   1  -5 1896.41   90.79
  -3  -1  -5 1686.13   90.79
  -3   1   5 1672.43   90.79
  -3  -1  -5 1725.03   91.29
   3   1  -5 1839.32   90.39
   3   1  -5 1837.92   90.49
  -3  -1   5 1814.32   90.39
   3   1   5 1673.93   90.19
   3   1   5 1698.13   89.79
  -3  -1   5 1880.31   90.79
  -3  -1   5 1845.52   89.69
  -3   1  -5 1791.32   90.49
  -3  -1   5 1882.51   90.59
  -3   1  -5 1804.02   90.39
   3   1   5 1655.73   89.89
   3   1   5 1731.03   90.69
  -3  -1   5 1818.22   90.39
  -3   1  -5 1846.92   90.69
   3  -1  -5 1675.43   90.19
  -3   1  -5 1775.82   90.49
  -3  -1   5 1842.32   90.99
  -3   1  -5 1770.72   91.39
   3  -1  -5 1707.33   90.99
   3  -1  -5 1638.04   90.09
   3  -1  -5 1703.33   90.39
   3   1   5 1696.53   91.49
   3  -1  -5 1674.53   90.79
   3  -1  -5 1657.93   89.49
   3   1   5 1674.03   90.09
   3  -1   7  129.29   11.10
  -3  -1  -7  205.78   13.10
  -3  -1  -7  170.28   12.00
   3  -1   7  140.19   12.20
   3   1  -7  126.49   11.30
  -3   1   7  182.38   11.70
  -3   1   7  168.98   12.20
  -3  -1  -7  188.28   11.50
  -3   1   7  183.38   11.50
   3  -1   7  123.19   10.80
  -3  -1  -7  163.68   11.00
   3   1  -7  140.79   11.00
  -3   1   7  170.88   11.50
  -3  -1  -7  165.48   11.10
  -3   1   7  181.98   10.80
   3   1  -7  132.89   11.10
  -3  -1  -7  158.88   11.20
   3   1   7  178.88   11.70
   3  -1  -7  173.88   11.70
  -3  -1   7  121.09   11.10
  -3   1  -7  117.29   10.70
   3   1   7  178.98   12.90
  -3   1  -7  122.39   10.40
   3  -1  -7  185.58   10.60
   3   1   7  172.38   11.10
  -3  -1   7  129.09   10.90
   3   1   7  174.48   11.50
   3  -1  -7  173.88   12.30
  -3  -1   7  140.39   11.00
  -3   1  -7  127.69   11.60
   3  -1  -7  169.68   11.40
   3   1   7  176.68   12.40
   3   1  -9  628.24   34.60
   3  -1   9  649.93   36.80
   3  -1   9  593.74   34.90
   3   1  -9  633.94   35.50
  -3  -1  -9  613.24   34.70
   3   1  -9  641.14   35.40
   3   1  -9  640.04   36.20
  -3   1   9  556.84   33.60
  -3   1   9  557.94   34.80
  -3   1   9  558.84   34.60
  -3  -1  -9  589.24   34.80
   3  -1   9  604.24   35.40
   3   1  -9  617.74   34.20
  -3  -1  -9  634.84   34.90
   3   1  -9  586.74   34.80
  -3   1   9  592.54   34.70
  -3   1   9  535.35   35.20
   3  -1   9  612.14   35.10
   3  -1   9  620.84   36.00
  -3   1   9  563.24   34.80
  -3  -1  -9  669.43   36.60
   3   1  -9  603.84   35.70
  -3  -1  -9  629.64   35.70
  -3  -1  -9  686.63   35.30
   3   1   9  568.34   34.90
  -3   1  -9  653.43   35.50
  -3   1  -9  659.83   35.30
  -3   1  -9  674.43   35.10
  -3   1  -9  623.54   36.30
   3  -1  -9  581.24   35.80
  -3  -1   9  607.74   34.50
   3  -1  -9  573.84   33.30
   3  -1  -9  585.54   34.80
   3   1   9  616.54   36.50
   3  -1  -9  590.24   35.10
  -3  -1   9  595.74   34.50
   3   1   9  558.54   35.60
  -3  -1   9  587.64   35.10
  -3  -1   9  584.14   35.60
  -3  -1   9  610.44   35.10
   3   1   9  618.04   35.20
   3   1   9  581.34   34.80
   3  -1  -9  556.94   35.40
  -3   1  -9  637.14   35.20
   3  -1  -9  577.44   34.60
  -3  -1   9  596.84   34.90
  -3   1  -9  649.14   35.30
   3   1 -11  277.47   20.60
   3  -1  11  255.27   22.90
  -3   1  11  278.37   19.20
  -3  -1 -11  282.57   20.60
   3  -1  11  281.57   20.20
  -3  -1 -11  262.67   20.50
  -3  -1 -11  263.87   19.30
  -3  -1 -11  281.87   19.60
   3   1 -11  291.17   20.10
  -3  -1 -11  283.57   19.30
   3  -1  11  293.47   19.70
   3   1 -11  317.77   19.10
  -3   1  11  288.37   20.10
  -3   1  11  293.77   20.00
   3  -1 -11  283.37   19.90
  -3   1 -11  308.17   20.00
  -3  -1  11  290.87   20.00
   3   1  11  281.77   19.20
   3  -1 -11  289.27   20.80
  -3   1 -11  304.77   19.80
  -3   1 -11  281.77   20.60
  -3  -1  11  304.37   19.90
  -3   1 -11  291.87   19.80
   3  -1 -11  302.37   19.80
  -3   1 -11  300.67   19.70
   3  -1 -11  298.07   18.10
   3   1  11  276.37   19.90
  -3  -1  11  306.37   21.00
   3  -1  13  294.67   22.30
  -3   1  13  269.67   20.70
   3   1 -13  285.27   18.90
  -3   1  13  294.17   21.00
   3   1 -13  295.07   20.90
   3   1 -13  289.57   21.80
   3  -1  13  283.47   21.20
  -3  -1 -13  266.87   19.90
  -3  -1 -13  281.77   20.40
  -3  -1 -13  280.27   21.10
   3   1 -13  305.57   21.20
   3  -1 -13  280.27   21.70
  -3   1 -13  304.07   20.80
   3   1  13  285.27   20.90
   3  -1 -13  281.37   18.50
   3  -1 -13  284.87   20.60
  -3   1 -13  293.47   20.50
   3   1  13  260.77   21.30
  -3  -1  13  276.07   20.30
  -3  -1  13  278.67   20.90
  -3   1 -13  322.57   21.30
   3  -1 -13  290.97   20.50
   3   1 -15  413.66   28.10
   3  -1  15  419.06   29.70
   3   1 -15  383.16   28.50
  -3  -1 -15  375.76   26.80
  -3  -1 -15  390.86   28.00
   3   1 -15  409.56   25.60
   3   1 -15  393.26   27.70
   3  -1  15  403.56   28.20
  -3  -1 -15  387.86   27.30
  -3   1  15  408.66   28.00
  -3   1  15  394.46   28.10
   3   1  15  397.96   28.00
   3  -1 -15  390.06   28.90
   3  -1 -15  367.36   27.30
  -3   1 -15  415.86   25.80
  -3  -1  15  435.76   28.70
  -3   1 -15  415.26   27.80
   3   1  15  410.06   29.80
   3  -1 -15  394.56   27.30
  -3  -1  15  445.66   28.70
  -3   1 -15  445.26   28.50
  -3   1 -15  417.26   27.90
   3  -1 -15  396.46   24.90
  -3  -1 -17  539.65   35.00
   3   1 -17  488.85   34.00
   3   1 -17  511.35   34.00
  -3  -1 -17  523.35   34.00
   3  -1  17  512.55   35.80
  -3   1  17  481.75   34.30
   3  -1  17  497.95   34.40
  -3  -1 -17  532.35   33.70
  -3   1  17  528.55   34.60
   3   1 -17  496.85   35.10
  -3  -1 -17  493.35   30.40
   3  -1 -17  488.85   30.40
   3   1  17  493.75   35.90
  -3  -1  17  517.05   34.50
  -3   1 -17  469.95   33.40
  -3   1 -17  508.45   31.30
  -3   1 -17  469.55   33.00
  -3   1 -17  511.95   33.80
  -3  -1  17  534.85   35.00
   3  -1 -17  477.05   35.10
   3  -1 -17  503.85   33.50
   3  -1 -17  508.35   34.30
   3   1  17  489.25   34.50
   3  -1  19  404.06   31.70
   3   1 -19  382.36   29.10
   3  -1  19  404.26   30.60
  -3  -1 -19  441.36   29.90
  -3  -1 -19  413.66   29.70
  -3   1  19  445.46   31.40
  -3  -1 -19  403.86   30.50
  -3  -1 -19  423.76   26.20
  -3   1  19  431.96   31.20
   3   1 -19  419.86   30.50
   3   1 -19  402.96   31.50
  -3   1 -19  387.06   29.40
  -3  -1  19  414.66   30.10
   3  -1 -19  393.76   31.50
   3   1  19  352.16   31.30
   3   1  19  377.76   30.30
  -3  -1  19  367.06   29.90
   3  -1 -19  430.46   29.80
   3  -1 -19  404.46   30.10
  -3   1 -19  442.06   30.70
  -3   1 -19  386.96   29.30
  -3   1  21  172.28   18.30
  -3  -1 -21  220.18   19.20
   3  -1  21  188.98   20.90
  -3  -1 -21  155.88   18.50
   3   1 -21  176.38   18.70
   3   1 -21  209.08   21.30
   3  -1  21  152.48   17.90
   3   1 -21  187.18   18.10
  -3   1  21  180.18   19.80
  -3  -1 -21  204.98   21.90
   3  -1 -21  201.38   20.70
   3   1  21  151.48   18.20
  -3   1 -21  182.58   18.80
  -3   1 -21  166.08   18.20
   3  -1 -21  168.88   18.40
   3  -1 -21  190.38   18.60
  -3   1 -21  168.48   18.50
   3   1  21  147.89   22.30
  -3  -1  21  175.48   18.50
  -3  -1  21  154.48   18.50
   3   1 -23   94.99   18.10
  -3  -1 -23   85.19   14.90
   3  -1  23   89.89   17.30
   3  -1  23   81.89   16.80
   3   1 -23  103.09   16.40
  -3  -1 -23  124.29   17.10
  -3   1  23   72.49   15.00
  -3   1  23  110.79   18.00
  -3  -1 -23  128.19   18.90
   3  -1 -23   78.69   15.30
   3  -1 -23  115.79   18.20
  -3   1 -23  107.09   16.80
  -3   1 -23  110.39   17.10
  -3  -1  23  120.79   18.80
   3   1  23   80.79   16.60
   3   1  23   95.99   17.40
  -3  -1  23  104.09   17.30
  -3   1 -23  104.79   16.80
   3  -1 -23   88.59   15.20
  -3   1  25   21.20   10.10
   3  -1  25    5.90    8.50
   3   1 -25   17.20    8.50
  -3  -1 -25   24.30    9.60
  -3   1  25   14.90    9.00
  -3  -1 -25   16.20    9.20
  -3  -1 -25   18.30    8.30
   3  -1  25   27.20   11.00
   3   1 -25   10.70    8.50
   3   1 -25   15.20    8.10
   3  -1 -25    7.70    8.20
  -3  -1  25    8.70    9.00
   3   1  25    5.80    8.30
  -3   1 -25   18.50    8.70
  -3  -1  25    8.80    6.90
   3   1  25    5.90    6.90
   3  -1 -25    5.00    7.40
  -3   1 -25   22.50    9.50
  -3   1 -25   17.20    9.20
   3  -1 -25    7.80    7.70
   3  -1  27    7.40   10.30
  -3   1  27    0.00    9.30
  -3  -1 -27    5.40    8.00
   3   1 -27    6.10    8.20
   3   1 -27   13.30    8.60
   3  -1  27   -4.40    8.20
  -3  -1 -27    2.00    6.90
   3   1 -27    8.10    7.80
  -3  -1 -27    2.50    7.50
  -3   1  27    4.00    8.10
   3   1  27    7.80    9.20
   3  -1 -27    3.40    7.60
  -3  -1  27    3.40    7.50
  -3   1 -27   -8.20    6.60
   3  -1 -27    8.70    7.00
   3  -1 -27    4.50    6.40
   3   1  27  -15.40    6.90
  -3  -1  27  -17.70    6.10
  -3   1 -27   -1.00    7.10
  -3   1 -27   -2.60    6.90
  -3  -1 -29   -8.90    7.40
  -3   1  29   11.40   11.00
   3  -1  29   23.20   11.20
   3   1 -29    3.20    7.10
   3  -1  29   -2.70   11.10
  -3  -1 -29    4.00    7.40
  -3  -1 -29   -1.40    7.70
  -3   1  29   13.30   10.70
   3   1 -29   18.20    9.40
   3   1 -29    7.40    9.90
  -3  -1  29   12.20   10.70
   3  -1 -29   22.40   10.40
  -3   1 -29   15.80    9.80
  -3   1 -29   -3.00    7.30
   3   1  29   26.10   12.80
  -3  -1  29   15.90   10.80
  -3   1 -29   -8.70    6.20
   3  -1 -29   19.90    9.20
   3   1  29  -11.60    7.90
   3  -1 -29    2.00    6.90
   3   1 -31   -5.10    7.80
   3  -1  31  -13.60    9.60
  -3   1  31    1.90   12.10
   3   1 -31   -1.90    9.10
   3   1 -31  -14.20    6.60
   3  -1  31   -9.10    9.10
  -3  -1 -31   -7.60    9.10
  -3  -1 -31   10.20    9.70
  -3  -1 -31   15.20   10.80
  -3   1  31   -7.30    9.60
  -3   1 -31  -19.90    7.10
  -3   1 -31    6.60    8.50
   3   1  31   11.70   11.00
  -3   1 -31    5.40   10.40
  -3  -1  31   25.50   12.80
   3  -1 -31    8.00   10.40
   3  -1 -31   13.80   10.00
   3   1  31   27.40   14.10
  -3  -1  31    1.70   11.40
   3  -1 -31   10.90    9.50
   5   1  -1  385.26   22.40
   5  -1   1  351.96   20.30
   5  -1   1  354.56   20.50
   5  -1   1  356.66   21.10
  -5  -1  -1  410.26   20.50
   5   1  -1  385.86   21.70
   5   1  -1  394.56   21.40
   5   1  -1  377.76   21.90
   5   1  -1  402.86   21.00
  -5  -1  -1  411.76   21.10
  -5   1   1  455.25   21.60
  -5  -1  -1  407.96   20.90
  -5   1   1  474.25   22.50
  -5  -1  -1  410.46   21.60
  -5   1   1  468.75   21.40
   5  -1   1  324.87   21.90
   5   1  -1  381.86   20.90
  -5   1   1  472.05   21.70
   5  -1   1  350.46   21.90
  -5   1   1  452.95   21.90
  -5  -1  -1  391.46   22.40
   5   1  -1  390.76   20.80
   5  -1   1  364.86   21.40
  -5  -1  -1  399.36   22.00
   5   1  -1  403.56   21.40
  -5  -1   1  386.06   21.80
   5  -1  -1  448.76   21.50
  -5   1  -1  345.87   20.50
  -5  -1   1  417.56   21.50
  -5  -1   1  362.66   21.30
  -5   1  -1  357.76   21.30
  -5   1  -1  342.07   21.00
   5   1   1  410.46   21.60
  -5   1  -1  334.17   21.80
  -5  -1   1  400.66   20.70
  -5  -1   1  389.46   22.00
   5   1   1  408.16   21.10
   5   1   1  386.86   22.00
   5  -1  -1  468.85   21.80
   5  -1  -1  421.96   22.30
   5  -1  -1  426.16   22.80
  -5   1  -1  348.77   21.40
   5   1   1  402.06   20.90
  -5  -1   1  410.36   21.00
  -5  -1   1  391.16   20.80
  -5   1  -1  354.26   22.20
   5   1   1  414.56   20.70
  -5  -1   1  385.46   22.50
   5   1   1  405.16   22.40
   5  -1  -1  437.46   21.80
   5  -1   3  489.55   30.80
  -5  -1  -3  566.64   31.20
  -5  -1  -3  593.74   31.00
  -5  -1  -3  575.64   28.70
   5   1  -3  595.84   30.40
  -5  -1  -3  608.14   29.40
   5  -1   3  484.85   30.00
  -5   1   3  560.44   30.00
   5   1  -3  536.95   30.30
   5  -1   3  488.55   30.20
   5   1  -3  535.75   29.70
   5  -1   3  528.15   30.10
  -5  -1  -3  607.04   29.60
  -5   1   3  553.84   28.70
   5  -1   3  488.75   29.60
  -5   1   3  566.94   29.90
  -5   1   3  562.74   30.00
   5   1  -3  548.25   30.50
  -5   1   3  545.45   30.60
  -5  -1  -3  556.84   29.40
  -5   1   3  542.85   30.50
   5   1  -3  589.34   29.70
   5   1   3  551.34   31.10
   5  -1  -3  626.94   30.80
   5  -1  -3  604.54   30.90
   5   1   3  545.15   28.70
  -5   1  -3  547.55   30.00
  -5  -1   3  545.45   30.30
   5   1   3  519.05   29.50
  -5   1  -3  578.24   30.70
  -5  -1   3  542.85   29.60
   5  -1  -3  611.24   30.30
  -5  -1   3  544.35   29.50
   5  -1  -3  593.84   30.00
  -5   1  -3  558.54   31.20
  -5  -1   3  506.75   29.50
   5  -1  -3  619.64   30.10
  -5   1  -3  521.35   29.60
   5   1   3  564.94   30.80
   5   1   3  548.15   29.40
  -5  -1   3  480.45   30.20
   5   1  -5 1234.68   59.09
  -5   1   5 1022.50   57.59
  -5   1   5 1030.80   58.69
   5   1  -5 1207.48   58.79
  -5  -1  -5  971.60   57.29
   5  -1   5 1221.38   58.59
   5   1  -5 1264.87   58.29
  -5  -1  -5 1003.80   58.99
  -5  -1  -5 1021.70   56.89
   5  -1   5 1104.09   58.19
  -5  -1  -5 1011.60   58.49
  -5   1   5  955.60   58.19
   5   1  -5 1261.37   58.19
  -5  -1  -5 1024.80   57.39
  -5   1   5  972.30   57.69
   5  -1   5 1171.08   59.79
   5  -1   5 1162.08   57.99
  -5  -1  -5  987.00   57.49
  -5   1   5 1006.40   57.79
   5  -1   5 1143.79   58.39
   5   1  -5 1217.88   58.29
   5  -1  -5 1033.10   57.39
   5  -1  -5 1045.00   58.69
  -5  -1   5 1207.98   58.09
   5   1   5 1004.80   59.19
   5   1   5  971.60   57.49
   5  -1  -5  978.70   57.89
  -5   1  -5 1209.58   58.79
   5  -1  -5 1006.80   57.69
   5   1   5 1012.10   56.79
   5   1   5  992.10   58.39
  -5   1  -5 1172.78   59.69
  -5  -1   5 1236.78   58.09
  -5  -1   5 1225.08   56.69
  -5   1  -5 1258.57   58.69
   5  -1  -5  958.20   58.39
   5  -1  -5  961.50   57.79
  -5  -1   5 1193.58   58.89
  -5  -1   5 1219.28   58.59
   5   1   5 1001.00   57.59
  -5   1  -5 1214.68   58.09
  -5  -1   5 1209.08   58.49
   5   1   5  960.00   57.39
  -5   1  -5 1167.38   58.19
  -5  -1  -7  242.08   15.80
  -5  -1  -7  250.47   15.80
  -5   1   7  237.18   16.10
   5  -1   7  266.17   16.60
  -5   1   7  259.17   15.90
  -5   1   7  238.58   15.30
   5   1  -7  246.68   17.10
   5   1  -7  252.37   16.00
   5   1  -7  253.37   16.60
   5   1  -7  243.68   16.70
   5  -1   7  270.57   17.60
   5   1  -7  237.28   16.00
  -5   1   7  250.47   16.10
  -5  -1  -7  259.67   16.00
   5  -1   7  238.48   16.40
  -5   1   7  258.17   16.40
  -5   1   7  244.48   16.90
   5  -1   7  258.47   16.40
  -5  -1  -7  261.87   17.00
   5  -1   7  249.38   17.60
  -5  -1  -7  254.57   19.00
  -5  -1  -7  256.27   15.60
   5   1   7  256.67   17.90
   5  -1  -7  247.58   17.00
  -5   1  -7  250.17   16.20
   5   1   7  255.67   16.30
   5  -1  -7  242.68   16.20
   5  -1  -7  234.28   16.00
  -5  -1   7  242.58   15.00
   5  -1  -7  250.07   17.20
  -5   1  -7  260.97   16.70
  -5  -1   7  268.87   16.50
  -5  -1   7  270.37   18.50
  -5   1  -7  256.07   16.40
   5   1   7  247.18   16.60
   5  -1  -7  240.88   15.30
  -5  -1   7  243.68   16.00
  -5  -1   7  257.67   16.40
   5  -1  -7  244.88   16.10
   5   1   7  246.88   15.90
  -5   1  -7  255.17   15.40
   5   1   7  252.27   16.20
  -5   1  -7  254.57   16.10
  -5   1   9  461.65   30.30
   5   1  -9  487.25   29.40
  -5  -1  -9  501.25   29.40
  -5  -1  -9  507.55   29.10
  -5  -1  -9  493.65   31.20
  -5   1   9  478.75   28.90
   5  -1   9  482.25   29.70
  -5   1   9  484.95   29.40
  -5   1   9  477.25   29.50
   5  -1   9  443.66   31.10
  -5   1   9  447.66   28.50
   5  -1   9  505.05   30.30
   5   1  -9  548.05   31.20
   5   1  -9  526.35   30.90
   5   1  -9  536.35   30.30
   5  -1   9  481.55   30.50
   5  -1   9  480.65   29.60
  -5  -1  -9  528.75   29.60
  -5  -1  -9  519.15   29.60
   5   1  -9  527.95   29.20
   5   1  -9  501.35   30.20
  -5  -1  -9  517.25   30.70
  -5   1   9  486.95   29.90
   5  -1  -9  508.85   29.80
   5  -1  -9  508.95   28.50
  -5  -1   9  471.35   29.60
   5  -1  -9  528.05   30.20
   5  -1  -9  527.65   31.10
  -5  -1   9  504.45   28.80
  -5  -1   9  520.55   29.80
  -5   1  -9  503.55   29.70
  -5   1  -9  525.25   29.80
  -5  -1   9  495.65   29.80
  -5   1  -9  488.35   29.00
   5   1   9  467.75   31.30
  -5  -1   9  460.25   30.20
  -5   1  -9  501.15   29.90
   5  -1  -9  502.95   29.70
  -5  -1   9  512.05   29.60
   5   1   9  506.15   30.90
   5   1   9  459.55   29.50
   5   1   9  519.85   29.90
   5   1   9  510.55   30.80
  -5   1  -9  547.75   30.50
   5  -1  -9  525.15   31.00
  -5   1  -9  503.45   31.40
  -5  -1 -11  367.86   23.20
   5  -1  11  351.06   25.30
  -5   1  11  365.16   23.00
  -5  -1 -11  345.87   23.00
   5   1 -11  386.96   22.60
   5   1 -11  370.06   23.80
   5   1 -11  346.77   23.60
  -5   1  11  336.37   23.20
  -5   1  11  342.57   22.20
   5  -1  11  355.36   23.80
  -5  -1 -11  351.16   22.70
   5   1 -11  353.86   24.50
  -5  -1 -11  337.87   23.80
   5  -1  11  327.67   23.00
  -5   1  11  351.46   23.20
  -5  -1 -11  367.76   23.10
  -5  -1  11  380.36   23.20
   5  -1 -11  355.86   24.50
  -5   1 -11  348.77   22.70
   5   1  11  341.27   25.10
   5   1  11  370.06   23.90
  -5   1 -11  353.26   23.90
  -5  -1  11  392.76   23.00
   5  -1 -11  364.36   23.80
  -5  -1  11  388.86   24.10
   5   1  11  350.36   22.90
   5  -1 -11  348.27   21.70
  -5   1 -11  354.86   23.30
  -5  -1 -13  256.87   20.10
   5   1 -13  278.17   20.90
   5   1 -13  255.37   19.60
  -5  -1 -13  227.38   18.50
  -5  -1 -13  244.48   18.70
   5   1 -13  273.87   18.10
  -5  -1 -13  269.97   19.20
   5   1 -13  257.27   19.50
  -5   1  13  269.07   18.10
   5  -1  13  259.87   20.00
  -5   1  13  255.77   19.00
  -5   1  13  262.47   19.70
   5  -1  13  270.27   21.50
  -5   1 -13  270.07   19.50
   5  -1 -13  248.78   20.40
  -5   1 -13  263.57   19.70
   5   1  13  264.57   19.90
  -5   1 -13  258.27   19.20
   5  -1 -13  243.78   19.10
  -5   1 -13  277.77   19.50
  -5  -1  13  269.17   19.80
  -5  -1  13  264.77   18.90
   5  -1 -13  257.87   17.30
   5   1  13  269.97   21.70
   5  -1 -13  263.77   19.40
  -5   1  15  153.48   14.10
   5  -1  15  147.49   15.10
   5   1 -15  134.69   14.90
   5   1 -15  142.89   14.30
  -5  -1 -15  148.39   13.70
   5  -1  15  148.29   15.30
  -5   1  15  166.08   15.30
  -5  -1 -15  142.59   14.70
   5   1 -15  140.99   13.80
  -5  -1 -15  154.98   14.10
   5   1 -15  135.79   12.30
  -5   1 -15  136.69   14.00
  -5  -1  15  139.19   13.90
   5  -1 -15  136.99   13.80
   5  -1 -15  151.88   12.20
   5  -1 -15  147.09   14.00
   5   1  15  188.38   16.10
  -5   1 -15  119.09   13.60
   5   1  15  170.98   16.80
  -5  -1  15  169.38   15.30
   5  -1 -15  162.68   15.70
  -5   1 -15  126.49   13.40
  -5   1  17  139.09   14.70
  -5  -1 -17  120.19   13.40
   5   1 -17  117.19   15.00
  -5  -1 -17  115.49   13.30
   5   1 -17  133.79   14.60
   5   1 -17  135.09   14.40
  -5  -1 -17  109.09   14.10
  -5  -1 -17  126.39   11.40
  -5   1  17  140.89   15.20
   5  -1  17  151.98   16.80
   5  -1  17  134.39   15.20
   5  -1 -17  101.49   13.30
   5   1  17  141.99   15.40
   5  -1 -17  127.39   13.80
  -5  -1  17  142.69   15.10
   5   1  17  158.88   17.70
  -5   1 -17  140.89   14.40
   5  -1 -17  116.19   14.70
  -5  -1  17  132.69   13.90
  -5   1 -17  124.29   14.20
  -5   1 -17  130.39   13.90
   5  -1 -17  134.29   11.60
   5   1 -19  480.35   35.80
  -5  -1 -19  523.05   33.90
   5   1 -19  446.76   33.60
   5  -1  19  502.35   35.40
  -5  -1 -19  478.25   33.50
  -5  -1 -19  433.56   29.50
   5   1 -19  443.66   33.80
  -5   1  19  490.25   33.70
   5  -1  19  457.55   36.00
  -5   1  19  480.45   34.80
  -5  -1 -19  467.15   34.20
   5   1  19  500.75   34.90
  -5   1 -19  505.65   34.10
  -5  -1  19  505.35   35.10
   5  -1 -19  482.45   34.00
  -5   1 -19  527.65   34.30
   5   1  19  475.35   36.80
  -5  -1  19  492.75   33.60
   5  -1 -19  522.85   34.40
  -5   1 -19  488.35   34.50
   5  -1 -19  490.35   36.10
   5  -1  21   95.69   16.40
   5   1 -21  102.39   17.50
  -5  -1 -21   98.09   15.00
   5   1 -21   87.99   15.50
   5  -1  21   81.19   16.60
  -5  -1 -21   89.29   15.60
  -5   1  21   93.29   15.40
   5   1 -21  119.49   16.60
  -5   1  21  108.19   17.60
  -5  -1  21  123.39   15.10
   5   1  21  105.09   17.80
   5   1  21   97.09   16.90
  -5   1 -21  110.19   15.80
  -5   1 -21   94.89   15.00
   5  -1 -21   72.89   14.50
  -5  -1  21   94.09   15.70
   5  -1 -21   87.99   14.60
  -5   1 -21  104.09   16.20
   5  -1 -21  101.79   16.30
   5   1 -23    4.60    8.30
   5   1 -23   -1.90    6.30
  -5  -1 -23    6.60    6.50
   5  -1  23    7.50    7.70
   5  -1  23   10.90   15.00
   5   1 -23   10.60    6.70
  -5   1  23   -8.40    6.40
  -5  -1 -23    5.10    6.80
  -5  -1 -23    1.50    7.40
  -5   1  23    0.60    5.60
   5   1  23   11.70    8.50
  -5  -1  23    6.10    7.50
  -5  -1  23   13.50    8.90
  -5   1 -23    8.10    6.90
   5  -1 -23    4.20    7.30
  -5   1 -23   11.90    7.90
   5  -1 -23    0.60    7.50
   5  -1 -23   -1.80    6.50
   5   1  23   -1.30    7.10
   5  -1  25  174.58   22.00
  -5   1  25  133.69   21.40
  -5  -1 -25  154.58   19.40
   5  -1  25  177.28   22.60
   5   1 -25  196.98   20.90
  -5   1  25  155.88   20.30
  -5  -1 -25  196.18   20.40
  -5  -1 -25  172.68   21.00
   5   1 -25  135.19   21.80
   5   1 -25  159.78   19.90
  -5   1 -25  182.68   19.90
  -5  -1  25  176.58   22.00
  -5  -1  25  193.28   21.20
   5  -1 -25  161.88   20.20
  -5   1 -25  145.69   19.00
   5   1  25  166.08   25.60
  -5   1 -25  184.28   21.00
   5  -1 -25  167.68   19.80
   5  -1 -25  177.48   22.10
   5   1  25  198.68   21.80
   5  -1  27   31.10   13.50
   5   1 -27   69.19   14.90
  -5   1  27   51.09   14.80
   5   1 -27   52.59   15.20
  -5  -1 -27   77.69   14.70
  -5  -1 -27   72.49   15.20
   5   1 -27   47.40   13.00
   5  -1  27   40.70   14.50
  -5  -1 -27   68.49   14.70
  -5   1 -27   65.39   14.20
   5   1  27   64.09   17.40
   5   1  27   60.29   17.20
   5  -1 -27   57.19   13.80
   5  -1 -27   68.29   15.80
   5  -1 -27   79.79   15.30
  -5   1 -27   50.69   13.10
  -5   1 -27   65.39   13.20
  -5  -1  27   65.29   15.20
  -5  -1  27   46.60   14.80
  -5   1  29   16.80   11.50
  -5   1  29    5.30   10.90
   5  -1  29    6.80   10.50
  -5  -1 -29   -0.80    7.20
  -5  -1 -29   22.10   11.30
   5   1 -29    6.80    9.90
   5  -1  29    9.70   13.50
   5   1 -29   25.60   10.00
  -5  -1 -29    8.10    8.70
   5   1 -29   16.90    9.70
  -5   1 -29   35.80   11.30
  -5   1 -29    8.30    9.60
   5  -1 -29   29.10   11.50
   5   1  29    7.10   11.70
  -5  -1  29    6.30   11.00
  -5  -1  29   39.50   14.70
  -5   1 -29   16.80   10.70
   5   1  29   12.40   10.80
   5  -1 -29   13.30    9.20
   5  -1 -29   15.40   10.30
   5  -1  31   30.90   14.50
  -5   1  31   29.20   15.00
  -5  -1 -31   46.40   11.70
   5   1 -31   22.00   11.60
  -5  -1 -31   32.70   12.40
  -5  -1 -31   29.10   12.80
   5   1 -31   19.30   12.70
   5  -1  31   47.80   16.20
   5   1 -31   20.00   11.80
  -5   1  31   39.00   14.30
  -5   1 -31   28.30   11.60
   5   1  31   24.20   13.50
  -5   1 -31   49.80   14.90
  -5   1 -31   18.00   12.10
   5  -1 -31   35.70   13.50
   5  -1 -31   25.60   10.40
   5   1  31   33.30   15.70
  -5  -1  31   25.90   12.50
   5  -1 -31   29.00   11.70
  -5  -1  31    4.40    8.90
  -7   1   1 1826.62   93.39
   7  -1   1 1783.42   94.99
  -7   1   1 1823.22   94.09
   7  -1   1 1851.61   94.29
   7  -1   1 1863.41   93.69
   7   1  -1 1798.82   93.59
   7   1  -1 1878.51   94.69
  -7  -1  -1 1773.32   95.59
  -7   1   1 1766.72   93.99
  -7  -1  -1 1797.12   92.89
  -7  -1  -1 1767.82   93.09
   7   1  -1 1866.91   93.39
  -7   1   1 1793.52   94.49
  -7   1   1 1823.42   94.09
   7   1  -1 1828.12   95.09
  -7  -1  -1 1806.32   93.49
   7  -1   1 1930.41   93.09
  -7   1   1 1827.62   93.69
   7  -1   1 1824.82   92.79
   7   1  -1 1839.12   93.79
   7   1  -1 1905.51   94.19
   7   1  -1 1797.92   95.69
  -7  -1  -1 1858.71   94.89
  -7   1   1 1760.32   95.09
  -7  -1  -1 1850.21   94.49
   7   1  -1 1863.21   93.89
   7  -1   1 1935.31   95.79
   7  -1  -1 1797.32   95.79
   7  -1  -1 1846.92   94.49
  -7   1  -1 1865.41   95.79
  -7  -1   1 1802.92   94.69
   7   1   1 1813.92   93.19
  -7  -1   1 1793.62   93.79
  -7   1  -1 1818.92   94.49
   7   1   1 1830.92   94.39
   7   1   1 1816.42   93.49
   7  -1  -1 1841.12   93.89
  -7   1  -1 1828.92   94.09
   7  -1  -1 1812.92   94.09
  -7  -1   1 1832.12   95.89
   7  -1  -1 1803.12   94.09
  -7   1  -1 1889.21   93.59
  -7   1  -1 1811.22   92.69
  -7  -1   1 1789.22   94.09
  -7  -1   1 1806.52   93.89
   7   1   1 1803.72   94.89
  -7   1  -1 1907.61   93.09
   7  -1  -1 1796.32   95.09
   7   1   1 1866.81   95.59
  -7  -1   1 1802.72   93.29
   7   1   1 1894.51   93.59
   7  -1  -1 1764.32   94.09
  -7  -1   1 1826.82   93.19
  -7   1  -1 1855.31   94.99
  -7   1   3 1136.69   59.29
   7  -1   3 1007.50   59.59
   7  -1   3 1009.90   60.09
   7   1  -3 1099.59   60.99
  -7   1   3 1151.88   60.19
  -7  -1  -3 1276.77   60.19
   7  -1   3 1023.50   60.79
  -7   1   3 1118.39   59.89
   7   1  -3 1087.29   59.59
   7  -1   3 1042.70   61.29
  -7  -1  -3 1241.28   61.89
  -7   1   3 1148.69   60.49
   7   1  -3 1169.18   59.79
  -7  -1  -3 1216.48   59.49
  -7   1   3 1123.69   60.69
  -7   1   3 1216.48   61.39
   7   1  -3 1096.69   59.79
  -7  -1  -3 1268.77   59.29
  -7  -1  -3 1265.97   61.89
  -7   1   3 1187.88   58.99
   7   1  -3 1141.69   60.59
  -7   1  -3 1036.60   59.49
   7   1   3 1200.88   61.79
   7  -1  -3 1196.48   60.09
  -7  -1   3 1069.19   60.79
  -7  -1   3 1121.59   60.69
   7   1   3 1133.19   61.29
  -7  -1   3 1082.29   60.19
  -7  -1   3 1097.29   59.59
   7  -1  -3 1225.68   61.49
  -7  -1   3 1096.19   59.49
   7  -1  -3 1236.98   60.49
  -7   1  -3 1131.89   61.29
   7  -1  -3 1204.88   60.89
  -7   1  -3 1088.69   61.49
   7   1   3 1251.57   59.59
  -7  -1   3 1116.29   58.39
  -7  -1   3 1046.90   59.39
   7  -1  -3 1186.78   59.09
   7   1   3 1215.48   59.89
  -7   1  -3 1091.49   59.99
   7  -1  -3 1248.38   60.49
   7   1   3 1193.78   59.49
   7  -1   5  509.75   29.50
   7  -1   5  535.55   31.70
  -7   1   5  517.55   28.10
   7   1  -5  518.65   30.40
   7  -1   5  541.35   30.20
  -7   1   5  522.65   29.80
  -7   1   5  560.94   29.90
  -7  -1  -5  519.45   30.90
  -7  -1  -5  548.95   29.40
  -7   1   5  522.85   29.90
   7   1  -5  541.05   30.10
  -7  -1  -5  578.74   28.40
  -7  -1  -5  552.54   31.60
   7  -1   5  541.55   30.70
  -7  -1  -5  488.75   28.90
   7   1  -5  535.25   29.80
   7  -1   5  533.95   30.30
   7   1  -5  542.65   29.60
   7   1  -5  545.15   30.90
  -7   1   5  532.75   30.80
  -7   1  -5  498.15   29.60
  -7   1  -5  552.34   31.80
  -7  -1   5  563.34   29.70
  -7  -1   5  544.95   29.00
  -7  -1   5  546.25   30.50
   7  -1  -5  500.65   30.00
   7  -1  -5  524.05   29.60
   7  -1  -5  500.45   29.50
  -7   1  -5  526.75   29.40
   7   1   5  510.25   29.30
   7   1   5  493.95   29.70
  -7   1  -5  530.85   30.70
   7   1   5  495.25   30.60
   7  -1  -5  508.85   29.90
   7   1   5  586.04   30.00
   7   1   5  585.44   32.00
   7  -1  -5  535.45   30.90
  -7  -1   5  567.14   31.00
  -7  -1   5  542.25   29.60
   7  -1  -5  482.25   30.60
  -7  -1  -7  594.74   33.80
  -7  -1  -7  639.44   32.90
   7   1  -7  548.75   34.30
   7  -1   7  565.54   34.20
  -7  -1  -7  638.64   36.20
  -7   1   7  620.94   35.20
  -7   1   7  620.94   34.20
   7   1  -7  577.74   34.90
   7   1  -7  567.24   33.90
   7  -1   7  569.04   33.80
   7   1  -7  576.74   33.60
   7  -1   7  557.94   35.70
  -7  -1  -7  627.04   35.30
  -7  -1  -7  632.24   33.70
  -7  -1  -7  619.34   33.50
  -7   1   7  594.54   35.40
   7   1  -7  609.64   35.20
   7   1  -7  564.14   33.70
  -7   1   7  648.34   34.10
   7  -1   7  584.14   36.10
   7  -1  -7  616.64   35.40
  -7   1  -7  566.84   32.50
   7   1   7  605.64   35.00
  -7  -1   7  578.44   33.80
  -7  -1   7  558.44   34.70
   7  -1  -7  622.74   34.50
  -7  -1   7  585.64   32.00
  -7  -1   7  571.44   33.60
   7  -1  -7  650.53   33.70
  -7   1  -7  575.34   35.70
   7  -1  -7  586.24   35.00
  -7   1  -7  582.84   33.80
   7   1   7  611.64   35.00
   7  -1  -7  608.74   34.00
  -7   1  -7  608.84   34.90
  -7  -1   7  584.94   34.30
   7   1   7  640.74   34.20
   7   1   7  641.14   36.50
  -7   1  -7  581.84   33.60
  -7   1  -7  577.44   34.20
  -7  -1   7  596.94   34.40
   7  -1  -7  612.84   34.30
   7   1   7  625.64   34.20
  -7  -1  -9  555.94   33.60
  -7   1   9  619.34   33.20
  -7   1   9  588.34   34.80
  -7   1   9  599.64   34.40
   7   1  -9  589.44   37.70
  -7  -1  -9  552.24   35.90
  -7   1   9  623.74   37.90
   7   1  -9  572.04   34.00
  -7  -1  -9  577.64   33.10
   7   1  -9  612.94   34.00
   7   1  -9  586.84   34.80
   7  -1   9  601.24   35.00
  -7  -1  -9  592.24   34.20
   7  -1   9  531.65   33.90
   7  -1   9  574.14   34.40
  -7   1   9  585.64   34.30
  -7  -1  -9  626.24   35.70
   7  -1   9  580.94   34.70
   7   1  -9  583.04   34.50
  -7  -1  -9  576.14   33.70
  -7   1   9  607.74   34.00
   7  -1  -9  618.04   34.90
  -7  -1   9  607.74   34.50
  -7   1  -9  584.74   34.50
   7  -1  -9  617.64   34.90
  -7   1  -9  585.94   34.90
  -7   1  -9  575.74   34.00
  -7  -1   9  585.64   34.40
   7   1   9  556.04   34.70
  -7  -1   9  555.44   35.00
   7  -1  -9  592.94   34.30
   7   1   9  561.94   34.30
  -7   1  -9  595.34   33.20
  -7   1  -9  559.24   33.90
  -7  -1   9  600.94   34.30
   7   1   9  580.04   34.10
   7  -1  -9  568.94   33.20
  -7  -1   9  572.14   34.40
   7  -1  -9  607.24   38.00
  -7   1  -9  604.64   36.60
  -7  -1   9  596.94   32.70
   7   1   9  595.24   34.10
   7  -1  -9  624.24   38.20
  -7  -1 -11  822.92   48.20
  -7  -1 -11  770.82   49.20
   7   1 -11  919.11   49.90
  -7   1  11  832.12   49.00
   7  -1  11  869.11   51.39
   7   1 -11  849.22   47.90
  -7   1  11  818.72   47.90
  -7  -1 -11  797.42   48.20
  -7  -1 -11  818.32   48.00
   7   1 -11  906.81   50.59
  -7   1  11  854.71   47.70
  -7  -1 -11  893.31   49.70
   7  -1  11  827.52   49.40
   7   1 -11  879.31   49.30
  -7   1 -11  922.81   49.80
   7  -1 -11  849.12   49.10
  -7  -1  11  835.52   49.00
   7   1  11  829.22   49.10
  -7  -1  11  880.01   48.90
   7   1  11  863.31   51.59
  -7   1 -11  867.71   48.70
  -7   1 -11  870.21   49.00
   7  -1 -11  865.51   47.40
   7  -1 -11  840.92   49.20
  -7  -1  11  889.21   47.40
   7   1  11  852.61   48.60
  -7   1 -11  881.11   49.99
   7  -1 -11  880.31   50.49
   7  -1  13  395.06   27.40
  -7   1  13  392.16   26.90
  -7   1  13  410.16   25.80
   7   1 -13  397.96   27.10
  -7  -1 -13  392.06   26.20
  -7  -1 -13  373.56   25.60
   7  -1  13  405.86   29.20
  -7  -1 -13  375.96   25.80
   7   1 -13  427.86   28.50
   7   1 -13  420.56   27.50
  -7  -1 -13  410.06   27.90
  -7   1  13  411.96   25.90
   7   1 -13  400.16   25.40
  -7   1 -13  402.36   25.80
  -7   1 -13  410.36   26.70
   7  -1 -13  396.56   27.10
   7  -1 -13  408.76   25.00
   7   1  13  398.66   27.20
  -7  -1  13  391.16   26.60
  -7   1 -13  413.76   26.60
  -7   1 -13  443.46   27.90
  -7  -1  13  420.16   25.70
  -7  -1  13  412.76   27.20
   7  -1 -13  403.16   28.00
   7   1  13  355.66   28.70
   7  -1 -13  400.16   26.90
  -7  -1 -15   28.10    6.90
  -7   1  15   23.90    7.30
  -7   1  15   25.50    7.30
  -7  -1 -15   26.10    7.00
   7   1 -15   30.50    8.30
   7  -1  15   23.90    7.60
   7   1 -15   36.20    8.30
   7  -1  15   36.70    9.00
  -7   1  15   30.00    6.90
   7   1 -15   52.09    9.50
  -7  -1 -15   26.40    7.40
   7  -1 -15   24.30    7.90
  -7  -1  15   31.40    6.90
   7  -1 -15   28.00    7.70
   7  -1 -15   28.50    5.70
  -7  -1  15   22.90    7.40
  -7  -1  15   13.40    5.20
   7   1  15   25.10    7.30
   7   1  15   14.80    7.70
  -7   1 -15   42.10    8.10
  -7   1 -15   34.10    8.30
  -7   1 -15   36.30    8.00
   7  -1 -15   31.20    7.90
  -7  -1 -17  271.47   19.70
  -7   1  17  211.48   18.30
   7  -1  17  194.58   21.10
   7   1 -17  200.08   19.00
  -7  -1 -17  221.28   20.10
   7   1 -17  229.38   20.90
  -7  -1 -17  225.38   18.80
   7   1 -17  227.58   19.80
  -7   1  17  245.28   20.50
   7  -1  17  177.08   18.40
   7  -1 -17  220.18   19.20
  -7   1 -17  233.38   19.10
  -7   1 -17  217.38   18.80
   7   1  17  216.98   19.80
   7  -1 -17  230.48   20.40
  -7   1 -17  209.38   19.40
   7  -1 -17  234.98   19.90
  -7  -1  17  200.38   19.20
  -7  -1  17  239.88   18.50
   7   1  17  205.08   21.60
   7   1 -19  607.84   43.20
   7  -1  19  616.84   44.50
  -7   1  19  668.03   43.00
   7   1 -19  607.64   41.70
  -7  -1 -19  654.83   41.10
  -7  -1 -19  674.93   43.20
   7   1 -19  672.73   42.60
   7  -1  19  621.74   42.70
  -7  -1 -19  619.94   40.90
  -7   1  19  662.93   41.30
  -7   1 -19  602.84   40.80
   7   1  19  616.04   42.50
   7  -1 -19  658.53   44.00
  -7   1 -19  609.94   41.00
  -7   1 -19  622.04   42.10
  -7  -1  19  612.04   42.00
   7  -1 -19  590.74   41.70
   7   1  19  647.84   45.50
   7  -1 -19  649.93   41.90
  -7  -1  19  606.84   40.10
   7  -1  21  292.27   25.90
  -7  -1 -21  254.67   23.50
   7   1 -21  251.47   25.10
  -7   1  21  270.17   24.60
  -7   1  21  284.97   23.70
   7   1 -21  261.77   23.90
   7   1 -21  248.88   23.70
   7  -1  21  259.57   26.40
  -7  -1 -21  271.17   22.80
  -7   1 -21  279.67   24.40
   7  -1 -21  274.87   23.90
  -7  -1  21  256.17   24.40
  -7   1 -21  255.97   22.30
  -7  -1  21  271.07   22.80
   7  -1 -21  241.18   23.40
   7   1  21  279.97   26.90
   7   1  21  249.58   24.50
   7  -1 -21  310.37   26.80
  -7   1 -21  251.87   22.90
   7   1 -23  138.39   17.30
  -7   1  23   98.09   16.20
  -7   1  23  148.09   19.00
  -7  -1 -23  140.19   16.40
   7  -1  23  147.19   20.70
   7   1 -23  132.89   19.40
  -7  -1 -23  115.39   18.10
   7  -1  23  146.99   22.50
   7   1 -23  124.89   20.00
  -7  -1 -23  142.19   16.90
  -7  -1  23  137.89   17.50
   7  -1 -23  130.69   21.10
   7  -1 -23  111.19   17.50
  -7  -1  23  141.99   18.20
   7   1  23  112.29   18.70
   7  -1 -23  161.28   18.20
  -7   1 -23  136.89   22.30
   7   1  23  114.69   21.00
  -7   1 -23  128.19   18.70
  -7   1  25    2.80    7.40
   7   1 -25    4.90    6.70
  -7   1  25   -6.30    7.40
   7  -1  25   12.20   10.70
   7   1 -25    8.50    8.30
  -7  -1 -25   10.80    8.40
  -7  -1 -25    0.60    6.90
   7  -1  25   10.30   10.00
  -7  -1 -25    6.90    6.70
   7   1 -25   -4.80    7.30
   7  -1 -25    1.70    7.50
   7   1  25   10.00    9.10
  -7   1 -25    0.60    6.10
  -7   1 -25   -7.60    6.70
   7   1  25   20.60   10.60
  -7   1 -25   -8.90    5.80
  -7  -1  25    9.60    7.40
   7  -1 -25    7.60    7.00
  -7  -1  25   11.60    9.60
   7  -1 -25   11.20    8.40
   7   1 -27    2.00    8.00
  -7  -1 -27   13.50    9.40
   7   1 -27    2.00    8.30
   7   1 -27   19.20   10.60
  -7   1  27    0.70    6.20
   7  -1  27   25.70   11.20
  -7  -1 -27    6.70    7.80
  -7   1  27   15.90    9.60
  -7  -1 -27   15.20    8.90
   7  -1  27   10.50   10.60
   7  -1 -27    8.10    7.50
  -7   1 -27   12.00    9.30
   7   1  27    4.90    9.60
  -7   1 -27   12.70    7.30
  -7  -1  27    3.90    9.80
   7  -1 -27    2.20    6.90
  -7  -1  27   15.20   10.50
  -7   1 -27    9.70    7.40
   7   1  27   -2.80    8.80
   7  -1 -27   10.70    8.60
   7   1 -29    9.30    9.70
  -7  -1 -29   -6.60    7.90
   7  -1  29  -17.60    7.40
  -7  -1 -29    8.30    8.10
   7  -1  29   13.60   12.70
  -7   1  29   11.50   10.60
  -7   1  29   -0.80   10.20
  -7  -1 -29   -5.30    7.60
   7   1 -29   20.70   10.10
   7   1 -29    3.90    8.00
  -7   1 -29    3.20    8.00
   7  -1 -29   -0.40    7.80
  -7   1 -29    5.30    5.90
  -7  -1  29  -17.20    7.60
   7  -1 -29   -9.80    7.50
  -7  -1  29    1.80    7.40
  -7   1 -29   18.70    9.50
   7   1  29   -4.10   10.30
   7   1  29   -5.50   10.50
   7  -1 -29    2.00    7.50
   7  -1 -29    9.80    8.40
  -7   1  31   27.50   13.90
   7  -1  31  -10.40   11.90
   7   1 -31   34.30   13.70
  -7  -1 -31   26.50   11.60
  -7  -1 -31   21.20   12.30
  -7   1  31   21.10   12.40
   7   1 -31   36.60   13.00
  -7  -1 -31    9.40   10.30
   7  -1  31   17.30   13.70
   7   1 -31   10.90    9.40
   7  -1 -31    8.10    9.90
   7   1  31   27.90   13.90
   7   1  31   15.10   12.00
   7  -1 -31   16.30    9.60
  -7   1 -31    3.80    8.80
   7  -1 -31   23.70   10.50
  -7   1 -31   18.40   11.10
  -7  -1  31    6.90   12.70
  -7   1 -31    8.20    8.10
  -7  -1  31   -3.00   10.10
   9  -1   1 2228.98  117.79
   9  -1   1 2276.87  119.09
   9  -1   1 2244.18  119.39
   9  -1   1 2238.58  117.49
   9   1  -1 2107.39  117.99
   9   1  -1 2209.88  118.69
  -9  -1  -1 2511.45  121.59
   9   1  -1 2272.07  119.09
  -9   1   1 2389.56  118.99
   9  -1   1 2202.18  118.39
   9   1  -1 2149.19  118.39
   9   1  -1 2196.68  118.49
  -9  -1  -1 2414.66  118.19
   9  -1   1 2295.97  120.09
  -9  -1  -1 2404.66  117.89
   9   1  -1 2272.57  119.59
  -9   1   1 2386.86  119.19
  -9   1   1 2416.06  118.09
  -9  -1  -1 2420.16  119.99
  -9  -1  -1 2348.57  117.59
  -9  -1  -1 2415.06  119.69
   9   1  -1 2165.18  120.09
   9   1  -1 2191.48  120.99
   9  -1   1 2328.97  120.99
  -9   1   1 2322.67  119.69
  -9   1   1 2431.26  118.99
  -9   1   1 2356.66  118.49
   9  -1  -1 2397.96  118.69
   9  -1  -1 2361.16  119.19
   9  -1  -1 2362.86  119.19
  -9  -1   1 2218.58  117.99
  -9   1  -1 2243.18  118.79
  -9  -1   1 2250.67  121.29
  -9  -1   1 2179.48  119.69
   9   1   1 2575.34  121.39
   9  -1  -1 2396.96  119.59
  -9   1  -1 2195.88  117.39
  -9   1  -1 2183.58  118.19
   9   1   1 2387.26  119.99
   9   1   1 2460.35  119.59
   9   1   1 2410.96  118.49
   9  -1  -1 2418.56  121.39
   9  -1  -1 2435.26  120.69
   9  -1  -1 2411.56  118.99
  -9   1  -1 2298.37  121.19
  -9   1  -1 2248.77  117.69
  -9  -1   1 2222.78  118.59
  -9  -1   1 2194.48  118.69
   9   1   1 2477.65  118.09
  -9  -1   1 2099.59  117.69
   9   1   1 2456.15  118.39
  -9   1  -1 2269.67  119.99
  -9  -1  -3  586.24   31.50
  -9   1   3  610.54   33.60
   9  -1   3  555.84   32.30
  -9  -1  -3  623.14   34.60
   9   1  -3  582.74   33.30
   9   1  -3  555.14   32.40
   9  -1   3  621.14   34.80
   9   1  -3  597.54   32.20
   9  -1   3  582.34   34.30
  -9  -1  -3  588.74   32.90
  -9  -1  -3  596.44   34.60
  -9   1   3  603.04   32.60
  -9   1   3  598.54   32.00
   9  -1   3  577.54   31.30
  -9   1   3  609.84   32.80
   9   1  -3  592.94   31.40
  -9  -1  -3  594.34   31.90
   9  -1   3  584.74   33.00
   9   1  -3  587.94   35.00
  -9   1   3  611.74   34.20
   9   1  -3  596.64   34.10
   9   1  -3  621.94   32.60
   9  -1  -3  611.04   31.90
   9  -1  -3  606.14   32.60
  -9   1  -3  560.04   34.30
  -9  -1   3  583.14   32.10
   9   1   3  638.34   32.10
   9   1   3  612.64   32.00
  -9  -1   3  553.44   33.80
   9   1   3  627.94   34.70
   9   1   3  645.54   32.70
   9  -1  -3  619.74   33.20
  -9  -1   3  599.64   32.40
  -9   1  -3  601.94   34.60
   9  -1  -3  615.74   33.50
   9  -1  -3  614.34   33.30
   9   1   3  612.64   34.70
  -9  -1   3  602.04   33.80
  -9  -1   3  590.44   31.40
  -9  -1   3  581.94   32.90
   9  -1  -3  607.84   34.30
  -9   1  -3  593.74   32.70
  -9   1  -3  560.84   32.00
  -9  -1   3  587.64   32.10
  -9   1  -3  572.14   33.00
  -9   1   5 1649.13   87.89
   9   1  -5 1702.53   89.39
   9   1  -5 1722.93   87.39
  -9  -1  -5 1518.05   84.89
  -9   1   5 1637.44   87.29
  -9   1   5 1553.04   88.29
  -9  -1  -5 1542.65   86.39
  -9   1   5 1625.14   87.19
   9   1  -5 1672.93   88.59
   9  -1   5 1754.92   87.29
  -9  -1  -5 1511.45   89.19
  -9   1   5 1620.94   85.49
  -9  -1  -5 1594.54   88.99
  -9  -1  -5 1474.85   85.99
   9  -1   5 1827.72   90.09
   9  -1   5 1774.82   87.99
  -9  -1  -5 1544.35   86.69
   9  -1   5 1705.83   89.79
   9  -1   5 1789.72   89.09
   9   1  -5 1861.61   88.79
  -9   1   5 1656.33   85.79
   9   1  -5 1686.03   87.09
   9   1  -5 1837.62   89.09
   9   1   5 1557.44   89.39
   9   1   5 1621.04   88.99
  -9  -1   5 1706.33   86.99
  -9  -1   5 1732.93   84.79
  -9   1  -5 1859.61   89.49
   9   1   5 1517.95   86.59
   9  -1  -5 1610.94   87.29
  -9  -1   5 1749.43   86.49
  -9   1  -5 1693.73   89.59
   9   1   5 1505.55   87.29
  -9  -1   5 1769.02   88.79
   9  -1  -5 1665.63   88.69
   9   1   5 1578.64   87.09
   9  -1  -5 1569.24   87.39
  -9   1  -5 1767.02   86.89
  -9  -1   5 1690.93   88.29
  -9   1  -5 1769.72   87.39
  -9   1  -5 1812.22   85.09
   9  -1  -5 1584.04   87.19
  -9  -1   5 1789.72   87.19
   9  -1  -5 1610.44   88.59
   9  -1   7  208.68   16.00
   9   1  -7  181.68   16.00
  -9   1   7  256.07   16.20
  -9  -1  -7  273.27   14.40
   9   1  -7  231.38   15.90
   9   1  -7  188.48   15.70
   9  -1   7  197.58   15.30
  -9   1   7  268.07   14.20
  -9  -1  -7  247.08   15.40
   9  -1   7  213.48   16.00
  -9  -1  -7  273.07   18.30
  -9  -1  -7  279.87   15.60
   9   1  -7  238.88   17.10
   9  -1   7  228.98   18.00
   9   1  -7  237.68   15.70
  -9   1   7  277.67   17.70
   9  -1   7  218.48   16.50
  -9   1   7  249.28   16.40
  -9  -1  -7  274.17   17.90
   9   1  -7  212.58   15.60
   9   1   7  258.67   16.50
   9   1   7  262.67   17.40
   9   1   7  261.57   15.80
  -9  -1   7  238.78   15.60
   9  -1  -7  260.17   16.70
  -9   1  -7  221.08   16.70
  -9   1  -7  202.88   17.30
  -9   1  -7  217.88   13.90
   9  -1  -7  269.67   17.30
  -9   1  -7  197.88   15.00
  -9  -1   7  248.68   16.70
  -9  -1   7  225.08   14.60
   9  -1  -7  256.77   16.50
   9  -1  -7  270.77   17.70
   9   1   7  245.38   16.10
   9  -1  -7  238.88   15.80
  -9   1  -7  204.28   15.40
   9   1   7  249.97   18.30
   9  -1  -7  279.17   17.90
  -9  -1   7  244.48   13.50
  -9  -1   7  253.37   16.00
  -9  -1   7  209.58   16.50
   9   1  -9  830.02   48.80
   9   1  -9  853.71   47.20
   9   1  -9  844.02   47.60
   9  -1   9  817.02   47.90
  -9   1   9  843.52   47.80
  -9  -1  -9  862.71   51.39
   9   1  -9  898.81   48.70
  -9  -1  -9  833.92   47.30
  -9   1   9  848.42   47.40
   9  -1   9  850.31   50.19
   9  -1   9  831.92   48.20
   9  -1   9  852.11   47.90
  -9  -1  -9  838.62   45.70
  -9  -1  -9  804.12   46.60
  -9  -1  -9  866.61   46.80
  -9   1   9  846.22   47.40
  -9   1  -9  843.92   47.80
  -9   1  -9  848.32   48.50
  -9  -1   9  836.92   47.10
   9   1   9  856.21   47.80
  -9   1  -9  833.42   47.10
   9   1   9  823.72   50.39
   9   1   9  805.82   47.00
   9  -1  -9  881.11   50.59
   9   1   9  774.52   49.70
  -9  -1   9  918.91   48.30
  -9   1  -9  836.52   46.90
   9  -1  -9  854.41   49.00
  -9  -1   9  848.82   47.70
  -9  -1   9  813.52   44.90
   9  -1  -9  838.82   46.60
  -9   1  -9  864.51   45.70
   9   1   9  827.02   47.30
  -9  -1 -11  380.46   27.20
  -9  -1 -11  394.46   26.60
  -9   1  11  410.16   27.20
  -9  -1 -11  399.86   28.70
   9  -1  11  424.46   30.50
  -9   1  11  430.86   26.20
  -9  -1 -11  381.26   25.90
   9  -1  11  432.46   28.50
  -9   1  11  440.46   28.20
   9   1 -11  500.35   30.10
   9   1 -11  489.25   28.70
   9   1 -11  532.85   29.70
   9   1 -11  488.05   27.60
  -9  -1 -11  410.86   26.90
   9  -1 -11  410.36   28.10
  -9   1 -11  491.45   28.00
   9   1  11  395.86   30.40
   9   1  11  414.06   28.00
  -9   1 -11  505.25   29.70
  -9   1 -11  476.45   28.50
  -9  -1  11  494.25   29.00
   9  -1 -11  399.46   26.30
   9  -1 -11  413.26   28.00
  -9  -1  11  528.45   29.00
   9  -1 -11  384.56   28.60
  -9   1 -11  465.05   26.50
  -9   1  13  131.79   13.00
   9   1 -13  141.39   13.20
   9   1 -13  147.09   14.50
  -9  -1 -13  142.69   14.00
   9  -1  13  116.79   13.20
   9  -1  13  125.59   14.90
  -9  -1 -13  126.29   12.30
  -9  -1 -13  132.09   11.70
  -9  -1 -13  118.39   11.80
  -9   1  13  129.39   11.50
   9   1 -13  143.59   13.70
   9  -1 -13  113.19   12.30
   9  -1 -13  148.09   11.70
  -9  -1  13  142.19   13.00
   9  -1 -13  139.29   12.90
  -9   1 -13  164.88   13.80
   9   1  13  118.29   15.00
  -9  -1  13  143.49   11.40
   9  -1 -13  147.29   14.50
  -9  -1  13  152.98   13.60
  -9   1 -13  136.49   11.50
   9   1  13  124.89   13.10
  -9   1 -13  131.59   12.60
  -9   1 -13  146.69   13.80
  -9   1  15    5.90    4.80
   9  -1  15   10.40    6.10
  -9  -1 -15   12.00    6.00
   9   1 -15    9.40    6.10
   9   1 -15    5.20    5.20
  -9  -1 -15    9.70    5.10
   9  -1  15    4.30    5.60
   9   1 -15    4.10    4.90
  -9  -1 -15   13.60    5.50
  -9   1  15    5.40    4.00
  -9   1  15    8.30    4.80
   9  -1 -15    8.30    5.20
  -9  -1  15    1.30    3.80
  -9  -1  15   -4.10    4.50
  -9   1 -15    4.10    4.70
  -9   1 -15    2.30    4.60
   9   1  15    5.00    5.50
   9  -1 -15    8.60    5.70
   9   1  15    0.00    5.30
   9  -1 -15   12.60    5.20
  -9  -1  15    4.50    5.00
  -9   1 -15   10.00    5.30
   9  -1  17   69.29   14.30
  -9   1  17   75.09   11.10
  -9   1  17   87.89   10.40
  -9  -1 -17   84.09   12.20
   9   1 -17   87.79   13.50
  -9  -1 -17   76.09   13.20
   9   1 -17   76.89   13.70
   9   1 -17   94.69   12.00
  -9  -1 -17   77.59   12.10
  -9   1  17   76.39   12.70
   9  -1  17   90.59   14.50
   9  -1 -17   68.79   11.80
   9   1  17   81.49   13.40
  -9   1 -17   92.89   14.00
  -9   1 -17  102.59   12.20
  -9  -1  17   79.99   12.40
   9  -1 -17   76.19   13.10
  -9  -1  17   86.79   10.10
  -9   1 -17   89.39   11.20
  -9  -1  17   62.29   11.90
   9   1  17   72.09   14.60
   9  -1 -17   86.09   13.50
  -9   1  19  264.57   21.80
   9   1 -19  267.07   23.30
  -9  -1 -19  245.38   23.30
   9  -1  19  270.67   26.20
  -9  -1 -19  328.37   23.60
   9   1 -19  274.17   23.60
   9  -1  19  260.67   24.00
  -9   1  19  285.37   24.20
  -9  -1 -19  280.57   22.40
   9   1 -19  292.07   25.30
  -9   1 -19  279.17   22.80
  -9  -1  19  279.67   24.00
   9   1  19  264.57   26.20
  -9   1 -19  238.98   21.90
   9  -1 -19  242.28   22.70
   9   1  19  293.97   24.70
   9  -1 -19  263.87   23.10
  -9   1 -19  277.17   23.60
  -9  -1  19  271.17   21.30
   9  -1 -19  267.47   24.60
   9   1 -21  227.48   21.30
   9   1 -21  193.18   20.10
  -9  -1 -21  171.98   18.20
  -9   1  21  217.58   21.30
   9   1 -21  221.88   22.50
  -9   1  21  170.48   18.30
  -9  -1 -21  170.38   19.70
   9  -1  21  176.38   19.30
  -9   1 -21  179.58   18.80
   9  -1 -21  192.38   21.20
   9  -1 -21  180.08   19.70
   9   1  21  193.48   20.90
  -9   1 -21  210.38   20.50
  -9   1 -21  208.88   19.70
  -9  -1  21  175.38   17.70
   9  -1 -21  181.48   19.50
  -9  -1  21  148.09   19.00
  -9  -1 -23    9.80    8.30
  -9   1  23   10.00    7.20
   9  -1  23   19.00   10.70
   9   1 -23   15.00    8.50
  -9   1  23    6.60    6.80
  -9  -1 -23   27.30    9.20
   9   1 -23   13.30    8.30
   9  -1  23   42.10   13.70
   9   1 -23   25.00   10.10
  -9  -1 -23    9.90    7.50
  -9   1 -23   24.70    9.40
   9   1  23   24.20   11.80
   9  -1 -23    5.80    7.70
  -9   1 -23   38.40   12.50
  -9   1 -23   21.40    9.40
   9   1  23    7.60    9.00
   9  -1 -23    4.80    7.90
  -9  -1  23   35.20    9.90
  -9  -1  23   12.60    8.70
   9  -1 -23    6.70    9.30
  -9  -1 -25   39.80   10.60
  -9   1  25   39.30   12.70
  -9   1  25   12.10    8.90
  -9  -1 -25   14.70    8.80
   9  -1  25   21.50   10.90
   9   1 -25   24.90   11.50
  -9  -1 -25   23.40    9.80
   9  -1  25   26.50   12.80
   9   1 -25   29.50   11.60
   9   1 -25   23.50   10.00
   9   1  25   33.90   13.30
  -9   1 -25   18.90    9.70
   9   1  25   20.70   11.30
   9  -1 -25   31.00   10.70
  -9  -1  25   36.60   12.80
   9  -1 -25   15.80    9.10
  -9   1 -25   43.70   12.20
  -9   1 -25    6.30    6.70
   9  -1 -25   11.40    8.40
  -9  -1  25   36.60   10.80
   9   1 -27   98.79   17.10
  -9   1  27   78.69   16.10
   9   1 -27   96.59   19.20
   9  -1  27   84.59   18.70
  -9  -1 -27  109.59   18.00
  -9   1  27   79.09   17.50
  -9  -1 -27   83.69   15.50
  -9  -1 -27   69.69   15.30
   9  -1  27   69.49   18.00
   9   1 -27   81.29   17.30
  -9   1 -27   93.79   17.20
   9  -1 -27   83.69   17.10
  -9   1 -27   83.69   16.90
   9  -1 -27   79.39   15.60
   9   1  27   78.59   17.30
  -9  -1  27   86.89   17.90
  -9   1 -27  103.69   17.30
   9   1  27   69.79   19.40
   9  -1 -27   80.69   17.90
  -9  -1  27   83.09   15.80
  -9  -1 -29   -2.10    7.50
   9   1 -29   -3.80    6.50
   9   1 -29   -1.20    9.30
   9   1 -29   13.00   10.60
  -9  -1 -29    5.00    8.30
  -9  -1 -29   -9.60    6.30
   9  -1  29    2.80   10.20
   9  -1  29   16.30   11.90
  -9   1  29   -0.60   10.20
  -9   1 -29    1.10    8.30
  -9   1 -29    6.00    7.30
  -9  -1  29   17.90   12.10
   9  -1 -29   14.10    9.30
  -9  -1  29   -1.00    9.40
  -9   1 -29   -0.70    7.80
   9  -1 -29   23.80   20.00
   9   1  29   10.80   11.70
   9   1  29   19.20   12.10
  -9  -1 -31  -10.60    8.90
   9   1 -31    1.60    8.90
  -9   1  31   -3.30   10.90
   9   1 -31    4.00    9.90
  -9  -1 -31   -9.10    7.90
  -9   1  31    1.60   10.30
   9   1 -31    2.40    9.30
   9  -1  31   -6.70   10.90
   9  -1  31    4.30    9.70
  -9  -1 -31   -1.90    9.30
  -9   1 -31    6.90    8.50
   9  -1 -31   -1.70    8.10
  -9   1 -31   11.50    9.90
   9   1  31   -2.80   14.10
   9  -1 -31    1.00    9.30
  -9  -1  31   -3.90   10.00
  -9   1 -31   13.80    8.30
   9  -1 -31   19.30   13.10
  -9  -1  31    1.40   10.40
   9   1  31   12.80   12.70
  11  -1   1 1079.29   54.59
  11   1  -1 1030.60   55.49
 -11   1   1 1075.79   58.99
 -11   1   1 1090.49   56.29
 -11   1   1 1096.49   55.69
  11  -1   1 1019.80   55.19
 -11  -1  -1 1012.10   54.69
  11   1  -1 1021.90   55.29
  11  -1   1 1033.80   54.19
 -11  -1  -1 1041.20   56.79
 -11  -1  -1 1055.79   58.59
  11  -1   1 1074.99   57.19
  11  -1   1 1020.40   55.89
 -11   1   1 1082.69   56.89
  11   1  -1 1007.20   56.59
 -11  -1  -1 1074.69   56.69
  11   1  -1 1030.20   55.29
  11  -1   1 1051.19   57.69
  11   1  -1 1012.30   58.39
 -11   1   1 1086.29   55.19
 -11   1   1 1073.19   54.79
  11   1  -1  977.50   55.79
  11   1  -1 1029.90   55.79
  11   1  -1 1032.00   57.49
 -11  -1  -1 1028.40   54.19
 -11  -1  -1 1036.20   54.49
  11   1  -1 1040.40   54.89
  11   1   1 1044.40   55.29
 -11   1  -1  984.40   58.29
  11  -1  -1 1090.29   55.79
  11  -1  -1 1130.19   56.39
 -11  -1   1  988.80   54.39
  11  -1  -1 1089.09   56.79
 -11  -1   1 1014.60   58.49
  11  -1  -1 1117.39   55.49
  11   1   1 1141.39   58.79
  11   1   1 1037.50   56.89
 -11   1  -1 1028.70   56.59
 -11   1  -1 1048.60   55.49
 -11  -1   1  961.80   56.59
 -11   1  -1 1082.89   54.99
  11  -1  -1 1119.29   57.89
 -11  -1   1 1012.70   54.69
  11   1   1 1078.09   54.99
 -11  -1   1 1018.40   55.79
  11  -1  -1 1093.19   58.89
 -11   1  -1 1011.10   53.99
  11  -1  -1 1134.39   55.89
 -11   1  -1 1068.49   57.09
  11   1   1 1034.70   54.49
  11  -1  -1 1107.29   56.09
 -11  -1   1 1008.10   55.19
  11   1   1 1056.99   54.69
 -11   1   3  433.46   27.20
 -11  -1  -3  501.95   24.80
  11   1  -3  414.06   26.20
 -11   1   3  439.56   25.30
  11   1  -3  434.36   25.40
 -11   1   3  451.05   25.30
 -11  -1  -3  471.75   28.20
 -11  -1  -3  517.25   28.00
 -11   1   3  456.45   25.70
  11  -1   3  373.66   25.50
 -11  -1  -3  498.75   26.50
  11   1  -3  409.16   27.00
  11   1  -3  445.06   24.50
  11   1  -3  424.76   28.00
 -11   1   3  434.46   26.60
 -11   1   3  452.45   25.10
  11  -1   3  411.26   27.30
  11   1  -3  455.55   25.60
 -11  -1  -3  521.25   24.50
  11   1  -3  455.25   25.10
  11   1  -3  483.15   26.50
 -11  -1   3  417.86   26.90
  11   1   3  459.15   27.80
  11  -1  -3  476.05   28.80
  11   1   3  446.46   27.00
  11  -1  -3  474.95   26.20
  11  -1  -3  504.85   27.90
 -11  -1   3  479.15   24.70
  11   1   3  482.45   25.00
  11  -1  -3  479.05   26.50
 -11  -1   3  458.45   24.90
 -11  -1   3  429.36   24.90
 -11  -1   3  441.16   26.90
 -11   1  -3  412.66   27.50
 -11   1  -3  373.26   25.60
  11  -1  -3  489.35   25.20
  11  -1  -3  466.65   26.50
  11   1   3  486.45   27.90
 -11   1  -3  375.36   25.10
  11   1   3  471.45   25.60
 -11  -1   3  403.46   25.10
  11   1   3  479.15   24.90
  11  -1  -3  480.35   25.70
 -11  -1   3  436.86   25.70
  11  -1  -3  457.55   25.10
 -11   1  -3  377.56   24.60
 -11   1  -3  367.76   27.30
 -11   1   5 1439.96   82.49
  11  -1   5 1619.44   83.09
 -11  -1  -5 1418.96   79.99
 -11   1   5 1405.06   80.79
  11   1  -5 1642.14   83.29
  11   1  -5 1680.93   82.19
  11   1  -5 1670.93   82.59
  11  -1   5 1586.24   81.79
  11  -1   5 1625.24   84.09
 -11   1   5 1436.96   79.39
 -11   1   5 1423.76   80.79
 -11  -1  -5 1419.46   83.19
  11   1  -5 1594.34   80.59
  11   1  -5 1648.24   81.39
  11  -1   5 1628.64   81.19
 -11  -1  -5 1438.26   80.89
 -11   1   5 1434.76   79.29
 -11   1   5 1485.55   81.89
  11  -1  -5 1428.36   80.79
 -11  -1   5 1642.24   81.89
  11   1   5 1447.56   79.99
  11  -1  -5 1391.16   81.19
 -11  -1   5 1666.33   78.69
 -11   1  -5 1653.73   80.49
  11  -1  -5 1459.25   82.19
 -11   1  -5 1767.02   84.19
  11  -1  -5 1414.06   81.19
 -11   1  -5 1598.74   81.09
 -11  -1   5 1593.24   82.59
 -11   1  -5 1626.04   83.99
  11  -1  -5 1474.65   79.59
 -11  -1   5 1624.34   82.99
  11  -1  -5 1419.36   82.69
  11   1   5 1469.85   80.99
 -11   1  -5 1721.33   81.79
  11   1   5 1339.87   82.49
 -11  -1   5 1686.93   80.99
  11   1   5 1417.26   80.29
  11   1   5 1494.25   83.69
 -11  -1   5 1608.14   80.29
 -11  -1   5 1604.64   80.69
  11  -1   7 1200.58   71.19
 -11   1   7 1337.67   68.49
  11   1  -7 1286.57   70.89
  11  -1   7 1255.67   71.29
 -11   1   7 1372.86   71.79
 -11  -1  -7 1409.66   69.79
 -11   1   7 1316.97   70.79
 -11  -1  -7 1409.36   70.39
 -11  -1  -7 1320.17   75.99
 -11   1   7 1383.46   71.09
  11  -1   7 1239.88   73.69
  11  -1   7 1258.47   71.99
  11   1  -7 1270.27   72.09
  11  -1   7 1255.97   70.49
 -11  -1  -7 1359.06   69.99
  11   1  -7 1290.87   71.09
  11   1  -7 1327.57   75.09
  11   1  -7 1222.88   70.29
  11   1  -7 1320.07   74.29
 -11  -1  -7 1436.36   73.89
 -11  -1  -7 1358.36   68.09
  11  -1  -7 1378.76   70.99
  11  -1  -7 1367.76   71.49
 -11  -1   7 1272.67   69.19
 -11   1  -7 1318.67   72.69
 -11  -1   7 1266.27   70.39
  11   1   7 1319.27   72.49
 -11  -1   7 1301.77   74.49
  11   1   7 1389.16   71.49
  11  -1  -7 1337.07   72.49
 -11   1  -7 1268.57   69.99
  11   1   7 1363.26   70.49
  11   1   7 1352.96   71.09
  11  -1  -7 1412.66   73.39
 -11   1  -7 1251.37   67.99
  11  -1  -7 1353.96   70.89
 -11  -1   7 1271.97   71.79
 -11  -1   7 1276.97   70.29
 -11  -1   7 1309.27   67.49
 -11   1  -7 1267.37   70.39
  11   1   7 1424.26   77.49
 -11   1   9  737.43   42.80
 -11  -1  -9  704.03   40.30
 -11   1   9  742.13   43.20
 -11   1   9  737.63   40.20
  11   1  -9  791.52   43.10
 -11   1   9  754.12   43.00
 -11  -1  -9  716.03   42.10
  11   1  -9  795.22   45.00
 -11  -1  -9  767.52   41.90
  11  -1   9  746.83   43.90
 -11  -1  -9  724.33   44.50
  11   1  -9  780.62   44.30
  11  -1   9  736.73   45.80
  11   1   9  733.93   43.10
 -11   1  -9  792.32   44.80
  11  -1  -9  710.93   42.20
  11  -1  -9  719.93   43.50
  11   1   9  715.43   42.90
 -11  -1   9  795.92   42.80
 -11  -1   9  783.12   41.20
  11  -1  -9  765.62   43.40
  11  -1  -9  742.13   44.60
 -11  -1   9  770.42   44.70
 -11   1  -9  720.93   42.40
  11   1   9  717.53   45.80
 -11  -1   9  770.62   39.80
 -11   1  -9  757.32   40.40
  11   1 -11  808.12   48.00
  11   1 -11  854.81   49.00
 -11  -1 -11  830.72   45.50
 -11  -1 -11  826.32   49.50
 -11  -1 -11  860.31   46.80
 -11   1  11  849.12   45.40
 -11   1  11  752.62   47.70
 -11  -1 -11  789.22   46.60
  11  -1  11  793.52   50.79
  11   1 -11  790.02   49.20
 -11   1  11  854.01   48.20
  11  -1  11  832.02   48.60
  11   1  11  849.52   48.30
  11  -1 -11  872.01   48.60
  11  -1 -11  871.51   49.00
 -11  -1  11  865.71   48.60
  11  -1 -11  832.92   49.70
 -11   1 -11  810.82   49.10
  11   1  11  800.02   51.09
 -11  -1  11  805.82   47.60
 -11  -1  11  852.11   44.70
 -11   1 -11  814.52   48.00
 -11   1 -11  796.32   45.30
 -11   1 -11  831.72   47.10
 -11  -1 -13   57.09    8.70
  11   1 -13   64.99   10.50
 -11  -1 -13   49.40    7.70
 -11   1  13   65.39    9.90
  11   1 -13   70.29   11.30
  11  -1  13   59.49   10.30
  11  -1  13   38.70   10.40
 -11   1  13   76.59    7.70
 -11   1  13   53.79    8.90
 -11  -1 -13   58.39   10.50
  11   1 -13   74.59   10.80
 -11  -1 -13   58.59    9.20
  11   1  13   53.49    9.60
  11   1  13   54.39   11.60
 -11  -1  13   49.80    6.50
 -11   1 -13   58.19   10.50
 -11  -1  13   60.29    9.70
 -11   1 -13   65.29    9.20
  11  -1 -13   49.10    8.80
  11  -1 -13   47.20    9.30
  11  -1 -13   62.09    9.50
 -11   1 -13   51.79    7.90
 -11  -1  13   67.39   10.20
 -11   1 -13   59.09    9.60
  11  -1  15  188.08   18.00
  11  -1  15  184.78   19.40
 -11   1  15  196.98   15.20
  11   1 -15  172.88   18.20
  11   1 -15  189.68   17.40
 -11  -1 -15  195.18   18.50
  11   1 -15  200.18   18.20
 -11  -1 -15  185.88   16.50
 -11  -1 -15  199.28   15.60
 -11   1  15  206.68   18.00
 -11  -1 -15  202.98   16.40
 -11   1  15  202.28   16.70
 -11   1 -15  203.68   16.80
  11  -1 -15  197.58   17.30
 -11  -1  15  196.48   17.50
 -11   1 -15  203.98   17.50
  11   1  15  199.58   21.00
 -11   1 -15  227.38   19.20
 -11  -1  15  203.18   15.10
  11  -1 -15  190.18   18.20
  11   1  15  202.68   18.00
 -11  -1  15  197.18   17.60
  11  -1 -15  212.38   18.20
 -11   1 -15  181.08   15.20
 -11   1  17  145.09   13.70
 -11   1  17  151.88   15.90
 -11  -1 -17  137.99   13.90
 -11  -1 -17  138.69   15.10
 -11  -1 -17  152.68   16.60
  11   1 -17  151.78   15.70
  11  -1  17  183.48   19.50
  11   1 -17  164.18   16.50
 -11   1  17  151.88   14.50
  11   1 -17  117.49   17.30
  11  -1  17  131.19   15.80
 -11   1 -17  139.09   16.00
  11  -1 -17  141.39   15.30
 -11   1 -17  134.09   14.50
  11  -1 -17  141.59   16.70
  11   1  17  153.38   16.30
 -11  -1  17  130.29   15.20
 -11  -1  17  151.48   14.80
  11  -1 -17  112.49   14.40
 -11  -1  17  142.79   13.20
  11   1  17  154.18   18.50
 -11   1 -17  154.08   14.60
  11  -1  19  259.87   25.00
 -11   1  19  203.98   18.50
  11   1 -19  197.08   20.40
 -11  -1 -19  267.87   20.90
 -11   1  19  207.68   20.80
 -11  -1 -19  278.37   23.30
 -11  -1 -19  246.68   20.00
  11   1 -19  220.28   22.60
 -11   1  19  235.18   19.60
  11  -1  19  193.48   20.20
  11   1 -19  172.68   18.70
  11  -1 -19  255.07   21.70
 -11   1 -19  234.08   21.80
  11   1  19  208.78   20.50
  11   1  19  246.58   24.80
 -11   1 -19  223.78   20.20
  11  -1 -19  206.88   24.40
 -11  -1  19  232.98   19.90
 -11  -1  19  208.28   19.10
 -11   1 -19  197.78   19.00
 -11  -1  19  174.08   19.60
  11  -1 -19  236.08   21.50
 -11   1  21  325.27   26.00
  11   1 -21  350.16   30.40
  11   1 -21  344.07   28.70
 -11   1  21  315.27   28.10
 -11  -1 -21  342.47   27.10
  11  -1  21  351.86   30.00
 -11  -1 -21  348.37   30.00
  11  -1  21  349.67   31.90
  11   1 -21  367.96   33.20
  11  -1 -21  326.17   29.00
 -11  -1  21  348.97   25.50
  11   1  21  313.27   31.30
  11   1  21  333.37   29.30
  11  -1 -21  345.47   28.80
 -11  -1  21  326.27   28.20
 -11   1 -21  353.36   27.30
 -11   1 -21  333.67   27.30
 -11   1 -21  363.76   29.40
  11  -1 -21  366.86   29.20
  11  -1  23   59.09   16.30
 -11  -1 -23   44.60   11.00
  11   1 -23   54.19   13.00
 -11   1  23   71.99   15.00
  11   1 -23   33.00   11.70
 -11  -1 -23   71.89   15.40
 -11  -1 -23   72.59   15.30
  11   1 -23   43.10   12.00
 -11   1  23   53.39   10.90
  11  -1  23   68.39   15.30
  11  -1 -23   65.69   14.40
 -11  -1  23   62.29   11.90
  11  -1 -23   73.29   14.50
 -11   1 -23   50.89   11.60
 -11   1 -23   54.19   13.30
  11  -1 -23   60.69   13.90
  11   1  23   81.89   18.10
 -11   1 -23   61.99   12.80
  11   1  23   77.19   15.80
 -11  -1  23   75.59   15.60
  11   1 -25   16.70    9.40
 -11  -1 -25   27.90   10.30
  11  -1  25   33.10   10.70
  11   1 -25   19.40    8.60
  11   1 -25   -0.20    7.70
 -11  -1 -25   20.00    9.20
 -11  -1 -25   23.70   10.60
 -11   1  25   16.00    8.50
 -11   1  25    2.00    9.10
  11  -1  25    8.20   10.70
  11   1  25    5.40    9.50
  11   1  25   19.60   11.50
 -11   1 -25   -2.10    6.60
 -11  -1  25   12.60    8.60
  11  -1 -25   24.00   10.30
  11  -1 -25    8.40    8.40
 -11   1 -25   19.00    9.80
 -11  -1  25   15.20   10.20
  11  -1 -25    5.60    7.70
 -11   1 -25   16.20    8.10
 -11   1  27   74.59   17.00
  11  -1  27   98.99   18.80
 -11  -1 -27   79.39   15.20
 -11  -1 -27   37.40   13.30
  11   1 -27   73.89   16.00
 -11   1  27   81.99   14.20
  11   1 -27   94.99   20.20
 -11  -1 -27   63.79   14.90
  11   1 -27   93.99   18.00
  11  -1  27   58.09   18.20
  11  -1 -27   72.99   16.40
 -11  -1  27   86.99   16.00
 -11   1 -27   99.59   17.20
  11   1  27   53.19   18.10
  11   1  27   79.39   18.50
 -11  -1  27   92.69   18.40
  11  -1 -27   66.39   15.00
 -11   1 -27  104.59   17.10
  11  -1 -27   64.99   17.40
 -11   1 -27   66.19   15.70
  11  -1  29   41.20   16.30
  11   1 -29   48.20   13.60
 -11  -1 -29   24.60   11.00
 -11  -1 -29   25.60   11.70
 -11   1  29   12.10   10.70
 -11   1  29   35.80   14.10
 -11  -1 -29   33.70   10.90
  11  -1  29   45.10   16.60
  11  -1 -29   26.70   16.70
  11   1  29   21.80   13.60
 -11   1 -29   46.70   13.80
 -11  -1  29   40.40   14.60
  11   1  29   30.40   12.50
  11  -1 -29   25.80   10.30
 -11  -1  29   13.90   10.10
 -11   1 -29   44.40   13.60
 -11   1 -29   17.40   11.60
  11  -1  31   35.50   16.10
 -11   1  31   12.30   12.30
  11   1 -31   -8.80    9.30
 -11   1  31    5.70   10.70
 -11  -1 -31   22.70   11.50
 -11  -1 -31   32.70   14.60
 -11  -1 -31   29.10   11.30
  11  -1  31    7.80   13.00
  11   1 -31   24.10   10.90
 -11   1 -31   35.70   13.10
  11   1  31   12.00   15.10
  11  -1 -31   44.00   13.60
 -11   1 -31   20.70   11.60
  11  -1 -31   15.30   12.50
  11  -1 -31   17.30   10.40
 -11   1 -31   28.70   13.20
 -11  -1  31    5.60    9.40
  11   1  31   21.80   14.30
 -13   1   1  533.05   28.40
  13   1  -1  466.05   28.10
 -13  -1  -1  515.95   29.80
 -13  -1  -1  515.55   27.20
  13  -1   1  488.65   28.80
 -13  -1  -1  519.25   26.90
  13  -1   1  447.06   30.70
  13  -1   1  491.65   30.00
  13   1  -1  470.45   28.20
  13  -1   1  489.05   28.00
 -13  -1  -1  486.65   31.50
 -13   1   1  524.85   29.30
 -13  -1  -1  532.75   30.00
  13  -1   1  495.95   29.30
  13   1  -1  474.05   27.60
 -13   1   1  551.84   30.20
 -13   1   1  533.85   27.50
  13   1  -1  486.35   28.70
  13   1  -1  458.15   29.20
  13   1  -1  486.25   27.90
  13   1  -1  508.75   30.80
  13  -1   1  497.75   27.30
  13  -1   1  494.35   26.90
  13   1  -1  486.45   28.90
  13   1  -1  478.75   31.20
 -13   1   1  522.75   27.90
 -13   1   1  512.65   32.20
 -13  -1  -1  483.65   27.40
  13   1   1  535.95   27.80
  13  -1  -1  516.05   29.50
  13  -1  -1  513.95   28.50
  13   1   1  537.05   27.40
 -13   1  -1  491.55   26.70
 -13  -1   1  499.25   32.00
 -13   1  -1  511.35   31.80
 -13   1  -1  486.65   29.50
  13  -1  -1  516.25   28.20
  13  -1  -1  523.05   30.90
 -13  -1   1  478.35   28.70
 -13   1  -1  499.55   28.20
 -13  -1   1  507.05   28.00
 -13  -1   1  492.25   27.40
  13   1   1  550.54   29.90
  13   1   1  531.25   29.60
  13  -1  -1  481.45   31.40
  13   1   1  502.25   28.30
  13  -1  -1  520.05   28.70
  13   1   1  536.15   30.10
 -13  -1   1  481.45   29.80
  13  -1  -1  506.05   28.90
  13  -1  -1  508.75   29.20
  13   1   1  526.85   27.60
 -13  -1   1  480.85   27.00
 -13   1  -1  483.95   29.80
  13   1   1  522.05   31.40
 -13   1  -1  486.35   27.60
 -13  -1  -3 1856.71   95.59
 -13  -1  -3 1732.93   96.29
  13   1  -3 1798.02   95.49
 -13   1   3 1837.42   92.79
 -13  -1  -3 1849.61   91.49
  13   1  -3 1842.72   93.29
  13   1  -3 1835.12   96.79
 -13  -1  -3 1830.72   94.09
 -13  -1  -3 1807.02   91.89
  13  -1   3 1808.92   95.69
 -13   1   3 1749.12   92.59
 -13   1   3 1790.72   92.69
  13   1  -3 1791.42   93.09
  13   1  -3 1729.83   94.09
  13   1  -3 1737.13   92.09
 -13   1   3 1804.32   93.09
  13   1  -3 1735.83   92.49
  13  -1   3 1771.92   93.69
 -13   1   3 1769.32   94.59
 -13   1   3 1765.82   95.29
  13  -1   3 1762.32   91.29
  13  -1   3 1704.63   90.19
  13  -1   3 1713.13   95.59
  13   1  -3 1795.52   93.79
  13   1   3 1821.92   95.59
 -13   1  -3 1719.63   95.39
 -13   1  -3 1742.93   92.79
  13   1   3 1839.92   96.19
 -13   1  -3 1807.12   94.09
 -13  -1   3 1739.83   94.79
 -13  -1   3 1698.83   91.99
  13  -1  -3 1736.13   92.49
  13  -1  -3 1759.22   92.69
  13  -1  -3 1848.92   95.69
  13  -1  -3 1802.62   93.69
 -13  -1   3 1798.92   92.29
 -13  -1   3 1733.03   92.79
 -13  -1   3 1779.72   95.19
  13  -1  -3 1746.43   96.59
  13   1   3 1837.02   92.09
 -13   1  -3 1735.83   96.19
  13  -1  -3 1799.42   92.99
 -13  -1   3 1764.62   93.09
  13   1   3 1792.82   92.29
  13  -1  -3 1786.32   93.89
 -13   1  -3 1721.63   92.09
  13   1   3 1804.92   90.19
 -13  -1   3 1733.13   92.19
  13   1   3 1830.82   93.09
  13   1   3 1802.12   93.79
  13  -1  -3 1794.02   94.09
  13  -1   5  422.26   27.20
  13   1  -5  426.16   23.90
 -13   1   5  370.26   25.00
 -13   1   5  426.66   23.00
  13   1  -5  447.06   27.80
 -13  -1  -5  341.27   25.70
  13  -1   5  436.06   22.70
 -13   1   5  412.86   24.20
  13  -1   5  435.36   26.50
 -13   1   5  446.06   24.30
  13   1  -5  451.85   29.20
  13  -1   5  432.26   25.10
  13   1  -5  460.55   24.80
 -13  -1  -5  337.87   22.70
  13  -1   5  427.26   24.10
  13   1  -5  439.16   24.00
 -13  -1  -5  336.27   23.90
  13   1  -5  412.76   25.40
  13   1  -5  399.16   24.90
 -13  -1   5  429.76   23.70
  13   1   5  343.17   23.80
  13  -1  -5  424.56   23.20
 -13  -1   5  434.96   23.80
 -13   1  -5  421.86   27.00
 -13  -1   5  414.36   24.70
  13   1   5  334.67   23.10
 -13   1  -5  453.05   25.10
  13  -1  -5  400.06   25.30
  13  -1  -5  405.66   24.10
  13  -1  -5  369.36   24.40
  13   1   5  318.47   25.30
 -13  -1   5  399.26   27.60
  13   1   5  340.57   22.80
  13  -1  -5  350.96   25.90
 -13   1  -5  402.46   26.60
 -13  -1   5  442.96   23.70
 -13  -1   5  441.96   26.90
 -13   1  -5  447.26   23.60
  13  -1  -5  380.26   24.60
  13   1   5  350.96   26.20
 -13   1  -5  433.36   24.20
 -13  -1   5  427.56   22.10
 -13   1   7  489.45   26.00
  13   1  -7  426.46   29.00
 -13   1   7  553.14   32.40
 -13   1   7  500.85   28.30
 -13  -1  -7  512.75   26.90
 -13   1   7  489.45   25.90
 -13  -1  -7  506.15   24.30
  13   1  -7  410.36   27.20
  13  -1   7  451.55   31.10
  13  -1   7  410.46   27.40
 -13  -1  -7  466.45   27.00
  13   1  -7  441.36   28.00
 -13   1   7  476.65   28.00
  13   1  -7  438.66   29.60
  13  -1   7  437.86   28.60
 -13  -1  -7  494.65   30.90
 -13  -1  -7  494.95   28.00
 -13  -1   7  441.56   24.60
 -13   1  -7  458.35   24.40
  13  -1  -7  496.65   30.40
  13   1   7  483.35   28.90
  13   1   7  511.55   28.70
  13  -1  -7  486.05   30.00
 -13  -1   7  421.86   27.30
 -13   1  -7  432.06   26.90
  13   1   7  469.65   27.60
 -13  -1   7  447.46   29.20
 -13  -1   7  426.86   27.30
 -13  -1   7  438.86   26.50
  13   1   7  465.65   31.20
 -13   1  -7  465.25   27.90
 -13   1  -7  473.15   30.50
  13  -1  -7  514.65   29.90
  13  -1  -7  517.65   29.00
 -13   1   9  225.68   14.30
 -13   1   9  206.98   16.60
 -13   1   9  216.78   17.40
 -13  -1  -9  206.38   15.30
 -13  -1  -9  221.28   17.10
 -13  -1  -9  219.88   13.90
  13   1  -9  239.28   17.30
  13  -1   9  265.97   20.80
  13  -1   9  270.77   18.60
 -13  -1  -9  219.08   18.80
 -13  -1  -9  211.68   15.90
  13   1  -9  271.47   19.60
 -13   1   9  227.18   16.70
  13   1  -9  246.88   18.60
  13   1   9  216.68   17.10
 -13  -1   9  262.07   13.50
  13  -1  -9  220.58   18.50
 -13  -1   9  257.17   13.50
 -13  -1   9  243.28   18.00
 -13   1  -9  267.07   19.60
  13   1   9  211.18   19.50
 -13   1  -9  250.97   16.70
 -13   1  -9  255.57   16.40
 -13   1  -9  263.97   14.30
  13  -1  -9  220.08   17.20
 -13  -1   9  263.97   15.60
 -13  -1   9  257.77   17.30
 -13  -1   9  248.58   16.90
  13  -1  -9  196.88   17.30
 -13   1  11  147.89   10.90
  13  -1  11  152.78   14.10
 -13   1  11  153.68   10.70
  13  -1  11  146.39   15.70
 -13   1  11  165.38   13.80
  13   1 -11  171.68   14.20
  13   1 -11  174.68   15.00
 -13  -1 -11  146.99   11.00
 -13  -1 -11  138.99   12.20
 -13  -1 -11  153.78   12.20
 -13  -1 -11  137.39   14.50
  13   1 -11  173.28   15.60
 -13   1  11  118.29   12.90
  13  -1 -11  154.58   15.20
  13   1  11  140.29   16.20
  13  -1 -11  149.59   13.80
  13  -1 -11  149.09   14.00
 -13   1 -11  159.08   14.70
 -13  -1  11  157.58   13.40
  13   1  11  153.98   13.70
 -13   1 -11  152.78   12.70
 -13   1 -11  148.29   11.00
 -13  -1  11  170.38   14.60
 -13  -1  11  166.68   10.30
 -13  -1  11  183.58   11.90
 -13  -1 -13  429.76   27.80
 -13  -1 -13  441.06   28.90
 -13   1  13  449.36   26.80
 -13   1  13  438.16   30.30
  13   1 -13  508.05   33.20
  13  -1  13  461.55   34.40
  13   1 -13  466.45   30.90
  13   1 -13  472.85   31.70
 -13   1  13  455.25   30.50
  13  -1  13  519.25   32.20
 -13   1  13  448.56   27.40
 -13  -1 -13  432.86   32.10
  13  -1 -13  454.35   31.00
 -13  -1  13  479.35   31.30
  13  -1 -13  476.45   31.40
 -13   1 -13  500.85   32.50
  13   1  13  434.16   33.50
 -13  -1  13  482.15   30.70
  13   1  13  486.05   31.40
 -13  -1  13  475.55   27.90
  13  -1 -13  464.95   32.50
 -13   1 -13  455.35   28.10
 -13  -1  13  470.05   26.80
 -13   1 -13  489.25   29.80
 -13   1  15  196.58   14.80
  13   1 -15  180.38   18.60
  13   1 -15  163.68   17.30
 -13  -1 -15  193.88   15.00
  13  -1  15  197.38   18.40
 -13  -1 -15  176.68   15.50
 -13   1  15  194.98   17.00
 -13   1  15  226.58   18.30
  13   1 -15  187.28   17.30
  13  -1  15  173.48   19.20
 -13  -1 -15  195.58   18.30
  13  -1 -15  215.98   18.50
 -13  -1  15  243.98   18.70
 -13   1 -15  181.58   18.20
  13  -1 -15  178.98   17.30
  13  -1 -15  186.48   18.70
 -13  -1  15  211.28   14.50
  13   1  15  199.38   18.10
 -13   1 -15  168.48   15.70
 -13  -1  15  222.78   18.20
 -13   1 -15  162.18   14.30
 -13   1 -15  190.48   17.20
  13   1  15  225.58   21.80
  13   1 -17   87.19   14.90
  13  -1  17   67.49   13.00
 -13  -1 -17   69.89   11.20
 -13   1  17  101.69   10.40
  13   1 -17   90.89   14.00
 -13  -1 -17   65.29   12.70
 -13  -1 -17   90.49   13.10
  13   1 -17   82.79   13.50
 -13   1  17   80.89   12.40
 -13   1  17   81.19   12.80
  13  -1  17   74.79   15.10
  13  -1 -17   74.59   12.50
 -13   1 -17   75.09   13.20
 -13  -1  17   88.39   13.40
  13  -1 -17   67.99   12.20
  13   1  17   74.39   13.50
  13  -1 -17   63.69   13.30
 -13   1 -17   99.89   12.50
 -13  -1  17  106.59   13.10
 -13  -1  17   66.09    8.70
  13   1  17   59.69   14.50
 -13   1 -17   89.69   11.10
  13  -1  19  470.75   35.00
 -13  -1 -19  445.16   34.60
  13   1 -19  451.95   34.20
  13   1 -19  451.95   33.80
 -13   1  19  474.65   32.70
 -13  -1 -19  463.05   32.50
 -13   1  19  462.75   33.90
  13   1 -19  469.15   36.30
 -13  -1 -19  484.95   32.10
 -13  -1  19  440.06   32.50
  13  -1 -19  425.56   34.50
 -13   1 -19  460.95   32.10
  13   1  19  483.05   35.00
 -13  -1  19  459.25   29.80
 -13   1 -19  493.95   33.60
 -13   1 -19  447.76   34.40
  13  -1 -19  459.35   34.10
 -13  -1  19  433.76   33.20
 -13   1  21  172.58   16.50
  13  -1  21  202.98   20.40
 -13   1  21  197.28   18.20
  13  -1  21  192.58   22.40
  13   1 -21  141.69   18.60
  13   1 -21  165.18   20.70
  13   1 -21  174.78   19.40
 -13  -1 -21  185.98   21.10
 -13  -1 -21  165.78   17.90
 -13  -1 -21  148.19   21.60
 -13   1  21  173.38   19.70
 -13  -1  21  164.28   15.80
 -13   1 -21  165.18   18.10
  13   1  21  174.98   22.60
  13   1  21  175.38   20.40
 -13   1 -21  146.89   16.90
  13  -1 -21  154.68   18.40
 -13  -1  21  166.68   19.20
 -13   1 -21  161.28   19.50
  13  -1 -21  166.48   18.90
  13  -1 -21  158.08   20.20
  13  -1  23   27.20   11.00
 -13  -1 -23   28.30    9.20
 -13  -1 -23   20.40    9.10
 -13  -1 -23   15.60    8.20
 -13   1  23    6.70    7.30
 -13   1  23   29.80   11.50
  13   1 -23   14.40    7.30
  13   1 -23   12.60    9.00
  13  -1  23   20.40   10.30
  13   1 -23   25.20   10.70
  13   1  23   12.70    8.80
  13   1  23   20.10   11.00
 -13   1 -23   19.50    8.60
 -13  -1  23    9.70    6.70
 -13  -1  23   25.40   10.80
  13  -1 -23   23.00   10.80
  13  -1 -23   21.30    9.60
 -13   1 -23   21.50    8.70
 -13   1 -23   25.50    9.20
  13  -1 -23   14.60    7.50
 -13  -1 -25   50.09   14.00
  13   1 -25   38.60   12.70
  13   1 -25   62.79   14.80
 -13   1  25   49.20   13.70
  13  -1  25   72.39   19.30
 -13  -1 -25   64.69   13.30
  13  -1  25   63.89   15.80
 -13   1  25   45.00   11.40
  13   1 -25   52.99   15.40
 -13  -1 -25   77.39   14.60
 -13  -1  25   56.89   11.00
  13  -1 -25   42.20   12.20
  13   1  25   54.59   17.00
 -13   1 -25   73.89   14.50
 -13   1 -25   64.89   15.00
  13  -1 -25   70.99   16.50
  13   1  25   55.49   15.70
 -13  -1  25   51.49   13.80
 -13   1 -25   58.09   12.70
  13  -1 -25   56.89   13.70
  13   1 -27   53.99   15.70
 -13   1  27   16.80    9.60
 -13  -1 -27   33.20   13.10
 -13   1  27   57.59   15.20
 -13  -1 -27   28.00   10.70
  13  -1  27   25.60   12.90
  13   1 -27   61.89   14.70
  13  -1  27   40.30   16.30
 -13  -1 -27   35.00   10.90
  13   1 -27   12.90    9.40
 -13   1 -27   61.89   13.50
  13   1  27   29.60   13.90
 -13  -1  27   46.50   14.80
  13   1  27   23.40   13.40
  13  -1 -27   22.50    9.70
  13  -1 -27   32.80   11.10
 -13   1 -27   51.89   14.10
  13  -1 -27   45.00   14.80
 -13   1 -27   44.50   12.10
 -13  -1  27   20.80   10.20
  13   1 -29    3.00    7.70
  13   1 -29   -2.40    9.10
  13  -1  29    8.70   11.80
 -13  -1 -29    2.30    5.40
  13   1 -29   10.60   11.10
  13  -1  29   38.40   15.90
 -13   1  29    3.60    8.90
 -13  -1 -29    8.40    9.40
 -13  -1 -29   20.70    9.60
 -13  -1 -29    0.60    8.00
  13   1  29    8.00   13.30
  13  -1 -29   12.60    8.50
  13  -1 -29   37.00   14.50
 -13   1 -29    8.50   10.40
 -13   1 -29   -6.50    7.20
 -13  -1  29   -0.70    7.80
  13  -1 -29   -0.10   10.00
 -13  -1  29   24.90   13.30
 -13   1 -29    7.90    8.40
  13   1 -31   34.90   14.20
  13   1 -31   55.49   15.70
  13   1 -31   35.50   14.80
 -13   1  31   38.40   13.50
 -13  -1 -31   46.70   13.90
  13  -1  31   50.49   16.60
 -13  -1 -31   27.00   15.50
 -13  -1 -31   40.20   13.60
  13  -1  31   27.80   15.80
 -13   1  31   46.10   15.50
  13  -1 -31   60.79   15.40
  13  -1 -31   40.20   15.60
  13   1  31   36.50   16.40
 -13   1 -31   45.50   13.00
  13   1  31   64.89   17.20
 -13  -1  31   33.50   13.80
 -13  -1  31   18.10   10.70
  13  -1 -31   71.99   18.30
 -13   1 -31   34.40   12.00
 -13   1 -31   17.10   12.90
 -15   1   1  899.11   53.79
 -15  -1  -1  892.91   48.00
 -15  -1  -1  933.81   51.49
  15  -1   1  902.61   51.39
 -15  -1  -1  886.81   53.59
  15   1  -1  887.81   50.09
  15  -1   1  912.91   49.10
 -15   1   1  905.21   49.20
 -15   1   1  911.01   48.30
  15   1  -1  951.10   49.60
  15  -1   1  908.21   50.09
 -15   1   1  878.01   50.19
  15   1  -1  992.70   50.49
 -15   1   1  954.20   48.90
 -15  -1  -1  859.31   48.30
  15  -1   1  889.41   47.80
  15  -1   1  895.11   48.30
 -15   1   1  909.51   51.29
  15   1  -1  955.20   52.59
 -15  -1  -1  889.61   47.70
  15   1  -1  964.30   48.90
  15   1  -1  937.41   49.00
  15   1  -1  944.71   49.50
 -15   1  -1  920.61   49.20
 -15  -1   1  925.31   48.00
  15  -1  -1  908.11   49.50
 -15  -1   1  953.30   50.29
  15  -1  -1  915.31   50.09
 -15   1  -1  909.41   47.60
 -15  -1   1  932.01   48.30
  15   1   1  891.51   48.60
  15   1   1  947.61   52.49
 -15  -1   1  938.61   53.99
  15   1   1  871.51   49.30
 -15   1  -1  918.11   48.60
  15  -1  -1  933.21   49.99
 -15  -1   1  935.91   49.00
  15   1   1  831.02   48.40
  15   1   1  902.11   51.19
 -15  -1   1  914.31   51.49
  15  -1  -1  912.81   49.20
 -15   1  -1  864.81   51.19
  15  -1  -1  903.11   50.39
  15  -1  -1  908.41   52.29
 -15   1  -1  953.10   51.29
 -15   1  -1  930.51   53.89
  15   1   1  904.51   50.59
  15   1   1  868.41   48.20
 -15   1   3  655.03   34.50
  15  -1   3  581.24   34.90
 -15   1   3  641.84   34.00
  15  -1   3  605.34   37.00
 -15   1   3  643.24   34.00
  15   1  -3  591.14   33.60
 -15  -1  -3  631.14   36.80
  15  -1   3  578.94   31.40
 -15  -1  -3  663.63   32.70
 -15  -1  -3  641.64   33.00
 -15  -1  -3  576.94   37.80
  15   1  -3  576.94   34.40
 -15   1   3  624.34   36.30
  15   1  -3  553.84   34.10
  15   1  -3  593.74   36.90
 -15   1   3  654.13   34.50
  15   1  -3  547.55   33.50
  15  -1   3  575.04   32.40
  15  -1   3  553.84   33.70
  15   1  -3  587.54   36.60
  15   1   3  643.54   37.30
  15  -1  -3  661.93   34.30
 -15   1  -3  569.74   33.10
 -15   1  -3  592.44   36.70
 -15   1  -3  582.14   33.80
  15   1   3  652.03   31.50
  15  -1  -3  643.04   34.30
 -15  -1   3  593.24   33.70
  15  -1  -3  633.34   35.10
  15  -1  -3  643.14   34.40
 -15   1  -3  577.34   35.30
  15   1   3  618.14   35.30
 -15  -1   3  572.64   34.10
  15   1   3  635.44   34.60
 -15   1  -3  560.54   37.60
 -15  -1   3  563.34   33.00
  15   1   3  653.83   33.40
 -15  -1   3  565.54   36.00
  15  -1  -3  642.34   37.10
 -15  -1   3  569.74   33.30
  15  -1  -3  675.03   37.60
 -15   1   5  678.53   39.10
  15   1  -5  737.33   42.40
  15   1  -5  671.33   38.90
  15  -1   5  738.63   40.50
 -15   1   5  688.33   41.10
 -15   1   5  662.93   39.10
  15  -1   5  704.23   42.60
 -15  -1  -5  714.93   42.10
 -15   1   5  687.73   38.10
 -15  -1  -5  661.53   38.00
  15  -1   5  727.73   37.70
  15  -1   5  719.33   39.30
 -15  -1  -5  680.33   37.50
  15   1  -5  724.53   39.20
 -15  -1  -5  728.03   43.30
 -15   1   5  702.03   39.50
  15   1  -5  682.03   40.60
  15   1  -5  719.33   39.80
 -15  -1   5  723.63   37.50
  15  -1  -5  638.54   39.00
 -15  -1   5  718.33   41.60
 -15   1  -5  695.33   39.00
  15  -1  -5  650.13   38.20
  15  -1  -5  665.93   41.90
 -15  -1   5  756.82   40.20
  15   1   5  684.43   38.10
 -15  -1   5  708.33   38.80
 -15   1  -5  660.83   42.50
 -15  -1   5  728.23   38.70
 -15   1  -5  725.23   40.40
  15  -1  -5  690.43   40.10
 -15  -1   5  725.63   38.80
  15  -1  -5  678.73   40.60
 -15   1  -5  752.72   38.50
  15   1   5  673.53   38.70
  15   1   5  686.33   42.40
  15   1   5  697.03   39.70
  15   1  -7  623.34   39.60
  15  -1   7  621.24   41.20
  15  -1   7  629.44   36.30
 -15   1   7  659.53   35.80
 -15  -1  -7  716.33   42.00
 -15   1   7  674.73   36.10
 -15   1   7  705.73   38.40
 -15  -1  -7  743.93   39.10
 -15   1   7  670.33   39.90
  15   1  -7  645.44   40.50
  15   1  -7  622.34   38.20
 -15  -1  -7  689.13   37.00
  15  -1   7  606.34   38.70
 -15  -1   7  690.53   40.40
 -15   1  -7  600.04   38.80
  15   1   7  698.93   38.90
 -15  -1   7  670.03   39.00
  15  -1  -7  689.73   41.00
 -15  -1   7  670.33   34.70
 -15  -1   7  665.23   37.80
  15   1   7  658.93   41.70
 -15   1  -7  665.93   41.30
  15   1   7  684.53   37.00
 -15  -1   7  633.24   37.50
 -15  -1   7  638.04   36.60
 -15   1  -7  650.33   38.40
  15   1   7  673.33   37.70
  15   1  -9  217.78   17.80
 -15  -1  -9  210.58   11.90
  15  -1   9  219.68   17.00
  15   1  -9  228.28   17.80
 -15  -1  -9  191.08   14.20
 -15   1   9  176.68   15.10
 -15   1   9  198.78   13.10
  15  -1   9  209.88   19.30
  15   1  -9  223.88   16.60
 -15   1   9  194.38   16.80
 -15   1   9  205.38   15.70
 -15   1   9  220.08   13.20
 -15  -1  -9  198.38   18.10
 -15  -1  -9  200.48   15.20
 -15   1  -9  216.18   15.50
 -15  -1   9  226.88   14.30
  15  -1  -9  193.28   16.80
 -15  -1   9  239.28   18.00
 -15  -1   9  218.08   15.70
 -15   1  -9  217.58   12.10
 -15  -1   9  202.78   15.30
 -15  -1   9  222.48   11.70
 -15  -1   9  222.18   11.70
 -15   1  -9  220.88   15.00
  15  -1  -9  200.58   17.70
 -15   1  -9  217.68   18.40
  15   1   9  227.98   19.70
 -15   1  -9  233.28   16.10
  15  -1  -9  206.68   16.50
 -15   1  11  426.96   22.10
 -15  -1 -11  412.86   24.50
  15  -1  11  354.86   25.90
 -15  -1 -11  413.56   24.00
 -15   1  11  430.86   26.10
  15   1 -11  341.37   25.20
  15   1 -11  344.97   27.00
 -15  -1 -11  386.96   21.60
 -15  -1 -11  367.96   23.90
 -15  -1 -11  377.56   27.50
  15  -1  11  360.46   28.80
  15   1 -11  372.16   26.40
 -15   1  11  415.86   26.80
 -15   1 -11  335.47   23.50
  15  -1 -11  424.96   27.40
  15   1  11  377.66   29.00
 -15   1 -11  355.36   27.10
 -15  -1  11  341.97   20.40
  15   1  11  398.56   26.20
  15  -1 -11  379.96   25.90
 -15  -1  11  371.16   20.40
  15  -1 -11  398.76   27.70
 -15   1 -11  357.56   21.50
 -15  -1  11  360.76   26.30
 -15  -1  11  338.37   22.40
 -15  -1  11  371.86   25.10
 -15  -1 -13   24.00    6.10
 -15  -1 -13   27.50    8.00
 -15  -1 -13   28.00    6.20
 -15  -1 -13   18.30    4.50
  15   1 -13   20.90    7.50
  15   1 -13    7.70    5.50
  15  -1  13   12.60    6.30
  15   1 -13    9.10    5.30
  15  -1  13    7.70    6.00
 -15  -1  13   21.90    6.60
  15  -1 -13   37.60    8.10
  15  -1 -13   28.60    7.90
 -15  -1  13   15.40    7.30
 -15  -1  13   15.70    4.00
 -15   1 -13    8.50    5.20
 -15  -1  13   14.70    3.30
 -15   1 -13   13.50    5.10
 -15   1 -13   10.10    3.50
  15   1  13   11.20    6.90
  15  -1 -13   40.80    9.30
  15   1  13   14.80    5.70
  15   1 -15    2.90    5.70
  15   1 -15   14.60    7.10
 -15   1  15    8.50    3.70
 -15  -1 -15    7.50    6.20
 -15  -1 -15   11.10    5.50
  15  -1  15    5.60    5.60
  15  -1  15    9.90    6.00
 -15   1  15    7.30    5.40
 -15   1  15   12.60    6.10
 -15  -1 -15   11.20    4.40
 -15   1  15    7.20    3.80
  15   1 -15   11.30    5.20
  15  -1 -15   11.50    5.70
 -15  -1  15    7.00    5.30
 -15  -1  15    5.50    5.20
  15  -1 -15    7.80    5.40
 -15   1 -15    9.60    5.20
 -15  -1  15   10.30    3.50
 -15   1 -15   12.10    4.50
 -15   1 -15    2.60    4.40
  15   1  15    9.60    6.40
 -15  -1  15    4.10    3.60
  15  -1 -15   -3.00    5.00
  15   1  15   12.10    6.80
 -15  -1 -17  257.57   21.20
  15   1 -17  325.37   25.30
 -15  -1 -17  239.68   21.10
 -15   1  17  277.27   19.50
  15   1 -17  286.57   23.80
 -15   1  17  287.17   23.60
 -15   1  17  249.78   22.30
  15  -1  17  311.07   25.10
  15   1 -17  323.07   26.20
 -15   1  17  245.38   18.20
 -15  -1 -17  255.57   24.50
  15  -1  17  320.17   28.50
 -15   1 -17  284.57   21.80
 -15   1 -17  287.57   22.50
 -15  -1  17  319.67   24.50
  15   1  17  284.67   27.50
  15  -1 -17  256.77   23.40
  15  -1 -17  264.57   22.90
  15   1  17  281.17   24.30
 -15  -1  17  296.87   23.70
  15  -1 -17  294.27   25.30
 -15  -1  17  304.37   19.00
 -15  -1  17  289.57   19.80
 -15   1 -17  275.67   24.50
 -15   1  19  140.89   14.00
 -15   1  19  139.79   16.80
 -15  -1 -19  137.59   15.10
 -15   1  19  153.98   12.70
  15  -1  19  138.09   18.10
 -15  -1 -19  165.68   19.10
  15   1 -19  133.99   19.50
  15  -1  19  156.78   23.90
 -15   1  19  157.28   23.50
 -15   1 -19  141.99   17.70
  15  -1 -19  153.28   17.70
 -15  -1  19  129.29   16.30
  15  -1 -19  157.18   19.00
  15   1  19  168.18   18.70
 -15  -1  19  134.29   12.70
  15  -1 -19  179.78   18.80
  15   1  19  132.39   22.10
 -15  -1  19  142.89   16.50
 -15   1 -19  138.99   15.30
  15  -1  21  308.77   27.90
  15   1 -21  284.27   27.80
  15   1 -21  282.47   25.80
  15  -1  21  331.37   31.50
 -15   1  21  270.67   24.40
 -15   1  21  315.77   26.70
  15   1 -21  309.37   27.30
 -15   1  21  293.47   22.10
 -15  -1 -21  252.67   26.30
 -15  -1 -21  295.17   27.50
 -15   1 -21  288.37   26.80
 -15   1 -21  312.77   24.50
 -15  -1  21  297.67   25.10
  15   1  21  304.37   27.60
  15  -1 -21  241.18   26.50
  15   1  21  266.17   29.30
 -15  -1  21  286.27   21.50
  15  -1 -21  281.67   26.00
  15  -1 -21  260.07   25.50
 -15  -1  21  295.87   26.10
 -15  -1 -23  119.39   15.00
  15  -1  23  126.09   20.50
  15   1 -23  118.49   19.40
 -15   1  23  112.49   18.90
  15   1 -23  132.09   20.80
 -15  -1 -23  129.79   20.60
 -15   1  23  112.09   13.60
  15  -1  23  114.99   21.80
  15   1 -23  118.69   19.40
  15  -1 -23  153.88   18.80
  15  -1 -23  104.49   19.50
 -15   1 -23   94.09   17.80
 -15  -1  23  110.99   18.60
  15   1  23  149.39   22.50
 -15   1 -23  126.59   15.50
 -15  -1  23  104.39   12.50
 -15   1 -23   95.19   16.00
  15   1  23  101.19   21.30
  15  -1 -23  128.69   19.80
 -15   1  25   -1.40    5.90
 -15   1  25   18.20   10.50
  15   1 -25   12.20    8.70
  15   1 -25   21.80   10.40
  15  -1  25   14.40   12.40
 -15  -1 -25   22.40    9.00
 -15  -1 -25    8.00    4.90
  15   1 -25   25.20    9.20
 -15  -1 -25   16.00   10.40
  15  -1  25   27.80   11.40
  15   1  25    8.90   12.30
 -15   1 -25    7.40    7.20
  15  -1 -25   16.00   10.80
  15  -1 -25   19.50    7.90
  15  -1 -25   19.20   10.20
 -15   1 -25    2.40    8.70
  15   1  25   25.40   12.60
 -15   1 -25   24.70    8.80
 -15  -1  25   17.90    9.40
 -15  -1  25   16.10    7.20
 -15  -1 -27   -0.80    4.90
 -15  -1 -27   -2.60    7.30
  15   1 -27   -2.80    8.10
  15  -1  27    3.80   11.40
 -15   1  27    3.70    7.90
 -15  -1 -27    1.00    8.00
  15   1 -27   14.90    9.50
  15  -1  27    3.10    8.90
  15   1 -27    9.40    9.20
 -15   1  27    4.30    8.00
  15  -1 -27   -1.00    7.70
  15   1  27   -5.70   10.50
 -15  -1  27    3.30    7.40
  15  -1 -27   -8.30    7.50
 -15   1 -27    4.00    8.40
  15  -1 -27   19.00    9.60
 -15   1 -27    5.00    6.70
  15   1  27   14.60   11.50
 -15  -1  27    0.20    9.50
 -15  -1 -29   72.39   18.00
 -15  -1 -29   51.49    9.60
  15   1 -29   95.19   20.90
  15   1 -29   84.29   17.20
  15   1 -29   74.79   17.00
 -15   1  29   46.50   12.10
  15  -1  29   92.99   20.20
 -15   1  29   72.99   32.10
 -15  -1 -29   99.09   17.50
 -15   1 -29   61.89   14.20
 -15  -1  29   59.59   12.90
  15  -1 -29   83.59   17.20
  15  -1 -29   62.39   17.60
  15  -1 -29   99.59   20.00
 -15   1 -29   87.89   18.80
  15   1  29  104.89   20.90
  15   1 -31   -0.50   10.90
  15  -1  31    8.40   10.10
  15  -1  31   -6.30    9.60
  15   1 -31   15.90   11.10
 -15   1  31  -29.70    9.80
 -15  -1 -31    8.40   11.50
 -15   1  31   -6.50    9.50
 -15  -1 -31    0.90    8.60
  15   1 -31   20.10   11.10
  15   1  31    7.10   11.80
 -15   1 -31   -3.50    7.90
  15  -1 -31    3.60   10.60
  15  -1 -31    7.00   11.50
  15  -1 -31   12.00   10.70
 -15   1 -31  -10.90    7.40
  15   1  31  -27.00    8.80
 -15  -1  31   12.90   13.20
 -17  -1  -1   51.09    8.00
  17   1  -1   74.09    7.20
 -17  -1  -1   42.10    4.50
 -17  -1  -1   45.60    4.30
 -17  -1  -1   41.20    8.40
 -17   1   1   50.19    8.30
 -17   1   1   36.20    7.00
 -17   1   1   48.90    5.40
  17  -1   1   48.20    6.20
  17  -1   1   50.39    4.80
 -17  -1  -1   51.29    8.00
 -17   1   1   42.10    8.70
 -17   1   1   47.70    4.80
  17  -1   1   50.39    8.00
 -17  -1  -1   35.70    4.50
  17   1  -1   78.29    9.10
  17  -1   1   47.00    5.50
 -17   1   1   52.19    5.40
  17  -1   1   40.80    4.20
 -17  -1   1   55.89   10.20
 -17   1  -1   34.00    8.50
  17   1   1   44.00    7.10
  17   1   1   44.20    4.70
  17  -1  -1   55.29    6.90
 -17   1  -1   47.70    7.90
 -17  -1   1   64.79    7.40
  17   1   1   43.50    5.00
  17  -1  -1   45.40    5.30
  17  -1  -1   52.69    5.80
  17  -1  -1   40.90    6.50
  17   1   1   44.10    5.00
  17  -1  -1   45.90    8.30
 -17   1  -1   41.20    4.20
 -17   1  -1   53.49    5.20
 -17   1  -1   56.19    8.60
  17   1   1   48.00    7.90
  17  -1  -1   45.40    5.80
 -17   1  -1   37.90    5.10
 -17  -1   1   68.79    6.10
  17   1   1   44.30    5.60
 -17   1   3  425.66   25.80
 -17  -1  -3  440.16   28.00
 -17   1   3  439.36   26.30
 -17  -1  -3  481.55   24.80
  17   1  -3  403.86   26.70
 -17   1   3  462.75   28.80
  17  -1   3  440.96   27.30
  17   1  -3  443.96   29.60
  17   1  -3  437.06   27.30
  17  -1   3  458.65   23.70
  17  -1   3  474.15   24.70
 -17  -1  -3  467.75   25.10
 -17  -1  -3  462.85   29.20
 -17  -1  -3  430.86   30.50
  17   1  -3  420.86   26.60
 -17   1   3  424.96   25.90
  17   1  -3  433.36   26.10
  17   1  -3  438.06   26.00
 -17   1   3  445.86   26.70
  17   1   3  493.95   32.50
  17   1   3  461.25   25.50
 -17   1  -3  480.35   26.30
  17   1   3  469.95   23.80
 -17  -1   3  450.25   25.30
  17  -1  -3  430.36   27.20
 -17   1  -3  460.45   28.20
  17  -1  -3  422.76   26.20
  17  -1  -3  461.35   28.10
 -17   1  -3  477.15   31.40
 -17  -1   3  450.45   26.50
  17  -1  -3  424.76   26.50
  17  -1  -3  430.76   27.10
 -17  -1   3  418.96   28.40
  17   1   3  463.85   27.00
 -17  -1   3  413.66   25.30
 -17   1  -3  492.75   25.70
 -17   1  -3  489.85   30.10
 -17  -1   3  425.86   26.10
  17  -1  -3  431.56   29.40
 -17   1   5  281.77   18.40
 -17   1   5  270.57   17.30
  17   1  -5  309.87   18.40
  17  -1   5  282.07   16.50
  17  -1   5  271.37   21.50
 -17  -1  -5  259.17   16.70
 -17  -1  -5  244.68   21.50
  17   1  -5  275.07   21.10
  17   1  -5  302.87   19.90
 -17   1   5  269.67   18.00
 -17   1   5  288.67   18.10
  17  -1   5  274.47   19.30
 -17  -1  -5  250.07   16.30
 -17   1   5  273.77   20.20
 -17  -1  -5  257.97   19.00
  17   1  -5  303.77   19.20
  17   1   5  252.57   17.50
  17  -1  -5  270.37   21.00
 -17  -1   5  300.17   17.80
 -17   1  -5  271.87   17.70
  17   1   5  266.97   17.00
  17  -1  -5  280.07   17.70
  17  -1  -5  278.67   19.10
 -17   1  -5  270.97   17.00
 -17   1  -5  279.57   21.90
 -17  -1   5  294.07   20.90
 -17  -1   5  306.27   17.00
 -17   1  -5  304.17   19.80
  17   1   5  259.87   21.10
 -17  -1   5  296.17   17.60
  17   1   5  246.38   18.30
 -17  -1   5  315.67   19.20
  17  -1  -5  277.97   19.60
  17  -1   7  222.78   14.90
  17  -1   7  225.18   19.10
  17   1  -7  245.78   19.30
  17   1  -7  240.78   18.70
 -17   1   7  240.28   18.60
  17  -1   7  249.48   20.70
 -17  -1  -7  236.08   20.10
 -17   1   7  242.18   17.20
 -17  -1  -7  249.38   15.00
 -17  -1  -7  244.68   17.30
  17   1  -7  219.48   15.80
 -17   1   7  254.47   14.80
 -17   1   7  233.78   16.60
 -17  -1  -7  237.88   15.30
 -17   1   7  253.67   16.90
 -17  -1   7  217.68   18.60
  17   1   7  253.57   15.80
  17   1   7  239.58   17.40
  17  -1  -7  249.08   17.80
 -17  -1   7  202.78   15.70
  17  -1  -7  261.77   15.70
 -17   1  -7  243.58   20.10
 -17   1  -7  223.28   15.30
 -17  -1   7  212.38   17.30
 -17  -1   7  225.78   15.40
  17   1   7  219.18   19.80
 -17  -1   7  228.48   13.60
 -17  -1   7  235.78   18.80
 -17   1  -7  244.48   17.50
  17  -1  -7  243.18   19.30
  17  -1   9  243.08   20.60
  17  -1   9  209.08   17.00
 -17   1   9  194.68   15.50
 -17   1   9  192.18   17.10
  17   1  -9  206.68   17.90
 -17   1   9  206.28   17.30
 -17   1   9  216.88   13.00
  17   1  -9  208.28   16.40
 -17   1   9  199.38   13.20
  17   1  -9  215.68   17.80
 -17  -1  -9  178.38   15.20
 -17  -1  -9  182.58   18.10
 -17  -1   9  206.18   15.50
  17  -1  -9  208.88   17.60
 -17  -1   9  208.28   15.40
 -17  -1   9  233.08   14.40
  17  -1  -9  212.98   16.80
  17   1   9  197.08   16.10
 -17   1  -9  216.88   15.40
 -17   1  -9  235.68   16.50
  17  -1  -9  186.18   17.70
  17   1   9  203.68   19.50
 -17   1  -9  201.58   18.60
 -17  -1   9  212.98   16.90
  17   1   9  191.08   14.30
 -17  -1   9  224.38   18.20
 -17   1  11   29.70    6.90
 -17  -1 -11   26.20    5.90
 -17   1  11   20.00    3.90
 -17   1  11   27.70    7.70
 -17  -1 -11   21.90    5.60
 -17  -1 -11   12.90    4.50
 -17   1  11   20.50    3.60
 -17  -1 -11   23.30    2.80
  17   1 -11   23.50    6.30
 -17  -1 -11   22.70    7.50
  17  -1  11   28.90    9.90
  17  -1  11   21.70    6.50
  17   1 -11   32.00    8.50
  17   1 -11   31.10    7.80
  17   1  11   24.30    8.30
  17  -1 -11   17.10    6.50
 -17   1 -11   21.60    3.00
  17  -1 -11   17.00    6.30
 -17   1 -11   14.60    5.30
 -17  -1  11   31.90    7.10
 -17  -1  11   24.60    7.60
 -17  -1  11   32.40    5.10
 -17  -1  11   20.70    6.20
 -17   1 -11   25.40    5.70
 -17   1 -11   23.50    7.80
  17   1  11   26.00    7.40
  17  -1 -11   16.90    6.80
 -17   1  13  270.97   17.40
  17   1 -13  264.77   23.00
  17   1 -13  318.67   22.80
 -17   1  13  256.27   17.00
 -17   1  13  292.57   22.80
  17  -1  13  288.67   22.80
 -17   1  13  262.17   17.20
 -17  -1 -13  258.57   23.20
 -17  -1 -13  275.17   17.30
  17  -1  13  285.07   25.80
  17   1 -13  277.87   23.90
 -17  -1 -13  280.37   19.80
 -17  -1 -13  288.27   20.20
 -17   1  13  265.87   21.30
 -17   1 -13  304.27   20.50
 -17  -1  13  327.77   19.00
 -17   1 -13  284.27   17.50
 -17  -1  13  304.47   15.80
 -17  -1  13  324.07   22.00
  17  -1 -13  285.47   22.30
 -17  -1  13  309.17   15.80
  17   1  13  267.87   22.10
  17   1  13  269.57   24.90
 -17   1 -13  300.77   24.50
  17  -1 -13  264.97   23.60
  17  -1 -13  267.67   22.40
 -17  -1  13  277.97   22.90
 -17  -1 -15   92.09   10.70
 -17   1  15  103.29    8.80
  17  -1  15   93.59   16.70
 -17   1  15  101.59    9.00
  17   1 -15   92.59   15.60
 -17  -1 -15   94.09    9.20
 -17  -1 -15   86.09   14.20
 -17   1  15   83.69   13.40
 -17   1  15  125.59   14.40
  17  -1  15   95.39   14.70
  17   1 -15   90.89   14.60
 -17  -1 -15  108.99   11.10
  17   1 -15  101.79   12.70
  17   1  15  143.89   17.90
  17  -1 -15  106.49   13.30
 -17  -1  15  137.79   14.70
 -17  -1  15  117.79   13.50
 -17  -1  15  109.59    7.90
 -17   1 -15   85.49   14.80
 -17   1 -15   95.09   11.40
  17   1  15  128.89   14.30
  17  -1 -15  119.19   13.40
 -17  -1  15  107.89    9.80
  17  -1 -15   83.19   14.60
 -17   1 -15   86.79    9.30
 -17  -1 -17  125.89   18.70
  17  -1  17  108.99   32.30
 -17   1  17  136.09   10.80
  17  -1  17  131.59   16.60
  17   1 -17  115.29   14.80
 -17  -1 -17  142.29   11.70
  17   1 -17  121.79   15.00
 -17  -1 -17  138.09   13.20
 -17   1  17  164.48   16.60
 -17   1  17  132.09   11.50
 -17  -1 -17  120.39   12.30
 -17   1  17  158.38   16.90
  17  -1 -17  120.09   15.10
 -17  -1  17  122.29   10.00
  17   1  17  114.69   32.50
  17   1  17  119.29   17.20
 -17   1 -17  126.09   11.40
 -17   1 -17  124.19   17.80
 -17  -1  17  128.09   15.30
 -17  -1  17  121.99   17.00
 -17   1 -17  100.69   12.80
  17  -1 -17  147.39   16.70
 -17  -1  17  120.19   11.20
  17   1 -19  238.38   23.30
 -17   1  19  268.77   22.90
  17   1 -19  208.88   23.70
  17   1 -19  232.18   22.60
 -17   1  19  232.78   16.80
  17  -1  19  226.38   26.50
 -17  -1 -19  240.88   20.50
 -17   1  19  244.28   17.80
 -17  -1 -19  239.88   18.50
 -17   1  19  252.47   25.60
  17  -1 -19  234.58   22.60
  17   1  19  243.98   26.80
  17  -1 -19  274.77   24.20
 -17   1 -19  242.78   23.80
  17   1  19  285.37   24.70
  17  -1 -19  275.37   25.80
 -17   1 -19  220.88   19.80
 -17  -1  19  232.28   22.80
 -17  -1  19  225.98   16.50
 -17  -1  19  245.58   22.40
 -17  -1  19  217.18   18.90
 -17   1  21  105.29   10.40
 -17  -1 -21   98.39   17.60
 -17  -1 -21  106.49   13.60
 -17   1  21   86.69   11.40
 -17   1  21   84.79   15.80
 -17   1  21  113.59   16.60
  17  -1  21   95.89   19.90
 -17  -1 -21  101.49   11.40
  17   1 -21  117.59   18.50
  17   1 -21  102.69   17.60
  17   1 -21  111.99   19.00
  17  -1  21  102.49   18.30
 -17  -1  21  113.49   16.90
  17  -1 -21   85.99   15.70
  17   1  21   94.19   16.80
 -17   1 -21  128.99   14.80
  17   1  21  104.99   21.00
 -17  -1  21   90.29   10.40
 -17  -1  21  102.29   17.00
  17  -1 -21   85.79   17.00
 -17   1 -21  143.19   20.00
  17  -1 -21  111.59   18.00
 -17  -1  21  108.79   11.70
 -17   1  23    8.20    8.30
  17   1 -23   10.90   10.00
 -17  -1 -23   10.60    7.10
 -17   1  23   15.10    8.70
 -17  -1 -23    2.20    7.30
  17   1 -23    9.40    8.80
  17  -1  23   13.70    9.90
 -17   1  23   15.80    9.30
  17  -1  23    8.40    9.60
 -17  -1 -23   16.00    5.80
  17   1 -23    9.90    7.20
 -17  -1  23   18.60    9.40
  17   1  23    8.60   10.60
  17  -1 -23    3.90    7.40
  17  -1 -23   10.50    8.40
  17   1  23   12.00    8.80
 -17  -1  23    9.40    5.90
 -17   1 -23   34.80   11.60
 -17  -1  23   11.40    9.00
 -17   1 -23   13.90    7.20
 -17  -1  23    5.80    5.40
  17  -1 -23   29.30   12.10
  17   1 -25   36.30   13.60
  17  -1  25   57.99   17.40
 -17  -1 -25   56.09   14.60
 -17   1  25   43.60    9.60
 -17   1  25   58.59   14.80
  17   1 -25   76.09   17.10
 -17  -1 -25   50.29   11.90
  17   1 -25   83.89   17.40
 -17  -1 -25   41.80    8.60
  17  -1  25   54.59   14.90
 -17   1  25   43.10    9.00
  17   1  25   63.09   16.30
 -17  -1  25   69.29   15.70
  17  -1 -25   44.50   14.90
 -17   1 -25   84.49   14.40
 -17   1 -25   78.09   17.20
  17  -1 -25   50.39   13.30
  17   1  25   67.59   18.40
 -17  -1  25   48.90    9.50
  17  -1 -25   61.99   14.60
 -17   1  27   -2.80    7.10
  17  -1  27   -3.90   11.00
 -17   1  27   13.10   10.70
 -17  -1 -27   12.90    9.20
 -17  -1 -27   -6.30    5.20
  17  -1  27   14.20   10.40
 -17  -1 -27   13.40    9.10
 -17   1  27    0.30    6.20
  17   1 -27   -8.30    7.70
  17   1 -27    0.80    8.00
  17   1 -27   -2.20    8.90
  17   1  27   24.50   11.60
 -17  -1  27    4.30    6.80
  17  -1 -27    1.70    9.40
 -17  -1  27  -16.70    5.50
 -17   1 -27    9.40    8.30
  17  -1 -27   18.50   10.30
 -17   1 -27    0.60    5.90
  17   1  27  -12.30   11.20
  17  -1 -27   30.60   11.80
 -17  -1  27   12.00   10.00
 -17   1 -27   20.70    9.70
 -17  -1 -29   -6.10    8.60
  17   1 -29    0.60    9.00
 -17  -1 -29   13.30   11.10
 -17  -1 -29  -12.00    5.30
  17   1 -29   -2.20    9.30
  17  -1  29  -15.30   11.30
  17  -1  29    5.20   10.00
 -17   1  29   -6.40   10.90
 -17   1  29  -13.90    8.40
 -17   1 -29    5.10    8.40
  17  -1 -29   -0.80   11.60
  17  -1 -29   -2.60    8.50
 -17   1 -29   19.20   12.10
  17   1  29   -0.90   10.30
  17  -1 -29    8.20    9.70
 -17   1 -29   -7.30    5.50
 -17  -1  29    1.10   11.00
 -17  -1  29  -10.20    7.00
 -17  -1  29  -11.70   10.20
 -19   1   1  218.48   16.50
 -19   1   1  203.18   16.90
 -19   1   1  215.88   14.40
 -19  -1  -1  228.98   13.80
  19   1  -1  190.28   15.50
 -19   1   1  212.38   14.00
  19   1  -1  176.18   14.60
 -19  -1  -1  234.98   13.30
  19  -1   1  244.38   16.30
 -19  -1  -1  233.98   13.10
  19  -1   1  240.58   18.50
  19  -1   1  236.18   14.00
 -19  -1  -1  214.98   16.70
 -19  -1  -1  220.98   19.80
  19   1  -1  196.48   15.60
  19   1  -1  180.28   14.30
  19   1  -1  174.18   13.80
  19  -1   1  260.17   17.90
 -19   1   1  197.48   13.40
 -19  -1  -1  241.88   17.50
  19   1  -1  211.28   18.00
  19  -1   1  239.18   13.30
 -19  -1   1  190.08   13.00
 -19  -1   1  195.48   15.80
  19  -1  -1  198.68   15.50
  19  -1  -1  216.58   16.10
 -19   1  -1  238.28   14.60
 -19   1  -1  243.48   20.40
 -19   1  -1  200.78   12.80
  19  -1  -1  206.28   17.90
 -19   1  -1  224.28   16.80
  19   1   1  245.98   14.30
 -19   1  -1  232.78   14.00
  19  -1  -1  182.58   14.40
 -19  -1   1  187.48   13.10
  19   1   1  247.08   15.80
 -19  -1   1  215.18   14.20
  19   1   1  237.98   14.00
 -19   1  -1  246.18   17.60
  19   1   1  216.28   14.20
  19  -1  -1  197.48   15.20
  19   1   1  271.07   18.10
 -19  -1   1  186.98   18.40
 -19  -1   1  194.68   16.80
  19   1  -3  863.71   49.40
  19  -1   3  916.91   52.59
 -19  -1  -3  879.41   46.70
  19   1  -3  889.41   52.69
 -19  -1  -3  878.61   47.00
 -19   1   3  922.81   48.80
  19   1  -3  922.61   49.90
  19  -1   3  874.21   45.90
  19   1  -3  834.42   48.70
 -19   1   3  889.31   49.40
 -19  -1  -3  844.92   53.89
 -19   1   3  895.71   48.30
  19   1  -3  889.51   49.90
  19  -1   3  925.21   46.90
  19  -1   3  864.21   49.99
 -19  -1  -3  920.91   51.29
  19   1  -3  827.82   48.50
 -19   1   3  909.01   48.40
  19  -1  -3  908.91   49.40
  19   1   3  894.01   46.00
 -19  -1   3  883.01   47.70
  19   1   3  946.81   52.89
 -19  -1   3  845.62   47.30
 -19   1  -3  873.71   47.70
  19  -1  -3  912.41   53.09
 -19   1  -3  854.21   50.89
  19   1   3  862.11   47.60
 -19  -1   3  885.31   51.89
  19   1   3  943.21   49.80
  19  -1  -3  902.21   50.09
 -19   1  -3  890.51   48.40
 -19  -1   3  873.61   48.80
 -19  -1   3  872.51   48.90
  19  -1  -3  869.31   49.80
 -19   1  -3  826.32   53.69
  19  -1  -3  887.11   49.30
  19  -1   5  191.88   18.00
 -19   1   5  200.68   14.90
 -19  -1  -5  217.08   16.70
  19  -1   5  206.48   16.40
  19   1  -5  183.68   14.90
  19   1  -5  201.28   15.50
 -19   1   5  193.08   14.30
  19   1  -5  210.08   18.40
  19   1  -5  206.08   13.70
 -19   1   5  225.68   15.10
 -19  -1  -5  237.58   13.90
 -19  -1  -5  219.48   19.10
 -19   1   5  211.38   17.50
  19  -1   5  194.18   13.00
  19   1   5  281.97   20.30
 -19  -1   5  216.78   15.70
 -19   1  -5  205.18   14.50
 -19   1  -5  187.58   16.20
 -19  -1   5  199.48   14.10
  19  -1  -5  222.28   18.70
 -19  -1   5  216.78   18.00
 -19  -1   5  206.28   14.20
  19   1   5  242.88   14.30
 -19  -1   5  207.78   13.90
 -19   1  -5  197.38   18.50
  19   1   5  267.37   16.80
 -19   1  -5  199.28   13.80
  19  -1   7   99.09   10.70
 -19  -1  -7   97.29   10.40
 -19   1   7  103.99   10.30
  19  -1   7   92.49    8.00
 -19  -1  -7  113.09   13.70
 -19  -1  -7  100.79    8.60
  19   1  -7   98.89   10.20
 -19   1   7  116.49   12.20
 -19   1   7  108.49    8.40
 -19   1   7   95.49    9.40
 -19  -1  -7   99.19    8.10
  19   1  -7  120.99    9.90
  19  -1   7   84.99   14.10
  19   1  -7  102.39   12.60
 -19   1   7   96.69    9.40
 -19  -1   7  127.99   11.00
  19   1   7   83.39    8.40
  19   1   7   91.59    9.90
  19  -1  -7  119.59   11.20
 -19   1  -7  108.49   13.30
  19   1   7   81.79   13.50
 -19  -1   7   88.89   10.20
 -19  -1   7  100.89   12.10
 -19   1  -7  104.59   10.90
 -19  -1   7  112.09    7.40
  19  -1  -7  112.69   12.90
  19  -1  -7  101.49    8.90
 -19  -1   7   97.69   10.70
  19   1  -9  149.59   15.00
 -19  -1  -9  131.99   12.10
 -19  -1  -9  133.99   15.80
  19  -1   9  157.38   17.10
 -19   1   9  135.49    9.70
  19  -1   9  153.58   13.90
  19   1  -9  158.18   13.60
 -19   1   9  148.49   13.30
 -19  -1  -9  130.79   12.80
 -19   1   9  118.99   12.20
  19  -1   9  164.48   11.30
  19   1  -9  144.49   15.40
 -19   1   9  114.59   13.70
  19  -1  -9  110.89   13.40
 -19  -1   9  141.99   11.90
  19  -1  -9  123.79   12.80
 -19   1  -9  171.78   11.90
 -19   1  -9  173.38   13.80
  19   1   9  134.49   13.10
 -19  -1   9  154.18   12.60
 -19   1  -9  149.59   16.10
 -19   1  -9  149.88   12.10
  19   1   9  110.59   10.80
 -19  -1   9  164.98   11.40
  19   1   9  113.99   14.60
 -19  -1   9  142.29   15.00
  19  -1  -9  115.69   14.40
 -19  -1   9  144.09   13.40
  19  -1  11  120.29   17.90
 -19  -1 -11  112.89   16.70
  19   1 -11  118.09   14.70
 -19   1  11  132.19   14.40
  19  -1  11  116.79   13.20
  19   1 -11  118.19   12.70
 -19   1  11  133.39    9.50
 -19  -1 -11  130.29   12.10
 -19   1  11  140.09    8.90
 -19   1  11  136.49   13.00
  19   1 -11  113.89   13.90
 -19  -1 -11  124.59   11.00
 -19  -1  11  150.78   12.70
  19   1  11  134.79   16.80
 -19  -1  11  131.29   14.60
 -19   1 -11  118.49   15.10
  19  -1 -11  123.09   13.20
  19  -1 -11  137.49   14.10
 -19  -1  11  125.39   10.30
 -19   1 -11  105.09   11.70
  19   1  11  132.99   13.70
  19  -1 -11  117.29   14.60
 -19   1 -11  102.49   10.40
 -19  -1  11  120.69   13.30
  19   1 -13   25.30    8.10
 -19   1  13   33.40    7.80
  19  -1  13   23.00    8.10
  19  -1  13   31.60   10.10
 -19  -1 -13   20.20    5.30
 -19  -1 -13   11.50    6.70
 -19  -1 -13   16.20    5.90
 -19   1  13   12.60    7.80
 -19  -1 -13   13.90    2.70
  19   1 -13   22.00    7.30
  19   1 -13   20.70    8.10
 -19   1  13   23.10    4.20
 -19  -1  13   22.30    8.50
 -19  -1  13   19.70    4.60
  19  -1 -13   17.20    7.30
 -19  -1  13   15.30    6.10
 -19   1 -13   22.80    7.30
  19   1  13   19.30    9.20
 -19   1 -13   36.70    9.60
  19  -1 -13   20.00    7.30
  19  -1 -13   19.90    8.60
 -19   1 -13   19.30    5.90
 -19  -1  13   15.10    6.50
  19   1  13   26.60    8.00
  19   1 -15   38.30    9.60
 -19   1  15   25.20    4.50
 -19   1  15   28.00    8.40
  19  -1  15   28.80   10.90
 -19   1  15   37.00    5.20
 -19  -1 -15   39.80    8.10
 -19  -1 -15   31.30    6.80
 -19   1  15   26.80    4.30
 -19   1  15   47.60   10.40
 -19  -1 -15   29.50    4.90
  19  -1  15   31.80    9.30
  19   1 -15   32.40    9.70
  19   1 -15   28.30    9.80
 -19  -1 -15   30.60    9.40
 -19   1 -15   44.30    8.10
 -19   1 -15   40.00    5.50
  19  -1 -15   20.00    8.60
 -19  -1  15   34.50    6.10
 -19  -1  15   31.00    8.30
  19  -1 -15   29.10    9.00
  19   1  15   22.10    8.20
  19  -1 -15   30.70    9.00
 -19   1 -15   32.20    7.90
  19   1  15   27.10   10.20
 -19  -1  15   33.00    9.40
 -19   1 -15   32.10   10.40
 -19  -1 -17   99.89   17.40
 -19   1  17  141.49   15.60
 -19  -1 -17  105.59   12.50
  19  -1  17  100.79   16.50
  19   1 -17  124.89   14.40
 -19  -1 -17  115.19   12.50
 -19   1  17  116.69    9.70
  19   1 -17  100.79   16.40
 -19   1  17  117.79   10.00
  19   1 -17  114.69   17.70
 -19   1  17  115.59   17.00
  19  -1  17   93.59   19.50
 -19  -1  17  128.09   15.70
 -19  -1  17  117.49    7.50
  19   1  17  104.59   16.70
  19  -1 -17   91.89   15.50
 -19   1 -17  111.09   18.10
  19   1  17   89.49   17.80
  19  -1 -17  105.69   17.60
 -19   1 -17  126.59   12.70
 -19  -1  17  119.39    7.50
 -19   1 -17  107.69   13.00
 -19  -1  17  119.79   11.00
 -19  -1  17  137.99   15.30
 -19   1  19  580.14   31.30
 -19   1  19  529.85   31.20
  19   1 -19  500.45   40.20
  19   1 -19  549.05   39.10
  19  -1  19  510.15   39.10
 -19  -1 -19  574.24   35.60
  19  -1  19  492.85   42.80
 -19  -1 -19  504.15   32.50
 -19   1  19  539.55   38.30
 -19  -1 -19  604.74   42.50
 -19   1  19  534.85   38.00
 -19  -1 -19  554.34   34.30
  19   1 -19  508.25   39.30
 -19   1 -19  470.05   32.30
  19  -1 -19  603.04   42.40
  19  -1 -19  554.44   39.80
 -19  -1  19  510.65   29.50
 -19   1 -19  576.04   41.30
 -19  -1  19  524.55   38.60
 -19   1 -19  524.35   35.50
 -19  -1  19  505.25   32.10
 -19   1 -19  578.24   35.10
  19  -1 -19  523.75   38.30
  19   1  19  522.45   43.60
  19   1 -21  100.29   19.10
 -19   1  21  120.69   11.60
  19   1 -21  125.79   19.40
 -19   1  21  118.99   10.90
  19  -1  21   88.79   20.70
 -19   1  21  140.19   17.50
 -19  -1 -21  136.59   13.70
  19   1 -21  132.79   20.20
 -19   1  21  156.08   17.70
 -19  -1 -21  129.89   20.40
  19  -1  21  112.79   18.80
 -19  -1 -21  117.19   14.20
 -19  -1  21  119.99   18.90
  19  -1 -21  120.99   20.20
  19   1  21  119.29   22.30
 -19   1 -21  117.39   15.00
 -19  -1  21  136.99   10.50
 -19   1 -21  135.59   21.40
  19  -1 -21  115.19   18.90
  19  -1 -21  139.09   17.60
  19   1  21  116.09   19.70
 -19  -1  21  154.28   18.00
 -19   1 -21  157.48   14.70
 -19  -1 -23  233.58   25.20
  19  -1  23  213.88   24.40
  19  -1  23  201.78   30.30
 -19  -1 -23  195.28   19.70
 -19   1  23  214.38   23.30
  19   1 -23  215.88   23.70
  19   1 -23  221.98   25.60
 -19   1  23  235.88   23.90
 -19   1  23  212.78   17.10
  19   1 -23  230.28   24.90
 -19   1  23  201.88   15.80
 -19  -1 -23  206.98   18.20
 -19  -1  23  221.68   15.90
  19   1  23  215.68   27.80
 -19   1 -23  198.18   20.20
 -19  -1  23  230.08   23.10
  19   1  23  201.38   23.70
 -19  -1  23  226.98   17.40
 -19   1 -23  218.88   18.80
  19  -1 -23  220.78   23.50
  19  -1 -23  250.07   26.70
  19  -1 -23  238.58   23.60
 -19   1 -23  247.58   25.70
 -19  -1  23  240.98   24.10
  19   1 -25    6.70   10.60
  19  -1  25   23.90   12.10
 -19   1  25    9.70   10.20
  19   1 -25    8.90    8.80
 -19  -1 -25   12.60    6.90
  19  -1  25   20.40   13.70
  19   1 -25   21.20   10.30
 -19  -1 -25   11.40   10.60
 -19  -1 -25   16.30    8.00
  19   1  25    6.70   10.00
  19  -1 -25   25.80   12.70
 -19   1 -25   -1.70    5.60
 -19  -1  25   11.60    6.70
  19  -1 -25   17.20    8.40
 -19  -1  25   14.90    6.10
 -19  -1  25   24.00   10.90
 -19   1 -25   12.80    6.10
  19   1  25   17.60   12.70
 -19   1 -25    6.20    9.50
  19  -1 -25   16.80    9.50
 -19   1  27   21.20   11.40
  19   1 -27   17.00   10.40
  19   1 -27   32.20   11.90
 -19  -1 -27    6.50    8.20
 -19  -1 -27    6.00    6.60
 -19  -1 -27    3.00   10.90
 -19   1  27   16.40   10.50
  19  -1  27    8.40   11.00
  19  -1 -27   16.30   13.40
 -19   1 -27   10.40    7.10
  19   1  27    5.90    9.30
 -19   1 -27   -1.30    7.60
 -19   1 -27   26.00   10.00
  19  -1 -27   -0.70   10.10
 -19  -1  27   16.40   11.10
  19  -1 -27   23.30   11.20
 -19  -1  27   16.80    7.10
  19  -1  29   29.10   16.90
  19   1 -29   61.29   17.60
 -19  -1 -29   51.99   13.60
 -19  -1 -29   42.00    9.60
  19   1 -29   67.59   16.60
 -19   1  29   43.00   15.30
  19  -1  29   62.69   18.30
  19   1 -29   52.89   15.10
 -19  -1  29   53.09   16.10
  19  -1 -29   42.60   14.50
 -19   1 -29   61.29   13.40
 -19  -1  29   51.59   17.50
  19  -1 -29   40.50   15.60
  19   1  29   54.09   16.20
 -19   1 -29   37.60    9.50
 -19   1 -29   55.19   16.00
  19   1  29   46.00   18.10
  19  -1 -29   63.69   16.50
 -21  -1  -1   23.70    8.50
  21  -1   1   21.50    4.40
 -21  -1  -1   24.10    4.20
  21  -1   1   36.90    6.90
  21  -1   1   30.60    8.00
 -21  -1  -1   31.70    7.70
 -21  -1  -1   31.90    4.10
 -21   1   1   43.50    8.90
  21   1  -1   60.39    9.90
  21  -1   1   32.00    7.60
 -21  -1  -1   38.50    4.10
  21   1   1   29.70    7.80
  21   1   1   28.80    4.80
  21  -1  -1   55.49    7.80
  21   1   1   35.70    7.80
 -21  -1   1   50.39   10.40
 -21  -1   1   58.49    9.50
 -21   1  -1   22.50    3.50
  21  -1  -1   57.29    7.60
 -21   1  -1   28.60    4.60
 -21   1  -1   32.60    5.30
  21   1   1   30.70    6.20
 -21   1  -1   31.80    8.90
 -21   1  -1   27.00    7.30
  21   1   1   30.70    4.80
  21  -1  -1   41.80    8.50
 -21  -1  -3  404.56   21.40
 -21  -1  -3  423.86   21.20
 -21  -1  -3  397.56   29.80
  21   1  -3  310.27   25.90
  21   1  -3  341.07   23.20
 -21   1   3  419.46   23.10
  21  -1   3  380.86   26.90
  21   1  -3  321.47   23.50
  21  -1   3  345.97   20.20
  21   1  -3  345.27   23.90
 -21  -1  -3  374.66   25.60
  21  -1   3  362.16   24.50
 -21   1   3  414.56   22.90
 -21   1   3  387.66   26.40
 -21   1   3  405.16   24.60
 -21   1   3  396.06   23.30
  21  -1   3  369.06   21.10
 -21   1  -3  373.36   22.60
 -21  -1   3  326.17   21.30
  21   1   3  385.06   24.20
 -21  -1   3  334.17   21.60
  21   1   3  403.66   22.20
  21  -1  -3  407.16   24.70
 -21   1  -3  362.86   21.90
 -21  -1   3  314.47   25.60
  21  -1  -3  402.16   24.30
  21   1   3  441.96   27.80
  21   1   3  398.86   20.40
 -21   1  -3  331.67   25.30
 -21  -1   3  319.57   23.10
 -21  -1   3  318.77   22.60
  21  -1  -3  388.26   24.00
 -21   1  -3  351.46   28.50
  21  -1  -3  402.06   27.90
 -21  -1  -5  105.79   11.30
  21   1  -5   92.99   11.90
  21   1  -5  101.99    9.90
 -21   1   5  104.39    9.40
  21  -1   5   91.99    7.40
 -21  -1  -5   98.89    7.90
 -21  -1  -5  107.49    7.60
  21  -1   5  100.09   12.50
 -21   1   5  100.99   12.00
 -21   1   5   95.79    9.00
  21   1  -5  103.39    8.50
  21  -1   5   90.49   10.60
 -21  -1  -5   76.19   13.20
  21   1   5   97.99    8.30
  21  -1  -5   87.09    9.90
 -21   1  -5   82.89    7.90
 -21  -1   5   94.29    8.60
 -21  -1   5   81.29   12.50
 -21   1  -5   81.79   13.50
  21   1   5   99.49   10.00
  21  -1  -5   89.19   11.30
 -21   1  -5   82.99   10.60
 -21  -1   5   94.19    9.60
 -21  -1   5   91.49    8.40
 -21  -1   5   93.89    8.60
  21  -1  -5   88.69    9.10
  21   1   5  105.39   12.90
 -21   1  -5   88.19    8.50
 -21   1   7  110.09   10.70
 -21  -1  -7  134.69   15.10
  21  -1   7   93.59   11.30
 -21   1   7  126.19   13.80
 -21   1   7  112.79   12.90
  21   1  -7  115.99   14.30
 -21  -1  -7  130.59    9.70
  21  -1   7  107.99    8.90
 -21  -1  -7  130.69    9.30
  21   1  -7  109.89   10.60
  21   1  -7  115.99   11.80
  21  -1   7  120.29   14.80
 -21   1   7  123.39   11.10
 -21  -1  -7  128.29   12.50
 -21   1   7  113.89    9.50
 -21  -1   7  112.79   11.60
  21  -1  -7  118.19   12.00
  21  -1  -7  129.39   14.70
  21   1   7  143.59   12.80
 -21  -1   7  115.49   13.70
 -21   1  -7  111.59   14.00
 -21  -1   7  129.29   12.10
 -21  -1   7  116.79    8.70
 -21   1  -7  101.99   11.90
  21   1   7  115.39   11.10
  21  -1  -7  105.19    9.90
  21   1   7  142.59   15.50
 -21   1   9  339.57   24.30
 -21  -1  -9  350.56   29.20
 -21   1   9  355.76   21.70
  21  -1   9  407.66   27.00
 -21   1   9  343.37   25.50
  21   1  -9  388.36   28.10
  21   1  -9  459.15   30.30
 -21  -1  -9  351.96   25.80
  21   1  -9  414.96   26.70
 -21  -1  -9  359.96   23.10
  21  -1   9  377.36   30.10
 -21   1   9  352.46   27.50
  21  -1   9  372.76   24.10
 -21   1  -9  414.06   23.70
 -21   1  -9  427.56   26.80
  21  -1  -9  368.56   28.30
 -21  -1   9  400.86   24.60
  21   1   9  340.27   23.20
  21  -1  -9  400.06   28.20
 -21  -1   9  362.56   24.00
 -21   1  -9  353.46   29.30
  21  -1  -9  400.16   26.50
 -21   1  -9  396.46   24.20
 -21  -1   9  368.56   27.70
  21   1   9  365.76   29.80
 -21  -1   9  376.86   26.20
  21   1   9  351.66   26.00
  21  -1  11  415.96   33.90
 -21  -1 -11  421.36   28.90
 -21   1  11  439.76   28.90
 -21  -1 -11  431.76   33.40
  21  -1  11  417.66   26.60
 -21  -1 -11  434.36   26.20
 -21   1  11  435.56   24.10
 -21  -1 -11  410.06   26.60
 -21   1  11  447.06   30.50
  21  -1  11  447.36   30.50
 -21   1  11  415.56   30.90
  21   1 -11  471.45   32.40
  21   1 -11  468.85   30.40
  21   1 -11  414.36   31.80
 -21   1 -11  376.26   28.90
 -21   1 -11  366.26   31.70
  21  -1 -11  423.56   32.40
  21  -1 -11  422.56   31.00
 -21   1 -11  437.26   29.40
 -21   1 -11  453.75   27.10
 -21  -1  11  454.95   32.10
 -21  -1  11  511.75   29.30
  21   1  11  412.66   33.10
 -21  -1  11  486.55   26.70
  21  -1 -11  407.26   29.90
 -21  -1  11  462.95   30.80
  21   1  11  425.16   30.10
  21   1 -13   60.99   12.00
 -21   1  13   43.60    9.30
 -21   1  13   47.90    9.70
  21   1 -13   49.50   10.20
 -21  -1 -13   22.60    8.30
 -21   1  13   38.20   10.50
 -21   1  13   43.70    4.20
 -21  -1 -13   35.40    8.30
  21  -1  13   50.09   10.80
 -21   1  13   51.39    4.40
  21  -1  13   57.69   13.70
  21   1 -13   52.79   12.00
 -21   1 -13   52.69   11.20
  21  -1 -13   46.80    9.90
 -21  -1  13   46.50    9.20
 -21  -1  13   42.50    9.70
  21  -1 -13   27.30   10.00
 -21  -1  13   54.99   12.10
  21   1  13   53.79   10.10
 -21   1 -13   56.99    9.90
 -21  -1  13   50.79    7.00
  21   1  13   45.50   12.50
  21  -1 -13   31.30    8.90
 -21  -1 -15  168.78   18.90
  21   1 -15  150.88   24.30
 -21   1  15  159.78   10.00
 -21  -1 -15  169.68    9.90
 -21   1  15  152.98   10.00
 -21   1  15  170.28   18.20
 -21  -1 -15  218.58   16.90
  21  -1  15  147.79   23.50
  21  -1  15  159.18   17.60
 -21   1  15  163.98   11.50
  21   1 -15  150.68   16.80
 -21   1  15  158.78   16.30
 -21  -1 -15  184.78   14.30
  21  -1 -15  168.48   18.10
 -21   1 -15  181.48   20.10
 -21  -1  15  139.59   17.50
 -21   1 -15  157.18    9.90
  21  -1 -15  198.78   21.00
  21   1  15  145.69   19.60
  21   1  15  146.69   16.70
 -21  -1  15  152.58   12.50
 -21   1 -15  182.18   15.90
 -21  -1  15  164.18   16.00
  21  -1 -15  190.58   18.00
 -21   1 -15  161.28   14.80
 -21  -1  15  155.18   18.20
 -21   1  17  151.28   10.40
 -21  -1 -17  147.49   11.30
 -21   1  17  160.88   11.80
 -21   1  17  169.88   10.50
 -21   1  17  186.18   19.80
  21   1 -17  164.48   17.90
  21   1 -17  150.38   18.70
  21  -1  17  197.48   19.70
 -21  -1 -17  158.48   20.30
 -21  -1 -17  184.48   15.10
  21   1 -17  176.88   20.80
 -21   1  17  156.18   17.20
 -21  -1 -17  164.08   15.30
  21  -1  17  147.59   23.60
  21  -1 -17  175.58   19.40
 -21   1 -17  155.98   11.60
 -21   1 -17  177.28   16.20
 -21  -1  17  171.28   20.00
  21  -1 -17  168.18   20.40
  21   1  17  179.48   26.00
 -21  -1  17  141.29   18.10
  21   1  17  177.28   19.00
 -21  -1  17  160.78   12.90
 -21   1 -17  154.88   15.20
 -21  -1  17  176.88   17.40
 -21   1  19  126.59   11.40
  21  -1  19  124.29   22.50
  21  -1  19  164.38   20.00
 -21   1  19  158.98   11.10
 -21   1  19  165.08   11.10
 -21  -1 -19  166.48   15.70
  21   1 -19  157.78   18.60
 -21   1  19  158.98   18.30
 -21   1  19  171.18   19.50
  21   1 -19  188.18   22.00
 -21  -1 -19  195.38   16.60
  21   1 -19  176.78   19.30
 -21  -1 -19  154.68   22.90
 -21   1 -19  171.98   16.50
  21  -1 -19  189.38   22.50
 -21  -1  19  183.88   20.90
  21  -1 -19  168.88   19.20
  21  -1 -19  142.89   17.90
 -21  -1  19  170.68   13.40
 -21  -1  19  152.78   17.60
  21   1  19  208.48   25.10
  21   1  19  176.08   19.70
 -21   1 -19  202.08   22.20
 -21   1 -19  174.28   16.60
 -21  -1  19  141.89   20.80
 -21  -1 -21  231.38   25.80
 -21   1  21  230.48   15.70
  21   1 -21  270.57   26.10
  21   1 -21  245.58   24.40
 -21   1  21  233.68   15.70
 -21  -1 -21  237.48   19.90
 -21   1  21  228.78   15.90
  21   1 -21  252.17   26.60
 -21   1  21  238.98   24.10
  21  -1  21  219.18   28.20
  21  -1  21  257.27   25.70
 -21  -1 -21  230.98   20.40
  21  -1 -21  258.67   24.90
 -21   1 -21  240.08   25.80
 -21  -1  21  254.17   24.50
  21   1  21  232.68   24.60
 -21   1 -21  257.47   21.00
  21  -1 -21  272.87   27.60
 -21   1 -21  254.57   20.70
  21   1  21  253.77   29.50
 -21  -1  21  256.67   19.00
  21  -1 -21  223.38   24.40
 -21  -1  21  261.67   26.30
 -21  -1  21  267.27   24.50
  21   1 -23   53.39   15.20
 -21   1  23   58.19    7.80
 -21  -1 -23   77.89   16.20
 -21   1  23   61.99   14.80
  21  -1  23   56.39   17.90
 -21   1  23   81.59   15.20
  21   1 -23   77.99   16.50
 -21  -1 -23   58.39   11.20
  21  -1  23   70.69   17.00
 -21   1  23   52.69    7.40
 -21  -1 -23   69.59   11.50
  21   1 -23   91.09   18.20
 -21   1 -23   69.89   12.70
  21  -1 -23   76.09   17.80
  21   1  23   71.69   15.90
 -21  -1  23   69.89   14.50
  21  -1 -23   72.79   15.50
 -21   1 -23   61.09   11.10
 -21  -1  23   75.59   16.40
  21   1  23   73.79   18.50
 -21   1 -23   90.29   17.50
  21  -1 -23   86.69   17.50
 -21  -1  23   95.49   17.10
  21   1 -25   66.99   17.40
 -21   1  25   40.40    7.20
 -21  -1 -25   34.30    8.60
  21   1 -25   53.09   14.60
  21  -1  25   46.80   16.30
 -21   1  25   44.70   12.90
 -21  -1 -25   57.39   16.10
 -21   1  25   58.49   13.60
 -21   1  25   43.70    6.60
 -21  -1 -25   55.09   11.60
  21   1 -25   74.49   17.10
  21  -1  25   70.09   16.70
  21  -1 -25   34.80   13.10
 -21   1 -25   60.99   12.60
  21   1  25   66.09   16.50
 -21  -1  25   37.30   14.30
 -21   1 -25   75.19   12.20
  21  -1 -25   50.99   15.80
 -21  -1  25   75.69   15.50
  21   1  25   72.09   18.80
 -21  -1  25   58.39   14.20
 -21   1 -25   62.39   16.30
  21  -1 -25   45.70   13.30
 -21  -1 -27   23.10    8.80
 -21  -1 -27   24.90    8.30
  21  -1  27   17.10   11.80
  21   1 -27   15.00    9.10
 -21   1  27   22.20   11.30
  21  -1  27   32.20   14.50
  21   1 -27   29.30   14.30
  21   1 -27    0.70   10.60
 -21  -1 -27   32.80   13.90
  21  -1 -27   25.20   11.80
 -21   1 -27   31.60    9.90
  21  -1 -27   24.60   12.10
  21   1  27    3.70   10.60
  21  -1 -27   -2.30   10.80
 -21   1 -27    7.50    7.70
  21   1  27   34.60   13.70
 -21   1 -27    9.20   10.40
 -21  -1  27    5.20    7.80
 -21   1  29    9.40   11.40
  21  -1  29    8.50   12.00
 -21   1  29    3.10   10.90
 -21  -1 -29    9.30   12.10
  21   1 -29   -1.30    8.30
  21   1 -29    2.80   11.40
 -21  -1 -29   -3.20    7.00
  21   1 -29   -9.60    8.70
  21  -1  29    9.80   13.80
 -21  -1 -29   -3.20    7.10
 -21  -1  29   11.00   12.60
  21  -1 -29    3.20   10.90
 -21  -1  29   -9.30    9.40
  21  -1 -29   -0.90   10.70
  21   1  29   -6.00   12.50
  21   1  29   -3.90    9.60
 -21   1 -29    8.80   12.60
 -21   1 -29  -13.80    6.00
  21  -1 -29   -3.00    9.30
 -23  -1  -1  161.48   17.90
 -23   1   1  165.78   12.50
  23   1  -1  179.08   17.50
 -23  -1  -1  163.08   10.90
  23   1  -1  144.89   14.40
  23  -1   1  178.68   15.00
 -23   1   1  183.28   16.90
 -23  -1  -1  176.28   11.80
 -23   1   1  170.88   11.60
  23  -1   1  206.98   16.90
 -23  -1  -1  169.58   10.70
 -23  -1  -1  180.08   16.60
  23   1  -1  155.78   13.80
 -23   1   1  182.48   12.40
  23   1  -1  161.78   12.90
  23  -1   1  181.68   12.20
 -23   1   1  171.98   17.10
  23  -1   1  205.28   18.20
 -23  -1   1  156.08   10.90
 -23   1  -1  184.18   12.20
  23   1   1  179.28   17.50
 -23  -1   1  155.48   14.40
  23   1   1  164.78   14.10
 -23  -1   1  179.18   17.00
 -23   1  -1  195.58   16.90
  23  -1  -1  151.28   14.10
  23   1   1  169.28   12.10
  23   1   1  167.78   12.00
 -23   1  -1  190.78   12.80
  23  -1  -1  169.98   13.20
 -23  -1   1  158.78   12.30
 -23  -1   1  166.78   11.20
  23  -1  -1  185.98   17.70
  23   1   1  178.98   15.70
 -23   1  -1  167.08   10.90
  23  -1  -1  202.98   18.10
 -23   1  -1  163.48   18.90
 -23  -1   1  163.98   18.80
  23   1  -3  260.57   23.90
  23  -1   3  303.27   21.90
 -23   1   3  340.27   24.50
 -23  -1  -3  337.57   18.00
  23  -1   3  286.47   17.80
 -23  -1  -3  334.47   17.70
 -23   1   3  317.77   19.60
  23  -1   3  266.77   17.00
  23  -1   3  328.07   24.60
 -23   1   3  311.87   21.50
 -23   1   3  294.47   19.70
  23   1  -3  296.37   20.50
 -23  -1  -3  325.97   23.50
 -23   1   3  337.27   19.80
 -23  -1  -3  364.26   28.10
  23   1  -3  294.47   21.00
 -23  -1   3  292.47   20.50
  23   1   3  332.67   21.80
 -23  -1   3  272.97   23.40
 -23   1  -3  297.67   19.30
  23   1   3  312.97   17.30
  23  -1  -3  308.47   21.70
 -23  -1   3  295.07   18.30
 -23   1  -3  306.07   23.20
  23  -1  -3  311.77   21.30
 -23  -1   3  299.87   20.00
  23  -1  -3  314.67   21.40
 -23   1  -3  286.77   18.60
  23   1   3  315.77   19.00
  23   1   3  348.27   24.90
 -23   1  -3  297.17   26.30
  23  -1  -3  348.17   25.60
 -23  -1   3  272.17   18.30
 -23  -1  -5  392.56   32.20
  23  -1   5  456.65   24.70
 -23  -1  -5  404.76   24.10
 -23   1   5  443.16   30.90
  23  -1   5  486.75   32.50
 -23   1   5  406.36   26.50
 -23   1   5  455.65   26.60
  23   1  -5  461.85   28.70
  23  -1   5  439.06   28.70
  23   1  -5  492.75   32.60
 -23  -1  -5  435.26   29.60
  23   1  -5  438.16   26.10
 -23  -1  -5  403.86   24.40
  23  -1  -5  405.96   26.40
  23  -1  -5  441.16   31.60
 -23   1  -5  456.85   26.10
 -23  -1   5  432.46   25.70
 -23  -1   5  418.36   25.40
 -23  -1   5  432.06   27.40
  23  -1  -5  409.66   28.20
  23   1   5  417.46   31.10
 -23   1  -5  464.45   30.20
 -23  -1   5  428.66   26.20
 -23   1  -5  424.86   32.70
  23   1   5  387.46   25.10
 -23  -1   5  440.86   31.10
 -23   1  -5  476.15   25.70
  23  -1  -5  418.56   27.00
  23  -1   7  618.94   41.80
 -23  -1  -7  577.64   38.10
 -23  -1  -7  625.54   33.60
 -23   1   7  610.64   36.70
 -23   1   7  654.33   40.80
  23  -1   7  629.64   38.50
  23   1  -7  598.64   40.70
 -23   1   7  632.64   36.10
 -23   1   7  606.94   36.10
  23   1  -7  614.64   37.80
  23  -1   7  569.44   33.70
 -23  -1  -7  650.33   43.30
 -23  -1  -7  594.64   33.90
  23   1  -7  569.94   36.10
 -23   1   7  609.74   34.80
 -23  -1   7  604.94   37.30
  23   1   7  652.63   42.30
  23   1   7  603.54   37.70
 -23  -1   7  603.94   40.10
  23  -1  -7  635.44   38.30
 -23  -1   7  591.74   33.60
 -23  -1   7  601.84   38.30
 -23   1  -7  615.24   34.70
  23  -1  -7  592.04   35.60
 -23   1  -7  627.24   38.80
  23  -1  -7  616.74   41.00
 -23  -1   7  545.95   38.70
 -23   1  -7  586.14   41.80
 -23   1   9   86.99    9.80
  23   1  -9   60.59   11.30
 -23  -1  -9   71.39   14.00
  23  -1   9   65.69   13.90
 -23  -1  -9   71.79   11.60
  23   1  -9   81.79   14.00
 -23   1   9   84.99   13.90
 -23   1   9   79.89   11.40
  23  -1   9   90.49   11.30
 -23   1   9   94.19    7.70
  23   1  -9   73.19   11.00
 -23  -1  -9   55.79    7.40
 -23  -1   9   60.39   12.50
 -23  -1   9   86.49    9.30
  23  -1  -9   65.19   11.40
 -23  -1   9   74.49   11.10
 -23   1  -9   88.99    8.20
  23  -1  -9   77.79   13.20
  23   1   9   63.19    7.70
 -23   1  -9   70.99   11.50
  23  -1  -9   71.49   11.20
  23   1   9   64.69   13.30
  23   1   9   53.69   10.60
 -23  -1   9   69.99    8.60
 -23   1  -9   63.09   13.90
 -23   1  -9   92.39    9.10
  23  -1  11  151.98   15.80
 -23  -1 -11  127.19   11.30
 -23  -1 -11  137.59   14.20
 -23   1  11  131.09    9.00
 -23  -1 -11  138.29   11.20
  23  -1  11  162.98   19.20
 -23   1  11  156.98   15.40
 -23   1  11  159.98   14.10
  23   1 -11  107.39   16.90
  23   1 -11  130.39   14.20
  23  -1  11  119.89   11.20
  23   1 -11  129.39   15.70
 -23  -1 -11  126.69   16.30
 -23   1  11  154.58   16.80
 -23  -1  11  144.59   16.00
  23  -1 -11  132.69   15.10
  23  -1 -11  151.48   15.40
 -23   1 -11  141.59   13.90
  23   1  11  132.69   20.50
 -23   1 -11  136.29   14.90
 -23   1 -11  139.29   19.90
 -23  -1  11  126.49   15.10
  23   1  11  145.69   15.10
 -23   1 -11  127.99   11.50
  23  -1 -11  146.39   17.30
 -23  -1  11  144.89   13.00
 -23   1  13  153.58   16.20
  23  -1  13  125.19   20.60
 -23  -1 -13  117.49   11.30
 -23  -1 -13  131.59   11.30
  23  -1  13  138.29   15.40
 -23  -1 -13  140.19   14.00
  23   1 -13  108.59   13.90
 -23  -1 -13  115.19   19.00
 -23   1  13  113.99   17.00
 -23   1  13  155.48   14.60
  23   1 -13  131.99   21.00
 -23  -1  13  128.49   13.00
 -23  -1  13  148.79   17.70
 -23   1 -13   74.69   15.80
 -23  -1  13  110.69   14.40
 -23   1 -13  115.99   11.60
 -23   1 -13   95.49   12.70
 -23  -1  13  112.09   10.40
  23  -1 -13  135.49   15.00
  23   1  13  121.69   19.80
  23   1  13  109.29   16.00
  23  -1 -13  136.69   15.60
 -23  -1 -15   42.50    9.30
 -23   1  15   49.80   10.40
  23   1 -15   34.50   11.30
 -23  -1 -15   27.00   12.10
  23  -1  15   36.10    9.80
  23   1 -15   40.30    9.60
  23  -1  15   39.90   12.00
  23   1 -15   32.30   10.30
 -23   1  15   36.00   10.30
 -23   1  15   35.80   11.50
  23   1  15   40.10    9.80
  23   1  15   31.10   12.90
 -23  -1  15   40.10    6.50
 -23   1 -15   28.90    8.60
  23  -1 -15   45.30   11.90
 -23  -1  15   28.20    8.30
  23  -1 -15   26.30    9.10
 -23  -1  15   42.40   11.10
  23  -1 -15   42.10   11.90
 -23   1 -15   34.20   10.20
 -23  -1  15   33.30   11.50
 -23   1  17  206.58   21.00
  23   1 -17  246.38   23.20
 -23  -1 -17  184.38   21.20
 -23   1  17  208.18   21.40
  23  -1  17  171.68   22.40
  23   1 -17  195.68   21.40
 -23   1  17  202.28   19.10
 -23  -1 -17  191.58   16.10
  23  -1  17  159.38   19.60
  23   1 -17  165.78   19.00
 -23  -1 -17  185.08   17.60
 -23   1 -17  180.48   16.10
 -23   1 -17  191.68   22.40
 -23  -1  17  202.48   19.00
  23   1  17  168.48   19.80
  23  -1 -17  214.98   22.10
 -23   1 -17  182.68   17.50
  23  -1 -17  194.28   22.90
  23   1  17  202.98   25.60
 -23  -1  17  183.08   14.10
  23  -1 -17  180.88   19.70
 -23   1  19  293.37   27.20
  23   1 -19  275.07   26.90
 -23  -1 -19  257.87   16.70
 -23  -1 -19  300.97   29.10
 -23   1  19  340.07   27.80
  23  -1  19  264.77   30.30
  23  -1  19  311.37   27.60
 -23  -1 -19  283.57   21.60
 -23   1  19  296.67   25.10
 -23  -1 -19  315.17   22.90
  23   1 -19  305.27   29.30
  23   1 -19  286.07   25.90
  23  -1 -19  268.07   27.80
 -23   1 -19  260.87   26.70
  23   1  19  264.17   29.90
 -23  -1  19  255.27   18.40
 -23   1 -19  250.07   16.80
  23  -1 -19  310.27   26.40
  23   1  19  315.47   27.20
 -23  -1  19  243.88   23.70
 -23  -1  19  280.67   26.30
 -23  -1  19  305.07   28.00
 -23   1 -19  277.47   22.20
  23  -1 -19  289.67   27.10
 -23   1 -19  286.17   22.50
  23   1 -21   64.69   15.40
  23   1 -21   64.39   15.90
 -23   1  21   60.39    6.40
 -23  -1 -21   57.09   12.20
  23  -1  21   89.09   17.10
 -23   1  21   65.49   14.10
 -23  -1 -21   69.59   15.60
 -23  -1 -21   71.59   11.60
 -23   1  21   70.49   14.10
  23   1 -21   69.69   14.60
 -23   1  21   52.29   14.30
  23  -1  21   76.89   19.50
 -23  -1  21   78.89   15.80
 -23  -1  21   56.09    7.90
 -23   1 -21   63.39   15.10
  23  -1 -21   94.59   18.40
  23   1  21   46.50   15.80
  23  -1 -21   87.29   18.10
  23  -1 -21   80.69   15.50
  23   1  21   86.29   17.10
 -23  -1  21   57.49   12.80
 -23   1 -21   47.50   10.10
 -23   1 -21   83.89   12.60
 -23   1 -21   67.19   11.40
 -23  -1  21   72.39   15.90
  23  -1  23  127.99   24.70
  23   1 -23  100.29   18.50
 -23  -1 -23  107.49   14.60
 -23   1  23  100.69    8.40
  23  -1  23  100.19   19.50
  23   1 -23  100.59   19.70
  23   1 -23  117.89   20.20
 -23  -1 -23  140.89   23.00
 -23  -1 -23   96.79   14.20
 -23   1  23  101.79   19.60
 -23   1  23  151.18   20.80
 -23   1  23  129.49   20.60
  23   1  23  120.89   21.60
 -23  -1  23   88.39   17.20
  23   1  23  111.39   23.60
 -23   1 -23  144.59   23.20
  23  -1 -23  155.48   23.50
  23  -1 -23  124.09   21.80
 -23  -1  23  135.79   20.00
  23  -1 -23  100.39   18.80
 -23  -1  23  108.99   10.70
 -23   1 -23  112.99   16.10
 -23   1 -23  113.89   15.60
 -23  -1  23  122.69   21.20
 -23  -1 -25  -20.70    6.60
 -23   1  25    4.80    8.60
  23   1 -25   10.30    8.80
  23  -1  25    5.10   10.00
  23  -1  25   -9.30   10.60
  23   1 -25   13.60    7.70
 -23  -1 -25    3.80    6.60
  23   1 -25    2.30   10.90
 -23   1  25    0.80    8.80
 -23   1  25   26.50   10.40
 -23  -1 -25   -0.30    6.50
 -23  -1  25    7.50    9.80
 -23   1 -25    2.30    6.20
 -23  -1  25   -5.40    7.00
  23   1  25   14.70   14.80
  23  -1 -25   -1.50    7.80
 -23   1 -25   20.70   10.80
 -23  -1  25   10.60    9.80
 -23  -1  25   19.70   12.40
  23  -1 -25   24.20   10.90
  23   1  25   18.80   10.70
 -23  -1 -27  -15.80    6.60
 -23   1  27   -9.90    9.60
  23  -1  27   16.90   15.20
  23   1 -27   11.00   11.40
 -23  -1 -27  -19.00    7.80
 -23   1  27    4.90   10.60
  23  -1  27   -4.50   10.20
  23   1 -27   13.20    9.90
 -23  -1 -27   -6.10    7.10
  23   1 -27    3.90   10.00
  23  -1 -27   -9.50    8.50
 -23   1 -27   -6.30    7.10
  23  -1 -27   10.90   10.10
  23   1  27  -15.60   10.90
 -23   1 -27  -10.60    6.50
 -23  -1  27   -1.00    8.80
 -23   1 -27  -13.00    8.30
  23  -1 -27   -5.30    9.30
 -23  -1  27    5.10   11.00
 -25  -1  -1    5.40    5.40
  25  -1   1   -0.30    2.70
 -25  -1  -1    6.90    6.40
  25  -1   1    3.10    4.10
  25   1  -1    3.00    5.60
  25   1  -1    3.10    3.50
  25  -1   1    5.90    5.00
 -25   1   1   13.10    3.40
  25   1  -1   13.50    5.60
  25   1  -1   11.10    4.10
 -25   1   1    5.60    2.80
  25  -1   1   10.70    6.40
 -25  -1  -1    8.50    2.40
 -25  -1  -1    5.90    2.30
 -25  -1  -1   10.10    3.10
 -25   1   1   18.00    4.40
 -25   1   1    9.00    5.40
  25   1   1    4.40    4.90
  25   1   1    5.70    3.30
 -25  -1   1   10.60    2.80
  25   1   1    9.10    3.30
 -25  -1   1   13.00    2.70
 -25   1  -1    7.60    3.40
 -25  -1   1    1.60    4.90
 -25   1  -1    8.40    3.30
  25   1   1    8.70    6.20
 -25   1  -1    9.30    6.50
  25  -1  -1    4.90    3.50
  25  -1  -1    2.00    5.30
  25   1   1    9.10    5.70
 -25   1  -1    3.40    5.10
  25  -1  -1   15.10    5.60
  25  -1  -1   15.70    6.00
 -25  -1   1    9.10    3.60
 -25   1  -1    5.30    2.20
  25  -1   3   67.29    5.30
  25   1  -3   48.10    8.90
  25  -1   3   74.79    6.00
 -25  -1  -3   65.29   13.20
 -25  -1  -3   61.49    5.20
  25   1  -3   59.49   12.00
 -25   1   3   75.19   12.70
 -25   1   3   83.39    7.90
  25  -1   3   74.29    9.40
  25  -1   3   78.19   12.70
  25   1  -3   58.39    8.70
 -25   1   3   83.59    7.90
 -25  -1  -3   57.89    5.30
 -25   1   3   86.79   10.00
 -25  -1  -3   72.09   12.20
 -25  -1   3   56.79    6.20
  25  -1  -3   68.19   12.60
 -25  -1   3   55.59   11.00
 -25   1  -3   66.79   14.20
 -25  -1   3   67.69    6.40
 -25   1  -3   66.79    7.20
 -25  -1   3   48.20    7.60
 -25  -1   3   69.09    8.90
 -25   1  -3   78.19    7.00
  25   1   3   58.39    6.50
  25  -1  -3   79.79   10.10
  25   1   3   72.49   12.00
 -25   1  -3   76.99   12.50
  25   1   3   76.59    9.00
  25   1   3   66.09    5.30
  25  -1  -3   65.09    9.70
 -25   1   5  253.97   18.30
 -25  -1  -5  258.17   15.30
  25   1  -5  258.97   19.80
  25  -1   5  204.58   21.30
  25  -1   5  234.48   15.40
 -25   1   5  256.77   22.20
 -25  -1  -5  274.07   24.50
  25   1  -5  265.47   17.60
  25   1  -5  270.97   23.20
  25  -1   5  249.08   20.00
 -25  -1  -5  267.07   15.20
 -25  -1  -5  312.57   22.40
 -25   1   5  254.87   17.40
 -25   1   5  296.57   18.60
 -25  -1   5  257.47   16.70
 -25   1  -5  240.48   20.40
 -25   1  -5  255.57   16.80
  25  -1  -5  270.27   23.10
 -25   1  -5  225.88   16.90
  25   1   5  255.37   16.60
  25  -1  -5  279.57   18.40
 -25   1  -5  262.27   24.80
  25   1   5  267.47   23.10
  25  -1  -5  266.17   20.10
 -25  -1   5  235.58   18.70
 -25  -1   5  234.48   16.40
  25   1   5  254.17   19.50
 -25  -1   5  237.68   21.30
  25  -1   7  273.07   23.90
 -25  -1  -7  253.57   24.50
 -25  -1  -7  228.88   20.10
 -25   1   7  211.38   16.40
 -25   1   7  209.58   21.00
  25  -1   7  237.38   15.40
  25   1  -7  253.77   19.50
  25  -1   7  243.28   20.10
 -25   1   7  238.28   18.20
  25   1  -7  239.48   22.40
 -25  -1  -7  234.48   15.30
 -25   1   7  229.58   17.60
 -25  -1  -7  253.27   15.00
 -25   1   7  213.48   17.00
  25   1   7  265.47   19.80
 -25  -1   7  251.67   15.90
 -25   1  -7  199.78   21.80
  25   1   7  250.27   23.00
  25  -1  -7  216.58   17.20
 -25   1  -7  245.48   20.50
  25  -1  -7  231.78   19.50
 -25   1  -7  259.27   16.30
 -25  -1   7  207.98   20.60
 -25  -1   7  252.87   18.90
 -25   1  -7  244.78   16.90
 -25  -1   7  263.87   17.10
  25  -1  -7  244.88   22.50
 -25  -1   7  266.47   17.20
 -25   1   9  241.08   17.10
 -25   1   9  278.57   20.20
 -25  -1  -9  246.58   17.60
  25   1  -9  297.47   24.00
 -25  -1  -9  308.27   27.10
  25  -1   9  324.77   23.60
  25   1  -9  268.87   24.60
 -25   1   9  273.37   24.30
  25  -1   9  309.07   26.70
 -25  -1  -9  269.07   22.10
 -25   1   9  260.27   20.90
  25   1  -9  274.07   21.70
  25   1   9  277.07   18.60
 -25  -1   9  293.37   19.60
 -25  -1   9  302.67   25.20
 -25   1  -9  300.17   23.00
  25  -1  -9  265.07   24.70
 -25  -1   9  285.77   21.90
 -25  -1   9  284.07   19.50
  25   1   9  292.37   22.40
 -25   1  -9  305.17   18.50
  25   1   9  254.17   25.00
 -25   1  -9  272.77   25.40
  25  -1  -9  250.37   21.40
 -25   1  -9  274.27   18.90
  25   1 -11  439.06   30.40
 -25   1  11  389.96   22.80
  25  -1  11  405.96   25.80
 -25  -1 -11  418.76   25.20
  25  -1  11  446.86   31.00
  25   1 -11  443.36   37.80
 -25  -1 -11  407.96   34.40
 -25   1  11  420.96   32.40
 -25   1  11  396.06   29.60
  25  -1  11  468.95   35.80
 -25  -1 -11  412.76   29.70
 -25   1  11  394.36   27.90
  25  -1 -11  444.26   30.90
 -25  -1  11  442.96   30.60
  25   1  11  436.56   30.70
 -25   1 -11  370.46   32.70
  25  -1 -11  371.86   34.50
 -25   1 -11  373.46   26.20
 -25   1 -11  432.86   30.10
 -25  -1  11  462.35   33.50
 -25   1 -11  432.76   26.10
 -25  -1  11  450.55   28.10
  25   1  11  434.86   35.00
  25  -1  13   52.49   14.60
  25   1 -13   60.69   13.30
 -25   1  13   28.20   10.80
 -25  -1 -13   45.80   10.80
  25   1 -13   54.09   11.00
  25  -1  13   61.99   11.90
 -25  -1 -13   31.50    7.10
  25   1 -13   58.49   14.70
 -25   1  13   46.70   10.10
 -25  -1 -13   56.69    8.20
 -25  -1 -13   36.80   12.00
 -25   1  13   48.50    9.10
 -25  -1  13   41.80   10.20
  25  -1 -13   38.20   11.10
 -25   1 -13   65.69   12.20
 -25  -1  13   53.79   13.50
  25  -1 -13   44.00   11.70
 -25  -1  13   52.69    9.70
 -25   1 -13   58.29    8.60
  25  -1 -13   46.10   10.70
  25   1  13   32.30    9.60
  25   1  13   53.19   13.70
  25  -1  15  181.28   23.00
 -25   1  15  210.28   18.50
 -25  -1 -15  180.98   17.10
  25   1 -15  150.18   18.70
 -25  -1 -15  197.38   14.70
  25   1 -15  172.48   21.20
 -25   1  15  195.98   20.20
  25   1 -15  165.58   18.40
  25  -1  15  156.98   18.70
 -25  -1 -15  200.28   22.30
  25  -1 -15  195.88   19.30
 -25  -1  15  139.69   21.00
 -25  -1  15  178.08   17.20
 -25   1 -15  159.68   23.20
  25   1  15  167.08   19.20
  25  -1 -15  167.28   19.90
 -25  -1  15  179.58   19.60
  25   1  15  129.19   23.50
 -25   1 -15  166.58   16.90
 -25   1 -15  174.08   15.00
  25  -1 -15  158.08   19.70
 -25   1  17   14.90    8.50
 -25  -1 -17   -5.10    5.50
  25   1 -17   -2.50    7.00
  25  -1  17    8.70    7.50
  25   1 -17   -4.60    6.50
 -25  -1 -17   -2.00    7.60
 -25   1  17   -8.00    7.30
  25  -1  17    3.90    9.40
 -25   1  17   -8.60    5.70
  25   1 -17    0.90    5.90
  25  -1 -17   -5.10    6.60
 -25  -1  17   -7.40    6.40
 -25   1 -17    6.20    6.00
 -25  -1  17   -2.60    6.90
 -25  -1  17   -2.10    3.20
 -25  -1  17    6.70    6.80
  25   1  17    3.50    8.60
  25  -1 -17    0.00    5.10
  25  -1 -17   -4.30    7.50
 -25   1 -17   -8.70    6.90
 -25  -1 -19   91.99   18.50
  25   1 -19   91.79   16.40
 -25  -1 -19   81.19   13.00
 -25   1  19   78.99   15.90
 -25   1  19   98.49   15.90
  25   1 -19  107.99   19.70
 -25   1  19  106.99   18.10
  25   1 -19  118.89   19.00
  25  -1  19   96.79   16.90
  25  -1  19   60.69   18.20
 -25  -1  19  107.99    9.60
  25  -1 -19   91.29   17.50
 -25   1 -19   93.99   14.10
 -25  -1  19   85.99   14.10
  25   1  19   95.39   17.50
 -25   1 -19  122.99   12.70
 -25  -1  19  104.59   18.70
  25  -1 -19   95.39   17.30
  25  -1 -19   82.29   15.80
 -25  -1  19   86.29   16.70
  25   1  19   87.29   20.00
 -25   1 -19   92.79   18.80
 -25   1  21  113.19   18.20
  25   1 -21  133.39   21.20
 -25  -1 -21  108.69   15.50
 -25   1  21  113.79   20.50
  25  -1  21  115.49   19.90
  25   1 -21  137.49   20.70
 -25  -1 -21   97.19   19.10
  25  -1  21   99.29   20.50
 -25   1  21  117.19   19.70
  25   1 -21  130.49   22.60
 -25  -1  21  151.78   22.10
 -25   1 -21  144.89   22.80
 -25  -1  21  113.79   10.50
  25   1  21  113.59   22.90
  25   1  21  145.49   22.30
  25  -1 -21  110.49   21.40
 -25  -1  21  122.89   18.70
  25  -1 -21  104.59   18.90
 -25  -1  21  134.39   21.20
  25  -1 -21  102.99   18.30
 -25   1 -21  140.09   14.80
  25  -1  23   20.90   11.10
 -25   1  23   21.10   12.80
 -25  -1 -23    9.80    7.90
 -25   1  23   32.10   14.00
 -25  -1 -23   19.70    7.90
  25   1 -23   34.30   12.70
 -25   1  23   26.90   11.30
  25  -1  23   28.40   12.30
  25   1 -23   35.00   13.30
  25   1 -23   23.70   11.50
 -25  -1 -23   17.90   11.00
 -25  -1  23   17.40   10.70
  25  -1 -23    2.30    7.70
 -25   1 -23    6.20    8.60
 -25   1 -23    8.50    7.90
 -25  -1  23   25.00   10.00
  25   1  23   29.10   15.80
 -25  -1  23   23.90   12.20
 -25   1 -23   13.60    7.80
  25   1  23   28.10   12.30
  25  -1 -23   19.00   11.30
 -25  -1  23   12.20    4.80
  25  -1 -23   24.90   11.30
 -25  -1 -25   69.99   13.00
  25   1 -25  113.89   22.40
  25   1 -25  103.59   22.60
 -25  -1 -25  102.99   21.90
  25   1 -25  102.29   19.20
 -25   1  25   69.09   15.50
  25  -1  25   78.29   19.00
 -25   1  25   68.89   17.10
 -25   1  25   86.69   17.10
  25  -1  25  105.09   22.70
  25   1  25   46.70   17.90
 -25  -1  25   68.89   16.20
 -25   1 -25   75.19   13.70
 -25  -1  25   53.49   14.00
 -25  -1  25   81.09   19.20
  25  -1 -25   75.79   18.90
  25   1  25   91.89   20.10
  25  -1 -25   95.49   19.40
  25  -1 -25   80.39   19.00
 -25   1 -25   54.89   16.70
 -25   1 -25   90.39   14.30
 -25   1  27   80.39   19.80
  25   1 -27   61.09   15.50
  25  -1  27   64.89   21.20
 -25   1  27   90.59   18.00
  25   1 -27  102.79   20.30
 -25  -1 -27   85.09   18.50
  25  -1  27   79.79   20.10
 -25  -1 -27   69.99   13.30
 -25   1  27   89.79   17.00
 -25  -1 -27   72.39   13.00
  25   1 -27   90.69   20.50
 -25  -1  27   83.19   21.20
 -25   1 -27   71.29   13.20
  25  -1 -27   86.99   19.40
  25  -1 -27   52.59   16.30
  25  -1 -27  117.69   21.50
 -25  -1  27   93.79   17.50
  25   1  27  103.69   21.40
  25   1  27   90.29   22.90
 -25  -1  27   87.39   17.40
 -25   1 -27   71.49   13.40
 -27   1   1   89.39   13.90
  27   1  -1   79.59    8.60
  27   1  -1   79.39   13.80
  27   1  -1   84.79   10.60
  27   1  -1   98.79   10.50
 -27  -1  -1   94.49   16.80
  27  -1   1   61.89    7.40
  27  -1   1   66.99   10.70
 -27   1   1   71.29    7.80
  27  -1   1   74.99   13.70
 -27   1   1   71.69    6.90
 -27  -1  -1  105.39   15.10
  27  -1   1   86.79   13.00
 -27  -1  -1   77.29    7.20
 -27   1   1   76.99    7.60
 -27  -1  -1   78.69    5.20
 -27  -1   1   91.69   14.00
 -27   1  -1   76.09    7.20
 -27   1  -1  116.39   15.70
  27   1   1   70.39   14.10
  27   1   1   85.99   10.20
  27   1   1   91.79   13.00
 -27   1  -1   80.59   15.30
  27   1   1   65.29    7.40
  27  -1  -1   76.19   11.40
 -27  -1   1   72.19    7.70
 -27   1  -1   77.99    7.80
  27  -1  -1  109.29   15.60
  27  -1  -1   78.49    8.70
  27  -1  -1   92.09   11.20
 -27  -1   1   81.49    5.90
  27  -1   3   49.80    4.50
 -27  -1  -3   77.89   13.20
 -27   1   3   60.89    7.30
  27  -1   3   65.79   12.40
 -27  -1  -3   84.49   16.20
 -27   1   3   60.19   11.70
  27  -1   3   33.50    9.50
  27  -1   3   57.39    9.60
  27   1  -3   40.20   11.40
  27   1  -3   51.29    8.90
 -27   1   3   47.40    6.80
 -27   1  -3   75.89   12.70
  27  -1  -3   67.39   12.50
 -27  -1   3   55.19    5.50
  27   1   3   49.10   10.60
 -27  -1   3   56.49   11.40
 -27  -1   3   52.39    5.70
 -27   1  -3   54.59   12.80
 -27   1  -3   56.49    6.50
  27   1   3   65.09    9.70
  27   1   3   55.79    4.70
  27   1   3   55.69    6.30
  27  -1  -3   69.69   10.80
 -27  -1   3   46.90    7.30
  27   1   3   66.29   11.60
 -27   1  -3   71.29    6.60
 -27  -1   3   50.29    8.60
  27  -1  -3   60.79    9.70
 -27  -1  -5  162.98   10.30
 -27   1   5  151.88   17.70
 -27  -1  -5  143.79   21.30
 -27   1   5  156.48   14.30
 -27  -1  -5  162.18   16.90
 -27  -1  -5  166.78   12.70
 -27   1   5  162.18   13.00
  27  -1   5  180.38   16.10
  27  -1   5  157.08   18.00
  27  -1   5  168.58   11.10
 -27   1   5  135.79   13.10
  27   1  -5  182.58   16.00
  27   1  -5  193.18   19.60
  27   1  -5  197.78   14.10
  27   1   5  144.19   14.60
 -27  -1   5  189.08   19.00
 -27  -1   5  185.08   12.30
 -27   1  -5  187.28   14.80
 -27  -1   5  190.68   14.30
  27  -1  -5  177.68   19.20
 -27   1  -5  187.98   12.90
 -27   1  -5  168.88   20.30
  27  -1  -5  172.88   14.10
  27  -1  -5  161.78   15.60
 -27   1  -5  199.08   18.10
 -27  -1   5  177.68   12.40
 -27  -1   5  192.88   14.50
  27   1   5  160.18   18.00
  27   1   5  144.49   11.80
 -27   1   7  206.38   15.50
 -27   1   7  191.88   19.80
  27  -1   7  169.38   16.90
 -27  -1  -7  202.08   12.40
  27   1  -7  174.28   19.90
 -27   1   7  199.48   15.10
 -27  -1  -7  213.78   22.70
  27  -1   7  166.48   19.80
 -27  -1  -7  213.48   19.10
 -27  -1  -7  202.98   12.60
  27   1  -7  209.58   18.00
  27  -1   7  189.78   12.90
 -27   1   7  196.38   16.10
 -27  -1   7  177.18   19.70
  27  -1  -7  233.78   21.70
 -27  -1   7  169.18   15.80
 -27   1  -7  178.18   18.20
  27   1   7  174.48   19.80
 -27   1  -7  177.58   20.70
 -27  -1   7  176.28   13.60
  27  -1  -7  192.88   18.10
 -27  -1   7  191.68   14.20
 -27  -1   7  246.38   19.90
 -27   1  -7  193.78   14.20
  27   1   7  227.98   18.20
  27   1  -9   86.69   15.90
  27  -1   9  109.29   14.20
 -27  -1  -9  139.89   10.30
  27  -1   9  137.99   20.40
 -27   1   9  126.79   10.30
 -27   1   9  139.99   13.00
  27   1  -9  114.49   14.30
 -27  -1  -9  180.88   26.80
 -27   1   9  152.48   17.90
 -27  -1  -9  147.39   15.80
 -27   1   9  135.29   14.00
  27  -1   9  106.69   11.10
 -27  -1  -9  147.29   10.30
 -27  -1   9  139.29   12.20
 -27   1  -9  123.09   10.90
  27   1   9  134.69   14.90
 -27  -1   9  145.99   14.90
  27   1   9  140.19   11.50
  27   1   9  146.49   19.00
 -27   1  -9  119.19   15.50
 -27   1  -9  122.79   20.20
 -27  -1   9  115.29   20.40
 -27   1  -9  110.39   16.10
  27  -1  -9  113.59   14.30
 -27  -1   9  129.79   11.90
  27  -1  -9  127.69   19.90
  27   1 -11  256.97   25.60
  27   1 -11  238.18   21.50
 -27   1  11  264.97   20.10
 -27   1  11  271.97   14.70
  27  -1  11  280.37   23.30
 -27  -1 -11  285.67   27.70
 -27  -1 -11  223.98   17.10
 -27   1  11  293.37   28.30
  27   1 -11  258.27   24.20
  27  -1  11  266.27   18.10
 -27  -1 -11  275.97   22.70
  27  -1  11  271.87   30.10
 -27   1  11  310.47   22.90
 -27  -1 -11  279.97   17.30
  27  -1 -11  263.57   24.00
 -27   1 -11  224.48   17.50
 -27   1 -11  276.27   22.80
 -27   1 -11  243.88   18.70
 -27   1 -11  250.07   26.50
  27  -1 -11  304.17   26.90
 -27  -1  11  279.97   22.30
 -27  -1  11  235.98   24.40
  27  -1 -11  281.97   23.00
 -27  -1  11  244.68   19.20
  27   1  11  279.27   23.10
 -27  -1 -13   35.50    7.00
  27  -1  13   32.00   13.00
 -27  -1 -13   52.39   14.20
  27  -1  13   51.09   11.70
 -27  -1 -13   32.40   10.40
 -27   1  13   46.60   13.00
 -27   1  13   36.80    8.50
  27   1 -13   46.80   11.40
 -27  -1 -13   24.80    5.50
  27   1 -13   35.10    9.40
 -27   1  13   34.90    8.90
  27   1 -13   10.90    9.30
 -27  -1  13   36.00    8.70
  27  -1 -13   22.50   11.00
  27  -1 -13   20.00    9.90
  27   1  13   33.30    9.30
 -27   1 -13   45.00   12.90
  27   1  13   29.50   12.10
 -27  -1  13   40.20   10.30
 -27   1 -13   40.40   10.40
  27  -1 -13   32.60    9.50
 -27  -1  13   35.60   11.60
 -27   1 -13   32.00    6.60
 -27   1  15   22.10    8.60
  27  -1  15   29.10   12.30
 -27   1  15   34.20   12.30
 -27  -1 -15   27.10    6.30
  27   1 -15   13.40    9.70
  27   1 -15   18.80   10.00
 -27   1  15   39.70    9.80
  27  -1  15   43.50   11.60
 -27  -1 -15   31.30   11.90
 -27  -1 -15   15.70    7.60
 -27  -1  15   33.70    8.40
  27   1  15   35.30   10.40
 -27   1 -15   14.40    8.80
  27  -1 -15   23.60   10.80
 -27   1 -15   14.00    7.20
  27  -1 -15   30.00   10.50
 -27   1 -15   21.90    6.50
  27  -1 -15   22.10    9.80
 -27  -1  15   27.20   11.40
 -27  -1  15   24.70   10.10
  27   1  15   24.80   10.80
  27   1 -17   84.39   16.30
  27  -1  17  111.49   21.90
 -27   1  17  108.69   18.30
 -27  -1 -17   69.59   16.30
  27   1 -17  101.39   18.50
  27   1 -17   95.09   18.60
 -27   1  17   82.49   15.10
 -27  -1 -17   97.69   10.90
  27  -1  17  103.79   16.80
 -27  -1 -17   86.89   14.10
  27   1  17   96.09   16.70
  27  -1 -17   95.89   18.20
 -27   1 -17  120.39   12.00
 -27  -1  17  111.49   19.40
  27   1  17   97.19   20.10
 -27   1 -17  120.79   20.50
 -27  -1  17   99.19   14.30
 -27  -1  17  148.59   17.40
  27  -1 -17   98.99   17.80
  27  -1 -17   87.79   15.80
  27   1 -19  190.78   22.40
 -27   1  19  193.38   21.70
  27   1 -19  195.98   23.40
  27   1 -19  167.58   19.70
 -27  -1 -19  164.88   15.00
 -27   1  19  170.98   18.70
  27  -1  19  115.39   24.40
 -27  -1 -19  161.78   25.40
  27  -1  19  161.28   20.20
 -27   1  19  138.09   21.40
  27  -1 -19  160.08   19.90
  27  -1 -19  164.18   24.60
 -27   1 -19  155.68   23.90
  27   1  19  135.59   24.80
  27   1  19  177.78   20.50
 -27  -1  19  193.58   22.20
  27  -1 -19  177.68   22.30
 -27  -1  19  157.18   17.80
 -27  -1  19  176.18   21.00
 -27   1 -19  143.99   17.00
  27   1 -21   90.29   17.30
 -27   1  21   73.79   16.00
 -27   1  21   54.79   16.20
  27  -1  21   69.39   16.20
  27   1 -21   95.59   19.10
 -27  -1 -21   64.59   12.80
  27  -1  21   53.89   16.60
  27   1 -21   79.99   17.00
 -27  -1 -21   59.09   16.60
 -27   1  21   73.29   14.20
  27   1  21   78.69   19.80
 -27   1 -21   59.89   12.40
  27  -1 -21   78.59   18.30
 -27  -1  21  101.89   16.00
  27   1  21   90.39   18.30
 -27   1 -21   98.49   19.70
  27  -1 -21   79.09   16.50
 -27  -1  21   79.09   17.90
 -27  -1  21   82.29   18.40
  27  -1 -21   62.19   14.20
 -27   1  23   88.39   18.10
  27  -1  23  105.89   19.60
 -27   1  23  117.09   17.30
  27   1 -23   99.59   25.20
 -27   1  23  107.49   18.90
  27   1 -23   97.19   19.90
 -27  -1 -23   94.89   15.20
  27   1 -23   99.69   19.50
 -27  -1 -23  120.29   22.00
 -27   1 -23  102.99   15.80
 -27   1 -23  130.69   23.20
 -27  -1  23  114.99   20.20
  27  -1 -23  116.89   20.40
 -27  -1  23   73.09   17.30
  27  -1 -23  122.49   21.50
 -27  -1  23  103.29   17.20
  27   1  23  120.59   20.40
 -27   1  25   -6.00    8.40
  27  -1  25    6.90   10.50
 -27   1  25  -12.50    8.40
  27   1 -25   -7.10    8.20
 -27  -1 -25  -20.40    8.90
  27   1 -25    0.20    9.10
 -27  -1 -25  -12.60    6.60
  27  -1  25  -10.50    9.60
  27   1 -25  -13.20    8.40
 -27  -1 -25   -8.70    5.70
 -27   1  25   -8.30    9.00
 -27  -1  25   -9.90    9.90
  27  -1 -25   -3.10    8.10
 -27  -1  25   -9.60    9.50
  27   1  25  -16.40   10.10
  27  -1 -25    0.10   10.10
 -27   1 -25   -9.70    6.40
  27   1  25   -0.10    9.90
 -27   1 -25   -8.00    5.40
 -27  -1  25   -4.80    7.70
  27  -1 -25  -14.30    6.40
 -27   1 -25    5.00    8.80
 -29   1   1  286.07   17.70
 -29   1   1  276.17   18.00
  29   1  -1  270.47   19.40
 -29   1   1  316.27   25.20
 -29   1   1  282.57   17.30
 -29  -1  -1  270.87   24.30
  29   1  -1  270.47   21.80
 -29  -1  -1  289.37   28.00
  29  -1   1  254.17   17.90
  29  -1   1  250.57   22.60
  29  -1   1  285.87   25.60
 -29  -1  -1  288.57   17.60
  29  -1   1  274.87   22.00
  29   1  -1  297.77   26.10
  29   1  -1  322.77   22.00
 -29   1  -1  274.97   17.60
  29   1   1  281.67   18.20
 -29   1  -1  267.67   23.40
 -29  -1   1  245.88   23.80
  29   1   1  291.77   26.00
  29   1   1  297.47   21.70
  29  -1  -1  307.47   22.20
 -29   1  -1  267.07   17.20
 -29   1  -1  289.37   27.40
 -29  -1   1  270.67   18.10
  29  -1  -1  296.77   22.60
  29  -1  -1  272.97   19.50
  29   1   1  284.57   23.30
  29  -1  -1  282.87   24.90
  29  -1   3  169.28   15.60
  29  -1   3  131.59   22.40
  29   1  -3  156.68   19.10
 -29   1   3  141.69   21.40
 -29   1   3  143.89   11.60
  29   1  -3  156.88   14.90
 -29  -1  -3  170.78   21.30
 -29   1   3  161.78   12.10
  29  -1   3  148.99    9.20
  29  -1   3  147.29   16.80
 -29  -1  -3  133.29   16.50
  29   1  -3  151.48   14.10
  29   1   3  150.88    9.30
 -29  -1   3  151.28    9.50
 -29   1  -3  123.39   10.40
  29   1   3  156.38   14.90
  29   1   3  158.18   11.30
  29  -1  -3  146.89   22.60
  29   1   3  176.98   18.10
  29   1   3  173.38   19.20
  29  -1  -3  146.69   14.10
 -29   1  -3  117.69   10.50
 -29   1  -3  170.58   17.70
 -29  -1   3  151.98   12.60
 -29   1  -3  172.88   21.30
  29  -1  -3  123.09   14.50
  29  -1   5    6.30    7.40
 -29   1   5    4.30    7.20
 -29   1   5    9.60    4.50
 -29   1   5   13.50    4.60
 -29   1   5   -2.30    5.10
  29   1  -5   25.30    7.50
 -29   1   5   13.00    4.80
  29  -1   5   13.60    3.10
 -29  -1  -5    8.80    7.40
  29  -1   5   15.70    7.20
  29   1  -5   12.00    4.90
 -29   1  -5   13.90   10.30
  29  -1  -5   13.20    6.30
  29   1   5   13.30    7.70
  29   1   5    3.40    5.20
 -29  -1   5   14.50    3.80
 -29  -1   5   15.10    3.80
 -29   1  -5   12.60    6.90
  29   1   5   10.10    3.70
 -29   1  -5   15.20    4.10
 -29  -1   5   16.40    5.40
 -29  -1   5   15.40    9.70
 -29  -1   5    4.30    4.70
  29  -1  -5   -1.60    8.50
 -29   1  -5   14.10    3.90
  29  -1   7  122.79   18.90
 -29   1   7  120.99   12.60
  29  -1   7  130.59   15.00
  29   1  -7  142.89   20.50
 -29   1   7  114.89   17.50
 -29  -1  -7  118.09   20.50
 -29  -1  -7  122.79   14.60
  29   1  -7  115.99   13.60
 -29   1   7  105.79   11.40
 -29   1   7  123.19   11.60
  29  -1   7  111.89    9.00
 -29   1   7  112.69   11.30
 -29  -1  -7  118.49    7.90
  29  -1  -7  106.19   13.60
 -29  -1   7  122.09   10.60
 -29   1  -7  131.99   15.80
 -29  -1   7  127.79   13.30
  29  -1  -7  141.79   19.90
 -29  -1   7  118.99   10.50
  29   1   7  116.79   17.90
 -29   1  -7  132.69   10.50
 -29   1  -7  123.69   20.90
 -29  -1   7  133.09   19.30
  29   1   7  134.99   14.40
  29  -1   9  146.09   16.70
 -29  -1  -9  111.19    9.60
 -29   1   9  147.09   13.30
  29   1  -9  143.79   15.40
 -29   1   9  147.99   17.50
  29  -1   9  144.39   11.00
 -29  -1  -9  142.09   22.10
  29   1  -9  104.89   18.50
  29   1  -9  156.28   18.00
 -29   1   9  140.99   11.30
 -29   1   9  154.08   15.70
 -29   1   9  157.88   14.80
 -29  -1  -9  142.89   16.10
 -29  -1  -9  128.99    9.60
  29  -1   9  160.58   23.20
  29   1   9  112.89   11.30
 -29  -1   9  150.18   14.80
 -29  -1   9  135.19   20.50
 -29   1  -9  145.99   11.40
  29   1   9  162.58   16.60
 -29   1  -9  122.99   17.30
 -29  -1   9  137.79   12.30
  29  -1  -9  126.39   15.10
  29   1   9  144.99   21.50
  29  -1  -9  156.38   22.20
 -29   1  -9  168.58   20.40
 -29   1  -9  117.09   19.80
  29  -1  11   59.99    8.10
  29   1 -11   55.29   14.00
 -29  -1 -11   56.79    7.60
  29  -1  11   83.09   14.20
 -29  -1 -11   47.90   13.40
 -29  -1 -11   49.80   12.30
  29   1 -11   80.69   13.20
 -29   1  11   74.99   12.20
 -29   1  11   47.90    9.00
  29   1 -11   95.19   15.30
 -29   1  11   54.89   12.60
  29  -1  11   68.39   15.70
  29  -1 -11   54.59   12.80
 -29   1 -11   59.69   15.10
  29   1  11   55.19   15.20
 -29   1 -11   84.09    8.70
 -29  -1  11   72.69   14.90
  29  -1 -11   51.69   14.20
 -29  -1  11   77.79   12.30
  29   1  11   60.89   11.60
  29  -1 -11   59.49   12.20
 -29  -1  11   66.99    9.50
 -29   1 -11   61.09    8.90
 -29  -1  11   82.69   10.10
  29  -1  13  123.29   20.90
 -29   1  13  101.09   15.50
  29   1 -13   97.79   16.20
  29   1 -13   93.59   17.20
 -29  -1 -13  106.59    9.70
 -29   1  13   96.29   17.80
 -29  -1 -13  115.19   20.10
  29  -1  13  129.79   16.20
  29   1 -13   83.19   17.80
 -29   1  13   96.29   12.60
  29  -1 -13  108.29   16.60
 -29  -1  13  124.29   12.70
 -29  -1  13  116.39   20.30
  29   1  13  109.69   17.10
 -29   1 -13  102.19   13.00
 -29   1 -13  118.09   20.00
 -29   1 -13  125.79   17.30
  29  -1 -13   94.29   18.60
  29   1  13  123.39   20.30
 -29  -1  13  114.59   14.60
 -29   1 -13  102.89   10.50
  29  -1 -13   92.29   17.00
 -29   1  15  274.67   21.90
 -29   1  15  245.48   25.70
 -29  -1 -15  254.67   17.50
  29  -1  15  192.98   26.10
 -29  -1 -15  254.77   27.80
 -29  -1 -15  224.98   18.00
 -29   1  15  249.58   23.80
 -29  -1 -15  239.18   22.50
  29   1 -15  229.88   26.50
  29   1 -15  254.37   26.00
  29   1 -15  255.47   23.20
 -29   1 -15  252.37   22.50
  29   1  15  234.88   27.90
  29  -1 -15  266.17   27.20
  29  -1 -15  212.58   22.20
 -29  -1  15  247.28   25.90
 -29  -1  15  244.08   20.40
  29  -1 -15  252.27   25.60
 -29  -1  15  248.88   23.50
  29   1  15  250.67   24.20
 -29   1 -15  258.67   18.40
 -29   1 -15  220.98   26.50
  29   1 -17    7.80    9.00
 -29  -1 -17    2.70    6.40
  29  -1  17   11.30   10.90
  29   1 -17   11.70    7.80
  29  -1  17    2.00    7.80
 -29  -1 -17   -0.40    9.20
  29   1 -17    4.60    6.90
 -29   1  17    9.00    7.30
 -29   1  17   -5.90    7.70
 -29  -1 -17    3.30    5.00
  29  -1 -17    4.00    9.00
 -29   1 -17   -4.20    9.10
  29  -1 -17   10.40    7.90
  29  -1 -17    7.70    7.90
 -29   1 -17    9.10    6.80
  29   1  17   -8.70    7.00
  29   1  17    3.60    6.40
 -29  -1  17   -8.40    6.20
 -29   1 -17   14.90    6.30
 -29  -1  17    3.70    6.30
 -29  -1  17   14.50    8.70
  29   1 -19   50.39   14.60
  29  -1  19   36.90   14.90
 -29  -1 -19    9.90    7.70
  29   1 -19   28.20   10.20
  29   1 -19   22.70    9.80
 -29  -1 -19   29.50   11.30
 -29   1  19   21.60   12.70
 -29   1  19   46.90   12.00
 -29  -1 -19   28.00    7.00
 -29   1  19   26.80    9.60
  29  -1  19   29.90   11.30
 -29   1 -19   19.90    8.50
  29  -1 -19   11.10    9.60
  29   1  19   22.00   10.80
 -29  -1  19   23.90   10.60
 -29   1 -19   31.40    8.30
 -29  -1  19   28.10   13.00
 -29  -1  19   37.70   10.00
  29  -1 -19   29.10   11.00
 -29   1 -19   21.70   12.10
  29  -1 -19   14.90    9.10
  29   1  19   34.10   11.60
  29  -1  21   40.10   16.80
  29   1 -21   52.39   13.40
 -29   1  21   39.40   14.70
  29  -1  21   33.70   12.80
 -29  -1 -21   28.80    7.90
 -29   1  21   50.99   14.30
  29   1 -21   40.30   13.20
 -29  -1 -21   15.40    9.30
  29   1 -21   32.50   13.40
 -29  -1 -21   31.90   11.10
 -29   1  21   39.50   11.80
  29  -1 -21   31.20   12.60
 -29   1 -21   27.30    8.20
 -29  -1  21   40.30   11.80
 -29   1 -21   39.10   14.90
  29  -1 -21   39.00   13.40
  29  -1 -21   13.50   11.00
 -29  -1  21   40.40   14.60
 -29  -1  21   39.30   13.30
  29   1  21   18.30   13.20
 -29   1 -21   36.00   11.00
  29   1  21   32.10   12.00
  29   1 -23   29.70   12.20
  29   1 -23   21.00   12.20
 -29   1  23   46.10   12.00
 -29   1  23   25.50   12.90
  29  -1  23   42.90   12.90
  29  -1  23   17.50   14.30
  29   1 -23   26.50   11.60
 -29   1  23    8.50   10.20
 -29  -1 -23    9.60    8.80
 -29  -1 -23   31.30   13.60
 -29  -1 -23   28.50    8.10
 -29  -1  23   13.70   11.10
  29   1  23   28.20   11.50
 -29   1 -23   33.20   11.00
  29  -1 -23   14.60   11.60
  29  -1 -23   10.00    9.60
  29   1  23   15.70   14.10
 -29   1 -23   77.19   18.30
 -29   1 -23   46.80    9.70
 -29  -1  23   18.00   10.30
 -29  -1  23   44.20   14.30
  29   1 -25   31.40   14.30
 -29  -1 -25   50.09   16.50
 -29  -1 -25   25.40   10.00
  29  -1  25   57.29   20.00
  29  -1  25   28.40   14.60
  29   1 -25   26.50   12.70
 -29   1  25   19.70   11.90
 -29   1  25   26.00   11.30
  29   1 -25   55.39   16.60
 -29   1 -25   29.40   14.50
  29   1  25   29.30   13.70
  29  -1 -25   32.90   14.10
  29   1  25   36.80   15.60
  29  -1 -25   11.00   10.90
 -29  -1  25   60.09   14.40
 -29  -1  25   41.40   13.70
  29  -1 -25   30.10   13.40
 -29   1 -25   12.70   10.20
  31   1  -1  171.98   16.40
  31   1  -1  185.38   21.40
  31  -1   1  172.88   20.60
 -31  -1  -1  182.98   26.10
  31  -1   1  208.08   19.80
 -31   1   1  179.18   12.30
  31  -1   1  185.08   17.00
  31  -1   1  179.98   13.60
 -31   1   1  181.48   12.70
 -31   1   1  186.78   12.60
 -31   1   1  167.18   19.70
  31   1  -1  186.98   17.70
  31   1  -1  209.28   15.40
 -31  -1  -1  169.58   19.90
  31   1   1  158.88   17.60
 -31   1  -1  180.28   12.20
  31   1   1  168.58   13.40
 -31  -1   1  182.58   13.30
  31   1   1  175.78   16.10
  31  -1  -1  177.78   14.70
  31  -1  -1  189.78   17.10
  31   1   1  167.08   20.60
 -31  -1   1  186.28   20.30
 -31   1  -1  179.48   18.90
  31  -1  -1  213.98   22.20
 -31   1  -1  184.88   12.20
  31  -1  -1  176.78   17.30
 -31   1   3  112.59    9.60
  31  -1   3  101.19   12.60
 -31   1   3  105.39    9.40
 -31  -1  -3  124.19   20.00
  31  -1   3   84.19    6.30
 -31   1   3   99.99   16.80
  31  -1   3  131.59   18.60
 -31  -1  -3  107.49   16.60
  31   1  -3   94.99   17.20
  31   1  -3  105.79   12.20
  31   1  -3  113.49   13.10
  31  -1   3  113.39   18.30
 -31  -1   3  109.29   10.20
  31   1   3  108.19   12.70
  31   1   3   99.49    6.40
  31  -1  -3   84.39   16.40
 -31  -1   3  118.79   18.10
  31   1   3   97.19   17.10
  31  -1  -3  118.49   14.00
 -31   1  -3   93.79   15.10
 -31   1  -3  107.89   20.00
 -31   1  -3   88.99    7.90
  31  -1  -3   98.99   12.10
  31   1   3  129.19   16.30
 -31   1  -3   98.59    8.10
 -31  -1  -5  435.56   36.40
 -31   1   5  383.86   32.00
  31   1  -5  416.66   29.20
  31  -1   5  430.26   30.70
  31  -1   5  415.26   33.10
  31   1  -5  426.36   33.80
  31   1  -5  430.56   29.60
 -31   1   5  405.76   25.40
 -31  -1  -5  384.36   31.60
  31  -1  -5  408.86   33.50
  31   1   5  423.76   29.50
  31   1   5  401.86   32.70
 -31   1  -5  406.26   23.80
 -31  -1   5  460.55   34.30
 -31  -1   5  418.06   27.10
 -31   1  -5  396.56   23.90
 -31   1  -5  481.35   33.40
  31  -1  -5  394.66   30.00
 -31  -1   5  380.66   27.10
 -31  -1   5  425.26   23.20
  31   1   5  404.26   24.50
 -31   1  -5  436.16   37.20
 -31   1   7  178.78   13.40
  31   1  -7  143.69   21.50
 -31   1   7  160.98   14.30
 -31  -1  -7  183.18   18.90
 -31   1   7  180.28   20.40
  31  -1   7  164.18   20.10
 -31  -1  -7  143.59   23.00
 -31   1   7  136.29   13.30
  31  -1   7  132.79   15.70
  31   1  -7  131.09   15.10
  31  -1   7  129.09    9.90
 -31   1  -7  136.19   17.30
 -31  -1   7  156.78   14.80
  31   1   7  153.88   12.90
 -31   1  -7  131.19   22.30
  31  -1  -7  130.09   20.70
 -31   1  -7  137.19   11.10
  31   1   7  156.08   16.30
  31   1   7  176.78   20.00
 -31  -1   7  151.58   21.90
 -31  -1   7  140.89   11.10
 -31  -1   7  144.69   13.60
  31  -1  -7  163.08   17.30
  31   1  -9   38.60   12.60
 -31  -1  -9   34.50   10.70
 -31   1   9   35.00    6.20
 -31  -1  -9   52.19   15.30
 -31   1   9   48.00    8.20
 -31   1   9   32.50    8.00
 -31   1   9   49.70   12.90
  31   1  -9   49.20   10.60
 -31   1   9   36.20    7.40
  31  -1   9   32.30    5.50
  31  -1   9   48.60   10.90
 -31  -1  -9   38.50    3.60
  31   1  -9   29.40   10.70
  31  -1   9   42.90   12.70
  31  -1  -9   29.40    9.20
  31   1   9   50.59   13.60
 -31  -1   9   32.80    6.40
 -31   1  -9   43.20    6.20
 -31   1  -9   40.70    6.60
 -31   1  -9   33.10   11.10
 -31  -1   9   37.10    7.40
 -31  -1   9   33.20   11.90
  31   1   9   39.10    6.50
  31  -1  -9   32.80   12.30
 -31  -1   9   40.40    9.20
  31   1   9   33.20    9.20
 -31   1  -9   47.10   14.00
  31   1 -11  266.77   24.10
 -31  -1 -11  272.67   28.60
 -31   1  11  333.17   22.50
  31   1 -11  288.47   27.50
  31  -1  11  252.57   28.40
 -31  -1 -11  297.47   17.40
  31  -1  11  273.37   25.10
 -31  -1 -11  281.47   17.60
 -31   1  11  280.27   23.40
  31  -1  11  270.07   20.30
  31   1 -11  338.47   30.40
 -31  -1 -11  306.37   26.40
 -31   1  11  305.37   28.40
  31  -1 -11  327.97   28.70
  31   1  11  304.87   29.70
  31  -1 -11  310.17   25.60
 -31  -1  11  277.47   20.70
 -31   1 -11  288.57   29.80
 -31   1 -11  291.67   19.20
 -31   1 -11  325.37   26.40
 -31  -1  11  321.67   28.90
  31   1  11  298.47   25.00
 -31  -1  11  272.37   23.80
  31  -1 -11  327.37   30.20
  31   1  11  342.17   25.50
 -31  -1  11  292.07   20.70
 -31  -1 -13   40.20   11.10
 -31   1  13   20.30    7.10
 -31   1  13    7.30    7.80
 -31  -1 -13   16.80    5.00
 -31  -1 -13   15.10    4.80
  31  -1  13   18.20   10.60
  31   1 -13   22.80    8.70
  31  -1  13   21.60    8.80
 -31  -1 -13   14.70   10.00
 -31   1  13   26.70   11.70
  31   1 -13   29.00   13.10
 -31   1 -13   16.50    6.10
  31  -1 -13   28.20   10.40
  31   1  13   22.90    8.50
 -31   1 -13   20.00    9.30
  31  -1 -13   44.60   13.10
 -31   1 -13   16.30   10.40
 -31  -1  13   11.80    7.80
 -31   1 -13   28.90    6.30
 -31  -1  13   26.20    9.30
  31  -1 -13   27.00   10.60
  31   1  13   20.20   11.50
 -31  -1  13   25.10    7.50
 -31   1  15   46.40   10.50
 -31   1  15   24.10   11.60
 -31  -1 -15   57.99   12.70
  31   1 -15   38.90   11.50
 -31  -1 -15   51.09   13.80
  31   1 -15   43.80   13.90
  31  -1  15   31.60   12.60
 -31   1  15   46.60   11.70
 -31  -1 -15   35.80    6.30
  31  -1  15   30.40   10.70
  31   1 -15   31.50   11.10
 -31   1 -15   58.59   16.10
  31   1  15   35.10   13.80
 -31  -1  15   44.30    9.40
 -31   1 -15   37.60    7.40
 -31   1 -15   38.80   12.40
  31   1  15   43.10   11.90
  31  -1 -15   36.90   12.90
  31  -1 -15   46.70   14.50
 -31  -1  15   48.30   14.10
  31  -1 -15   58.59   13.70
 -31   1  17  124.69   21.90
  31  -1  17  152.38   19.90
  31  -1  17  153.68   26.10
 -31   1  17  166.28   19.80
 -31  -1 -17  146.29   12.80
 -31  -1 -17  112.79   17.90
  31   1 -17  131.29   23.70
  31   1 -17  133.09   20.30
 -31   1  17  161.88   20.30
  31   1 -17  163.28   24.30
 -31  -1 -17  139.79   24.40
  31   1  17  170.08   19.70
  31   1  17  139.69   25.20
 -31   1 -17  186.08   27.50
 -31   1 -17  159.78   14.00
  31  -1 -17  150.18   19.10
 -31  -1  17  147.49   23.10
  31  -1 -17  148.99   24.30
 -31  -1  17  160.58   16.90
 -31  -1  17  158.58   20.50
 -31   1 -17  159.38   18.50
  31  -1 -17  155.08   23.90
 -31  -1 -19   51.59   15.90
 -31   1  19  116.59   21.10
  31   1 -19  112.29   18.50
 -31   1  19   68.79   16.10
 -31   1  19   93.09   15.00
 -31  -1 -19   72.79   14.70
  31  -1  19   94.49   20.80
 -31  -1 -19   92.49   10.60
  31   1 -19   76.69   17.70
  31   1 -19  105.99   20.00
  31  -1  19   93.39   23.30
 -31  -1  19   97.79   20.60
 -31  -1  19   85.09   17.10
 -31   1 -19   91.49   11.50
 -31  -1  19   72.09   13.20
  31   1  19   99.89   19.00
  31   1  19   79.59   20.90
  31  -1 -19   85.19   17.50
  31  -1 -19   66.89   17.50
 -31   1 -19   87.09   19.70
  31  -1 -19   88.29   18.00
 -31   1 -19   99.29   16.20
 -31  -1 -21   40.50   11.10
 -31   1  21   67.89   15.70
  31  -1  21   40.80   14.00
 -31   1  21   41.90   11.80
  31  -1  21   41.10   16.30
  31   1 -21   55.89   20.50
 -31  -1 -21   33.80   14.90
 -31  -1 -21   57.49    9.70
  31   1 -21   49.99   14.20
 -31   1  21   61.69   15.90
 -31   1 -21   42.00   14.80
  31  -1 -21   22.10   13.60
  31  -1 -21   53.49   14.40
 -31  -1  21   47.10   15.00
  31   1  21   56.99   15.40
 -31  -1  21   32.90   10.70
 -31   1 -21   50.09   10.60
 -31   1 -21   31.50   11.60
  31  -1 -21   66.59   19.20
 -31  -1  21   43.30   15.30
  31   1  21   48.50   18.70
  31   1 -23   24.70   14.00
  31  -1  23   39.60   17.40
 -31  -1 -23   47.70   12.20
  31   1 -23   34.20   15.60
 -31  -1 -23   57.39   18.00
 -31   1  23   56.79   16.80
 -31  -1 -23   46.20    9.30
 -31   1  23   20.00   11.50
  31  -1  23   65.89   16.30
 -31   1  23   37.60   15.00
  31   1 -23   48.30   15.40
 -31  -1  23   48.10   14.60
  31   1  23   30.90   14.10
 -31  -1  23   53.39   16.10
 -31   1 -23   44.30    9.80
  31   1  23   57.59   21.10
  31  -1 -23   53.19   16.80
 -31   1 -23   52.59   13.60
  31  -1 -23   55.29   15.90
 -31  -1  23   50.99   12.40
  33  -1   1   91.59   14.80
 -33   1   1   88.49   16.10
 -33   1   1   96.29    9.40
  33   1  -1   97.79   12.40
 -33   1   1  100.09    7.80
  33   1  -1  118.29   13.90
 -33  -1  -1   91.79   16.30
  33  -1   1   93.49   18.00
  33  -1   1  113.99   13.60
 -33   1   1   86.79    7.70
  33   1  -1  108.69   18.60
  33  -1   1  102.49   10.40
  33   1  -1   86.09   15.50
  33  -1  -1   91.19   17.20
 -33   1  -1  106.69    7.20
  33   1   1   93.59   13.30
 -33  -1   1   99.19    9.30
  33   1   1   84.19   12.10
 -33   1  -1   91.49   16.00
 -33  -1   1  104.09   17.50
  33   1   1  108.29   14.00
  33   1   1   68.49   15.60
  33  -1  -1  105.99   13.70
  33  -1  -1   92.49   13.90
  33   1  -3  293.27   22.80
  33   1  -3  326.57   29.00
  33  -1   3  317.57   26.60
 -33   1   3  292.07   18.00
 -33   1   3  292.97   27.10
 -33   1   3  287.87   18.10
 -33  -1  -3  304.87   27.10
 -33  -1  -3  321.07   31.80
  33   1  -3  289.87   23.50
  33  -1   3  274.87   27.10
  33  -1   3  316.17   24.20
 -33   1   3  267.07   18.70
  33  -1  -3  301.07   28.60
  33   1   3  295.97   26.50
 -33   1  -3  312.07   27.00
  33   1   3  280.97   27.30
 -33  -1   3  312.97   21.70
 -33   1  -3  310.47   31.80
  33   1   3  268.07   22.80
 -33  -1   3  341.27   28.70
  33  -1  -3  268.77   22.60
  33  -1  -3  278.47   23.40
 -33   1  -3  286.77   16.40
 -33  -1  -5   27.70   12.30
  33  -1   5   46.10   10.30
  33  -1   5   25.60   10.20
  33   1  -5   40.50    9.60
  33   1  -5   48.60   12.90
 -33  -1  -5   36.10   10.80
  33  -1   5   37.90   12.50
  33   1  -5   58.79    8.60
 -33   1   5   28.70   11.90
 -33   1   5   33.10    6.00
 -33   1  -5   23.10   11.50
  33  -1  -5   25.40    9.10
  33   1   5   29.10    9.30
  33   1   5   23.50   11.80
 -33   1  -5   44.10    4.40
 -33  -1   5   44.40   13.20
 -33  -1   5   51.29    8.50
  33  -1  -5   12.90   10.10
 -33   1  -5   29.20   10.80
  33   1   5   29.30   10.60
  33   1  -7    9.00    9.70
 -33   1   7   11.20    5.60
 -33  -1  -7   16.80    9.60
 -33   1   7   15.50    4.80
  33   1  -7    4.50    7.10
 -33   1   7    8.30    5.70
 -33   1   7    4.30    6.60
  33  -1   7    2.70    6.40
 -33  -1  -7    6.30    9.40
  33  -1   7    4.80    8.40
 -33   1   7   -4.80    5.20
 -33  -1   7   20.00    3.80
 -33   1  -7   11.70    3.70
 -33  -1   7   22.40    9.70
 -33  -1   7   12.00    5.50
  33   1   7   19.30    7.40
  33  -1  -7    3.70    7.40
  33  -1  -7  -15.20    6.20
 -33   1  -7    5.40    7.90
 -33   1  -7   20.70   10.00
  33   1   7    4.40    3.70
  33  -1   9   41.70    5.40
 -33   1   9   48.10   13.60
  33  -1   9   54.69   15.20
  33   1  -9   55.89   13.10
 -33   1   9   42.30    7.70
 -33   1   9   44.40    8.30
 -33   1   9   34.80    6.30
 -33   1   9   39.10    8.80
 -33  -1  -9   39.50   13.00
  33   1  -9   39.00   12.70
  33   1  -9   42.30   10.40
 -33  -1  -9   41.00   11.50
  33  -1   9   78.79   14.60
  33   1   9   43.70   10.70
 -33   1  -9   47.50   11.30
  33  -1  -9   29.70   11.60
 -33  -1   9   44.00    6.60
  33  -1  -9   35.60   10.00
  33   1   9   33.90   12.80
 -33  -1   9   40.80   12.80
 -33   1  -9   42.50    6.00
 -33  -1   9   57.79   10.70
 -33   1  -9   60.89   16.10
  33   1 -11    6.10    6.70
  33  -1  11   16.80    8.40
 -33   1  11   15.00    6.40
 -33   1  11   10.90    9.60
 -33  -1 -11   19.50    9.80
 -33   1  11    8.40    6.50
 -33  -1 -11    1.60    8.10
  33   1 -11   13.30    7.90
  33  -1  11   11.40   10.60
  33   1 -11   17.30   10.70
  33   1  11   -2.70    4.20
  33  -1 -11   12.90    8.20
 -33  -1  11   13.70    5.30
 -33  -1  11   10.10    7.30
 -33  -1  11   14.30    9.30
 -33   1 -11   10.00    5.10
  33   1  11   23.70   11.00
 -33   1 -11    9.10    8.00
 -33   1 -11    8.90    8.10
  33  -1 -11    3.80    7.40
  33   1  11   22.80    9.40
 -33   1 -11   18.40    4.70
  33  -1 -11   16.00    9.70
 -33   1  13   51.89   10.30
  33  -1  13   68.89   15.10
  33   1 -13   55.89   14.80
 -33  -1 -13   50.69    7.30
 -33   1  13   44.50   11.10
  33   1 -13   58.19   13.30
  33  -1  13   39.70   15.20
  33   1 -13   46.70   13.30
 -33   1  13   53.39   14.60
 -33  -1 -13   24.90   12.20
  33  -1  13   60.09   12.20
 -33  -1 -13   51.49   12.30
 -33   1 -13   43.80    6.90
 -33  -1  13   70.09   12.80
 -33  -1  13   63.69    9.60
  33   1  13   61.09   13.30
  33  -1 -13   42.00   11.50
 -33   1 -13   36.20   12.10
  33   1  13   52.79   15.70
  33  -1 -13   43.20   14.00
 -33  -1  13   43.40   14.20
  33  -1 -13   53.39   13.50
 -33   1 -13   62.09   13.70
  33   1 -15  117.99   18.80
 -33  -1 -15  146.79   18.10
 -33   1  15  128.19   14.70
  33  -1  15  111.69   22.20
 -33  -1 -15  135.69   23.50
  33   1 -15  124.49   22.20
  33   1 -15  140.49   22.10
 -33  -1 -15  123.79   11.40
  33  -1  15  116.99   18.60
 -33   1  15  124.19   22.00
 -33   1 -15  125.19   11.70
  33  -1 -15  123.29   19.70
 -33  -1  15  117.29   17.60
 -33   1 -15  116.59   18.10
 -33   1 -15  107.49   21.30
  33   1  15  146.09   18.60
 -33  -1  15  163.78   14.90
  33  -1 -15  131.59   23.30
  33   1  15  154.58   25.70
 -33  -1  15  139.39   22.80
  33  -1 -15  120.79   20.40
  33   1 -17    3.00    9.60
 -33  -1 -17   13.30    5.10
 -33  -1 -17   14.50   12.90
  33  -1  17   21.20   11.50
  33  -1  17   10.30   11.40
 -33   1  17   24.10   12.80
 -33   1  17   20.60    9.90
 -33   1  17   -9.00   12.10
 -33  -1 -17   13.70    9.80
  33   1 -17   10.40    8.00
  33   1 -17   -4.70    9.10
 -33  -1  17    1.70    9.20
 -33   1 -17    8.70    8.40
 -33   1 -17   12.40    6.00
  33  -1 -17    9.60    8.20
  33  -1 -17   18.00    9.90
  33  -1 -17   14.00   11.50
 -33  -1  17   21.20    7.70
  33   1  17   11.20    8.70
 -33   1 -17   22.00   11.00
  33   1  17   -6.60    9.30
 -33  -1  17    9.00    9.00
 -33  -1 -19   75.29    9.40
  33  -1  19   75.29   18.30
 -33   1  19   50.89   16.50
 -33   1  19   52.49   14.30
  33  -1  19   53.89   15.00
 -33  -1 -19   61.89   18.80
 -33  -1 -19   55.69   13.80
 -33   1  19   92.29   14.90
  33   1 -19   42.50   15.50
  33   1 -19   78.49   16.30
 -33  -1  19   58.19   15.30
  33  -1 -19   50.89   13.80
  33   1  19   49.50   19.80
 -33  -1  19   72.29   12.10
 -33  -1  19   70.29   18.00
  33  -1 -19   59.19   16.30
 -33   1 -19   67.49   13.60
 -33   1 -19   56.79   17.50
 -33   1 -19   53.99    8.90
  33   1  19   82.99   15.90
  33   1 -21    2.10    9.60
  33  -1  21   -4.20    8.40
  33   1 -21    1.10    8.90
  33  -1  21   -0.40    9.50
  33   1 -21    8.70   12.10
 -33  -1 -21   -2.40    5.30
 -33  -1 -21    5.40    8.10
 -33  -1 -21    6.00   11.60
 -33   1  21   -3.70    9.20
 -33   1  21    8.40    8.90
 -33   1  21   33.90   10.60
 -33   1 -21   -1.20    8.00
  33  -1 -21    3.90    7.60
  33   1  21   -2.50    8.30
  33  -1 -21   22.90   11.20
 -33   1 -21   23.80   15.10
 -33  -1  21   12.70    8.80
 -33  -1  21   -3.10    9.50
  33   1  21   12.40   14.20
  33  -1 -21   13.50   10.20
 -33  -1  21   14.80   11.20
 -33  -1 -23   -1.40   11.10
 -33   1  23  -18.00    8.50
  33  -1  23  -13.30   10.50
 -33   1  23   -6.60    9.60
  33   1 -23  -11.30    8.60
  33   1 -23    2.60    7.80
 -33   1  23   -0.70   12.10
 -33  -1 -23   18.30   11.70
 -33  -1 -23  -18.00    7.90
  33   1 -23   -2.50    7.60
  33  -1 -23    2.20   10.70
  33   1  23    7.80   12.40
 -33   1 -23   30.40   14.20
  33  -1 -23    3.10    6.80
  33   1  23   16.80   11.60
  33  -1 -23   -8.80    9.20
 -33  -1  23   -9.00    9.40
 -33   1 -23   -1.60    6.60
 -33  -1  23   -3.90   10.60
  35  -1   1  210.48   21.00
  35  -1   1  217.18   19.70
 -35  -1  -1  237.38   24.00
  35   1  -1  200.78   19.30
  35   1  -1  151.48   23.80
  35   1  -1  218.48   19.70
  35  -1   1  245.08   25.40
 -35   1   1  217.48   22.20
  35  -1   1  195.38   15.30
  35   1   1  212.48   24.30
  35  -1  -1  215.68   24.60
 -35  -1   1  178.98   22.20
 -35  -1   1  202.88   14.20
  35   1   1  195.88   15.40
  35   1   1  189.08   20.50
  35   1   1  183.78   18.90
 -35   1  -1  188.18   22.10
  35  -1  -1  212.28   20.30
  35  -1  -1  201.28   19.90
  35  -1   3   58.49   13.50
 -35   1   3   39.70    4.30
 -35   1   3   38.10    5.90
 -35  -1  -3   49.00   16.20
  35   1  -3   39.80   10.00
 -35   1   3   41.60   11.80
 -35  -1  -3   23.50   11.20
  35  -1   3   44.90   10.60
  35   1  -3   54.09   14.40
  35   1  -3   31.50    8.40
  35  -1   3   43.50   13.00
 -35  -1   3   37.90   13.40
 -35   1  -3   51.59   15.30
  35   1   3   39.20   12.80
 -35   1  -3   32.40   11.50
  35  -1  -3   44.60   13.40
 -35  -1   3   34.60    7.20
  35   1   3   41.30   10.20
  35  -1  -3   59.69   11.60
  35   1   3   34.20    9.80
  35  -1  -3   32.00    8.70
  35  -1   5  313.97   30.80
  35   1  -5  325.57   31.30
 -35  -1  -5  368.86   30.20
 -35   1   5  317.97   21.50
 -35   1   5  352.36   30.80
  35   1  -5  345.57   26.60
 -35  -1  -5  319.47   32.70
  35  -1   5  315.07   26.40
 -35   1   5  314.87   19.60
 -35  -1   5  326.67   22.50
 -35  -1   5  350.86   31.10
  35   1   5  319.17   30.30
  35   1   5  314.07   25.80
  35  -1  -5  321.07   30.80
  35   1   5  320.27   29.40
 -35   1  -5  315.77   32.00
  35  -1  -5  341.47   27.20
 -35   1  -5  337.97   28.90
 -35   1   7   98.69   10.00
  35   1  -7   97.19   15.20
 -35   1   7  119.59   20.50
 -35   1   7  114.29   12.90
  35  -1   7   96.19   17.80
 -35   1   7  104.89   11.20
 -35  -1  -7  115.69   18.50
  35   1  -7   84.69   18.40
 -35  -1  -7   99.89   20.00
  35  -1   7  112.39   16.80
 -35   1   7  107.29   16.70
  35   1   7   99.79   17.90
 -35  -1   7  110.09   12.40
  35   1   7  118.99   16.70
 -35  -1   7  114.69   20.60
  35  -1  -7   97.89   15.70
  35  -1  -7   91.99   18.50
 -35   1  -7   91.49   19.50
  35   1   7   94.49    8.50
 -35   1  -7  111.69   18.20
 -35   1   9   59.39   14.40
 -35  -1  -9   61.69   14.20
 -35   1   9   40.40    7.60
 -35   1   9   54.89   10.10
  35   1  -9   65.79   14.50
  35   1  -9   74.59   13.40
  35  -1   9   61.09   12.70
  35   1  -9   48.40   14.20
 -35  -1  -9   38.70   14.60
  35  -1   9   58.09   15.90
  35  -1  -9   62.89   15.60
 -35  -1   9   71.99   11.40
 -35   1  -9   70.39    5.00
 -35  -1   9   74.39    8.10
  35   1   9   55.99   12.70
 -35   1  -9   53.99   14.50
 -35  -1   9   79.29   17.10
 -35   1  -9   51.09   13.40
  35   1   9   55.09   15.30
  35   1 -11  116.09   19.80
 -35   1  11  148.69   23.80
 -35  -1 -11  173.68   20.10
  35  -1  11  136.59   23.30
  35   1 -11  126.19   16.90
  35  -1  11  131.69   10.60
 -35   1  11  169.18   14.00
 -35  -1 -11  178.08   27.30
  35   1 -11  163.08   24.80
 -35   1  11  153.78   16.90
 -35   1 -11  110.89   22.20
  35   1  11  178.78   18.50
  35  -1 -11  167.98   19.20
 -35  -1  11  159.18   17.30
 -35   1 -11  155.58   19.20
 -35  -1  11  145.79   23.30
  35  -1 -11  123.69   22.50
  35   1  11  187.48   27.10
  35  -1 -11  171.18   24.30
 -35  -1  11  159.48   12.40
 -35  -1  11  161.58   13.10
 -35   1  13   41.00   13.70
  35  -1  13   19.40   13.00
  35   1 -13   54.59   15.70
 -35   1  13   45.00    8.50
  35   1 -13   36.30   10.90
  35  -1  13   29.90   10.80
 -35  -1 -13   43.40   15.60
 -35   1  13   29.60    9.70
  35   1 -13   23.20   10.60
 -35  -1 -13   37.70   10.60
  35   1  13   36.40   12.40
  35  -1 -13   33.10   10.70
 -35   1 -13   22.40   10.00
 -35   1 -13   39.20   14.30
 -35  -1  13   38.00    7.40
  35   1  13   40.50   14.20
  35  -1 -13   49.00   15.00
 -35  -1  13   18.30    9.60
 -35   1 -13   39.80    9.30
  35  -1 -13   58.69   14.30
 -35  -1  13   29.60   11.40
 -35   1  15    8.40   10.80
  35  -1  15    8.20    7.50
  35   1 -15   10.20    9.60
 -35  -1 -15   -3.20    6.80
  35   1 -15   12.30   11.10
 -35   1  15    1.10    6.40
  35   1 -15   -0.30    8.00
  35  -1  15   14.30   14.00
 -35   1  15    1.60    8.00
 -35  -1 -15   10.10    9.20
 -35   1 -15   -3.70   10.60
 -35  -1  15   22.20   10.20
 -35   1 -15    1.00    4.50
  35  -1 -15    9.90    8.50
  35   1  15   12.20   11.70
 -35  -1  15    1.50    5.80
 -35   1 -15    8.00    8.00
 -35  -1  15    7.80   11.40
  35  -1 -15    4.80   10.10
  35  -1 -15    4.10    9.20
  35   1  15    6.10    8.20
 -35   1  17  238.18   26.90
 -35  -1 -17  250.57   30.40
 -35   1  17  198.78   22.90
 -35  -1 -17  155.48   20.80
  35   1 -17  212.18   22.90
  35  -1  17  240.58   24.30
  35  -1  17  196.68   31.00
 -35   1 -17  186.88   23.00
 -35  -1  17  235.78   24.60
  35   1  17  232.88   29.90
  35  -1 -17  197.18   22.70
 -35  -1  17  204.68   29.60
 -35   1 -17  169.08   27.60
  35   1  17  203.58   24.20
  35  -1 -17  166.28   29.30
  35   1 -19   -9.20    9.30
 -35  -1 -19   -4.00    7.30
 -35   1  19    5.10    9.60
 -35  -1 -19    1.60   14.20
 -35   1  19   12.60    8.50
  35  -1  19   24.30   11.20
  35  -1  19   12.80   12.10
 -35   1  19   14.80   13.50
 -35  -1 -19   -2.00    7.90
  35   1 -19    9.50    9.80
  35   1 -19   11.60    9.00
 -35  -1  19   13.20    9.80
 -35  -1  19   15.70   10.70
  35  -1 -19    6.30    9.30
  35  -1 -19    9.70   11.20
  35   1  19   26.40   10.70
 -35   1 -19   15.00   14.80
 -35   1 -19    5.60    9.50
 -35  -1  19    3.90   15.50
  35  -1 -19   17.20   12.80
 -35   1 -19    6.30    5.50
  35   1  19   24.60   13.70
  35   1 -21   13.10   10.40
 -35   1  21   39.00   13.90
 -35  -1 -21   41.00   15.00
  35   1 -21   60.59   16.10
 -35  -1 -21   42.00   12.70
  35  -1  21   31.80   16.30
  35   1 -21   56.79   16.40
 -35   1  21   31.20   12.00
  35  -1  21   70.29   16.10
 -35   1 -21   84.09   20.10
 -35   1 -21   35.70   12.30
  35  -1 -21   72.29   17.30
  35   1  21   41.10   17.40
 -35  -1  21   56.59   12.70
  35   1  21   57.99   15.10
 -35   1 -21   41.90    9.10
 -35  -1  21   57.09   18.60
  35  -1 -21   86.09   21.60
 -35  -1  21   58.29   15.60
  37  -1   1   34.70   12.80
  37   1  -1   24.30   12.00
  37   1  -1   14.90    7.90
  37  -1   1   13.90    8.20
  37  -1   1   12.10    7.90
 -37   1   1   17.00    8.70
  37   1  -1   28.40    8.90
  37  -1   1   14.40    4.40
 -37  -1  -1   21.40   10.20
  37   1   1    6.30    4.00
  37  -1  -1    7.80    9.30
  37  -1  -1   15.10    7.40
 -37  -1   1   13.50    8.80
  37   1   1   13.10   10.90
  37   1   1    6.20    7.10
  37  -1  -1    1.00    5.90
 -37   1  -1   31.70   11.60
  37   1   1   14.30    7.00
  37  -1   3   64.29   14.70
 -37   1   3   71.79    7.30
  37   1  -3   66.99   11.50
 -37  -1  -3   57.79   14.60
  37  -1   3   59.29   14.20
  37  -1   3   64.99   12.30
  37   1  -3   63.29   15.40
  37   1  -3   78.69   13.90
 -37   1   3   68.29   15.30
 -37  -1  -3   73.39   17.50
 -37  -1   3   46.50   13.10
  37   1   3  105.39   19.20
  37  -1  -3   81.09   17.00
 -37   1  -3   69.29   15.00
  37  -1  -3   69.79   11.50
  37   1   3   61.99   13.80
  37   1   3   54.59   10.80
  37  -1  -3   50.29   11.10
 -37  -1   3   63.59   10.80
  37  -1   5   11.30   10.10
 -37  -1  -5   19.40   11.80
  37   1  -5   -8.50    8.00
  37  -1   5   16.20    8.30
 -37  -1  -5    4.00    8.30
 -37   1   5    7.00    8.20
  37   1  -5   21.80    7.70
  37  -1   5    8.60    9.00
  37   1   5    2.60    7.40
 -37   1  -5    3.20    8.80
 -37  -1   5   -0.50    4.60
  37   1   5   17.10    7.30
  37   1   5   14.10    9.80
  37  -1  -5    7.60    8.30
  37  -1  -5    4.50    6.40
 -37  -1   5   15.90    8.70
 -37   1  -5   23.90   12.40
 -37  -1  -7   18.70   12.30
 -37   1   7   12.80    4.60
  37  -1   7   -1.10    7.60
  37  -1   7   13.80    7.40
  37   1  -7   14.60    7.90
 -37   1   7   14.90    6.20
 -37   1   7   12.90    9.10
  37  -1   7    6.50    9.00
 -37  -1  -7   30.80   11.40
  37   1  -7   18.70   11.00
 -37   1  -7   28.50   12.40
  37   1   7   22.50   10.70
 -37  -1   7    9.00    5.80
  37  -1  -7   14.60   11.10
 -37  -1   7   28.90   11.30
 -37   1  -7   12.80    7.80
  37   1   7   30.60   12.00
  37   1   7   14.80    7.80
  37  -1   9   41.20   13.70
 -37   1   9   20.50    7.20
 -37   1   9   16.10    5.20
  37   1  -9   26.80   10.90
 -37  -1  -9   -3.80    8.30
  37   1  -9   28.10   12.10
 -37  -1  -9   13.40   10.30
 -37   1   9   27.60   12.30
  37   1  -9   13.30    8.10
  37  -1  -9    2.00    6.20
 -37  -1   9    9.30   10.10
  37   1   9    3.90    8.50
  37   1   9   26.00    8.60
 -37   1  -9   49.40   13.10
 -37   1  -9   34.90   14.40
 -37  -1   9    8.00    6.20
  37  -1  -9   21.50   12.90
  37   1 -11   44.70   13.80
 -37   1  11   27.90    7.00
  37   1 -11   41.50   14.20
 -37   1  11   30.70    8.90
 -37   1  11   44.60   13.00
  37  -1  11   38.90   11.40
 -37  -1 -11   32.30   14.60
 -37  -1 -11   35.10   12.10
  37  -1  11   46.50   14.90
  37   1 -11   42.10   11.00
 -37   1 -11   15.00    9.60
 -37  -1  11   34.90    9.20
  37  -1 -11   49.40   11.90
  37   1  11   44.70   15.70
 -37  -1  11   31.10    4.80
  37  -1 -11   26.40   13.40
 -37  -1  11   48.30   15.10
 -37   1 -11   32.70   13.30
  37  -1 -11   28.70   12.10
  37   1  11   40.10   12.60
 -37  -1 -13   -8.90    6.50
 -37   1  13   -1.20    5.80
 -37   1  13    5.30    6.80
  37   1 -13    8.00    9.70
 -37   1  13    7.10    9.90
  37  -1  13    7.40    8.50
  37  -1  13   -5.70    8.80
  37   1 -13   -2.20    7.90
  37  -1 -13    4.80    9.20
  37  -1 -13   -8.00    7.10
 -37  -1  13   -1.80    4.50
  37   1  13   -6.80    8.00
 -37   1 -13  -14.40    8.30
  37  -1 -13    5.70    8.10
  37   1  13  -10.60    5.90
 -37  -1  13   -4.30    7.70
 -37   1 -13   -3.90    7.50
 -37  -1  13  -10.50    8.80
 -37  -1 -15   38.50   13.50
  37  -1  15   18.70   13.20
  37   1 -15   22.50    9.40
 -37   1  15   47.70   16.60
  37  -1  15   30.40   11.70
 -37   1  15   42.60   11.70
 -37  -1 -15   27.80   11.70
 -37   1  15   44.10    8.90
  37  -1 -15   33.30   11.50
 -37  -1  15   27.40    7.60
 -37   1 -15   26.70   12.20
  37   1  15   30.00   13.30
 -37  -1  15   16.00    9.50
 -37   1 -15   13.90   10.00
 -37  -1  15   25.90   13.60
  37   1  15   38.70   13.20
 -37  -1 -17    4.90   11.30
 -37   1  17    1.10    8.40
  37  -1  17    3.40    9.60
  37  -1  17   10.60   12.90
  37   1 -17  -21.70    7.10
 -37  -1 -17  -12.80    8.80
 -37   1  17  -17.40   11.60
  37   1 -17   10.30   10.30
  37   1 -17    6.60    9.10
 -37   1 -17    5.30   10.00
 -37  -1  17   15.30    7.50
  37   1  17    4.50   12.40
 -37  -1  17   -3.40    8.20
  37   1  17   -0.30    7.90
  37  -1 -17  -11.40    9.50
  37  -1 -17    4.50   10.00
  37  -1 -17    8.30    9.60
  37   1 -19   91.49   21.00
 -37   1  19   52.79   13.40
  37  -1  19   56.49   14.60
 -37   1  19   66.69   13.10
  37   1 -19   63.99   16.20
  37   1 -19   77.69   19.10
 -37   1  19   63.69   17.70
  37  -1  19   65.99   19.70
 -37  -1 -19   75.79   17.10
 -37  -1 -19   78.39   20.30
  37   1  19   90.09   18.20
 -37  -1  19   83.99   19.70
 -37   1 -19   57.39   14.60
  37  -1 -19   94.39   21.70
  37  -1 -19   67.39   18.30
 -37   1 -19   68.79   19.00
  37   1  19   58.09   19.50
  37  -1 -19   63.29   15.70
 -37  -1  19   46.70   15.80
 -37  -1  19   87.09   18.70
  39   1  -1   88.69   15.00
  39  -1   1   86.49   18.40
 -39  -1  -1   82.59   18.00
  39   1  -1   85.29   18.70
  39   1  -1   94.19   14.80
  39  -1   1   82.49   15.20
 -39   1   1   78.19   16.60
  39  -1   1   91.39   16.00
  39  -1  -1   82.19   14.10
 -39  -1   1   98.89   18.80
  39   1   1   82.69   13.80
  39  -1  -1   77.69   14.00
  39   1   1   87.49   14.90
  39  -1  -1   92.79   19.00
 -39   1  -1   87.19   18.00
  39   1   1   72.69   17.50
  39   1  -3   24.60    8.90
 -39   1   3   11.40    9.90
  39   1  -3   18.80   11.60
  39   1  -3   29.90    8.70
  39  -1   3   16.70   10.10
 -39   1   3    5.00    3.20
  39  -1   3   21.70    9.30
 -39  -1  -3    7.50    9.60
  39  -1   3   31.90   10.00
  39  -1  -3    5.30    6.90
  39   1   3    4.50    6.60
  39  -1  -3   11.10   10.60
 -39  -1   3   18.90   11.80
  39   1   3   -1.30    8.40
 -39   1  -3   19.00   10.90
 -39  -1   3   11.40    4.70
  39   1   3   12.80   10.30
 -39   1   5   23.80    7.10
  39  -1   5    9.40   10.60
 -39  -1  -5   26.80   11.90
  39  -1   5   31.00   11.80
  39   1  -5   47.00   15.40
  39   1  -5   31.30    9.90
 -39   1   5   22.40   12.60
 -39  -1  -5   37.20   15.30
 -39   1  -5   26.10   12.90
  39  -1  -5   10.70   10.80
  39  -1  -5   35.90   10.90
 -39  -1   5   13.40   11.80
  39   1   5   34.90   10.30
 -39   1  -5   10.40    9.40
 -39  -1   5   14.50    5.70
  39   1   5   13.00   10.50
  39   1   5   16.00   10.40
 -39  -1  -7   58.39   17.70
  39   1  -7   43.80   11.90
  39  -1   7   73.29   14.20
 -39   1   7   48.40    8.70
 -39  -1  -7   61.39   15.50
 -39   1   7   68.49   16.80
  39   1  -7   72.79   17.70
  39  -1   7   58.79   16.10
  39  -1   7   55.29   14.00
  39   1   7   66.89   13.10
  39  -1  -7   70.19   17.90
 -39  -1   7   61.99    9.80
 -39   1  -7   62.79   15.60
 -39  -1   7   46.80   15.30
 -39   1  -7   51.29   17.80
  39   1   7   64.49   16.00
  39  -1  -7   59.69   13.90
  39   1   7   80.29   17.20
 -39   1   9   13.20    4.20
 -39  -1  -9   20.60   12.10
 -39   1   9    9.70    6.10
 -39  -1  -9   15.20   10.10
  39  -1   9    3.40    9.50
  39   1  -9   25.20   12.30
  39  -1   9   -0.20    7.90
  39   1  -9   -2.60    7.40
  39   1  -9   10.60   10.40
 -39   1   9   12.70   11.50
  39  -1  -9    3.30    6.60
  39   1   9   15.00   10.40
  39   1   9   13.80    9.30
  39  -1  -9   23.40   11.90
 -39   1  -9    4.90    9.90
 -39  -1   9    9.00    6.20
  39  -1  -9   15.60    9.90
 -39   1  -9    2.90   10.50
 -39  -1   9   -5.00   10.50
  39   1 -11   10.40   10.50
  39   1 -11   29.20    9.60
  39   1 -11    5.40    8.30
  39  -1  11    6.60   10.10
  39  -1  11    6.80    8.40
 -39  -1 -11   33.40   13.20
 -39   1  11   30.70   13.90
 -39   1  11    0.00    6.50
 -39  -1 -11   26.70   11.70
 -39   1 -11   12.10   12.90
  39  -1 -11   26.30   14.50
 -39   1 -11   29.00   12.80
  39  -1 -11   14.40    9.00
 -39  -1  11    9.10    8.20
  39   1  11   19.10    8.30
  39   1  11   34.50   13.30
  39  -1 -11   14.10    9.00
 -39  -1  11   13.50   10.20
  39  -1  13   37.30   11.60
  39   1 -13   17.50   13.30
 -39   1  13   40.30   15.50
 -39   1  13   29.60    9.80
 -39  -1 -13   16.60   12.40
  39   1 -13    7.40    8.60
  39  -1  13   33.90   14.10
 -39   1  13   24.60    6.80
  39   1 -13   11.90   10.30
  39   1  13   37.60   12.70
  39  -1 -13    4.50    9.50
  39  -1 -13    6.50   11.80
 -39   1 -13   24.90   15.50
 -39   1 -13   34.70   12.40
  39  -1 -13   13.60    9.10
  39   1  13   20.70   10.30
  39   1 -15   31.00   10.90
 -39   1  15   34.20    8.40
 -39  -1 -15   21.40   11.60
  39  -1  15   33.70   11.60
 -39   1  15   64.19   18.80
 -39   1  15   24.20   10.50
 -39  -1 -15   19.50   15.00
  39   1 -15   23.70   12.70
  39   1 -15    7.60   12.60
 -39   1 -15   39.90   14.00
  39  -1 -15   12.90   10.50
  39  -1 -15   26.60   13.70
 -39   1 -15   41.60   18.50
  39   1  15   28.50   10.50
 -39  -1  15   63.19   17.00
 -39  -1  15   35.10   11.40
  39  -1 -15   51.79   16.30
  39   1 -17   44.30   16.40
 -39   1  17   97.09   20.90
  39   1 -17  123.09   24.00
  39   1 -17  110.29   19.90
 -39  -1 -17   67.19   20.20
  39  -1  17   81.39   22.60
 -39  -1 -17   94.99   18.20
  39  -1  17  125.69   20.20
 -39   1  17   87.89   12.70
 -39  -1  17   91.89   17.00
 -39   1 -17  109.89   19.70
 -39   1 -17   70.69   19.60
  39  -1 -17  112.99   19.70
  39   1  17  139.79   21.50
 -39  -1  17  126.49   24.10
  39  -1 -17  104.99   21.50
  39   1  17  103.39   22.60
  39  -1 -17   58.99   18.40
  41   1  -1   54.69   15.00
  41  -1   1   35.80   13.70
  41  -1   1   57.29   12.20
  41   1  -1   70.29   12.70
 -41   1   1   73.09   16.70
  41  -1   1   74.49   16.30
 -41  -1  -1   65.29   16.30
  41   1   1   39.60   15.60
  41  -1  -1   46.70   14.80
 -41   1  -1   56.59   14.80
  41  -1  -1   57.49   13.10
  41   1   1   55.89   12.50
  41   1   1   64.29   13.30
 -41  -1   1   25.80   12.70
  41  -1  -1   63.79   13.80
  41   1  -3    0.30    8.90
  41  -1   3   -7.80    7.80
  41  -1   3   12.10    9.60
 -41   1   3   22.20   12.50
  41   1  -3   18.00    9.00
  41  -1   3   23.10    9.40
 -41  -1  -3   13.20   10.40
  41   1   3   14.80   12.80
 -41  -1   3    8.80    4.50
 -41   1  -3   14.40    8.10
[truncated: 5,933,809 more chars]
