# Supplementary material for: Silylamido supported dinitrogen heterobimetallic complexes: syntheses and their catalytic ability
Source: Natl Sci Rev. 2020 Dec 3;8(12):nwaa290. doi: 10.1093/nsr/nwaa290 (PMC8694672; doi:10.1093/nsr/nwaa290)
Supplement: nwaa290_Supplemental_Files [file nwaa290_supplemental_files.zip › Complex 5.cif]

data_global
_audit_creation_method                  'APEX3 v2017.3-0'

_publ_requested_journal                 ?

_publ_contact_author_name               ?
_publ_contact_author_address            
;
;
_publ_contact_author_email              ?
_publ_contact_author_fax                ?
_publ_contact_author_phone              ?

_publ_section_title                     
;
;
_publ_section_abstract                  
;
;
_publ_section_references                
;
;
_publ_section_comment                   
;
;

data_20190214
_chemical_name_systematic               ?
_chemical_name_common                   ?
_chemical_formula_moiety                'C52 H88 Mg Mo N6 O2 Si4'
_chemical_formula_sum                   'C52 H88 Mg Mo N6 O2 Si4'
_chemical_formula_iupac                 ?
_chemical_formula_weight                1061.89

_chemical_melting_point                 ?

_space_group_crystal_system             triclinic
_space_group_name_H-M_alt               'P -1'
_space_group_name_Hall                  '-P 1'
loop_
    _space_group_symop_operation_xyz
    'x, y, z'
    '-x, -y, -z'

_cell_length_a                          11.2390(4)
_cell_length_b                          15.8850(5)
_cell_length_c                          17.6581(6)
_cell_angle_alpha                       82.436(2)
_cell_angle_beta                        84.706(2)
_cell_angle_gamma                       72.222(2)
_cell_volume                            2971.33(18)
_cell_formula_units_Z                   2
_cell_measurement_reflns_used           557
_cell_measurement_theta_min             2.9213
_cell_measurement_theta_max             26.4053
_cell_measurement_temperature           150.(2)

_exptl_crystal_description              Plate
_exptl_crystal_colour                   Yellow
_exptl_crystal_size_max                 0.100
_exptl_crystal_size_mid                 0.080
_exptl_crystal_size_min                 0.020
_exptl_crystal_density_diffrn           1.187
_exptl_crystal_density_meas             ?
_exptl_crystal_density_method           'not measured'
_exptl_crystal_F_000                    1136

_exptl_absorpt_coefficient_mu           2.993
_exptl_absorpt_correction_type          Multi-Scan
_exptl_absorpt_process_details          
;
SADABS-2016/2 - Bruker AXS area detector scaling and absorption correction
;
_exptl_absorpt_correction_T_min         0.75
_exptl_absorpt_correction_T_max         0.94

_exptl_special_details                  
;
; 

_diffrn_ambient_temperature             150.(2)

_diffrn_source                          'Sealed x-ray tube'
_diffrn_source_type                     'Bruker IuS 3.0'

_diffrn_radiation_type                  'Cu K\a'
_diffrn_radiation_wavelength            1.54178
_diffrn_radiation_monochromator         ?

_diffrn_measurement_device_type         'Bruker D8 Venture Photon II'
_diffrn_measurement_method              ?

_diffrn_detector_area_resol_mean        7.3910

_diffrn_reflns_number                   38514
_diffrn_reflns_av_R_equivalents         0.0709
_diffrn_reflns_av_unetI/netI            0.0615
_diffrn_reflns_theta_min                2.53
_diffrn_reflns_theta_max                70.43
_diffrn_reflns_theta_full               70.43
_diffrn_measured_fraction_theta_max     0.988
_diffrn_measured_fraction_theta_full    0.988
_diffrn_reflns_limit_h_min              -13
_diffrn_reflns_limit_h_max              11
_diffrn_reflns_limit_k_min              -19
_diffrn_reflns_limit_k_max              19
_diffrn_reflns_limit_l_min              -21
_diffrn_reflns_limit_l_max              16

_refine_special_details                 
;
;

_reflns_number_total                    11239
_reflns_number_gt                       9195
_reflns_threshold_expression            'I > 2\s(I)'

_refine_ls_structure_factor_coef        Fsqd
_refine_ls_matrix_type                  full
_refine_ls_R_factor_all                 0.0756
_refine_ls_R_factor_gt                  0.0629
_refine_ls_wR_factor_gt                 0.1824
_refine_ls_wR_factor_ref                0.1934
_refine_ls_goodness_of_fit_ref          1.108
_refine_ls_restrained_S_all             1.112
_refine_ls_number_reflns                11239
_refine_ls_number_parameters            644
_refine_ls_number_restraints            29
_refine_ls_number_constraints           ?
_refine_ls_hydrogen_treatment           constr
_refine_ls_weighting_scheme             calc
_refine_ls_weighting_details            
    'w=1/[\s^2^(Fo^2^)+(0.1298P)^2^] where P=(Fo^2^+2Fc^2^)/3'

_atom_sites_solution_hydrogens          geom
_atom_sites_solution_primary            ?
_atom_sites_solution_secondary          ?

_refine_ls_shift/su_max                 0.001
_refine_ls_shift/su_mean                0.000
_refine_diff_density_max                1.011
_refine_diff_density_min                -1.481
_refine_ls_extinction_method            'SHELXL-2016/6 (Sheldrick 2016)'
_refine_ls_extinction_coef              0.0024(3)

loop_
    _atom_type_symbol
    _atom_type_description
    _atom_type_scat_dispersion_real
    _atom_type_scat_dispersion_imag
    _atom_type_scat_source
    C C 0.0181 0.0091 'International Tables Vol C Tables 4.2.6.8 and 6.1.1.4'
    Mg Mg 0.1719 0.1771
     'International Tables Vol C Tables 4.2.6.8 and 6.1.1.4'
    Mo Mo -0.0483 2.7339
     'International Tables Vol C Tables 4.2.6.8 and 6.1.1.4'
    N N 0.0311 0.0180 'International Tables Vol C Tables 4.2.6.8 and 6.1.1.4'
    O O 0.0492 0.0322 'International Tables Vol C Tables 4.2.6.8 and 6.1.1.4'
    Si Si 0.2541 0.3302
     'International Tables Vol C Tables 4.2.6.8 and 6.1.1.4'
    H H 0.0000 0.0000 'International Tables Vol C Tables 4.2.6.8 and 6.1.1.4'

_computing_data_collection              ?
_computing_cell_refinement              ?
_computing_data_reduction               ?
_computing_structure_solution           'SHELXT 2014/5 (Sheldrick, 2014)'
_computing_structure_refinement         'SHELXL-2016/6 (Sheldrick, 2016)'
_computing_molecular_graphics           'shelXle (C.B. Huebschle, rev 833)'
_computing_publication_material         ?

loop_
    _atom_site_type_symbol
    _atom_site_label
    _atom_site_fract_x
    _atom_site_fract_y
    _atom_site_fract_z
    _atom_site_U_iso_or_equiv
    _atom_site_adp_type
    _atom_site_calc_flag
    _atom_site_refinement_flags_adp
    _atom_site_refinement_flags_occupancy
    _atom_site_refinement_flags_posn
    _atom_site_occupancy
    _atom_site_disorder_assembly
    _atom_site_disorder_group
    Mo Mo1 0.76467(3) 0.42389(2) 0.24185(2) 0.03117(14) Uani d . . . 1.0 . .
    Si Si1 1.03310(12) 0.40691(8) 0.32233(6) 0.0388(3) Uani d . . . 1.0 . .
    Mg Mg1 0.72557(14) 0.74411(9) 0.23392(7) 0.0359(3) Uani d . . . 1.0 . .
    O O1 0.8463(3) 0.7792(2) 0.1512(2) 0.0503(8) Uani d . . . 1.0 . .
    N N1 0.5898(3) 0.4349(2) 0.28356(18) 0.0361(7) Uani d . . . 1.0 . .
    C C1 0.9090(4) 0.2853(3) 0.3537(2) 0.0405(9) Uani d . . . 1.0 . .
    Si Si2 0.74923(11) 0.49085(7) 0.05532(6) 0.0339(2) Uani d . . . 1.0 . .
    O O2 0.8217(3) 0.7683(2) 0.3173(2) 0.0500(8) Uani d . . . 1.0 . .
    N N2 0.7961(3) 0.4076(2) 0.13023(19) 0.0343(7) Uani d . . . 1.0 . .
    C C2 0.9617(5) 0.2030(3) 0.3244(3) 0.0516(11) Uani d . . . 1.0 . .
    H H2 0.998664 0.20133 0.273763 0.062 Uiso calc U . R 1.0 . .
    N N3 0.9103(4) 0.3677(2) 0.3088(2) 0.0390(8) Uani d . . . 1.0 . .
    Si Si3 0.48841(11) 0.52142(8) 0.32979(6) 0.0370(3) Uani d . . . 1.0 . .
    C C3 0.9605(6) 0.1247(4) 0.3682(4) 0.0639(15) Uani d . . . 1.0 . .
    Si Si04 0.47802(12) 0.87840(8) 0.15284(6) 0.0381(3) Uani d . . . 1.0 . .
    N N4 0.7590(3) 0.5394(2) 0.23920(18) 0.0330(7) Uani d . . . 1.0 . .
    C C4 0.9094(6) 0.1278(4) 0.4430(4) 0.0701(18) Uani d . . . 1.0 . .
    H H4 0.911073 0.073695 0.473716 0.084 Uiso calc U . R 1.0 . .
    N N5 0.7562(4) 0.6151(2) 0.2396(2) 0.0383(7) Uani d . . . 1.0 . .
    C C5 0.8560(6) 0.2077(4) 0.4741(3) 0.0627(15) Uani d . . . 1.0 . .
    N N6 0.5607(3) 0.8380(2) 0.23304(18) 0.0364(7) Uani d . . . 1.0 . .
    C C6 0.8564(5) 0.2864(4) 0.4293(3) 0.0503(11) Uani d . . . 1.0 . .
    H H6 0.820812 0.34159 0.449817 0.06 Uiso calc U . R 1.0 . .
    C C7 0.8018(7) 0.2106(6) 0.5557(4) 0.085(2) Uani d . . . 1.0 . .
    H H7A 0.758509 0.2724 0.564717 0.128 Uiso calc U . R 1.0 . .
    H H7B 0.869495 0.18556 0.590951 0.128 Uiso calc U . R 1.0 . .
    H H7C 0.742449 0.175754 0.564419 0.128 Uiso calc U . R 1.0 . .
    C C8 1.0215(8) 0.0373(4) 0.3344(5) 0.087(2) Uani d . . . 1.0 . .
    H H8A 0.989158 0.040557 0.28404 0.131 Uiso calc U . R 1.0 . .
    H H8B 1.0022 -0.011354 0.368349 0.131 Uiso calc U . R 1.0 . .
    H H8C 1.11233 0.026419 0.328934 0.131 Uiso calc U . R 1.0 . .
    C C9 1.1762(5) 0.3105(4) 0.3369(4) 0.0597(13) Uani d . . . 1.0 . .
    H H9A 1.191997 0.27556 0.293236 0.09 Uiso calc U . R 1.0 . .
    H H9B 1.164001 0.273045 0.383891 0.09 Uiso calc U . R 1.0 . .
    H H9C 1.24792 0.332095 0.341174 0.09 Uiso calc U . R 1.0 . .
    C C10 0.9993(8) 0.4666(5) 0.4091(4) 0.081(2) Uani d . . . 1.0 . .
    H H10A 1.064355 0.495076 0.41262 0.122 Uiso calc U . R 1.0 . .
    H H10B 0.997982 0.424279 0.454577 0.122 Uiso calc U . R 1.0 . .
    H H10C 0.91768 0.512098 0.405787 0.122 Uiso calc U . R 1.0 . .
    C C11 1.0619(5) 0.4815(4) 0.2372(3) 0.0560(12) Uani d . . . 1.0 . .
    H H11A 1.076272 0.449934 0.19153 0.084 Uiso calc U . R 1.0 . .
    H H11B 1.135748 0.499637 0.244085 0.084 Uiso calc U . R 1.0 . .
    H H11C 0.988942 0.534292 0.230992 0.084 Uiso calc U . R 1.0 . .
    C C12 0.8433(4) 0.3162(3) 0.1178(2) 0.0360(8) Uani d . . . 1.0 . .
    C C16 0.8120(5) 0.1787(3) 0.0913(3) 0.0498(11) Uani d . . . 1.0 . .
    C C15 0.9405(5) 0.1373(3) 0.0959(3) 0.0527(12) Uani d . . . 1.0 . .
    H H15 0.973268 0.07585 0.089571 0.063 Uiso calc U . R 1.0 . .
    C C14 1.0209(5) 0.1836(4) 0.1095(3) 0.0570(13) Uani d . . . 1.0 . .
    C C13 0.9704(5) 0.2738(3) 0.1205(3) 0.0481(11) Uani d . . . 1.0 . .
    H H13 1.024611 0.306404 0.129973 0.058 Uiso calc U . R 1.0 . .
    C C17 0.7644(5) 0.2680(3) 0.1032(2) 0.0434(10) Uani d . . . 1.0 . .
    H H17 0.676999 0.296557 0.101276 0.052 Uiso calc U . R 1.0 . .
    C C19 1.1594(6) 0.1386(5) 0.1142(5) 0.083(2) Uani d . . . 1.0 . .
    H H19A 1.180473 0.07942 0.096922 0.125 Uiso calc U . R 1.0 . .
    H H19B 1.182337 0.132986 0.167261 0.125 Uiso calc U . R 1.0 . .
    H H19C 1.205526 0.174283 0.081511 0.125 Uiso calc U . R 1.0 . .
    C C18 0.7275(7) 0.1268(4) 0.0747(4) 0.0722(17) Uani d . . . 1.0 . .
    H H18A 0.655767 0.166848 0.047654 0.108 Uiso calc U . R 1.0 . .
    H H18B 0.697818 0.099629 0.122852 0.108 Uiso calc U . R 1.0 . .
    H H18C 0.773896 0.08014 0.042688 0.108 Uiso calc U . R 1.0 . .
    C C20 0.8400(5) 0.5724(3) 0.0504(2) 0.0450(10) Uani d . . . 1.0 . .
    H H20A 0.929686 0.540526 0.049862 0.067 Uiso calc U . R 1.0 . .
    H H20B 0.816233 0.605743 0.09512 0.067 Uiso calc U . R 1.0 . .
    H H20C 0.821688 0.613674 0.003655 0.067 Uiso calc U . R 1.0 . .
    C C21 0.5798(5) 0.5503(3) 0.0688(2) 0.0453(10) Uani d . . . 1.0 . .
    H H21A 0.554355 0.596964 0.026154 0.068 Uiso calc U . R 1.0 . .
    H H21B 0.564169 0.577303 0.116969 0.068 Uiso calc U . R 1.0 . .
    H H21C 0.531386 0.508157 0.070348 0.068 Uiso calc U . R 1.0 . .
    C C22 0.7787(5) 0.4383(3) -0.0362(2) 0.0443(10) Uani d . . . 1.0 . .
    H H22A 0.7574 0.484796 -0.079331 0.066 Uiso calc U . R 1.0 . .
    H H22B 0.726959 0.398469 -0.035183 0.066 Uiso calc U . R 1.0 . .
    H H22C 0.867274 0.404283 -0.041903 0.066 Uiso calc U . R 1.0 . .
    C C23 0.5572(4) 0.3606(3) 0.2652(2) 0.0353(8) Uani d . . . 1.0 . .
    C C24 0.4641(4) 0.3712(3) 0.2137(2) 0.0383(9) Uani d . . . 1.0 . .
    H H24 0.418786 0.429395 0.193137 0.046 Uiso calc U . R 1.0 . .
    C C25 0.4371(4) 0.2977(3) 0.1921(2) 0.0392(9) Uani d . . . 1.0 . .
    C C26 0.5044(5) 0.2131(3) 0.2238(2) 0.0444(10) Uani d . . . 1.0 . .
    H H26 0.486092 0.162651 0.210216 0.053 Uiso calc U . R 1.0 . .
    C C27 0.5960(5) 0.2006(3) 0.2738(3) 0.0449(10) Uani d . . . 1.0 . .
    C C28 0.6229(4) 0.2746(3) 0.2946(2) 0.0392(9) Uani d . . . 1.0 . .
    H H28 0.686597 0.266188 0.329063 0.047 Uiso calc U . R 1.0 . .
    C C29 0.6694(6) 0.1082(3) 0.3053(3) 0.0572(13) Uani d . . . 1.0 . .
    H H29A 0.61328 0.071088 0.316843 0.086 Uiso calc U . R 1.0 . .
    H H29B 0.707626 0.111272 0.352168 0.086 Uiso calc U . R 1.0 . .
    H H29C 0.735182 0.082332 0.267314 0.086 Uiso calc U . R 1.0 . .
    C C30 0.3405(5) 0.3092(4) 0.1358(3) 0.0527(12) Uani d . . . 1.0 . .
    H H30A 0.321847 0.3691 0.108271 0.079 Uiso calc U . R 1.0 . .
    H H30B 0.263985 0.30103 0.162877 0.079 Uiso calc U . R 1.0 . .
    H H30C 0.372162 0.26501 0.099229 0.079 Uiso calc U . R 1.0 . .
    C C31 0.5764(5) 0.5450(3) 0.4052(2) 0.0471(11) Uani d . . . 1.0 . .
    H H31A 0.650238 0.560651 0.381406 0.071 Uiso calc U . R 1.0 . .
    H H31B 0.602873 0.492144 0.442209 0.071 Uiso calc U . R 1.0 . .
    H H31C 0.522247 0.594729 0.431521 0.071 Uiso calc U . R 1.0 . .
    C C32 0.4273(5) 0.6249(3) 0.2648(3) 0.0498(11) Uani d . . . 1.0 . .
    H H32A 0.497397 0.645089 0.240604 0.075 Uiso calc U . R 1.0 . .
    H H32B 0.371711 0.671165 0.294174 0.075 Uiso calc U . R 1.0 . .
    H H32C 0.380713 0.613116 0.225174 0.075 Uiso calc U . R 1.0 . .
    C C33 0.3520(5) 0.4858(3) 0.3758(3) 0.0472(10) Uani d . . . 1.0 . .
    H H33A 0.305702 0.473523 0.336234 0.071 Uiso calc U . R 1.0 . .
    H H33B 0.296576 0.533289 0.404007 0.071 Uiso calc U . R 1.0 . .
    H H33C 0.382223 0.431841 0.41118 0.071 Uiso calc U . R 1.0 . .
    C C34 0.5115(4) 0.8648(3) 0.3050(2) 0.0386(9) Uani d . . . 1.0 . .
    C C35 0.5323(4) 0.8039(3) 0.3708(2) 0.0409(9) Uani d . . . 1.0 . .
    H H35 0.574677 0.743119 0.365279 0.049 Uiso calc U . R 1.0 . .
    C C36 0.4936(5) 0.8284(3) 0.4439(2) 0.0446(10) Uani d . . . 1.0 . .
    C C37 0.4299(5) 0.9171(3) 0.4519(3) 0.0491(11) Uani d . . . 1.0 . .
    H H37 0.404414 0.934814 0.501671 0.059 Uiso calc U . R 1.0 . .
    C C38 0.4027(5) 0.9805(3) 0.3884(3) 0.0475(11) Uani d . . . 1.0 . .
    C C39 0.4451(4) 0.9537(3) 0.3158(2) 0.0424(9) Uani d . . . 1.0 . .
    H H39 0.428539 0.996849 0.272386 0.051 Uiso calc U . R 1.0 . .
    C C40 0.5174(6) 0.7595(4) 0.5133(3) 0.0577(13) Uani d . . . 1.0 . .
    H H40A 0.587384 0.707857 0.500973 0.087 Uiso calc U . R 1.0 . .
    H H40B 0.442157 0.74081 0.527633 0.087 Uiso calc U . R 1.0 . .
    H H40C 0.537846 0.785238 0.555983 0.087 Uiso calc U . R 1.0 . .
    C C41 0.3330(6) 1.0754(4) 0.3968(3) 0.0627(14) Uani d . . . 1.0 . .
    H H41A 0.348562 1.112832 0.350517 0.094 Uiso calc U . R 1.0 . .
    H H41B 0.361488 1.093557 0.441117 0.094 Uiso calc U . R 1.0 . .
    H H41C 0.243205 1.082216 0.404225 0.094 Uiso calc U . R 1.0 . .
    C C42 0.4767(5) 0.9933(3) 0.1104(3) 0.0493(11) Uani d . . . 1.0 . .
    H H42A 0.428273 1.009993 0.064532 0.074 Uiso calc U . R 1.0 . .
    H H42B 0.56275 0.994421 0.096692 0.074 Uiso calc U . R 1.0 . .
    H H42C 0.438441 1.035469 0.147918 0.074 Uiso calc U . R 1.0 . .
    C C43 0.3114(5) 0.8785(4) 0.1707(3) 0.0546(12) Uani d . . . 1.0 . .
    H H43A 0.265375 0.90548 0.12477 0.082 Uiso calc U . R 1.0 . .
    H H43B 0.27323 0.912853 0.213581 0.082 Uiso calc U . R 1.0 . .
    H H43C 0.308291 0.817215 0.1832 0.082 Uiso calc U . R 1.0 . .
    C C44 0.5540(6) 0.8036(4) 0.0775(3) 0.0541(12) Uani d . . . 1.0 . .
    H H44A 0.508951 0.824876 0.030459 0.081 Uiso calc U . R 1.0 . .
    H H44B 0.551629 0.742979 0.095285 0.081 Uiso calc U . R 1.0 . .
    H H44C 0.641133 0.803702 0.067381 0.081 Uiso calc U . R 1.0 . .
    C C45 0.8209(7) 0.8567(4) 0.3281(4) 0.0691(17) Uani d . . D 1.0 . .
    H H45A 0.757247 0.900075 0.295933 0.083 Uiso calc U P R 0.649(19) A 1
    H H45B 0.903474 0.864205 0.310075 0.083 Uiso calc U P R 0.649(19) A 1
    H H45C 0.738007 0.901211 0.320957 0.083 Uiso calc U P R 0.351(19) A 2
    H H45D 0.886391 0.876346 0.295828 0.083 Uiso calc U P R 0.351(19) A 2
    C C49 0.8397(6) 0.8687(4) 0.1182(4) 0.0639(14) Uani d . . . 1.0 . .
    H H49A 0.78295 0.912891 0.150035 0.077 Uiso calc U . R 1.0 . .
    H H49B 0.809161 0.880144 0.065899 0.077 Uiso calc U . R 1.0 . .
    C C48A 0.8609(11) 0.7161(7) 0.3898(6) 0.066(3) Uani d . P D 0.649(19) A 1
    H H48A 0.950072 0.680689 0.385491 0.079 Uiso calc U P R 0.649(19) A 1
    H H48B 0.809869 0.67512 0.405766 0.079 Uiso calc U P R 0.649(19) A 1
    C C47A 0.8402(10) 0.7848(8) 0.4477(5) 0.065(3) Uani d . P D 0.649(19) A 1
    H H47A 0.777679 0.775434 0.488696 0.078 Uiso calc U P R 0.649(19) A 1
    H H47B 0.919628 0.777321 0.471573 0.078 Uiso calc U P R 0.649(19) A 1
    C C46A 0.7946(13) 0.8769(8) 0.4066(5) 0.067(3) Uani d . P D 0.649(19) A 1
    H H46A 0.704086 0.904578 0.417927 0.081 Uiso calc U P R 0.649(19) A 1
    H H46B 0.841993 0.915985 0.419268 0.081 Uiso calc U P R 0.649(19) A 1
    C C48B 0.927(3) 0.7006(17) 0.3485(16) 0.106(9) Uani d U P D 0.351(19) A 2
    H H48C 1.007846 0.705522 0.323709 0.127 Uiso calc U P R 0.351(19) A 2
    H H48D 0.921348 0.639885 0.347131 0.127 Uiso calc U P R 0.351(19) A 2
    C C47B 0.905(3) 0.7287(17) 0.4275(12) 0.099(8) Uani d U P D 0.351(19) A 2
    H H47C 0.983679 0.710852 0.454423 0.119 Uiso calc U P R 0.351(19) A 2
    H H47D 0.843404 0.703083 0.45802 0.119 Uiso calc U P R 0.351(19) A 2
    C C46B 0.852(3) 0.8322(18) 0.4121(11) 0.108(9) Uani d U P D 0.351(19) A 2
    H H46C 0.775953 0.854033 0.445451 0.129 Uiso calc U P R 0.351(19) A 2
    H H46D 0.915119 0.86016 0.423438 0.129 Uiso calc U P R 0.351(19) A 2
    C C50 0.9734(7) 0.8730(4) 0.1165(4) 0.0761(18) Uani d . . . 1.0 . .
    H H50A 0.986861 0.898687 0.162008 0.091 Uiso calc U . R 1.0 . .
    H H50B 0.992918 0.909348 0.069832 0.091 Uiso calc U . R 1.0 . .
    C C51 1.0541(7) 0.7758(5) 0.1169(6) 0.098(3) Uani d . . . 1.0 . .
    H H51A 1.093935 0.764105 0.065382 0.118 Uiso calc U . R 1.0 . .
    H H51B 1.12055 0.761787 0.153737 0.118 Uiso calc U . R 1.0 . .
    C C52 0.9715(7) 0.7240(5) 0.1389(7) 0.113(4) Uani d . . . 1.0 . .
    H H52A 0.99889 0.684919 0.186473 0.135 Uiso calc U . R 1.0 . .
    H H52B 0.974321 0.685724 0.098402 0.135 Uiso calc U . R 1.0 . .

loop_
    _atom_site_aniso_label
    _atom_site_aniso_U_11
    _atom_site_aniso_U_22
    _atom_site_aniso_U_33
    _atom_site_aniso_U_12
    _atom_site_aniso_U_13
    _atom_site_aniso_U_23
    Mo1 0.0374(2) 0.02305(19) 0.03495(19) -0.01134(13) -0.00156(12)
     -0.00438(11)
    Si1 0.0444(7) 0.0317(6) 0.0425(5) -0.0143(5) -0.0058(5) -0.0024(4)
    Mg1 0.0401(8) 0.0253(7) 0.0440(6) -0.0120(6) 0.0026(5) -0.0080(5)
    O1 0.0500(19) 0.0353(17) 0.0669(19) -0.0183(15) 0.0182(15) -0.0113(14)
    N1 0.0426(19) 0.0318(18) 0.0384(15) -0.0174(15) 0.0023(14) -0.0073(13)
    C1 0.040(2) 0.034(2) 0.049(2) -0.0164(18) -0.0083(18) 0.0072(17)
    Si2 0.0381(6) 0.0293(5) 0.0359(5) -0.0119(5) 0.0022(4) -0.0072(4)
    O2 0.051(2) 0.0426(19) 0.0589(18) -0.0139(15) -0.0126(15) -0.0088(14)
    N2 0.0327(17) 0.0281(17) 0.0433(16) -0.0094(14) 0.0017(13) -0.0101(13)
    C2 0.048(3) 0.038(3) 0.070(3) -0.015(2) -0.008(2) 0.000(2)
    N3 0.047(2) 0.0276(17) 0.0441(17) -0.0150(16) -0.0024(15) -0.0013(13)
    Si3 0.0438(6) 0.0314(6) 0.0388(5) -0.0161(5) 0.0043(4) -0.0078(4)
    C3 0.055(3) 0.040(3) 0.098(4) -0.021(2) -0.022(3) 0.013(3)
    Si04 0.0436(6) 0.0308(6) 0.0406(5) -0.0106(5) -0.0021(4) -0.0080(4)
    N4 0.0381(18) 0.0250(16) 0.0372(14) -0.0122(14) 0.0008(13) -0.0027(12)
    C4 0.072(4) 0.048(3) 0.092(4) -0.031(3) -0.030(3) 0.035(3)
    N5 0.045(2) 0.0246(17) 0.0481(17) -0.0142(15) 0.0009(15) -0.0050(13)
    C5 0.061(3) 0.075(4) 0.061(3) -0.043(3) -0.019(2) 0.026(3)
    N6 0.042(2) 0.0259(17) 0.0387(15) -0.0069(14) 0.0027(14) -0.0073(13)
    C6 0.050(3) 0.056(3) 0.049(2) -0.025(2) -0.011(2) 0.007(2)
    C7 0.085(5) 0.117(6) 0.064(3) -0.058(5) -0.011(3) 0.027(4)
    C8 0.085(5) 0.035(3) 0.137(6) -0.014(3) -0.022(5) 0.008(4)
    C9 0.048(3) 0.043(3) 0.088(4) -0.016(2) -0.016(3) 0.010(3)
    C10 0.102(5) 0.092(5) 0.076(4) -0.059(5) 0.015(4) -0.042(4)
    C11 0.051(3) 0.052(3) 0.066(3) -0.025(2) -0.004(2) 0.015(2)
    C12 0.042(2) 0.028(2) 0.0395(18) -0.0124(17) 0.0014(16) -0.0080(15)
    C16 0.063(3) 0.038(3) 0.059(2) -0.027(2) 0.005(2) -0.019(2)
    C15 0.063(3) 0.025(2) 0.072(3) -0.013(2) 0.000(2) -0.013(2)
    C14 0.051(3) 0.039(3) 0.080(3) -0.005(2) -0.010(3) -0.017(2)
    C13 0.044(3) 0.037(2) 0.066(3) -0.012(2) -0.005(2) -0.015(2)
    C17 0.047(3) 0.040(2) 0.048(2) -0.020(2) 0.0023(18) -0.0092(18)
    C19 0.056(4) 0.050(4) 0.141(6) 0.002(3) -0.019(4) -0.034(4)
    C18 0.078(4) 0.054(4) 0.099(4) -0.033(3) 0.006(3) -0.031(3)
    C20 0.055(3) 0.037(2) 0.046(2) -0.023(2) 0.0019(19) 0.0000(17)
    C21 0.047(3) 0.043(3) 0.045(2) -0.012(2) 0.0003(18) -0.0055(18)
    C22 0.056(3) 0.043(2) 0.0351(18) -0.015(2) 0.0015(18) -0.0092(17)
    C23 0.044(2) 0.029(2) 0.0332(16) -0.0118(17) 0.0037(15) -0.0063(14)
    C24 0.044(2) 0.034(2) 0.0402(18) -0.0178(19) 0.0010(17) -0.0058(16)
    C25 0.042(2) 0.036(2) 0.0424(19) -0.0149(19) -0.0024(17) -0.0074(16)
    C26 0.058(3) 0.035(2) 0.047(2) -0.023(2) 0.0002(19) -0.0108(17)
    C27 0.053(3) 0.032(2) 0.050(2) -0.014(2) -0.0009(19) -0.0046(17)
    C28 0.046(2) 0.033(2) 0.0410(18) -0.0149(19) -0.0035(17) -0.0015(16)
    C29 0.068(3) 0.029(2) 0.078(3) -0.016(2) -0.019(3) -0.005(2)
    C30 0.059(3) 0.055(3) 0.054(2) -0.026(3) -0.012(2) -0.009(2)
    C31 0.057(3) 0.051(3) 0.0409(19) -0.027(2) 0.0059(19) -0.0151(19)
    C32 0.055(3) 0.037(2) 0.054(2) -0.011(2) 0.006(2) -0.0063(19)
    C33 0.048(3) 0.048(3) 0.050(2) -0.023(2) 0.0064(19) -0.0072(19)
    C34 0.039(2) 0.035(2) 0.0425(19) -0.0102(18) -0.0007(16) -0.0088(16)
    C35 0.049(3) 0.033(2) 0.043(2) -0.0150(19) 0.0006(18) -0.0047(16)
    C36 0.052(3) 0.045(3) 0.0407(19) -0.021(2) 0.0035(18) -0.0069(18)
    C37 0.059(3) 0.049(3) 0.042(2) -0.018(2) 0.0064(19) -0.0151(19)
    C38 0.054(3) 0.041(3) 0.050(2) -0.014(2) 0.003(2) -0.0185(19)
    C39 0.044(2) 0.035(2) 0.046(2) -0.0083(19) -0.0027(18) -0.0067(17)
    C40 0.075(4) 0.054(3) 0.045(2) -0.022(3) -0.001(2) -0.004(2)
    C41 0.069(4) 0.049(3) 0.063(3) -0.003(3) 0.002(3) -0.022(2)
    C42 0.060(3) 0.038(2) 0.047(2) -0.013(2) 0.000(2) -0.0025(18)
    C43 0.051(3) 0.048(3) 0.066(3) -0.017(2) -0.009(2) -0.003(2)
    C44 0.070(3) 0.047(3) 0.046(2) -0.014(3) -0.004(2) -0.014(2)
    C45 0.091(5) 0.053(3) 0.076(3) -0.032(3) -0.011(3) -0.024(3)
    C49 0.070(4) 0.043(3) 0.076(3) -0.022(3) 0.009(3) 0.007(2)
    C48A 0.064(6) 0.067(6) 0.061(6) -0.015(5) -0.025(5) 0.016(5)
    C47A 0.050(5) 0.090(9) 0.060(5) -0.023(6) -0.010(4) -0.020(5)
    C46A 0.093(9) 0.062(7) 0.058(5) -0.033(6) 0.004(5) -0.024(4)
    C48B 0.109(16) 0.093(13) 0.104(13) 0.015(11) -0.052(12) -0.046(11)
    C47B 0.113(16) 0.110(13) 0.073(10) -0.035(13) -0.003(12) -0.005(11)
    C46B 0.098(16) 0.104(13) 0.119(16) -0.001(13) -0.020(13) -0.063(12)
    C50 0.079(5) 0.053(4) 0.104(5) -0.036(3) 0.023(4) -0.017(3)
    C51 0.067(4) 0.054(4) 0.178(9) -0.033(4) 0.011(5) -0.008(5)
    C52 0.062(4) 0.044(4) 0.227(11) -0.022(3) 0.071(6) -0.036(5)

_geom_special_details                   
;

All esds (except the esd in the dihedral angle between two l.s. planes)
are estimated using the full covariance matrix.  The cell esds are taken
into account individually in the estimation of esds in distances, angles
and torsion angles; correlations between esds in cell parameters are only
used when they are defined by crystal symmetry.  An approximate (isotropic)
treatment of cell esds is used for estimating esds involving l.s. planes.
;

loop_
    _geom_bond_atom_site_label_1
    _geom_bond_atom_site_label_2
    _geom_bond_site_symmetry_2
    _geom_bond_distance
    _geom_bond_publ_flag
    Mo1 N4 . 1.811(3) ?
    Mo1 N1 . 1.998(4) ?
    Mo1 N2 . 2.007(3) ?
    Mo1 N3 . 2.015(4) ?
    Si1 N3 . 1.725(4) ?
    Si1 C11 . 1.856(5) ?
    Si1 C10 . 1.856(6) ?
    Si1 C9 . 1.862(5) ?
    Mg1 N5 . 1.963(4) ?
    Mg1 N6 . 1.992(4) ?
    Mg1 O1 . 2.042(4) ?
    Mg1 O2 . 2.044(3) ?
    Mg1 Si04 . 3.2631(19) ?
    O1 C52 . 1.428(8) ?
    O1 C49 . 1.445(6) ?
    N1 C23 . 1.421(5) ?
    N1 Si3 . 1.738(4) ?
    C1 C2 . 1.405(7) ?
    C1 C6 . 1.409(7) ?
    C1 N3 . 1.441(5) ?
    Si2 N2 . 1.737(4) ?
    Si2 C21 . 1.858(5) ?
    Si2 C20 . 1.867(4) ?
    Si2 C22 . 1.871(4) ?
    O2 C48B . 1.43(2) ?
    O2 C45 . 1.438(6) ?
    O2 C48A . 1.458(9) ?
    N2 C12 . 1.424(5) ?
    C2 C3 . 1.379(8) ?
    C2 H2 . 0.95 ?
    Si3 C32 . 1.858(5) ?
    Si3 C31 . 1.869(4) ?
    Si3 C33 . 1.874(5) ?
    C3 C4 . 1.391(10) ?
    C3 C8 . 1.522(9) ?
    Si04 N6 . 1.709(4) ?
    Si04 C43 . 1.870(5) ?
    Si04 C44 . 1.870(5) ?
    Si04 C42 . 1.875(5) ?
    N4 N5 . 1.194(5) ?
    C4 C5 . 1.390(10) ?
    C4 H4 . 0.95 ?
    C5 C6 . 1.390(7) ?
    C5 C7 . 1.513(9) ?
    N6 C34 . 1.403(5) ?
    C6 H6 . 0.95 ?
    C7 H7A . 0.98 ?
    C7 H7B . 0.98 ?
    C7 H7C . 0.98 ?
    C8 H8A . 0.98 ?
    C8 H8B . 0.98 ?
    C8 H8C . 0.98 ?
    C9 H9A . 0.98 ?
    C9 H9B . 0.98 ?
    C9 H9C . 0.98 ?
    C10 H10A . 0.98 ?
    C10 H10B . 0.98 ?
    C10 H10C . 0.98 ?
    C11 H11A . 0.98 ?
    C11 H11B . 0.98 ?
    C11 H11C . 0.98 ?
    C12 C13 . 1.383(7) ?
    C12 C17 . 1.396(6) ?
    C16 C17 . 1.392(7) ?
    C16 C15 . 1.397(8) ?
    C16 C18 . 1.503(7) ?
    C15 C14 . 1.381(7) ?
    C15 H15 . 0.95 ?
    C14 C13 . 1.404(7) ?
    C14 C19 . 1.506(8) ?
    C13 H13 . 0.95 ?
    C17 H17 . 0.95 ?
    C19 H19A . 0.98 ?
    C19 H19B . 0.98 ?
    C19 H19C . 0.98 ?
    C18 H18A . 0.98 ?
    C18 H18B . 0.98 ?
    C18 H18C . 0.98 ?
    C20 H20A . 0.98 ?
    C20 H20B . 0.98 ?
    C20 H20C . 0.98 ?
    C21 H21A . 0.98 ?
    C21 H21B . 0.98 ?
    C21 H21C . 0.98 ?
    C22 H22A . 0.98 ?
    C22 H22B . 0.98 ?
    C22 H22C . 0.98 ?
    C23 C28 . 1.396(6) ?
    C23 C24 . 1.406(6) ?
    C24 C25 . 1.398(6) ?
    C24 H24 . 0.95 ?
    C25 C26 . 1.397(7) ?
    C25 C30 . 1.495(6) ?
    C26 C27 . 1.369(7) ?
    C26 H26 . 0.95 ?
    C27 C28 . 1.399(6) ?
    C27 C29 . 1.507(7) ?
    C28 H28 . 0.95 ?
    C29 H29A . 0.98 ?
    C29 H29B . 0.98 ?
    C29 H29C . 0.98 ?
    C30 H30A . 0.98 ?
    C30 H30B . 0.98 ?
    C30 H30C . 0.98 ?
    C31 H31A . 0.98 ?
    C31 H31B . 0.98 ?
    C31 H31C . 0.98 ?
    C32 H32A . 0.98 ?
    C32 H32B . 0.98 ?
    C32 H32C . 0.98 ?
    C33 H33A . 0.98 ?
    C33 H33B . 0.98 ?
    C33 H33C . 0.98 ?
    C34 C35 . 1.399(6) ?
    C34 C39 . 1.411(6) ?
    C35 C36 . 1.391(6) ?
    C35 H35 . 0.95 ?
    C36 C37 . 1.391(7) ?
    C36 C40 . 1.516(7) ?
    C37 C38 . 1.395(7) ?
    C37 H37 . 0.95 ?
    C38 C39 . 1.399(6) ?
    C38 C41 . 1.492(7) ?
    C39 H39 . 0.95 ?
    C40 H40A . 0.98 ?
    C40 H40B . 0.98 ?
    C40 H40C . 0.98 ?
    C41 H41A . 0.98 ?
    C41 H41B . 0.98 ?
    C41 H41C . 0.98 ?
    C42 H42A . 0.98 ?
    C42 H42B . 0.98 ?
    C42 H42C . 0.98 ?
    C43 H43A . 0.98 ?
    C43 H43B . 0.98 ?
    C43 H43C . 0.98 ?
    C44 H44A . 0.98 ?
    C44 H44B . 0.98 ?
    C44 H44C . 0.98 ?
    C45 C46A . 1.449(9) ?
    C45 C46B . 1.528(16) ?
    C45 H45A . 0.99 ?
    C45 H45B . 0.99 ?
    C45 H45C . 0.99 ?
    C45 H45D . 0.99 ?
    C49 C50 . 1.523(9) ?
    C49 H49A . 0.99 ?
    C49 H49B . 0.99 ?
    C48A C47A . 1.545(12) ?
    C48A H48A . 0.99 ?
    C48A H48B . 0.99 ?
    C47A C46A . 1.504(16) ?
    C47A H47A . 0.99 ?
    C47A H47B . 0.99 ?
    C46A H46A . 0.99 ?
    C46A H46B . 0.99 ?
    C48B C47B . 1.496(16) ?
    C48B H48C . 0.99 ?
    C48B H48D . 0.99 ?
    C47B C46B . 1.56(2) ?
    C47B H47C . 0.99 ?
    C47B H47D . 0.99 ?
    C46B H46C . 0.99 ?
    C46B H46D . 0.99 ?
    C50 C51 . 1.533(10) ?
    C50 H50A . 0.99 ?
    C50 H50B . 0.99 ?
    C51 C52 . 1.416(9) ?
    C51 H51A . 0.99 ?
    C51 H51B . 0.99 ?
    C52 H52A . 0.99 ?
    C52 H52B . 0.99 ?

loop_
    _geom_angle_atom_site_label_1
    _geom_angle_atom_site_label_2
    _geom_angle_atom_site_label_3
    _geom_angle_site_symmetry_1
    _geom_angle_site_symmetry_3
    _geom_angle
    _geom_angle_publ_flag
    N4 Mo1 N1 . . 98.14(15) ?
    N4 Mo1 N2 . . 100.56(14) ?
    N1 Mo1 N2 . . 115.19(13) ?
    N4 Mo1 N3 . . 99.26(14) ?
    N1 Mo1 N3 . . 120.46(14) ?
    N2 Mo1 N3 . . 116.65(14) ?
    N3 Si1 C11 . . 110.4(2) ?
    N3 Si1 C10 . . 110.1(3) ?
    C11 Si1 C10 . . 110.3(3) ?
    N3 Si1 C9 . . 108.7(2) ?
    C11 Si1 C9 . . 108.9(3) ?
    C10 Si1 C9 . . 108.3(3) ?
    N5 Mg1 N6 . . 127.36(17) ?
    N5 Mg1 O1 . . 108.13(15) ?
    N6 Mg1 O1 . . 110.08(16) ?
    N5 Mg1 O2 . . 108.00(16) ?
    N6 Mg1 O2 . . 106.29(15) ?
    O1 Mg1 O2 . . 90.75(16) ?
    N5 Mg1 Si04 . . 119.62(12) ?
    N6 Mg1 Si04 . . 25.89(10) ?
    O1 Mg1 Si04 . . 93.45(12) ?
    O2 Mg1 Si04 . . 127.88(12) ?
    C52 O1 C49 . . 108.1(4) ?
    C52 O1 Mg1 . . 122.1(4) ?
    C49 O1 Mg1 . . 126.1(3) ?
    C23 N1 Si3 . . 124.3(3) ?
    C23 N1 Mo1 . . 108.0(3) ?
    Si3 N1 Mo1 . . 127.64(18) ?
    C2 C1 C6 . . 118.8(4) ?
    C2 C1 N3 . . 121.5(4) ?
    C6 C1 N3 . . 119.7(4) ?
    N2 Si2 C21 . . 110.21(19) ?
    N2 Si2 C20 . . 110.42(19) ?
    C21 Si2 C20 . . 109.0(2) ?
    N2 Si2 C22 . . 108.47(19) ?
    C21 Si2 C22 . . 109.5(2) ?
    C20 Si2 C22 . . 109.2(2) ?
    C48B O2 C45 . . 113.1(11) ?
    C45 O2 C48A . . 104.1(6) ?
    C48B O2 Mg1 . . 120.8(8) ?
    C45 O2 Mg1 . . 122.3(3) ?
    C48A O2 Mg1 . . 129.9(5) ?
    C12 N2 Si2 . . 121.7(3) ?
    C12 N2 Mo1 . . 112.1(3) ?
    Si2 N2 Mo1 . . 125.38(18) ?
    C3 C2 C1 . . 120.8(5) ?
    C3 C2 H2 . . 119.6 ?
    C1 C2 H2 . . 119.6 ?
    C1 N3 Si1 . . 115.7(3) ?
    C1 N3 Mo1 . . 115.5(3) ?
    Si1 N3 Mo1 . . 128.7(2) ?
    N1 Si3 C32 . . 113.39(19) ?
    N1 Si3 C31 . . 107.5(2) ?
    C32 Si3 C31 . . 109.0(2) ?
    N1 Si3 C33 . . 109.2(2) ?
    C32 Si3 C33 . . 108.2(2) ?
    C31 Si3 C33 . . 109.5(2) ?
    C2 C3 C4 . . 119.1(6) ?
    C2 C3 C8 . . 118.6(6) ?
    C4 C3 C8 . . 122.2(6) ?
    N6 Si04 C43 . . 111.5(2) ?
    N6 Si04 C44 . . 107.2(2) ?
    C43 Si04 C44 . . 109.0(3) ?
    N6 Si04 C42 . . 115.7(2) ?
    C43 Si04 C42 . . 107.3(2) ?
    C44 Si04 C42 . . 106.0(2) ?
    N6 Si04 Mg1 . . 30.61(12) ?
    C43 Si04 Mg1 . . 128.46(18) ?
    C44 Si04 Mg1 . . 77.11(17) ?
    C42 Si04 Mg1 . . 120.28(18) ?
    N5 N4 Mo1 . . 178.1(3) ?
    C5 C4 C3 . . 121.9(5) ?
    C5 C4 H4 . . 119.0 ?
    C3 C4 H4 . . 119.0 ?
    N4 N5 Mg1 . . 171.0(3) ?
    C6 C5 C4 . . 118.6(6) ?
    C6 C5 C7 . . 119.7(7) ?
    C4 C5 C7 . . 121.7(6) ?
    C34 N6 Si04 . . 121.4(3) ?
    C34 N6 Mg1 . . 114.9(3) ?
    Si04 N6 Mg1 . . 123.50(18) ?
    C5 C6 C1 . . 120.7(5) ?
    C5 C6 H6 . . 119.6 ?
    C1 C6 H6 . . 119.6 ?
    C5 C7 H7A . . 109.5 ?
    C5 C7 H7B . . 109.5 ?
    H7A C7 H7B . . 109.5 ?
    C5 C7 H7C . . 109.5 ?
    H7A C7 H7C . . 109.5 ?
    H7B C7 H7C . . 109.5 ?
    C3 C8 H8A . . 109.5 ?
    C3 C8 H8B . . 109.5 ?
    H8A C8 H8B . . 109.5 ?
    C3 C8 H8C . . 109.5 ?
    H8A C8 H8C . . 109.5 ?
    H8B C8 H8C . . 109.5 ?
    Si1 C9 H9A . . 109.5 ?
    Si1 C9 H9B . . 109.5 ?
    H9A C9 H9B . . 109.5 ?
    Si1 C9 H9C . . 109.5 ?
    H9A C9 H9C . . 109.5 ?
    H9B C9 H9C . . 109.5 ?
    Si1 C10 H10A . . 109.5 ?
    Si1 C10 H10B . . 109.5 ?
    H10A C10 H10B . . 109.5 ?
    Si1 C10 H10C . . 109.5 ?
    H10A C10 H10C . . 109.5 ?
    H10B C10 H10C . . 109.5 ?
    Si1 C11 H11A . . 109.5 ?
    Si1 C11 H11B . . 109.5 ?
    H11A C11 H11B . . 109.5 ?
    Si1 C11 H11C . . 109.5 ?
    H11A C11 H11C . . 109.5 ?
    H11B C11 H11C . . 109.5 ?
    C13 C12 C17 . . 118.9(4) ?
    C13 C12 N2 . . 119.4(4) ?
    C17 C12 N2 . . 121.7(4) ?
    C17 C16 C15 . . 118.7(4) ?
    C17 C16 C18 . . 121.1(5) ?
    C15 C16 C18 . . 120.2(5) ?
    C14 C15 C16 . . 121.6(4) ?
    C14 C15 H15 . . 119.2 ?
    C16 C15 H15 . . 119.2 ?
    C15 C14 C13 . . 118.4(5) ?
    C15 C14 C19 . . 121.3(5) ?
    C13 C14 C19 . . 120.2(5) ?
    C12 C13 C14 . . 121.4(4) ?
    C12 C13 H13 . . 119.3 ?
    C14 C13 H13 . . 119.3 ?
    C16 C17 C12 . . 121.0(5) ?
    C16 C17 H17 . . 119.5 ?
    C12 C17 H17 . . 119.5 ?
    C14 C19 H19A . . 109.5 ?
    C14 C19 H19B . . 109.5 ?
    H19A C19 H19B . . 109.5 ?
    C14 C19 H19C . . 109.5 ?
    H19A C19 H19C . . 109.5 ?
    H19B C19 H19C . . 109.5 ?
    C16 C18 H18A . . 109.5 ?
    C16 C18 H18B . . 109.5 ?
    H18A C18 H18B . . 109.5 ?
    C16 C18 H18C . . 109.5 ?
    H18A C18 H18C . . 109.5 ?
    H18B C18 H18C . . 109.5 ?
    Si2 C20 H20A . . 109.5 ?
    Si2 C20 H20B . . 109.5 ?
    H20A C20 H20B . . 109.5 ?
    Si2 C20 H20C . . 109.5 ?
    H20A C20 H20C . . 109.5 ?
    H20B C20 H20C . . 109.5 ?
    Si2 C21 H21A . . 109.5 ?
    Si2 C21 H21B . . 109.5 ?
    H21A C21 H21B . . 109.5 ?
    Si2 C21 H21C . . 109.5 ?
    H21A C21 H21C . . 109.5 ?
    H21B C21 H21C . . 109.5 ?
    Si2 C22 H22A . . 109.5 ?
    Si2 C22 H22B . . 109.5 ?
    H22A C22 H22B . . 109.5 ?
    Si2 C22 H22C . . 109.5 ?
    H22A C22 H22C . . 109.5 ?
    H22B C22 H22C . . 109.5 ?
    C28 C23 C24 . . 118.6(4) ?
    C28 C23 N1 . . 120.2(4) ?
    C24 C23 N1 . . 121.1(4) ?
    C25 C24 C23 . . 121.1(4) ?
    C25 C24 H24 . . 119.4 ?
    C23 C24 H24 . . 119.4 ?
    C26 C25 C24 . . 118.2(4) ?
    C26 C25 C30 . . 120.9(4) ?
    C24 C25 C30 . . 121.0(4) ?
    C27 C26 C25 . . 122.1(4) ?
    C27 C26 H26 . . 119.0 ?
    C25 C26 H26 . . 119.0 ?
    C26 C27 C28 . . 119.3(4) ?
    C26 C27 C29 . . 120.8(4) ?
    C28 C27 C29 . . 119.9(4) ?
    C23 C28 C27 . . 120.8(4) ?
    C23 C28 H28 . . 119.6 ?
    C27 C28 H28 . . 119.6 ?
    C27 C29 H29A . . 109.5 ?
    C27 C29 H29B . . 109.5 ?
    H29A C29 H29B . . 109.5 ?
    C27 C29 H29C . . 109.5 ?
    H29A C29 H29C . . 109.5 ?
    H29B C29 H29C . . 109.5 ?
    C25 C30 H30A . . 109.5 ?
    C25 C30 H30B . . 109.5 ?
    H30A C30 H30B . . 109.5 ?
    C25 C30 H30C . . 109.5 ?
    H30A C30 H30C . . 109.5 ?
    H30B C30 H30C . . 109.5 ?
    Si3 C31 H31A . . 109.5 ?
    Si3 C31 H31B . . 109.5 ?
    H31A C31 H31B . . 109.5 ?
    Si3 C31 H31C . . 109.5 ?
    H31A C31 H31C . . 109.5 ?
    H31B C31 H31C . . 109.5 ?
    Si3 C32 H32A . . 109.5 ?
    Si3 C32 H32B . . 109.5 ?
    H32A C32 H32B . . 109.5 ?
    Si3 C32 H32C . . 109.5 ?
    H32A C32 H32C . . 109.5 ?
    H32B C32 H32C . . 109.5 ?
    Si3 C33 H33A . . 109.5 ?
    Si3 C33 H33B . . 109.5 ?
    H33A C33 H33B . . 109.5 ?
    Si3 C33 H33C . . 109.5 ?
    H33A C33 H33C . . 109.5 ?
    H33B C33 H33C . . 109.5 ?
    C35 C34 N6 . . 120.6(4) ?
    C35 C34 C39 . . 116.5(4) ?
    N6 C34 C39 . . 122.7(4) ?
    C36 C35 C34 . . 122.8(4) ?
    C36 C35 H35 . . 118.6 ?
    C34 C35 H35 . . 118.6 ?
    C37 C36 C35 . . 118.6(4) ?
    C37 C36 C40 . . 120.7(4) ?
    C35 C36 C40 . . 120.6(4) ?
    C36 C37 C38 . . 121.3(4) ?
    C36 C37 H37 . . 119.3 ?
    C38 C37 H37 . . 119.3 ?
    C37 C38 C39 . . 118.5(4) ?
    C37 C38 C41 . . 121.4(4) ?
    C39 C38 C41 . . 120.1(5) ?
    C38 C39 C34 . . 122.2(4) ?
    C38 C39 H39 . . 118.9 ?
    C34 C39 H39 . . 118.9 ?
    C36 C40 H40A . . 109.5 ?
    C36 C40 H40B . . 109.5 ?
    H40A C40 H40B . . 109.5 ?
    C36 C40 H40C . . 109.5 ?
    H40A C40 H40C . . 109.5 ?
    H40B C40 H40C . . 109.5 ?
    C38 C41 H41A . . 109.5 ?
    C38 C41 H41B . . 109.5 ?
    H41A C41 H41B . . 109.5 ?
    C38 C41 H41C . . 109.5 ?
    H41A C41 H41C . . 109.5 ?
    H41B C41 H41C . . 109.5 ?
    Si04 C42 H42A . . 109.5 ?
    Si04 C42 H42B . . 109.5 ?
    H42A C42 H42B . . 109.5 ?
    Si04 C42 H42C . . 109.5 ?
    H42A C42 H42C . . 109.5 ?
    H42B C42 H42C . . 109.5 ?
    Si04 C43 H43A . . 109.5 ?
    Si04 C43 H43B . . 109.5 ?
    H43A C43 H43B . . 109.5 ?
    Si04 C43 H43C . . 109.5 ?
    H43A C43 H43C . . 109.5 ?
    H43B C43 H43C . . 109.5 ?
    Si04 C44 H44A . . 109.5 ?
    Si04 C44 H44B . . 109.5 ?
    H44A C44 H44B . . 109.5 ?
    Si04 C44 H44C . . 109.5 ?
    H44A C44 H44C . . 109.5 ?
    H44B C44 H44C . . 109.5 ?
    O2 C45 C46A . . 114.0(7) ?
    O2 C45 C46B . . 94.1(11) ?
    O2 C45 H45A . . 108.7 ?
    C46A C45 H45A . . 108.7 ?
    O2 C45 H45B . . 108.7 ?
    C46A C45 H45B . . 108.7 ?
    H45A C45 H45B . . 107.6 ?
    O2 C45 H45C . . 112.9 ?
    C46B C45 H45C . . 112.9 ?
    O2 C45 H45D . . 112.9 ?
    C46B C45 H45D . . 112.9 ?
    H45C C45 H45D . . 110.3 ?
    O1 C49 C50 . . 104.8(5) ?
    O1 C49 H49A . . 110.8 ?
    C50 C49 H49A . . 110.8 ?
    O1 C49 H49B . . 110.8 ?
    C50 C49 H49B . . 110.8 ?
    H49A C49 H49B . . 108.9 ?
    O2 C48A C47A . . 105.3(7) ?
    O2 C48A H48A . . 110.7 ?
    C47A C48A H48A . . 110.7 ?
    O2 C48A H48B . . 110.7 ?
    C47A C48A H48B . . 110.7 ?
    H48A C48A H48B . . 108.8 ?
    C46A C47A C48A . . 109.1(7) ?
    C46A C47A H47A . . 109.9 ?
    C48A C47A H47A . . 109.9 ?
    C46A C47A H47B . . 109.9 ?
    C48A C47A H47B . . 109.9 ?
    H47A C47A H47B . . 108.3 ?
    C45 C46A C47A . . 100.0(8) ?
    C45 C46A H46A . . 111.8 ?
    C47A C46A H46A . . 111.8 ?
    C45 C46A H46B . . 111.8 ?
    C47A C46A H46B . . 111.8 ?
    H46A C46A H46B . . 109.5 ?
    O2 C48B C47B . . 95.6(17) ?
    O2 C48B H48C . . 112.6 ?
    C47B C48B H48C . . 112.6 ?
    O2 C48B H48D . . 112.6 ?
    C47B C48B H48D . . 112.6 ?
    H48C C48B H48D . . 110.1 ?
    C48B C47B C46B . . 102.7(16) ?
    C48B C47B H47C . . 111.2 ?
    C46B C47B H47C . . 111.2 ?
    C48B C47B H47D . . 111.2 ?
    C46B C47B H47D . . 111.2 ?
    H47C C47B H47D . . 109.1 ?
    C45 C46B C47B . . 108.5(15) ?
    C45 C46B H46C . . 110.0 ?
    C47B C46B H46C . . 110.0 ?
    C45 C46B H46D . . 110.0 ?
    C47B C46B H46D . . 110.0 ?
    H46C C46B H46D . . 108.4 ?
    C49 C50 C51 . . 104.2(5) ?
    C49 C50 H50A . . 110.9 ?
    C51 C50 H50A . . 110.9 ?
    C49 C50 H50B . . 110.9 ?
    C51 C50 H50B . . 110.9 ?
    H50A C50 H50B . . 108.9 ?
    C52 C51 C50 . . 105.8(6) ?
    C52 C51 H51A . . 110.6 ?
    C50 C51 H51A . . 110.6 ?
    C52 C51 H51B . . 110.6 ?
    C50 C51 H51B . . 110.6 ?
    H51A C51 H51B . . 108.7 ?
    C51 C52 O1 . . 111.1(6) ?
    C51 C52 H52A . . 109.4 ?
    O1 C52 H52A . . 109.4 ?
    C51 C52 H52B . . 109.4 ?
    O1 C52 H52B . . 109.4 ?
    H52A C52 H52B . . 108.0 ?

_shelx_res_file                         
;

TITL cu_20190214_0m_a.res in P-1
    cu_20190214_0m_a.res
    created by SHELXL-2016/6 at 15:59:49 on 15-Feb-2019
REM Old TITL cu_20190214_0m in P-1
REM SHELXT solution in P-1
REM R1 0.126,  Rweak 0.008,  Alpha 0.042,  Orientation as input
REM Formula found by SHELXT:  C52 Mg Mo N O7 Si4
CELL  1.54178  11.2390  15.8850  17.6581   82.436   84.706   72.222
ZERR   2.000   0.0004   0.0005   0.0006    0.002    0.002    0.002
LATT  1
SFAC C MG MO N O SI H
UNIT 104 2 2 12 4 8 176
TEMP -123.15
L.S. 10
BOND $H
LIST 4
FMAP 2
PLAN 20
ISOR 0.02 C46B C47B C48B
SIMU 0.02 0.04 0.8 C46B C47B C48B
DELU C46B C47B C48B
SADI C45 C46A C45 C46B
SADI C45 C46A C48A C47A
SIZE 0.10 0.08 0.02
ACTA
WGHT    0.129800
EXTI    0.002423
FVAR       0.38151   0.64898
MO1   3    0.764666    0.423887    0.241850    11.00000    0.03736    0.02305 =
         0.03495   -0.00438   -0.00156   -0.01134
SI1   6    1.033102    0.406913    0.322329    11.00000    0.04438    0.03172 =
         0.04248   -0.00237   -0.00582   -0.01432
MG1   2    0.725568    0.744109    0.233924    11.00000    0.04008    0.02534 =
         0.04395   -0.00802    0.00263   -0.01200
O1    5    0.846250    0.779244    0.151176    11.00000    0.05001    0.03528 =
         0.06687   -0.01125    0.01817   -0.01832
N1    4    0.589779    0.434875    0.283564    11.00000    0.04259    0.03181 =
         0.03838   -0.00734    0.00234   -0.01740
C1    1    0.908969    0.285296    0.353659    11.00000    0.04013    0.03356 =
         0.04937    0.00717   -0.00829   -0.01644
SI2   6    0.749227    0.490849    0.055317    11.00000    0.03809    0.02927 =
         0.03592   -0.00716    0.00222   -0.01194
O2    5    0.821673    0.768323    0.317273    11.00000    0.05133    0.04262 =
         0.05887   -0.00879   -0.01265   -0.01390
N2    4    0.796119    0.407625    0.130228    11.00000    0.03270    0.02814 =
         0.04327   -0.01013    0.00165   -0.00940
C2    1    0.961714    0.203024    0.324361    11.00000    0.04766    0.03841 =
         0.06969   -0.00031   -0.00765   -0.01520
AFIX  43
H2    7    0.998664    0.201330    0.273763    11.00000   -1.20000
AFIX   0
N3    4    0.910315    0.367650    0.308803    11.00000    0.04720    0.02764 =
         0.04405   -0.00128   -0.00239   -0.01497
SI3   6    0.488406    0.521423    0.329794    11.00000    0.04378    0.03140 =
         0.03884   -0.00784    0.00432   -0.01606
C3    1    0.960455    0.124723    0.368214    11.00000    0.05516    0.04033 =
         0.09846    0.01251   -0.02177   -0.02095
SI04  6    0.478022    0.878399    0.152842    11.00000    0.04362    0.03075 =
         0.04062   -0.00803   -0.00209   -0.01061
N4    4    0.758993    0.539401    0.239202    11.00000    0.03813    0.02499 =
         0.03719   -0.00273    0.00077   -0.01219
C4    1    0.909397    0.127808    0.443011    11.00000    0.07165    0.04811 =
         0.09199    0.03515   -0.02959   -0.03058
AFIX  43
H4    7    0.911073    0.073695    0.473716    11.00000   -1.20000
AFIX   0
N5    4    0.756177    0.615070    0.239621    11.00000    0.04453    0.02457 =
         0.04814   -0.00497    0.00087   -0.01416
C5    1    0.856025    0.207740    0.474101    11.00000    0.06105    0.07533 =
         0.06112    0.02605   -0.01922   -0.04338
N6    4    0.560678    0.837975    0.233037    11.00000    0.04242    0.02586 =
         0.03870   -0.00729    0.00267   -0.00686
C6    1    0.856396    0.286421    0.429270    11.00000    0.04986    0.05636 =
         0.04868    0.00722   -0.01065   -0.02467
AFIX  43
H6    7    0.820812    0.341590    0.449817    11.00000   -1.20000
AFIX   0
C7    1    0.801848    0.210617    0.555737    11.00000    0.08486    0.11729 =
         0.06396    0.02665   -0.01119   -0.05843
AFIX 137
H7A   7    0.758509    0.272400    0.564717    11.00000   -1.50000
H7B   7    0.869495    0.185560    0.590951    11.00000   -1.50000
H7C   7    0.742449    0.175754    0.564419    11.00000   -1.50000
AFIX   0
C8    1    1.021469    0.037301    0.334370    11.00000    0.08502    0.03501 =
         0.13715    0.00764   -0.02238   -0.01397
AFIX 137
H8A   7    0.989158    0.040557    0.284040    11.00000   -1.50000
H8B   7    1.002200   -0.011354    0.368349    11.00000   -1.50000
H8C   7    1.112330    0.026419    0.328934    11.00000   -1.50000
AFIX   0
C9    1    1.176201    0.310484    0.336881    11.00000    0.04835    0.04260 =
         0.08766    0.01011   -0.01635   -0.01624
AFIX 137
H9A   7    1.191997    0.275560    0.293236    11.00000   -1.50000
H9B   7    1.164001    0.273045    0.383891    11.00000   -1.50000
H9C   7    1.247920    0.332095    0.341174    11.00000   -1.50000
AFIX   0
C10   1    0.999290    0.466640    0.409064    11.00000    0.10249    0.09151 =
         0.07575   -0.04177    0.01528   -0.05864
AFIX 137
H10A  7    1.064355    0.495076    0.412620    11.00000   -1.50000
H10B  7    0.997982    0.424279    0.454577    11.00000   -1.50000
H10C  7    0.917680    0.512098    0.405787    11.00000   -1.50000
AFIX   0
C11   1    1.061916    0.481494    0.237189    11.00000    0.05119    0.05160 =
         0.06596    0.01473   -0.00446   -0.02459
AFIX 137
H11A  7    1.076272    0.449934    0.191530    11.00000   -1.50000
H11B  7    1.135748    0.499637    0.244085    11.00000   -1.50000
H11C  7    0.988942    0.534292    0.230992    11.00000   -1.50000
AFIX   0
C12   1    0.843280    0.316242    0.117808    11.00000    0.04203    0.02827 =
         0.03953   -0.00797    0.00141   -0.01242
C16   1    0.811993    0.178692    0.091311    11.00000    0.06262    0.03837 =
         0.05874   -0.01909    0.00472   -0.02677
C15   1    0.940462    0.137292    0.095916    11.00000    0.06261    0.02522 =
         0.07181   -0.01312    0.00012   -0.01305
AFIX  43
H15   7    0.973268    0.075850    0.089571    11.00000   -1.20000
AFIX   0
C14   1    1.020905    0.183577    0.109477    11.00000    0.05082    0.03888 =
         0.07997   -0.01744   -0.00960   -0.00499
C13   1    0.970368    0.273800    0.120484    11.00000    0.04378    0.03697 =
         0.06639   -0.01507   -0.00496   -0.01171
AFIX  43
H13   7    1.024611    0.306404    0.129973    11.00000   -1.20000
AFIX   0
C17   1    0.764438    0.267997    0.103170    11.00000    0.04725    0.03986 =
         0.04807   -0.00918    0.00231   -0.01994
AFIX  43
H17   7    0.676999    0.296557    0.101276    11.00000   -1.20000
AFIX   0
C19   1    1.159411    0.138640    0.114206    11.00000    0.05609    0.05043 =
         0.14134   -0.03445   -0.01914    0.00176
AFIX 137
H19A  7    1.180473    0.079420    0.096922    11.00000   -1.50000
H19B  7    1.182337    0.132986    0.167261    11.00000   -1.50000
H19C  7    1.205526    0.174283    0.081511    11.00000   -1.50000
AFIX   0
C18   1    0.727518    0.126813    0.074679    11.00000    0.07758    0.05368 =
         0.09895   -0.03059    0.00602   -0.03339
AFIX 137
H18A  7    0.655767    0.166848    0.047654    11.00000   -1.50000
H18B  7    0.697818    0.099629    0.122852    11.00000   -1.50000
H18C  7    0.773896    0.080140    0.042688    11.00000   -1.50000
AFIX   0
C20   1    0.839990    0.572383    0.050405    11.00000    0.05546    0.03715 =
         0.04622    0.00001    0.00186   -0.02274
AFIX 137
H20A  7    0.929686    0.540526    0.049862    11.00000   -1.50000
H20B  7    0.816233    0.605743    0.095120    11.00000   -1.50000
H20C  7    0.821688    0.613674    0.003655    11.00000   -1.50000
AFIX   0
C21   1    0.579758    0.550350    0.068789    11.00000    0.04675    0.04309 =
         0.04459   -0.00547    0.00026   -0.01178
AFIX 137
H21A  7    0.554355    0.596964    0.026154    11.00000   -1.50000
H21B  7    0.564169    0.577303    0.116969    11.00000   -1.50000
H21C  7    0.531386    0.508157    0.070348    11.00000   -1.50000
AFIX   0
C22   1    0.778728    0.438347   -0.036170    11.00000    0.05604    0.04272 =
         0.03514   -0.00919    0.00150   -0.01513
AFIX 137
H22A  7    0.757400    0.484796   -0.079331    11.00000   -1.50000
H22B  7    0.726959    0.398469   -0.035183    11.00000   -1.50000
H22C  7    0.867274    0.404283   -0.041903    11.00000   -1.50000
AFIX   0
C23   1    0.557191    0.360581    0.265171    11.00000    0.04387    0.02927 =
         0.03316   -0.00630    0.00372   -0.01178
C24   1    0.464099    0.371249    0.213659    11.00000    0.04446    0.03425 =
         0.04021   -0.00583    0.00095   -0.01777
AFIX  43
H24   7    0.418786    0.429395    0.193137    11.00000   -1.20000
AFIX   0
C25   1    0.437099    0.297733    0.192134    11.00000    0.04236    0.03589 =
         0.04237   -0.00744   -0.00243   -0.01489
C26   1    0.504419    0.213092    0.223803    11.00000    0.05802    0.03541 =
         0.04693   -0.01084    0.00018   -0.02251
AFIX  43
H26   7    0.486092    0.162651    0.210216    11.00000   -1.20000
AFIX   0
C27   1    0.596000    0.200562    0.273817    11.00000    0.05308    0.03187 =
         0.05006   -0.00458   -0.00086   -0.01355
C28   1    0.622884    0.274572    0.294565    11.00000    0.04560    0.03286 =
         0.04096   -0.00153   -0.00346   -0.01492
AFIX  43
H28   7    0.686597    0.266188    0.329063    11.00000   -1.20000
AFIX   0
C29   1    0.669445    0.108240    0.305288    11.00000    0.06814    0.02895 =
         0.07819   -0.00481   -0.01938   -0.01576
AFIX 137
H29A  7    0.613280    0.071088    0.316843    11.00000   -1.50000
H29B  7    0.707626    0.111272    0.352168    11.00000   -1.50000
H29C  7    0.735182    0.082332    0.267314    11.00000   -1.50000
AFIX   0
C30   1    0.340453    0.309206    0.135776    11.00000    0.05851    0.05467 =
         0.05377   -0.00900   -0.01193   -0.02612
AFIX 137
H30A  7    0.321847    0.369100    0.108271    11.00000   -1.50000
H30B  7    0.263985    0.301030    0.162877    11.00000   -1.50000
H30C  7    0.372162    0.265010    0.099229    11.00000   -1.50000
AFIX   0
C31   1    0.576405    0.545046    0.405199    11.00000    0.05746    0.05122 =
         0.04091   -0.01513    0.00587   -0.02657
AFIX 137
H31A  7    0.650238    0.560651    0.381406    11.00000   -1.50000
H31B  7    0.602873    0.492144    0.442209    11.00000   -1.50000
H31C  7    0.522247    0.594729    0.431521    11.00000   -1.50000
AFIX   0
C32   1    0.427342    0.624927    0.264752    11.00000    0.05536    0.03656 =
         0.05428   -0.00627    0.00577   -0.01109
AFIX 137
H32A  7    0.497397    0.645089    0.240604    11.00000   -1.50000
H32B  7    0.371711    0.671165    0.294174    11.00000   -1.50000
H32C  7    0.380713    0.613116    0.225174    11.00000   -1.50000
AFIX   0
C33   1    0.351953    0.485767    0.375789    11.00000    0.04844    0.04827 =
         0.04981   -0.00719    0.00637   -0.02339
AFIX 137
H33A  7    0.305702    0.473523    0.336234    11.00000   -1.50000
H33B  7    0.296576    0.533289    0.404007    11.00000   -1.50000
H33C  7    0.382223    0.431841    0.411180    11.00000   -1.50000
AFIX   0
C34   1    0.511489    0.864760    0.304983    11.00000    0.03902    0.03465 =
         0.04253   -0.00878   -0.00071   -0.01021
C35   1    0.532313    0.803852    0.370780    11.00000    0.04871    0.03255 =
         0.04295   -0.00471    0.00065   -0.01501
AFIX  43
H35   7    0.574677    0.743119    0.365279    11.00000   -1.20000
AFIX   0
C36   1    0.493627    0.828428    0.443925    11.00000    0.05180    0.04496 =
         0.04068   -0.00690    0.00349   -0.02052
C37   1    0.429913    0.917086    0.451923    11.00000    0.05854    0.04885 =
         0.04210   -0.01512    0.00636   -0.01759
AFIX  43
H37   7    0.404414    0.934814    0.501671    11.00000   -1.20000
AFIX   0
C38   1    0.402704    0.980490    0.388375    11.00000    0.05370    0.04122 =
         0.05031   -0.01847    0.00255   -0.01388
C39   1    0.445052    0.953712    0.315821    11.00000    0.04392    0.03519 =
         0.04630   -0.00667   -0.00274   -0.00834
AFIX  43
H39   7    0.428539    0.996849    0.272386    11.00000   -1.20000
AFIX   0
C40   1    0.517350    0.759490    0.513256    11.00000    0.07541    0.05369 =
         0.04501   -0.00435   -0.00108   -0.02176
AFIX 137
H40A  7    0.587384    0.707857    0.500973    11.00000   -1.50000
H40B  7    0.442157    0.740810    0.527633    11.00000   -1.50000
H40C  7    0.537846    0.785238    0.555983    11.00000   -1.50000
AFIX   0
C41   1    0.333012    1.075415    0.396779    11.00000    0.06932    0.04927 =
         0.06263   -0.02209    0.00207   -0.00255
AFIX 137
H41A  7    0.348562    1.112832    0.350517    11.00000   -1.50000
H41B  7    0.361488    1.093557    0.441117    11.00000   -1.50000
H41C  7    0.243205    1.082216    0.404225    11.00000   -1.50000
AFIX   0
C42   1    0.476715    0.993284    0.110434    11.00000    0.06038    0.03758 =
         0.04748   -0.00255    0.00010   -0.01251
AFIX 137
H42A  7    0.428273    1.009993    0.064532    11.00000   -1.50000
H42B  7    0.562750    0.994421    0.096692    11.00000   -1.50000
H42C  7    0.438441    1.035469    0.147918    11.00000   -1.50000
AFIX   0
C43   1    0.311410    0.878499    0.170726    11.00000    0.05124    0.04847 =
         0.06579   -0.00262   -0.00886   -0.01724
AFIX 137
H43A  7    0.265375    0.905480    0.124770    11.00000   -1.50000
H43B  7    0.273230    0.912853    0.213581    11.00000   -1.50000
H43C  7    0.308291    0.817215    0.183200    11.00000   -1.50000
AFIX   0
C44   1    0.553970    0.803588    0.077532    11.00000    0.06964    0.04674 =
         0.04625   -0.01378   -0.00360   -0.01418
AFIX 137
H44A  7    0.508951    0.824876    0.030459    11.00000   -1.50000
H44B  7    0.551629    0.742979    0.095285    11.00000   -1.50000
H44C  7    0.641133    0.803702    0.067381    11.00000   -1.50000
AFIX   0
C45   1    0.820900    0.856664    0.328076    11.00000    0.09148    0.05258 =
         0.07615   -0.02380   -0.01105   -0.03160
PART 1
AFIX  23
H45A  7    0.757247    0.900075    0.295933    21.00000   -1.20000
H45B  7    0.903474    0.864205    0.310075    21.00000   -1.20000
AFIX  23
PART 2
H45C  7    0.738007    0.901211    0.320957   -21.00000   -1.20000
H45D  7    0.886391    0.876346    0.295828   -21.00000   -1.20000
AFIX   0
PART 0
C49   1    0.839661    0.868653    0.118216    11.00000    0.07038    0.04273 =
         0.07574    0.00688    0.00893   -0.02206
AFIX  23
H49A  7    0.782950    0.912891    0.150035    11.00000   -1.20000
H49B  7    0.809161    0.880144    0.065899    11.00000   -1.20000
AFIX   0
PART 1
C48A  1    0.860851    0.716056    0.389804    21.00000    0.06431    0.06653 =
         0.06067    0.01636   -0.02462   -0.01488
AFIX  23
H48A  7    0.950072    0.680689    0.385491    21.00000   -1.20000
H48B  7    0.809869    0.675120    0.405766    21.00000   -1.20000
AFIX   0
C47A  1    0.840183    0.784765    0.447740    21.00000    0.05018    0.09009 =
         0.05952   -0.01987   -0.01000   -0.02278
AFIX  23
H47A  7    0.777679    0.775434    0.488696    21.00000   -1.20000
H47B  7    0.919628    0.777321    0.471573    21.00000   -1.20000
AFIX   0
C46A  1    0.794580    0.876877    0.406647    21.00000    0.09300    0.06181 =
         0.05788   -0.02401    0.00396   -0.03332
AFIX  23
H46A  7    0.704086    0.904578    0.417927    21.00000   -1.20000
H46B  7    0.841993    0.915985    0.419268    21.00000   -1.20000
AFIX   0
PART 2
SAME C48A > C46A
C48B  1    0.927216    0.700590    0.348501   -21.00000    0.10909    0.09278 =
         0.10371   -0.04574   -0.05244    0.01541
AFIX  23
H48C  7    1.007846    0.705522    0.323709   -21.00000   -1.20000
H48D  7    0.921348    0.639885    0.347131   -21.00000   -1.20000
AFIX   0
C47B  1    0.904895    0.728729    0.427456   -21.00000    0.11348    0.10990 =
         0.07295   -0.00539   -0.00271   -0.03545
AFIX  23
H47C  7    0.983679    0.710852    0.454423   -21.00000   -1.20000
H47D  7    0.843404    0.703083    0.458020   -21.00000   -1.20000
AFIX   0
C46B  1    0.852133    0.832213    0.412069   -21.00000    0.09788    0.10371 =
         0.11875   -0.06255   -0.02029   -0.00115
AFIX  23
H46C  7    0.775953    0.854033    0.445451   -21.00000   -1.20000
H46D  7    0.915119    0.860160    0.423438   -21.00000   -1.20000
AFIX   0
PART 0
C50   1    0.973429    0.873001    0.116540    11.00000    0.07943    0.05307 =
         0.10382   -0.01659    0.02276   -0.03601
AFIX  23
H50A  7    0.986861    0.898687    0.162008    11.00000   -1.20000
H50B  7    0.992918    0.909348    0.069832    11.00000   -1.20000
AFIX   0
C51   1    1.054149    0.775786    0.116882    11.00000    0.06709    0.05446 =
         0.17781   -0.00787    0.01110   -0.03256
AFIX  23
H51A  7    1.093935    0.764105    0.065382    11.00000   -1.20000
H51B  7    1.120550    0.761787    0.153737    11.00000   -1.20000
AFIX   0
C52   1    0.971503    0.724002    0.138881    11.00000    0.06245    0.04358 =
         0.22725   -0.03601    0.07080   -0.02223
AFIX  23
H52A  7    0.998890    0.684919    0.186473    11.00000   -1.20000
H52B  7    0.974321    0.685724    0.098402    11.00000   -1.20000
AFIX   0
HKLF 4


REM  cu_20190214_0m_a.res in P-1
REM R1 =  0.0629 for    9195 Fo > 4sig(Fo)  and  0.0756 for all   11239 data
REM    644 parameters refined using     29 restraints

END

WGHT      0.1298      0.0000

REM Highest difference peak  1.011,  deepest hole -1.481,  1-sigma level  0.113
Q1    1   0.7362  0.4865  0.2750  11.00000  0.05    1.01
Q2    1   0.7777  0.4831  0.1893  11.00000  0.05    0.85
Q3    1   0.7233  0.4519  0.1715  11.00000  0.05    0.85
Q4    1   0.8144  0.4056  0.3099  11.00000  0.05    0.81
Q5    1   0.7926  0.4247  0.1682  11.00000  0.05    0.80
Q6    1   0.8031  0.3620  0.1999  11.00000  0.05    0.79
Q7    1   0.6984  0.4996  0.1985  11.00000  0.05    0.78
Q8    1   0.8378  0.3703  0.3000  11.00000  0.05    0.76
Q9    1   0.7143  0.4784  0.1819  11.00000  0.05    0.76
Q10   1   0.7793  0.3555  0.2070  11.00000  0.05    0.73
Q11   1   0.7426  0.4374  0.3192  11.00000  0.05    0.70
Q12   1   0.7228  0.4169  0.3102  11.00000  0.05    0.66
Q13   1   0.8439  0.4758  0.2285  11.00000  0.05    0.66
Q14   1   0.6777  0.3809  0.2589  11.00000  0.05    0.63
Q15   1   0.9071  0.3255  0.3238  11.00000  0.05    0.60
Q16   1   0.7413  0.3840  0.3032  11.00000  0.05    0.56
Q17   1   0.9782  0.4422  0.3479  11.00000  0.05    0.55
Q18   1   0.7925  0.4809  0.1190  11.00000  0.05    0.50
Q19   1   0.8801  0.3036  0.2254  11.00000  0.05    0.50
Q20   1   0.8890  0.4295  0.3341  11.00000  0.05    0.48
;
_shelx_res_checksum                     73896

_shelx_hkl_file                         
;
  -1   0   0   29.10    6.40
  -1   0   0   27.50    2.40
  -1   0   0   29.90    4.60
  -1   0   0   25.50    2.70
  -1   0   0   26.40    2.80
  -1   0   0   31.90    6.10
   1   0   0   32.90    6.20
   1   0   0   30.60    4.20
   1   0   0   25.00    2.90
   1   0   0   27.30    6.80
  -2   0   0  335.97   18.30
  -2   0   0  351.56   26.00
  -2   0   0  337.37   20.00
  -2   0   0  343.67   26.30
  -2   0   0  327.87   23.90
   2   0   0  358.26   23.50
   2   0   0  339.07   19.70
   2   0   0  359.36   20.10
  -3   0   0 1904.81  100.49
  -3   0   0 2033.60  104.09
  -3   0   0 2114.19  114.99
  -3   0   0 2283.37  117.59
  -3   0   0 2069.89  113.89
   3   0   0 1904.81  103.99
   3   0   0 2139.29  109.99
   3   0   0 1929.41  103.29
  -4   0   0 3199.38  158.18
  -4   0   0 3320.67  171.08
   4   0   0 2714.43  165.78
   4   0   0 3188.68  165.08
  -5   0   0  359.56   27.10
  -5   0   0  350.06   37.00
   5   0   0  347.97   32.80
  -6   0   0   38.60   10.00
  -6   0   0   45.10   17.90
   6   0   0   35.60   13.20
  -7   0   0   31.20    6.30
  -7   0   0   24.20    7.20
  -7   0   0   34.40   10.80
  -7   0   0   35.20   18.10
  -8   0   0  167.48   24.10
  -8   0   0  126.49   28.80
  -8   0   0  152.28   15.30
  -8   0   0  132.89   12.50
   8   0   0  189.68   28.00
  -9   0   0    4.10    7.10
  -9   0   0   -7.40   19.90
  -9   0   0    1.80    4.30
  -9   0   0   19.30   13.50
 -10   0   0  119.49   28.90
 -10   0   0  154.08   15.10
 -10   0   0  158.78    9.90
 -10   0   0  172.18   14.50
 -11   0   0  107.09   10.00
 -11   0   0   86.09   10.00
 -12   0   0   27.40    5.40
 -13   0   0    4.10    1.50
 -12   1   0    0.00    2.50
 -11   1   0   51.59    7.40
 -11   1   0   50.29    7.00
 -10   1   0   19.60    7.70
 -10   1   0   14.70    8.70
  -9   1   0   52.89   11.00
  -9   1   0   59.19    8.60
   8  -1   0   29.90   16.30
  -8   1   0   12.80    5.00
  -8   1   0   26.50   20.30
  -8   1   0   16.40    7.40
  -8   1   0   14.90   10.20
   7  -1   0  647.94   54.59
  -7   1   0  636.54   58.19
  -7   1   0  600.64   35.70
  -7   1   0  605.94   47.80
   6  -1   0  308.97   31.90
  -6   1   0  259.97   34.90
  -6   1   0  273.27   28.80
   5  -1   0  661.03   49.90
  -5   1   0  693.23   44.40
  -5   1   0  690.23   55.19
   4  -1   0 1331.17   78.49
  -4   1   0 1276.17   82.09
  -4   1   0 1303.97   71.99
   3  -1   0   23.30    5.40
   3  -1   0   26.30    9.00
  -3   1   0   31.80   13.20
  -3   1   0   33.00    6.80
   2  -1   0 1301.07   69.89
   2  -1   0 1282.07   66.49
  -2   1   0 1289.37   66.29
  -2   1   0 1273.67   72.49
  -2   1   0 1237.98   70.29
   1  -1   0  265.17   15.60
   1  -1   0  271.77   16.90
  -1   1   0  253.77   17.10
  -1   1   0  272.37   18.80
  -1   1   0  261.47   13.80
  -1   1   0  276.87   15.50
   0  -1   0 1229.78   62.99
   0  -1   0 1341.87   62.59
   0  -1   0 1240.68   63.59
   0   1   0 1179.28   63.69
   0   1   0 1300.87   63.09
   0   1   0 1346.07   62.79
  -1  -1   0    9.60    4.40
  -1  -1   0   12.70    5.20
  -1  -1   0   10.10    2.10
  -1  -1   0   11.80    1.20
   1   1   0   16.70    5.50
   1   1   0   12.30    1.30
   1   1   0   11.30    2.30
   1   1   0    6.60    4.50
  -2  -1   0 1298.07   70.09
  -2  -1   0 1167.98   61.69
  -2  -1   0 1185.98   61.89
  -2  -1   0 1258.87   68.79
  -2  -1   0 1253.27   61.09
   2   1   0 1237.28   66.29
   2   1   0 1187.58   60.99
   2   1   0 1191.78   62.39
  -3  -1   0    6.40    3.00
  -3  -1   0    4.20   10.50
  -3  -1   0    1.70   10.60
  -3  -1   0    5.70    4.10
   3   1   0    7.40    2.80
   3   1   0    2.60    5.80
  -4  -1   0  204.78   15.90
  -4  -1   0  174.68   12.40
  -4  -1   0  195.48   25.50
  -4  -1   0  194.28   28.00
   4   1   0  196.48   21.30
   4   1   0  194.38   14.00
  -5  -1   0   27.40   16.10
  -5  -1   0   22.50   15.10
  -5  -1   0   31.40    4.50
  -5  -1   0   23.90    7.80
   5   1   0   26.50   10.60
  -6  -1   0 1579.34   88.19
  -6  -1   0 1507.25  103.49
   6   1   0 1517.45   96.79
  -7  -1   0   12.90    8.10
  -7  -1   0   14.60    6.10
  -7  -1   0    2.20   13.80
   7   1   0    4.60    9.40
  -8  -1   0  778.62   71.99
  -8  -1   0  823.42   46.30
  -8  -1   0  814.42   60.39
   8   1   0  836.42   69.39
  -9  -1   0  104.89   13.20
  -9  -1   0  112.69   32.20
  -9  -1   0   93.79   10.60
  -9  -1   0   99.99   22.90
 -10  -1   0  175.08   43.70
 -10  -1   0  208.08   16.50
 -10  -1   0  180.68   15.70
 -11  -1   0   76.69    9.50
 -11  -1   0   81.79    5.90
 -11  -1   0   87.49    9.20
 -12  -1   0   96.99    9.50
 -13  -1   0    0.80    1.50
 -12   2   0    0.90    2.20
 -11   2   0  110.49   10.50
 -10   2   0    5.90    4.80
 -10   2   0    1.90    6.90
  -9   2   0  107.59   11.80
  -9   2   0  120.59   15.50
  -9   2   0  130.99   25.60
   8  -2   0  -27.50   19.80
  -8   2   0    1.70    3.80
  -8   2   0    4.50    4.30
  -8   2   0    3.80   11.00
  -8   2   0   15.00    7.70
   7  -2   0  763.02   59.69
  -7   2   0  714.93   53.99
  -7   2   0  665.33   40.40
  -7   2   0  652.53   39.30
   6  -2   0  236.18   28.00
  -6   2   0  218.68   24.20
  -6   2   0  196.58   34.00
   5  -2   0   34.60   11.10
  -5   2   0   37.00   16.20
  -5   2   0   36.70   10.30
   4  -2   0    1.80    5.60
  -4   2   0    3.90    5.40
  -4   2   0   -5.40    9.00
   3  -2   0   62.99   11.90
  -3   2   0   53.99   14.90
  -3   2   0   69.19    9.60
   2  -2   0   55.79    7.00
   2  -2   0   48.00   10.10
  -2   2   0   52.89    4.70
  -2   2   0   28.00    9.40
  -2   2   0   58.09    8.40
  -2   2   0   52.29   13.80
   1  -2   0   60.29    8.30
   1  -2   0   67.99    9.60
   1  -2   0   76.19    7.40
  -1   2   0   83.19    7.40
  -1   2   0   60.49    8.30
  -1   2   0   76.79    6.00
   0  -2   0   97.69    7.10
   0  -2   0  100.29    6.40
   0  -2   0   91.99    8.30
   0   2   0   98.29    8.40
   0   2   0  104.59    7.00
   0   2   0  100.79    7.50
  -1  -2   0 1814.62   90.69
  -1  -2   0 1829.12   89.69
  -1  -2   0 1787.22   95.69
   1   2   0 1637.34   90.09
   1   2   0 1847.32   89.89
  -2  -2   0  782.02   42.70
  -2  -2   0  849.12   49.50
  -2  -2   0  790.72   39.90
  -2  -2   0  819.72   50.79
   2   2   0  786.02   44.10
  -3  -2   0 1610.24   84.79
  -3  -2   0 1743.33   95.89
  -3  -2   0 1726.83   97.09
  -3  -2   0 1705.73   84.39
   3   2   0 1519.25   82.49
   3   2   0 1677.43   86.29
   3   2   0 1637.64   90.79
  -4  -2   0 2829.32  148.99
  -4  -2   0 3057.29  150.58
  -4  -2   0 3054.89  165.08
   4   2   0 2775.52  147.99
   4   2   0 3188.68  159.78
  -5  -2   0   91.79   11.80
  -5  -2   0   91.89    9.70
  -5  -2   0   88.49   22.50
  -5  -2   0   88.69   21.40
   5   2   0  113.79   19.50
   5   2   0   98.79    9.60
  -6  -2   0  897.11   72.49
  -6  -2   0  927.71   56.19
  -6  -2   0  906.21   71.29
   6   2   0  897.21   64.79
  -7  -2   0    4.40    6.80
  -7  -2   0   -0.20   12.80
   7   2   0    2.60   10.30
  -8  -2   0  437.36   39.00
  -8  -2   0  414.26   26.50
  -8  -2   0  400.66   50.29
  -8  -2   0  449.06   27.40
   8   2   0  431.36   47.20
  -9  -2   0   96.49   21.10
  -9  -2   0   79.79   16.80
  -9  -2   0  136.19   44.20
  -9  -2   0  105.69   14.50
   9   2   0   99.89   28.90
 -10  -2   0   86.59   22.00
 -10  -2   0   87.99   11.50
 -11  -2   0    9.00    5.20
 -11  -2   0    6.70    2.70
 -11  -2   0    7.60    5.00
 -12  -2   0   83.49    5.10
 -12  -2   0   55.99    8.80
 -13  -2   0    2.10    1.60
 -11   3   0   50.89    6.00
 -11   3   0   30.60    5.40
 -10   3   0    0.80    3.90
 -10   3   0    0.80    7.10
  -9   3   0   10.50    5.40
  -9   3   0    7.20    8.30
  -9   3   0   30.30   23.60
  -8   3   0   36.90   10.00
  -8   3   0   33.20    7.40
  -8   3   0   33.20   15.60
   7  -3   0  344.57   39.80
   7  -3   0  311.27   38.60
  -7   3   0  343.97   25.10
  -7   3   0  365.56   36.70
  -7   3   0  372.36   23.50
  -6   3   0    2.80    5.90
  -6   3   0    0.30    3.10
  -6   3   0    1.90    6.70
  -6   3   0    0.00    4.80
   5  -3   0  286.57   29.90
  -5   3   0  270.87   25.80
   4  -3   0   26.10   10.40
  -4   3   0   42.60   10.10
   3  -3   0 1649.93   90.79
  -3   3   0 1636.34   86.49
  -3   3   0 1523.75   79.69
   2  -3   0  100.89   12.30
   2  -3   0   95.69   12.20
  -2   3   0   87.49    8.70
  -2   3   0  104.69   10.70
  -2   3   0   87.49    7.50
   1  -3   0  812.52   46.90
   1  -3   0  827.22   45.90
  -1   3   0  741.73   47.30
  -1   3   0  844.22   43.80
  -1   3   0  892.41   45.10
   0  -3   0 3951.80  209.28
   0  -3   0 4846.52  207.38
   0  -3   0 4282.47  207.88
   0   3   0 4264.37  208.18
   0   3   0 3929.61  209.68
   0   3   0 3949.70  207.98
  -1  -3   0 1438.66   72.49
  -1  -3   0 1464.65   73.99
  -1  -3   0 1476.15   82.29
  -1  -3   0 1412.26   69.49
   1   3   0 1448.66   73.19
   1   3   0 1206.28   72.79
  -2  -3   0  222.88   15.90
  -2  -3   0  222.88   12.30
  -2  -3   0  236.28   26.10
  -2  -3   0  249.18   22.40
   2   3   0  234.68   17.20
   2   3   0  203.48   17.20
  -3  -3   0   40.80    6.60
  -3  -3   0   47.40   15.60
  -3  -3   0   49.10   15.30
  -3  -3   0   43.40    5.40
  -3  -3   0   39.80    3.30
   3   3   0   47.70    8.30
  -4  -3   0 2181.18  107.89
  -4  -3   0 2071.99  122.79
  -4  -3   0 2065.59  124.09
  -4  -3   0 2059.79  109.09
   4   3   0 2085.89  111.09
   4   3   0 2153.98  117.39
  -5  -3   0  878.71   48.70
  -5  -3   0  875.31   64.89
  -5  -3   0  800.02   64.19
   5   3   0  827.02   57.99
   5   3   0  790.52   44.50
  -6  -3   0  308.87   40.60
  -6  -3   0  362.86   26.90
  -6  -3   0  305.87   38.70
   6   3   0  349.96   34.00
  -7  -3   0    6.60    7.30
  -7  -3   0   16.50   14.90
  -7  -3   0    5.30   16.90
   7   3   0   15.20   11.40
  -8  -3   0  525.25   31.80
  -8  -3   0  465.55   58.49
  -8  -3   0  557.94   32.50
  -8  -3   0  509.45   42.80
   8   3   0  587.84   54.49
  -9  -3   0  116.89   26.50
  -9  -3   0  106.49   11.30
  -9  -3   0  107.29   18.60
   9   3   0  114.39   28.30
 -10  -3   0   10.20   26.40
 -10  -3   0   21.60   15.40
 -11  -3   0    3.60    2.70
 -11  -3   0    5.40    4.40
 -11  -3   0    1.60    4.50
 -12  -3   0  104.99    7.20
 -12  -3   0   94.99   15.20
 -13  -3   0    7.40    2.10
 -13  -3   0    3.20    8.90
 -11   4   0    1.20    2.70
 -11   4   0    3.90    2.50
 -10   4   0   17.00    5.70
 -10   4   0   35.20    8.10
  -9   4   0   13.80    5.60
  -9   4   0   20.50    9.30
  -8   4   0    9.10    4.90
  -8   4   0    1.50   11.50
  -8   4   0   12.70    6.00
  -8   4   0   23.60    9.90
   7  -4   0   74.19   21.00
   7  -4   0   58.59   18.80
  -7   4   0   78.19   12.70
  -7   4   0   67.39    8.50
  -7   4   0   79.99   20.40
   6  -4   0  151.48   25.70
   6  -4   0  155.88   26.20
  -6   4   0  118.39   14.20
  -6   4   0  134.19   11.40
  -6   4   0   99.09   19.70
   5  -4   0   70.99   17.00
   5  -4   0   84.49   17.40
  -5   4   0   96.79   17.30
   4  -4   0    5.70    6.50
   4  -4   0   16.40    6.80
  -4   4   0   -2.10    4.80
   3  -4   0  936.81   57.59
   3  -4   0  889.21   56.69
  -3   4   0  967.90   54.39
  -3   4   0  831.82   47.30
   2  -4   0   50.49   10.20
   2  -4   0   51.19   10.00
  -2   4   0   58.59    9.10
  -2   4   0   56.49    6.80
   1  -4   0  236.98   19.50
  -1   4   0  198.88   19.70
  -1   4   0  234.88   16.40
  -1   4   0  262.67   17.60
   0  -4   0    4.80    4.40
   0  -4   0    5.70    5.50
   0   4   0    8.70    4.70
   0   4   0    5.20    4.90
   0   4   0   10.20    5.90
  -1  -4   0  454.15   29.60
  -1  -4   0  461.45   40.60
  -1  -4   0  442.96   27.90
   1   4   0  494.85   29.00
  -2  -4   0   12.70   11.50
  -2  -4   0   -3.10   12.00
  -2  -4   0    7.30    4.60
  -2  -4   0    4.40    3.50
   2   4   0    1.10    4.90
   2   4   0    2.10    5.10
  -3  -4   0 2157.28  106.99
  -3  -4   0 2077.79  121.29
  -3  -4   0 2112.09  104.79
  -3  -4   0 2161.38  124.89
   3   4   0 2219.08  113.19
  -4  -4   0   81.09   19.40
  -4  -4   0   34.40    5.80
  -4  -4   0   34.00   16.60
   4   4   0   35.10    9.00
   4   4   0   25.70    9.50
  -5  -4   0  185.18   32.20
  -5  -4   0  184.18   15.30
  -5  -4   0  155.18   28.90
   5   4   0  164.38   18.60
   5   4   0  187.98   22.40
  -6  -4   0  277.37   39.20
  -6  -4   0  320.77   24.80
  -6  -4   0  352.46   40.00
   6   4   0  326.07   34.60
  -7  -4   0  403.66   47.60
  -7  -4   0  502.45   35.40
  -7  -4   0  431.56   52.19
   7   4   0  419.76   42.50
  -8  -4   0  443.46   29.40
  -8  -4   0  523.75   40.90
  -8  -4   0  419.46   54.59
  -8  -4   0  497.35   29.00
   8   4   0  519.35   51.49
  -9  -4   0  168.68   15.60
  -9  -4   0  149.59   27.30
  -9  -4   0  192.68   16.70
   9   4   0  180.08   33.60
 -10  -4   0   47.60    8.70
 -10  -4   0   11.00   26.00
 -10  -4   0   52.79    8.10
 -10  -4   0   39.20   19.50
 -11  -4   0   10.50    5.80
 -11  -4   0   14.60    3.60
 -11  -4   0   13.70    4.70
 -12  -4   0  109.89    6.90
 -12  -4   0   76.49   11.40
 -12  -4   0   81.29    6.70
 -13  -4   0   12.60    2.00
 -13  -4   0   20.00    2.60
 -13  -4   0   11.30   11.90
 -11   5   0    1.50    2.40
 -10   5   0   55.99    8.50
 -10   5   0   37.40    6.10
  -9   5   0    1.00    4.00
  -9   5   0    0.00    7.40
  -8   5   0   82.69   22.50
  -8   5   0   53.19    8.30
  -8   5   0   70.09   12.90
   7  -5   0   54.49   19.90
  -7   5   0   55.39    7.80
  -7   5   0   70.89   12.80
  -7   5   0   59.79   17.70
   6  -5   0  354.16   37.80
  -6   5   0  323.97   24.90
  -6   5   0  335.87   35.50
   5  -5   0  132.99   24.00
   5  -5   0  134.99   21.30
  -5   5   0  142.39   14.60
  -5   5   0  116.79   20.80
   4  -5   0  639.54   47.80
   4  -5   0  611.94   47.30
  -4   5   0  649.93   45.40
   3  -5   0    5.60    5.00
  -3   5   0    2.20    3.00
  -3   5   0    2.90    5.90
   2  -5   0    2.50    5.40
  -2   5   0    6.00    3.90
  -2   5   0    3.50    4.90
   1  -5   0   61.59   11.70
  -1   5   0   56.69    8.10
  -1   5   0   56.99    8.80
   0  -5   0   16.70    6.50
   0   5   0   23.50    6.20
   0   5   0   21.50    5.80
  -1  -5   0   78.29   11.40
  -1  -5   0   84.39   21.70
   1   5   0   92.29   11.20
  -2  -5   0   -3.40   10.60
  -2  -5   0    5.10    5.50
   2   5   0    4.70    5.40
  -3  -5   0 1758.92   85.49
  -3  -5   0 1756.92  103.99
  -3  -5   0 1617.54   84.99
   3   5   0 1759.62   93.99
  -4  -5   0   38.30   16.80
  -4  -5   0   86.59   22.90
  -4  -5   0   65.99    6.90
   4   5   0   66.49   12.80
  -5  -5   0 1359.36   70.89
  -5  -5   0 1343.87   92.89
  -5  -5   0 1298.27   92.29
   5   5   0 1301.27   83.79
   5   5   0 1277.27   77.99
  -6  -5   0   21.80   14.20
  -6  -5   0    8.60    4.80
  -6  -5   0   -9.60   13.80
   6   5   0    4.30    8.90
  -7  -5   0  110.59   28.80
  -7  -5   0  159.38   12.40
  -7  -5   0  165.78   17.70
  -7  -5   0  150.38   35.10
   7   5   0  152.98   28.00
  -8  -5   0  147.19   12.40
  -8  -5   0  113.99   34.10
  -8  -5   0  106.89   29.70
  -8  -5   0  145.59   13.00
  -8  -5   0  142.49   20.10
   8   5   0  161.08   30.30
  -9  -5   0  159.88   51.49
  -9  -5   0  184.28   17.30
  -9  -5   0  210.78   29.10
   9   5   0  259.37   38.80
 -10  -5   0   40.10    8.70
 -10  -5   0   44.20   26.80
 -10  -5   0   60.89   25.00
 -10  -5   0   42.60    7.10
 -11  -5   0   73.39    8.10
 -11  -5   0   80.29   10.80
 -11  -5   0   87.09    7.20
 -12  -5   0   97.69   14.60
 -12  -5   0  113.79    7.60
 -12  -5   0   85.79    6.20
 -12  -5   0  108.39    7.40
 -13  -5   0   17.30    2.50
 -13  -5   0    1.40   14.50
 -13  -5   0   18.10    2.60
 -11   6   0   27.80    2.40
 -10   6   0    1.10    2.80
 -10   6   0    1.80    5.10
  -9   6   0    7.30    4.50
  -9   6   0   11.60    8.10
  -8   6   0  118.29   15.70
  -8   6   0  110.99   11.70
  -7   6   0   11.00    9.00
  -7   6   0   10.60    4.90
  -7   6   0    3.00   14.80
  -7   6   0   14.10    5.40
   6  -6   0   95.59   24.10
  -6   6   0   81.19   19.20
  -6   6   0   60.19    8.90
  -6   6   0  119.49   15.20
   5  -6   0   39.30   13.90
  -5   6   0   22.60   10.50
  -5   6   0    8.20    5.00
  -5   6   0   17.70    7.70
   4  -6   0   66.29   15.80
  -4   6   0   43.70    7.10
   3  -6   0  373.16   33.30
  -3   6   0  330.07   24.10
  -3   6   0  379.66   30.10
   2  -6   0  995.50   62.89
  -2   6   0 1003.90   59.29
  -2   6   0  963.10   56.19
   1  -6   0   78.39   15.10
  -1   6   0   71.39   11.50
  -1   6   0   90.49   11.50
   0  -6   0  610.84   39.80
   0   6   0  535.25   35.30
   0   6   0  631.84   37.90
  -1  -6   0  329.77   39.50
  -1  -6   0  344.67   26.90
   1   6   0  353.06   26.00
  -2  -6   0 1127.59   60.79
  -2  -6   0 1137.59   82.69
  -2  -6   0 1128.39   67.49
   2   6   0 1188.08   66.69
  -3  -6   0   76.39   21.80
  -3  -6   0   68.69    6.10
  -3  -6   0   59.89   18.60
   3   6   0   82.49   13.50
  -4  -6   0  701.13   37.20
  -4  -6   0  727.23   61.59
  -4  -6   0  708.73   58.59
   4   6   0  665.23   47.60
  -5  -6   0  671.83   60.89
  -5  -6   0  677.53   38.20
  -5  -6   0  661.23   59.59
   5   6   0  655.13   51.79
   5   6   0  660.43   47.80
  -6  -6   0  514.65   53.19
  -6  -6   0  513.85   33.10
  -6  -6   0  514.95   54.99
   6   6   0  516.05   41.90
   6   6   0  468.05   45.00
  -7  -6   0   15.60   18.30
  -7  -6   0    7.70    4.50
  -7  -6   0    7.40    4.80
  -7  -6   0    1.70    5.80
  -7  -6   0   -5.30   13.50
   7   6   0   14.40   11.60
  -8  -6   0   29.40   15.60
  -8  -6   0   15.20   19.70
  -8  -6   0   11.60    9.40
  -8  -6   0   10.20    5.80
  -8  -6   0   12.90    4.90
   8   6   0   16.20   13.50
  -9  -6   0  460.55   32.70
  -9  -6   0  481.65   43.60
  -9  -6   0  473.45   62.49
  -9  -6   0  500.45   29.60
   9   6   0  530.55   55.89
 -10  -6   0   69.49   10.40
 -10  -6   0   72.09    8.80
 -10  -6   0   75.19   29.20
 -11  -6   0   24.70    4.50
 -11  -6   0   25.20    4.70
 -11  -6   0   20.30    3.50
 -11  -6   0   17.30    9.60
 -12  -6   0   74.29    4.40
 -12  -6   0   85.09    6.40
 -12  -6   0   53.39    5.20
 -12  -6   0   61.79   16.60
 -13  -6   0   56.29   17.80
 -13  -6   0   51.99    3.90
 -10   7   0   -2.30    4.40
 -10   7   0   -0.20    2.10
  -9   7   0    3.30    6.50
  -9   7   0    3.40    3.70
  -8   7   0    2.50    4.30
  -8   7   0   13.00    9.00
  -7   7   0   22.70   10.20
  -7   7   0   10.40    5.30
  -7   7   0   28.40    6.60
  -7   7   0   32.00   22.50
   6  -7   0   54.89   19.70
  -6   7   0   41.40   11.20
  -6   7   0   46.60   17.80
  -6   7   0   24.20    6.40
   5  -7   0  184.98   28.90
  -5   7   0  211.88   28.10
  -5   7   0  195.68   18.40
   4  -7   0  114.89   26.40
  -4   7   0  142.09   19.30
  -4   7   0   84.69    9.70
   3  -7   0   20.70   10.50
  -3   7   0   12.40    7.10
  -3   7   0   24.20    8.60
   2  -7   0  354.16   32.60
  -2   7   0  366.76   30.00
  -2   7   0  408.66   28.60
   1  -7   0  157.08   18.10
  -1   7   0  160.78   16.90
  -1   7   0  145.39   16.40
   0  -7   0 1063.29   61.69
   0   7   0 1040.60   58.99
   0   7   0  845.02   54.99
  -1  -7   0   96.09   14.20
  -1  -7   0   96.99   28.30
   1   7   0  130.09   15.40
  -2  -7   0   55.19   12.30
  -2  -7   0   68.89   24.20
   2   7   0   46.20   11.20
  -3  -7   0  135.89   10.50
  -3  -7   0  122.89   29.90
  -3  -7   0  128.79   26.80
   3   7   0  122.49   17.10
  -4  -7   0  118.29   29.80
  -4  -7   0  109.29   26.90
   4   7   0  126.89   17.40
  -5  -7   0   54.79   23.00
  -5  -7   0   58.09   23.00
  -5  -7   0   83.69    8.20
   5   7   0   87.99   17.30
  -6  -7   0  178.48   38.10
  -6  -7   0  224.58   42.20
   6   7   0  206.18   29.70
   6   7   0  191.48   25.10
  -7  -7   0   19.60    5.20
  -7  -7   0    0.70    6.90
  -7  -7   0   11.80   19.60
  -7  -7   0   11.10   15.80
   7   7   0   38.50   15.50
  -8  -7   0  402.36   55.19
  -8  -7   0  308.97   43.50
  -8  -7   0  288.57   23.30
  -8  -7   0  367.46   21.20
   8   7   0  406.86   43.40
  -9  -7   0  171.68   37.80
  -9  -7   0  148.09   12.30
  -9  -7   0  111.69   36.60
 -10  -7   0   69.59    5.90
 -10  -7   0   73.39    8.10
 -10  -7   0   48.60   13.60
 -11  -7   0   26.50    4.60
 -11  -7   0   25.00    3.80
 -11  -7   0   27.90    4.40
 -11  -7   0   17.20   15.30
 -12  -7   0    3.20    2.50
 -12  -7   0    2.50    2.00
 -12  -7   0    2.30    2.60
 -12  -7   0   10.80   21.90
 -13  -7   0   23.90   16.70
 -13  -7   0   14.10    1.90
 -10   8   0    0.30    1.40
  -9   8   0   54.59    8.40
  -8   8   0   54.69   11.20
  -8   8   0   44.10    7.30
  -7   8   0   85.59   10.60
  -7   8   0  105.89   15.30
  -6   8   0    8.40   15.30
  -6   8   0    1.60    4.40
  -6   8   0    6.30    8.90
   5  -8   0  276.97   38.20
   5  -8   0  267.07   17.00
  -5   8   0  280.27   41.30
  -5   8   0  317.67   26.70
   4  -8   0  134.59    9.70
   4  -8   0  136.29   26.30
  -4   8   0  102.49   21.70
   3  -8   0  145.69   29.20
  -3   8   0  169.88   14.40
   2  -8   0   68.89   16.00
  -2   8   0   65.39   13.00
  -2   8   0   48.10   12.80
   1  -8   0  299.67   28.10
  -1   8   0  289.47   25.50
  -1   8   0  268.87   24.60
   0  -8   0   24.50    9.80
   0   8   0   50.39   10.80
   0   8   0   42.60    9.10
  -1  -8   0  101.49   31.40
  -1  -8   0  104.89   17.90
   1   8   0  122.99   16.30
  -2  -8   0  245.08   39.60
  -2  -8   0  247.08   24.90
   2   8   0  216.58   23.10
  -3  -8   0  182.18   32.90
  -3  -8   0  180.78   38.10
   3   8   0  200.38   22.70
  -4  -8   0   -6.50   11.10
  -4  -8   0   30.50   16.70
   4   8   0   -4.80    7.70
  -5  -8   0  843.22   76.69
  -5  -8   0  816.92   75.39
   5   8   0  905.91   62.79
  -6  -8   0  216.98   41.50
  -6  -8   0  235.08   14.50
  -6  -8   0  205.08   43.00
  -6  -8   0  221.28   20.10
   6   8   0  217.28   28.20
   6   8   0  216.28   31.20
  -7  -8   0  273.67   43.40
  -7  -8   0  297.07   18.00
  -7  -8   0  331.07   56.49
  -7  -8   0  286.47   24.00
   7   8   0  289.87   37.60
  -8  -8   0  124.89   17.90
  -8  -8   0  118.59    9.80
  -8  -8   0   96.89   29.80
  -8  -8   0   99.49    7.50
  -8  -8   0  115.49   37.30
   8   8   0  112.09   27.00
  -9  -8   0  212.38   13.90
  -9  -8   0  224.88   48.30
  -9  -8   0  276.37   25.40
  -9  -8   0  262.47   16.10
  -9  -8   0  216.88   49.30
 -10  -8   0   40.70   33.90
 -10  -8   0   40.20    4.30
 -10  -8   0   29.10   18.20
 -10  -8   0   51.39    6.60
 -11  -8   0   -1.10   16.80
 -11  -8   0   12.00    3.50
 -11  -8   0    9.20    2.30
 -11  -8   0   13.00    3.80
 -12  -8   0   31.30   23.20
 -12  -8   0   36.30    3.30
 -13  -8   0   14.10   15.60
 -13  -8   0   23.70    3.30
  -9   9   0    0.60    2.40
  -9   9   0    2.00    4.60
  -8   9   0    5.40    7.70
  -8   9   0    1.90    3.70
  -7   9   0  202.08   20.30
  -6   9   0   80.99   14.20
  -6   9   0  144.09   31.80
   5  -9   0   20.70    4.50
  -5   9   0   10.40    5.20
  -5   9   0   11.20    9.00
  -5   9   0   20.30   16.20
   4  -9   0   78.99    7.40
   4  -9   0   64.39   19.00
  -4   9   0   79.89   20.70
   3  -9   0  931.11   67.99
   3  -9   0  941.21   47.50
  -3   9   0  926.81   49.99
  -3   9   0  754.12   61.59
   2  -9   0    8.40   10.80
   2  -9   0    4.10    2.60
  -2   9   0    3.30    9.60
  -2   9   0    1.90    4.20
  -2   9   0    2.90    5.10
  -2   9   0   -2.20    7.70
  -2   9   0  -21.00   15.90
   1  -9   0  290.47   29.40
  -1   9   0  249.68   17.30
  -1   9   0  224.58   24.10
  -1   9   0  248.08   25.60
   0  -9   0   30.70   11.80
   0   9   0   17.50    9.20
   0   9   0   11.20    7.90
  -1  -9   0  719.83   74.19
  -1  -9   0  705.83   51.99
   1   9   0  696.23   50.19
  -2  -9   0  230.58   25.70
  -2  -9   0  202.78   44.10
   2   9   0  223.38   25.20
  -3  -9   0  215.98   44.60
  -3  -9   0  224.28   39.10
   3   9   0  248.08   26.80
  -4  -9   0  101.09   30.10
  -4  -9   0  140.79   32.90
   4   9   0  133.49   22.80
  -5  -9   0   13.30   17.70
  -5  -9   0    1.30    2.80
  -5  -9   0   -8.50   15.90
  -5  -9   0    6.00    6.80
   5   9   0   15.80    9.90
  -6  -9   0   36.60   21.20
  -6  -9   0   28.30   11.50
  -6  -9   0   35.10    5.10
  -6  -9   0   25.40   21.20
   6   9   0   39.10   14.20
   6   9   0    0.80   11.70
  -7  -9   0  183.48   20.60
  -7  -9   0  197.38   44.60
  -7  -9   0  148.69   38.30
  -7  -9   0  209.48   13.20
   7   9   0  166.48   32.10
   7   9   0  169.18   30.50
  -8  -9   0    6.10   20.10
  -8  -9   0    0.10    4.20
  -8  -9   0   -8.80   31.10
   8   9   0  -24.30   16.00
  -9  -9   0  -24.10   22.10
  -9  -9   0  -20.30   26.70
  -9  -9   0    0.40    1.60
  -9  -9   0   -0.90   15.10
  -9  -9   0    2.80    3.80
 -10  -9   0   29.80    5.00
 -10  -9   0    6.40   13.30
 -10  -9   0   29.80    5.00
 -10  -9   0   15.50    4.00
 -11  -9   0   -1.00    2.70
 -11  -9   0   -4.70   18.40
 -11  -9   0    0.50    3.00
 -11  -9   0   -0.20    1.30
 -12  -9   0   16.20   22.80
 -13  -9   0   -0.60   11.60
  -9  10   0    3.30    1.80
  -8  10   0  101.49   11.60
  -7  10   0    4.00    3.90
  -7  10   0    4.20    8.00
  -6  10   0   -5.40    7.80
   5 -10   0  167.48   12.20
  -5  10   0  225.58   20.60
  -5  10   0  206.08   42.40
   4 -10   0   12.10    3.80
  -4  10   0   11.40    9.50
  -4  10   0    4.10    4.50
  -4  10   0   34.00   20.30
   3 -10   0  187.78   11.70
   3 -10   0  145.19   28.70
  -3  10   0  141.69   25.30
  -3  10   0  137.59   19.10
   2 -10   0   44.80   16.90
   2 -10   0   49.70    5.50
  -2  10   0   49.50    9.00
  -2  10   0   49.70   16.50
   1 -10   0  112.69   22.40
  -1  10   0   84.29   17.10
  -1  10   0  105.39   11.00
  -1  10   0  101.99   18.00
   0 -10   0  104.39   22.10
   0 -10   0  156.58   44.40
   0 -10   0  127.29    8.60
   0  10   0  130.99   10.70
   0  10   0  144.39   20.00
  -1 -10   0  338.97   19.30
  -1 -10   0  359.16   35.10
  -1 -10   0  372.66   55.19
   1  10   0  372.26   34.50
  -2 -10   0   35.90    4.50
  -2 -10   0   34.70   12.60
  -2 -10   0   45.60   24.40
  -2 -10   0   31.30    8.60
   2  10   0   17.30    9.20
  -3 -10   0  265.27   20.40
  -3 -10   0  278.07   39.60
  -3 -10   0  245.88   14.80
  -3 -10   0  218.68   46.80
   3  10   0  230.68   28.50
  -4 -10   0   46.60   20.30
  -4 -10   0   31.90    5.30
  -4 -10   0   14.50   20.00
  -4 -10   0   31.10    8.80
   4  10   0   47.70   13.40
  -5 -10   0  574.04   68.59
  -5 -10   0  624.54   32.60
  -5 -10   0  611.14   38.60
  -5 -10   0  631.54   67.69
  -5 -10   0  622.04   31.90
   5  10   0  536.15   51.79
  -6 -10   0  142.19   15.30
  -6 -10   0  147.59   10.30
  -6 -10   0  149.59    9.80
  -6 -10   0  152.28   42.90
  -6 -10   0  103.09   34.10
   6  10   0  100.09   25.80
   6  10   0  129.09   26.50
  -7 -10   0  320.77   26.10
  -7 -10   0  304.47   60.99
  -7 -10   0  305.77   60.29
  -7 -10   0  324.47   18.60
  -7 -10   0  327.37   19.30
   7  10   0  319.27   43.80
   7  10   0  346.67   40.40
  -8 -10   0   79.19   14.70
  -8 -10   0   63.89   29.00
  -8 -10   0   80.19   39.40
  -8 -10   0   70.29    7.00
  -8 -10   0   69.99    7.60
  -9 -10   0   40.60    5.90
  -9 -10   0   40.30    5.60
  -9 -10   0   66.59   28.50
  -9 -10   0   71.39   31.60
  -9 -10   0   32.50   10.80
 -10 -10   0   23.70    5.30
 -10 -10   0   23.20   11.80
 -10 -10   0   17.80    4.00
 -11 -10   0   67.59    5.60
 -11 -10   0   71.99    6.50
 -11 -10   0   36.10   22.00
 -12 -10   0   74.39    6.30
 -12 -10   0   41.80   23.00
 -13 -10   0   -0.40    1.60
  -8  11   0   16.90    3.70
  -7  11   0    1.30    6.60
  -7  11   0    1.90    2.90
  -6  11   0   42.80    6.60
  -6  11   0   53.39   11.30
   5 -11   0    9.40    3.60
  -5  11   0    6.60    9.10
   4 -11   0  178.38   12.30
  -4  11   0  193.08   19.90
   3 -11   0   17.30    4.20
  -3  11   0   12.90    5.00
   2 -11   0  177.78   11.60
  -2  11   0  158.28   17.30
   1 -11   0   37.50   31.70
   1 -11   0   26.90    4.30
   1 -11   0   29.10   13.00
  -1  11   0   34.70    7.40
  -1  11   0  -19.00   14.50
   0 -11   0  245.08   14.90
   0 -11   0  255.27   31.60
   0 -11   0  233.18   55.79
   0  11   0  308.97   31.10
   0  11   0  252.47   18.10
  -1 -11   0  307.77   61.79
  -1 -11   0  312.27   17.90
  -1 -11   0  322.87   34.70
   1  11   0  313.07   20.30
   1  11   0  326.07   34.50
  -2 -11   0    5.50   11.30
  -2 -11   0   26.60    8.30
  -2 -11   0   31.00    4.30
  -2 -11   0    8.70   21.50
   2  11   0   30.00    6.00
   2  11   0   44.40   13.50
  -3 -11   0  431.86   25.00
  -3 -11   0  418.36   53.39
  -3 -11   0  536.25   33.60
  -3 -11   0  465.25   65.29
   3  11   0  429.46   42.60
   3  11   0  469.95   26.60
  -4 -11   0   36.90   19.70
  -4 -11   0   18.20    7.80
  -4 -11   0   27.60   23.80
  -4 -11   0   19.50    3.10
  -4 -11   0   21.10    4.10
   4  11   0   19.60    4.40
   4  11   0    3.30   10.80
  -5 -11   0  123.39   14.00
  -5 -11   0  119.29   37.80
  -5 -11   0  139.59   38.50
  -5 -11   0  121.19    9.20
  -5 -11   0  125.09    8.50
   5  11   0  130.59   10.30
   5  11   0  137.69   27.00
  -6 -11   0  442.56   65.09
  -6 -11   0  507.45   33.60
  -6 -11   0  486.65   26.50
  -6 -11   0  481.35   25.80
  -6 -11   0  445.06   63.89
   6  11   0  443.96   51.19
   6  11   0  440.96   51.99
  -7 -11   0  253.57   56.79
  -7 -11   0  336.77   26.30
  -7 -11   0  348.97   19.90
  -7 -11   0  335.57   63.09
  -7 -11   0  350.26   19.30
   7  11   0  308.37   44.50
   7  11   0  325.07   51.49
  -8 -11   0   30.00   29.30
  -8 -11   0   24.40    4.40
  -8 -11   0   17.20    4.40
  -8 -11   0   20.40   29.00
  -8 -11   0   19.30    8.40
  -9 -11   0    9.40   32.30
  -9 -11   0   -1.30    5.50
  -9 -11   0   -7.60   31.70
  -9 -11   0    2.50    3.20
  -9 -11   0   -1.20    2.80
 -10 -11   0   29.60    4.40
 -10 -11   0   39.60    5.10
 -10 -11   0   30.00   10.80
 -11 -11   0  116.89   25.30
 -11 -11   0  176.08   10.00
 -11 -11   0  179.38   11.30
 -12 -11   0    4.80    2.40
 -12 -11   0    9.50   15.40
 -13 -11   0   -0.40    1.70
  -7  12   0    0.70    5.20
  -7  12   0    1.40    2.30
  -6  12   0  103.49   10.40
   5 -12   0   19.10    4.00
  -5  12   0   16.60    8.80
   4 -12   0  207.28   13.40
  -4  12   0  201.48   20.80
   3 -12   0   -1.50   29.40
   2 -12   0  553.04   29.70
   2 -12   0  617.14   82.69
  -2  12   0  517.15   33.30
   1 -12   0  109.69    8.50
   1 -12   0  124.29   26.90
   1 -12   0   42.00   34.20
  -1  12   0  103.29   12.30
   0 -12   0    9.40   14.40
   0 -12   0    3.90    3.10
   0  12   0    3.10    5.50
   0  12   0   -2.10   14.80
  -1 -12   0  322.97   36.90
  -1 -12   0  294.67   17.10
  -1 -12   0  272.67   60.29
   1  12   0  213.18   31.90
   1  12   0  308.97   20.10
  -2 -12   0  591.44   79.09
  -2 -12   0  556.24   66.79
  -2 -12   0  606.54   31.90
   2  12   0  613.74   53.59
   2  12   0  596.34   34.10
  -3 -12   0    5.90    3.10
  -3 -12   0   -0.10    5.70
  -3 -12   0  -18.60   21.20
  -3 -12   0   27.90   19.50
   3  12   0    8.60    4.60
   3  12   0   29.40   13.40
  -4 -12   0   88.39    7.50
  -4 -12   0   99.69   36.30
  -4 -12   0   95.59   34.30
  -4 -12   0   97.29   13.60
   4  12   0   88.89    9.00
   4  12   0   72.29   19.40
  -5 -12   0   71.39    6.10
  -5 -12   0   92.09   37.30
  -5 -12   0   93.89   13.10
  -5 -12   0   12.80   28.70
   5  12   0   69.59   21.20
   5  12   0   71.19    8.10
  -6 -12   0    3.60    6.50
  -6 -12   0    5.40    3.10
  -6 -12   0    0.30    3.20
  -6 -12   0   17.70   26.90
  -6 -12   0   -2.60   22.00
   6  12   0   -7.70   19.00
  -7 -12   0   52.29   11.30
  -7 -12   0   51.49    5.50
  -7 -12   0    4.60   36.10
  -7 -12   0   58.59    6.60
  -7 -12   0   56.59   33.20
  -8 -12   0   38.50    5.50
  -8 -12   0   39.80    5.20
  -8 -12   0   35.50    9.80
  -8 -12   0  115.69   47.90
  -8 -12   0    5.50   30.30
  -9 -12   0   32.50    9.20
  -9 -12   0   31.80    5.00
  -9 -12   0   38.80    7.80
 -10 -12   0    1.10    2.60
 -10 -12   0    1.30    7.20
 -10 -12   0    0.20    2.60
 -11 -12   0   53.29    4.70
 -11 -12   0   49.90    5.30
 -12 -12   0    1.80    8.80
 -12 -12   0    0.50    2.10
  -6  13   0   50.59    5.60
   5 -13   0    4.50    2.80
  -5  13   0    5.90    7.80
   4 -13   0   52.99    6.00
  -4  13   0   33.30   10.70
   3 -13   0   12.30    3.70
  -3  13   0   30.70   10.40
   2 -13   0   80.09   47.80
   2 -13   0   90.49    8.10
   1 -13   0   -0.50    2.60
   1 -13   0   -3.90   29.10
  -1  13   0    1.90    6.30
   0 -13   0  465.85   86.19
   0 -13   0  448.96   25.00
   0  13   0  449.66   28.70
  -1 -13   0   24.50    4.60
  -1 -13   0  -15.40   24.30
   1  13   0   24.00    7.20
  -2 -13   0   95.29   39.10
  -2 -13   0  121.69    9.10
  -2 -13   0   93.09   36.10
   2  13   0  105.39   28.10
   2  13   0  111.49   11.40
  -3 -13   0  125.69   38.80
  -3 -13   0   77.39   39.10
  -3 -13   0  103.69    8.40
  -4 -13   0 1195.88  107.69
  -4 -13   0 1138.99   66.99
  -4 -13   0 1170.08   56.89
  -4 -13   0 1065.69  113.29
   4  13   0  968.20   64.89
  -5 -13   0  197.28   12.80
  -5 -13   0  202.38   53.89
  -5 -13   0  200.88   50.89
  -5 -13   0  179.88   11.70
  -5 -13   0  235.08   21.30
   5  13   0  186.98   14.60
  -6 -13   0   63.39   12.90
  -6 -13   0   73.49   34.80
  -6 -13   0   82.59   36.40
  -6 -13   0   76.79    6.30
  -6 -13   0   78.79    7.30
  -7 -13   0   73.09    6.50
  -7 -13   0   75.99   12.80
  -7 -13   0   75.19    7.30
  -8 -13   0  273.77   16.40
  -8 -13   0  267.47   23.60
  -9 -13   0   31.10    4.60
  -9 -13   0   26.30    8.70
  -9 -13   0   29.70    4.50
 -10 -13   0   15.50    3.30
 -10 -13   0    0.20    7.50
 -10 -13   0    8.50    2.70
 -11 -13   0   30.00    4.00
 -11 -13   0   27.70    2.90
 -11 -13   0   16.80   12.10
 -12 -13   0    9.30    2.40
 -12 -13   0    0.80    3.80
  -5  14   0   72.19    9.90
  -5  14   0   53.39    6.00
   4 -14   0    7.80    3.20
  -4  14   0    4.20    7.60
   3 -14   0  142.29   10.30
  -3  14   0  151.08   17.30
   2 -14   0  115.29    9.40
   1 -14   0  152.78   11.90
  -1  14   0  128.59   16.40
   0 -14   0  160.08   50.99
   0 -14   0  211.88   13.30
   0 -14   0  219.08   47.00
   0  14   0  189.98   17.20
  -1 -14   0   28.50   32.70
  -1 -14   0   55.89   35.70
  -1 -14   0   67.69    7.00
   1  14   0   64.99   10.30
  -2 -14   0   26.00   35.60
  -2 -14   0   92.09   32.20
  -2 -14   0   58.29    6.30
   2  14   0   49.80    8.90
  -3 -14   0   23.60   33.50
  -3 -14   0   30.20   25.00
  -4 -14   0  197.38   47.40
  -4 -14   0  152.08   47.80
  -4 -14   0  171.48   11.30
   4  14   0  146.59   13.60
  -5 -14   0   28.50   28.30
  -5 -14   0  -57.99   34.40
  -5 -14   0    0.50    3.10
  -5 -14   0   -3.00    7.00
   5  14   0    5.80    4.20
  -6 -14   0  111.19   14.80
  -6 -14   0   43.70   33.60
  -6 -14   0   84.09    6.80
  -6 -14   0   15.10   39.00
  -6 -14   0  102.99    8.10
   6  14   0  105.49   10.00
  -7 -14   0    4.30    5.40
  -7 -14   0    4.20    9.00
  -7 -14   0    4.00    2.60
  -8 -14   0  263.87   15.40
  -8 -14   0  247.98   14.90
  -8 -14   0  255.57   22.30
  -9 -14   0   -0.30    5.60
  -9 -14   0   -0.10    2.30
  -9 -14   0    1.40    2.70
 -11 -14   0   15.80    2.70
 -11 -14   0    8.70    6.50
   4 -15   0    5.90    2.30
  -4  15   0    2.30    6.50
   3 -15   0  192.58   12.00
  -3  15   0  196.28   18.10
   2 -15   0  123.99    9.40
  -2  15   0  139.29   16.50
   1 -15   0  105.69    8.70
   0 -15   0    2.90    3.10
   0  15   0    4.50    6.60
  -1 -15   0  244.58   15.10
   1  15   0  237.68   19.60
  -2 -15   0  128.59   10.30
   2  15   0  110.99   19.80
  -3 -15   0   86.89    7.60
   3  15   0   78.69   10.80
  -4 -15   0    9.90    3.70
   4  15   0   14.20    9.50
  -5 -15   0  131.79   11.00
   5  15   0  122.99   12.10
  -6 -15   0  202.48   12.50
   6  15   0  177.98   14.40
  -7 -15   0  172.48   10.90
  -7 -15   0  177.68   18.80
  -7 -15   0  200.58   12.10
  -8 -15   0   48.20    5.40
  -8 -15   0   45.20    4.60
  -8 -15   0   37.60    9.50
  -9 -15   0    8.00    2.60
  -9 -15   0   11.40    6.20
  -9 -15   0   10.80    2.90
 -10 -15   0   60.39    4.90
 -10 -15   0   43.20    7.90
 -10 -15   0   75.59    4.70
 -11 -15   0    3.70    1.50
  -3  16   0  213.38   16.70
   2 -16   0   19.00    3.60
  -2  16   0   21.50    8.50
   1 -16   0   65.89    6.90
   0 -16   0   61.09    6.60
  -1 -16   0  476.55   25.30
   1  16   0  433.56   28.60
  -2 -16   0   44.50    5.80
   2  16   0   45.90    8.80
  -3 -16   0  153.68   10.40
   3  16   0  133.79   13.40
  -4 -16   0  102.39    8.30
   4  16   0  110.89   12.20
  -5 -16   0  344.97   19.20
   5  16   0  325.27   22.40
  -6 -16   0   27.20    4.30
   6  16   0    3.10    7.60
  -7 -16   0   98.59    7.70
  -8 -16   0  135.49    8.70
  -9 -16   0   25.90    3.20
  -9 -16   0   38.00    2.80
 -10 -16   0   26.50    2.30
 -10 -16   0   19.80    2.20
   2 -17   0   -0.10    1.90
  -2  17   0    1.90    5.60
   1 -17   0   89.59    6.80
  -1  17   0  101.39   12.60
   0 -17   0   22.20    4.00
  -1 -17   0  125.19    9.60
  -2 -17   0   54.69    6.00
   2  17   0   52.09   10.70
  -3 -17   0  130.29    9.20
   3  17   0  122.09   15.60
   4  17   0    8.40    6.00
  -5 -17   0  170.18   10.60
   5  17   0  148.99   13.90
  -6 -17   0  129.49    8.60
   6  17   0  103.79   12.00
  -7 -17   0  325.17   19.00
  -8 -17   0   16.10    2.80
  -9 -17   0   23.50    2.20
   0 -18   0   74.39    6.10
   0  18   0   66.49    9.50
  -1 -18   0   74.69    6.20
   1  18   0   80.79   10.80
  -2 -18   0    4.20    2.90
  -3 -18   0   65.99    5.80
   3  18   0   54.49    7.70
  -4 -18   0   18.50    3.40
   4  18   0    8.30    4.70
  -5 -18   0  120.59    8.10
   5  18   0  113.19   10.10
  -6 -18   0   16.50    3.00
  -7 -18   0   96.89    6.60
  -8 -18   0    1.10    2.00
  -8 -18   0    2.00    1.20
  -3 -19   0   54.59    4.80
  -4 -19   0   64.69    5.20
  -5 -19   0  122.89    7.70
  -5 -19   1   18.30    2.80
  -4 -19   1    0.30    1.90
  -8 -18   1   24.80    2.40
  -7 -18   1   20.00    2.80
   6  18  -1   14.60    5.50
  -6 -18   1   14.30    2.80
   5  18  -1    8.20    4.80
  -5 -18   1    8.80    2.80
   4  18  -1   20.30    5.50
  -4 -18   1   27.40    3.80
   3  18  -1    3.30    4.50
  -3 -18   1    4.60    2.70
  -2 -18   1   87.49    6.80
  -1 -18   1   22.50    3.50
   0  18  -1   14.10    5.90
   0 -18   1   21.30    2.90
  -9 -17   1   62.19    4.10
  -8 -17   1    1.60    2.20
  -7 -17   1    0.30    2.60
   6  17  -1  241.18   17.10
  -6 -17   1  262.07   14.70
   5  17  -1  189.88   15.30
  -5 -17   1  208.58   12.40
   4  17  -1   10.90    6.90
  -4 -17   1    9.20    3.40
   3  17  -1    6.40    8.20
  -3 -17   1    4.10    3.00
   2  17  -1  190.08   18.40
  -2 -17   1  212.18   12.70
   1  17  -1   13.50    8.90
  -1 -17   1   15.70    4.10
   0 -17   1   50.99    5.40
  -1  17  -1    1.70    6.30
   1 -17   1   -1.10    2.10
  -2  17  -1   34.60    7.30
 -10 -16   1    7.90    1.80
  -9 -16   1  103.09    6.30
  -8 -16   1   78.99    6.30
  -7 -16   1  120.79    8.60
   6  16  -1  123.79   15.30
  -6 -16   1  104.19    8.30
   5  16  -1  206.28   16.40
  -5 -16   1  222.88   13.60
   4  16  -1  112.59   11.80
  -4 -16   1  132.19    9.30
   3  16  -1    8.10    5.90
  -3 -16   1   14.10    3.90
   2  16  -1  155.68   14.70
  -2 -16   1  178.88   11.40
   1  16  -1   64.29   10.00
  -1 -16   1   78.29    7.00
   0  16  -1   30.50    7.60
   0 -16   1   34.90    4.90
   1 -16   1    4.30    3.10
  -2  16  -1  178.18   16.70
   2 -16   1  193.38   11.60
  -3  16  -1   28.00    7.30
   3 -16   1   15.00    2.80
 -11 -15   1   25.80    2.60
 -10 -15   1    9.60    2.20
 -10 -15   1    4.70    1.80
  -9 -15   1   65.99    5.10
  -8 -15   1    2.40    2.90
  -8 -15   1   -0.50    2.30
   7  15  -1   91.79   11.70
  -7 -15   1  120.19    8.60
  -7 -15   1   95.39    6.90
   6  15  -1   38.50    7.20
  -6 -15   1   46.50    6.00
   5  15  -1   81.69   10.10
  -5 -15   1  100.09    8.80
   4  15  -1  265.47   20.40
  -4 -15   1  288.57   17.20
   3  15  -1   81.09   16.10
  -3 -15   1   67.79    6.80
   2  15  -1   31.40    9.20
  -2 -15   1   41.70    8.40
   1  15  -1   24.10    7.20
  -1 -15   1   19.80    4.10
   0  15  -1  209.58   17.20
   0 -15   1  212.08   13.50
  -1  15  -1   63.39    9.80
   1 -15   1   64.49    6.70
  -2  15  -1   84.69   13.30
   2 -15   1   79.29    7.60
  -3  15  -1   24.70    8.60
   3 -15   1   32.80    4.50
  -4  15  -1   38.50    8.10
   4 -15   1   49.10    4.80
 -11 -14   1   33.20    2.80
 -11 -14   1   33.10    3.80
 -10 -14   1    6.30    4.90
 -10 -14   1    6.80    3.10
 -10 -14   1   11.70    2.70
  -9 -14   1  134.79   15.20
  -9 -14   1  173.48   10.80
  -9 -14   1  203.08   11.30
  -8 -14   1   71.59    7.00
  -8 -14   1   63.89   11.00
  -8 -14   1   66.09    5.90
   7  14  -1   62.99    8.60
  -7 -14   1   69.39    6.90
  -7 -14   1   59.89   12.10
  -7 -14   1   60.89    5.50
   6  14  -1    8.30    4.60
  -6 -14   1   10.70    7.80
  -6 -14   1    4.90    2.70
  -6 -14   1  -23.90   35.60
  -6 -14   1   10.70    3.70
   5  14  -1  791.42   45.10
  -5 -14   1  791.82   89.89
  -5 -14   1  866.41   43.40
   4  14  -1  124.79   11.70
  -4 -14   1  108.79   39.90
  -4 -14   1  132.09    9.80
   3  14  -1   16.00    5.50
  -3 -14   1  -22.20   27.70
  -3 -14   1    7.20    3.50
  -3 -14   1   -7.80   33.80
   2  14  -1   49.70    8.60
  -2 -14   1   95.99   33.00
  -2 -14   1   52.79    6.10
  -2 -14   1   48.80   38.30
   1  14  -1  613.14   36.20
  -1 -14   1  634.84   32.80
  -1 -14   1  598.24   76.29
  -1 -14   1  388.16  105.49
   0  14  -1   11.10    6.80
   0 -14   1  -15.00   37.00
   0 -14   1    8.00    3.30
   1 -14   1    4.40    3.40
   2 -14   1   82.19    7.60
  -3  14  -1   82.09   13.10
   3 -14   1   80.69    7.30
  -4  14  -1    4.20    7.40
   4 -14   1    2.20    2.60
  -5  14  -1    8.90    6.50
 -12 -13   1   27.40    3.10
 -11 -13   1   57.49    5.10
 -11 -13   1   36.40    8.70
 -11 -13   1   57.49    4.30
 -10 -13   1   30.30    4.10
 -10 -13   1   27.30    4.10
 -10 -13   1   14.80    6.40
  -9 -13   1   98.79    7.80
  -9 -13   1   97.69    7.30
  -9 -13   1   63.59   10.90
  -8 -13   1   71.59    7.00
  -8 -13   1   91.79   12.40
  -8 -13   1   72.39   11.80
  -7 -13   1  147.49   44.90
  -7 -13   1  147.69   10.70
  -7 -13   1  139.29    9.50
  -7 -13   1   98.29   53.59
  -7 -13   1  134.79   16.20
   6  13  -1  306.97   19.50
  -6 -13   1  324.47   56.09
  -6 -13   1  313.37   25.70
  -6 -13   1  295.57   17.20
  -6 -13   1  325.37   18.40
  -6 -13   1  205.08   52.99
   5  13  -1  314.67   19.70
  -5 -13   1  335.77   18.40
  -5 -13   1  258.47   61.39
  -5 -13   1  339.07   26.60
  -5 -13   1  328.77   59.69
  -5 -13   1  259.97   16.90
   4  13  -1  161.38   13.10
  -4 -13   1  143.79   46.80
  -4 -13   1  167.08   11.50
  -4 -13   1  181.08   46.00
   3  13  -1   37.60    7.00
  -3 -13   1   27.50   25.30
  -3 -13   1   62.89   36.00
  -3 -13   1   40.60    5.50
  -2 -13   1   10.90   31.10
  -2 -13   1    6.90   23.30
   1  13  -1  978.00   54.19
  -1 -13   1 1000.00   51.29
  -1 -13   1 1034.90  108.89
   0  13  -1   69.89   10.40
   0 -13   1   71.49    7.00
   0 -13   1   98.79   38.80
  -1  13  -1  103.89   12.80
   1 -13   1  141.29   47.20
   1 -13   1  116.99    9.00
  -2  13  -1    1.90    5.40
   2 -13   1   -1.30   35.10
   2 -13   1    4.00    3.10
   3 -13   1  166.28   11.40
  -4  13  -1    2.60    8.00
   4 -13   1    6.30    4.00
  -5  13  -1   14.90    7.80
  -6  13  -1   -2.00    5.50
  -6  13  -1    0.60    2.60
 -12 -12   1   68.19    5.40
 -11 -12   1    4.30    2.60
 -11 -12   1    4.60    8.80
 -11 -12   1    4.90    3.50
 -10 -12   1    7.90    3.40
 -10 -12   1    7.60    3.00
 -10 -12   1    5.50    5.90
  -9 -12   1   -1.50    5.60
  -9 -12   1    5.90    3.10
  -9 -12   1    5.00    3.50
  -8 -12   1  162.28   11.60
  -8 -12   1  165.78   10.90
  -8 -12   1  113.29   47.70
  -8 -12   1  182.78   52.49
  -8 -12   1  150.88   16.40
  -7 -12   1   56.79   34.90
  -7 -12   1   59.19   28.30
   6  12  -1   78.19    8.10
  -6 -12   1   81.79   35.50
  -6 -12   1   94.09    8.10
  -6 -12   1   56.39   33.40
  -6 -12   1   84.59    6.70
  -6 -12   1   83.79   12.90
   5  12  -1   63.39   22.40
   5  12  -1   48.10    6.80
  -5 -12   1   49.70    6.30
  -5 -12   1   56.69    5.20
  -5 -12   1   60.89   10.40
  -5 -12   1   51.89   25.10
  -5 -12   1   70.49   33.90
   4  12  -1  200.88   13.80
  -4 -12   1  200.78   19.40
  -4 -12   1  202.68   51.69
  -4 -12   1  187.48   12.60
  -4 -12   1  176.78   50.59
   3  12  -1   -5.10   13.60
   3  12  -1   29.20    5.50
  -3 -12   1   27.00    4.40
  -3 -12   1   44.10   29.10
  -3 -12   1   32.60   20.70
   2  12  -1   51.89   20.70
   2  12  -1   66.19    8.40
  -2 -12   1   48.90   30.30
  -2 -12   1   55.59    5.80
   1  12  -1  175.68   30.80
   1  12  -1  198.38   15.30
  -1 -12   1  262.07   33.60
  -1 -12   1  206.88   13.00
  -1 -12   1  195.58   53.49
   0  12  -1  129.19   29.60
   0 -12   1  201.68   68.89
   0 -12   1  184.08   11.70
  -1  12  -1  284.77   20.70
   1 -12   1  287.47   17.20
   1 -12   1  418.26   78.39
  -2  12  -1  169.68   15.70
   2 -12   1  199.78   57.29
   2 -12   1  172.38   11.70
  -3  12  -1  174.88   14.20
  -4  12  -1    2.20    7.90
   4 -12   1    0.70    2.70
  -5  12  -1  170.38   18.50
   5 -12   1  227.58   15.60
  -6  12  -1   16.40    4.60
  -6  12  -1   32.40    8.60
  -7  12  -1   76.09    8.80
  -7  12  -1   45.80    5.70
 -11 -11   1   47.00    4.90
 -11 -11   1   23.90   15.10
 -11 -11   1   48.10    5.30
 -10 -11   1   10.00    3.40
 -10 -11   1   10.70    3.60
 -10 -11   1    3.50    5.50
  -9 -11   1    7.30    3.80
  -9 -11   1    3.50    6.10
  -9 -11   1    9.80    3.50
  -8 -11   1  388.96   28.60
  -8 -11   1  374.06   71.09
  -8 -11   1  393.66   22.60
  -8 -11   1  376.56   21.80
  -7 -11   1    3.10    6.50
  -7 -11   1    7.60    3.30
  -7 -11   1   -5.70   23.00
  -7 -11   1    3.80    4.00
  -7 -11   1   -2.00   24.20
   6  11  -1   55.99   23.30
   6  11  -1   61.59    6.90
  -6 -11   1   79.69   29.30
  -6 -11   1   53.39    6.60
  -6 -11   1   60.49   11.50
  -6 -11   1   61.19    5.70
   5  11  -1    0.30    3.10
   5  11  -1  -10.20   11.30
  -5 -11   1    1.50   21.40
  -5 -11   1    0.20    5.90
  -5 -11   1    0.80    2.70
  -5 -11   1    2.70    2.20
  -5 -11   1   15.70   20.00
   4  11  -1  512.95   49.60
  -4 -11   1  470.35   26.00
  -4 -11   1  495.05   33.90
  -4 -11   1  489.35   63.89
  -4 -11   1  474.05   62.39
  -4 -11   1  522.05   27.10
  -3 -11   1    5.20    6.50
  -3 -11   1    7.10   13.80
  -3 -11   1    4.70    3.10
  -3 -11   1    1.70   19.30
   2  11  -1  345.87   20.60
   2  11  -1  306.37   36.40
  -2 -11   1  292.47   57.99
  -2 -11   1  335.37   19.20
  -2 -11   1  381.56   38.40
   1  11  -1  195.48   13.90
   1  11  -1  169.58   28.50
  -1 -11   1  208.58   29.10
  -1 -11   1  227.28   52.99
  -1 -11   1  192.08   12.00
   0  11  -1  213.78   15.50
   0  11  -1  172.68   29.10
   0 -11   1  246.08   56.39
   0 -11   1  208.38   12.80
   0 -11   1  210.18   29.00
  -1  11  -1   23.80    6.60
  -1  11  -1   28.80   18.00
  -1  11  -1   18.10    4.80
  -1  11  -1  -18.20   22.90
   1 -11   1   29.60    4.40
   1 -11   1    6.50   27.10
   1 -11   1    6.00   12.50
  -2  11  -1   85.69   11.40
  -2  11  -1   53.79    9.80
   2 -11   1   90.29    7.10
   2 -11   1  127.09   25.60
  -3  11  -1  696.23   41.40
   3 -11   1  732.73   38.10
  -4  11  -1   12.70    9.40
  -4  11  -1    2.80    4.60
   4 -11   1   12.80    3.50
  -5  11  -1   -3.70    7.50
   5 -11   1   -0.30    4.30
  -6  11  -1   27.10    6.20
  -6  11  -1   24.50    9.10
  -7  11  -1  129.69   16.00
  -7  11  -1  116.59   11.20
  -8  11  -1   25.10    5.80
  -8  11  -1    9.80    2.90
 -13 -10   1    2.00    1.60
 -12 -10   1   29.30   14.50
 -12 -10   1   44.50    5.60
 -11 -10   1   15.10    3.80
 -11 -10   1   17.90    3.60
 -11 -10   1    1.50    8.50
 -10 -10   1   88.59    7.70
 -10 -10   1   87.99    8.20
 -10 -10   1   77.59   11.00
  -9 -10   1   94.39   12.30
  -9 -10   1   80.19    8.60
  -9 -10   1   95.69    8.00
  -8 -10   1  231.08   55.59
  -8 -10   1  245.78   15.50
  -8 -10   1  225.18   19.80
  -8 -10   1  165.48   42.00
  -7 -10   1   12.00    7.20
  -7 -10   1    5.30    4.00
  -7 -10   1    5.90   23.30
   6  10  -1  524.05   53.99
   6  10  -1  499.55   50.09
  -6 -10   1  505.65   27.80
  -6 -10   1  528.35   33.90
  -6 -10   1  483.45   63.79
  -6 -10   1  388.56   59.49
   5  10  -1  382.36   42.70
  -5 -10   1  377.96   21.70
  -5 -10   1  417.46   55.19
  -5 -10   1  315.17   50.59
  -5 -10   1  419.86   27.80
  -5 -10   1  370.46   20.80
   4  10  -1  835.62   64.79
  -4 -10   1  771.92   79.29
  -4 -10   1  870.11   42.60
  -4 -10   1  750.82   57.09
  -4 -10   1  760.42   75.09
  -3 -10   1   19.60   17.00
  -3 -10   1   20.30    3.60
  -3 -10   1   15.70    7.10
  -3 -10   1   16.70   17.80
   2  10  -1  447.56   40.50
  -2 -10   1  484.95   60.59
  -2 -10   1  447.96   41.80
  -2 -10   1  437.16   24.10
  -2 -10   1  445.06   30.80
   1  10  -1   26.10    4.90
   1  10  -1   16.80   11.80
  -1 -10   1   24.50    3.80
  -1 -10   1   33.10   21.70
  -1 -10   1    9.20   11.40
   0  10  -1  217.48   26.00
   0 -10   1  213.88   12.90
   0 -10   1  236.78   49.90
  -1  10  -1   57.19   16.30
  -1  10  -1   39.60    6.60
  -1  10  -1   63.19    8.30
  -1  10  -1   46.60   14.80
   1 -10   1   62.99   17.50
  -2  10  -1  143.39   12.90
  -2  10  -1  119.39   23.40
   2 -10   1  155.78   27.30
   2 -10   1  147.09    9.90
  -3  10  -1   81.69   13.20
  -3  10  -1   57.19   19.80
   3 -10   1   78.19    7.10
  -4  10  -1  306.67   43.90
   4 -10   1  355.16   20.20
  -5  10  -1   50.09   34.80
  -5  10  -1   10.40    9.10
  -5  10  -1    1.60    4.50
  -6  10  -1   71.99   12.80
  -7  10  -1   68.49    8.10
  -7  10  -1   78.49   11.80
  -8  10  -1   63.29    8.70
  -8  10  -1   39.30    5.70
 -13  -9   1    3.30    1.90
 -12  -9   1   16.40    3.30
 -12  -9   1    8.90    2.00
 -12  -9   1    3.30   17.70
 -11  -9   1  110.09    8.50
 -11  -9   1  114.79    8.40
 -11  -9   1   72.19   14.30
 -10  -9   1   10.00    9.80
 -10  -9   1   15.30    4.50
  -9  -9   1   90.09   28.00
  -9  -9   1   11.20    4.70
  -9  -9   1   -6.00   23.60
  -9  -9   1   13.20    8.20
   8   9  -1  205.18   38.70
  -8  -9   1  197.48   13.70
  -8  -9   1  176.48   23.10
  -8  -9   1  130.49   41.00
  -8  -9   1  127.39   41.50
   7   9  -1    3.80   11.90
  -7  -9   1   29.00   22.50
  -7  -9   1    5.60    4.00
  -7  -9   1   32.50   21.60
  -7  -9   1   -1.90    8.00
   6   9  -1   -7.70   11.20
  -6  -9   1    6.60    3.70
  -6  -9   1   21.20   20.50
  -6  -9   1    7.60    7.90
  -6  -9   1    7.40   18.70
   5   9  -1  283.67   50.39
  -5  -9   1  282.37   17.60
  -5  -9   1  297.87   43.70
  -5  -9   1  307.87   58.99
  -5  -9   1  326.97   23.10
   4   9  -1  654.13   52.29
  -4  -9   1  600.14   61.79
  -4  -9   1  627.64   66.49
   3   9  -1   17.10   10.40
  -3  -9   1   19.00   18.00
   2   9  -1  381.06   35.30
  -2  -9   1  399.86   36.70
  -2  -9   1  379.66   52.69
   1   9  -1   16.10    9.50
  -1  -9   1    5.90   18.70
  -1  -9   1    8.00    7.30
   0   9  -1 1387.56   80.99
   0   9  -1 1018.60   80.99
   0  -9   1 1399.86   84.09
  -1   9  -1   51.99   13.50
  -1   9  -1   48.00   14.40
  -1   9  -1   60.69    7.90
   1  -9   1   59.69   15.30
  -2   9  -1  614.84   34.20
  -2   9  -1  613.84   44.50
  -2   9  -1  529.45   45.30
   2  -9   1  613.94   50.49
  -3   9  -1   17.80   10.00
  -3   9  -1    3.40    4.30
  -3   9  -1    7.10    5.10
   3  -9   1   12.30   11.30
  -4   9  -1  630.94   54.79
   4  -9   1  623.34   33.60
  -5   9  -1   52.69    8.70
  -5   9  -1  109.39   15.00
  -5   9  -1   97.89   24.40
  -6   9  -1   93.39   10.80
  -6   9  -1  164.58   45.00
  -7   9  -1   17.80    5.50
  -7   9  -1   22.20    9.40
  -8   9  -1   26.00    5.90
  -8   9  -1   27.10    8.50
  -9   9  -1    2.50    2.80
  -9   9  -1    3.10    4.10
 -13  -8   1   26.60    3.40
 -12  -8   1  131.99    8.70
 -12  -8   1  110.99    7.30
 -11  -8   1    9.00   11.20
 -11  -8   1   26.60    4.50
 -11  -8   1   23.40    3.00
 -11  -8   1   37.20    5.30
 -10  -8   1  -43.90   32.30
 -10  -8   1    0.90    1.80
 -10  -8   1    1.80    4.00
 -10  -8   1   -1.20    8.40
  -9  -8   1   39.10   13.00
  -9  -8   1   28.60    3.60
  -9  -8   1   35.40   25.10
  -9  -8   1   40.80    6.70
  -9  -8   1   28.90   23.90
  -8  -8   1    0.00    3.90
  -8  -8   1  -28.90   17.10
  -8  -8   1    4.80   11.30
  -8  -8   1    9.20   15.40
   7   8  -1   46.80   18.00
  -7  -8   1   45.40    6.70
  -7  -8   1   45.00   12.80
  -7  -8   1   39.30   22.20
  -7  -8   1   11.20   21.20
   6   8  -1    6.50   10.60
   6   8  -1   -0.20   12.10
  -6  -8   1  -11.10   12.30
  -6  -8   1    0.90    3.20
  -6  -8   1    5.70    9.20
  -6  -8   1   15.90   13.40
   5   8  -1  325.77   33.70
   5   8  -1  289.07   33.60
  -5  -8   1  309.67   41.70
  -5  -8   1  245.08   44.50
   4   8  -1   34.50   12.70
  -4  -8   1   28.80    6.30
  -4  -8   1   17.20    4.80
  -4  -8   1   43.00   21.00
  -4  -8   1   21.30   18.90
   3   8  -1   64.99   15.10
  -3  -8   1   43.30   19.60
  -3  -8   1   64.09   24.50
   2   8  -1  136.19   20.90
  -2  -8   1  116.49   31.40
  -2  -8   1  142.99   18.80
   1   8  -1  183.88   21.30
  -1  -8   1  183.58   39.10
  -1  -8   1  188.88   21.80
   0   8  -1  640.04   45.20
   0   8  -1  749.42   49.30
   0  -8   1  752.52   51.69
  -1   8  -1    5.80    6.80
  -1   8  -1    8.00    6.60
   1  -8   1    1.60    7.10
  -2   8  -1   69.39   14.80
  -2   8  -1   80.69   14.00
   2  -8   1   79.89   17.50
  -3   8  -1   36.90    6.80
  -3   8  -1   27.10    6.00
  -3   8  -1   31.00   12.10
   3  -8   1   31.70   14.80
  -4   8  -1  593.34   34.50
  -5   8  -1   46.30   11.00
  -5   8  -1   24.60    6.10
   5  -8   1   75.19   21.60
  -6   8  -1   86.39   22.20
  -6   8  -1   73.79   13.10
  -7   8  -1   14.20   10.40
  -7   8  -1    7.80    5.30
  -7   8  -1   11.80    5.80
  -8   8  -1  228.38   18.60
  -8   8  -1  163.38   14.40
  -9   8  -1    9.70    3.70
  -9   8  -1   12.70    5.80
 -10   8  -1   18.10    3.00
 -13  -7   1    2.80    1.90
 -13  -7   1    0.20    1.10
 -12  -7   1   50.09    4.30
 -12  -7   1   40.80   20.80
 -11  -7   1   11.60   10.90
 -11  -7   1   19.40    4.50
 -11  -7   1   26.40    4.50
 -11  -7   1   17.00    3.10
 -10  -7   1  103.49   46.00
 -10  -7   1   41.90   12.50
 -10  -7   1   40.70    6.80
 -10  -7   1   35.00    3.90
  -9  -7   1  169.28   19.40
  -9  -7   1  186.48   14.40
  -9  -7   1  180.98   42.20
   8   7  -1   43.90   18.40
  -8  -7   1   29.20    9.90
  -8  -7   1   42.70   23.40
  -8  -7   1   33.30   16.80
  -8  -7   1   26.50    6.20
   7   7  -1  247.78   35.10
  -7  -7   1  245.38   48.10
  -7  -7   1  274.87   17.90
  -7  -7   1  245.78   39.90
  -7  -7   1  288.07   23.30
   6   7  -1   15.00    9.90
   6   7  -1   17.10   10.80
  -6  -7   1   -0.60    4.30
  -6  -7   1    9.30   17.00
  -6  -7   1    3.80    4.00
  -6  -7   1   -5.90   13.70
   5   7  -1  461.85   42.10
   5   7  -1  425.56   39.40
  -5  -7   1  500.35   52.19
  -5  -7   1  505.35   51.69
  -5  -7   1  447.86   27.00
   4   7  -1    0.70    7.70
  -4  -7   1    4.10   13.70
  -4  -7   1   -0.80    1.90
  -4  -7   1    0.70    1.80
  -4  -7   1    3.10   12.70
  -4  -7   1    0.60    2.20
   3   7  -1   56.39   13.50
  -3  -7   1   61.79   20.80
  -3  -7   1   64.39   19.20
   2   7  -1   12.80    8.30
   1   7  -1  454.95   46.30
  -1  -7   1  479.75   50.99
   0   7  -1  252.87   22.70
   0   7  -1  215.48   20.70
   0  -7   1  238.88   23.00
  -1   7  -1  446.06   34.00
  -1   7  -1  485.15   34.00
   1  -7   1  453.85   35.90
  -2   7  -1   50.69   12.40
  -2   7  -1   51.89   10.50
   2  -7   1   57.19   13.50
  -3   7  -1  121.29   19.10
   3  -7   1  146.89   21.40
  -4   7  -1   19.10    5.80
  -4   7  -1   32.90   13.00
   4  -7   1   35.30   12.80
  -5   7  -1  273.47   33.40
  -5   7  -1  286.57   22.60
   5  -7   1  264.37   33.40
  -6   7  -1  141.19   13.30
  -6   7  -1  255.97   33.60
  -7   7  -1    0.70    8.20
  -7   7  -1    7.70    4.70
  -7   7  -1    2.50    4.60
  -8   7  -1  127.19   16.20
  -8   7  -1  120.99   12.30
  -9   7  -1    0.40    6.50
  -9   7  -1    0.70    3.50
 -10   7  -1   26.80    4.40
 -10   7  -1   20.50    2.60
 -13  -6   1    0.30    1.20
 -13  -6   1    2.60    1.80
 -12  -6   1   27.00   16.60
 -12  -6   1   30.50    4.00
 -12  -6   1   50.29    5.10
 -12  -6   1   43.20    5.20
 -11  -6   1    5.30    4.40
 -11  -6   1    1.50    8.00
 -10  -6   1  -20.10   32.80
 -10  -6   1   46.50    7.40
 -10  -6   1   40.20   10.10
  -9  -6   1   26.00   23.40
  -9  -6   1    8.40    5.40
  -9  -6   1    5.10   13.90
  -9  -6   1    7.30    6.50
   8   6  -1    6.90   12.60
  -8  -6   1   18.30    6.60
  -8  -6   1   34.60   10.20
  -8  -6   1   38.30   17.00
  -8  -6   1   17.70   21.50
  -8  -6   1   16.10    5.80
   7   6  -1  100.49   23.40
  -7  -6   1  132.29   29.50
  -7  -6   1   86.89   28.90
  -7  -6   1  104.69   13.50
  -7  -6   1   91.79   10.00
   6   6  -1  378.66   38.40
  -6  -6   1  312.47   43.50
  -6  -6   1  354.26   43.00
  -6  -6   1  358.36   25.20
   5   6  -1   32.10   10.90
   5   6  -1   31.50   11.80
  -5  -6   1   19.60    4.80
  -5  -6   1   23.40   15.40
  -5  -6   1   38.90   19.30
   4   6  -1  198.68   23.70
  -4  -6   1  231.08   32.00
  -4  -6   1  255.57   33.50
  -4  -6   1  222.98   13.40
  -4  -6   1  244.88   15.10
   3   6  -1  341.57   28.50
  -3  -6   1  357.26   39.70
  -3  -6   1  325.37   36.00
   2   6  -1  852.71   52.89
  -2  -6   1  838.62   66.29
  -2  -6   1  835.22   53.69
   1   6  -1  258.67   22.20
  -1  -6   1  260.47   22.90
  -1  -6   1  247.98   34.60
   0   6  -1   11.60    6.40
   0   6  -1   -0.40    5.70
   0  -6   1   21.90    8.30
  -1   6  -1 1115.89   63.79
  -1   6  -1 1052.09   68.69
   1  -6   1 1166.18   67.89
  -2   6  -1  294.97   25.60
  -2   6  -1  268.27   21.70
   2  -6   1  266.67   25.90
  -3   6  -1  370.56   32.00
   3  -6   1  377.66   34.20
  -4   6  -1  189.68   25.70
  -4   6  -1  136.89   12.40
   4  -6   1  197.18   24.60
  -5   6  -1  141.49   13.50
  -5   6  -1  219.78   17.60
  -5   6  -1  193.08   26.30
   5  -6   1  221.28   27.10
  -6   6  -1   19.50   12.20
  -6   6  -1    5.80    7.70
  -6   6  -1    0.30    5.00
   6  -6   1    4.90   11.40
  -7   6  -1   64.89    9.60
  -7   6  -1   79.69   25.40
  -7   6  -1  114.89   15.10
  -7   6  -1   93.29   10.30
  -8   6  -1   44.20    8.40
  -8   6  -1   39.20   10.50
  -9   6  -1   25.60    6.10
  -9   6  -1   25.30    8.50
 -10   6  -1    1.30    2.90
 -10   6  -1    0.40    3.90
 -11   6  -1    1.30    2.10
 -11   6  -1    1.90    0.90
 -13  -5   1    5.80    1.60
 -13  -5   1    9.00    1.90
 -12  -5   1   70.39   15.30
 -12  -5   1  117.99    8.50
 -12  -5   1  112.59    7.70
 -11  -5   1   12.00    7.10
 -11  -5   1   13.10    5.00
 -10  -5   1   20.80    7.10
 -10  -5   1   24.40    6.60
 -10  -5   1    6.60   24.90
 -10  -5   1   51.99   20.30
   9   5  -1  186.38   35.10
  -9  -5   1  128.99   38.10
  -9  -5   1  171.68   15.20
  -9  -5   1  204.28   25.60
   8   5  -1  261.27   37.20
  -8  -5   1  275.17   40.90
  -8  -5   1  271.07   47.20
  -8  -5   1  267.77   26.80
  -8  -5   1  250.47   18.30
  -8  -5   1  256.57   18.90
  -7  -5   1  103.69   13.90
  -7  -5   1   90.09   30.20
  -7  -5   1   96.99   25.70
  -7  -5   1   97.09   10.10
   6   5  -1   25.00   12.70
  -6  -5   1   29.40   16.10
  -6  -5   1   26.00   18.10
  -6  -5   1   30.60    7.10
   5   5  -1  118.69   21.00
   5   5  -1   96.79   19.60
  -5  -5   1   91.59   24.20
  -5  -5   1   94.99   24.50
  -5  -5   1  103.99   10.60
   4   5  -1  837.42   55.29
   4   5  -1  875.11   57.99
  -4  -5   1  841.32   44.20
  -4  -5   1  853.51   64.19
  -4  -5   1  886.21   65.49
  -4  -5   1  903.31   46.80
   3   5  -1   64.59   12.70
  -3  -5   1   75.89   19.20
  -3  -5   1   83.79   19.80
  -3  -5   1   76.59    6.90
   2   5  -1   49.80    9.80
  -2  -5   1   57.99   17.70
  -2  -5   1   41.20    9.60
   1   5  -1  743.93   44.00
  -1  -5   1  690.63   44.50
  -1  -5   1  704.73   55.89
   0   5  -1  112.09   12.80
   0   5  -1   94.49   13.10
   0   5  -1  126.19   13.30
   0  -5   1  115.19   14.00
  -1   5  -1  123.19   12.90
  -1   5  -1  127.79   14.70
   1  -5   1  140.69   16.20
  -2   5  -1  133.39   12.80
  -2   5  -1  130.49   15.80
   2  -5   1  126.79   16.10
  -3   5  -1  135.39   17.30
   3  -5   1  133.19   17.80
  -4   5  -1  477.85   37.80
   4  -5   1  448.56   39.00
  -5   5  -1  163.78   14.40
  -5   5  -1  103.59   11.50
  -5   5  -1  124.39   19.30
   5  -5   1  152.68   25.30
   5  -5   1  134.19   27.60
  -6   5  -1   42.40    7.90
  -6   5  -1   64.89   11.10
  -6   5  -1   57.29   16.30
   6  -5   1   62.19   17.60
  -7   5  -1  202.28   19.50
  -7   5  -1  225.58   32.40
  -7   5  -1  178.58   15.40
   7  -5   1  244.48   35.90
  -8   5  -1   22.00    6.00
  -8   5  -1   16.00   16.60
  -8   5  -1   50.89   11.40
  -9   5  -1   63.99   10.90
  -9   5  -1   68.09    8.90
 -10   5  -1   -0.90    7.20
 -10   5  -1    2.00    3.50
 -11   5  -1   33.70    4.60
 -13  -4   1    9.90    1.80
 -13  -4   1   17.50    2.50
 -12  -4   1    9.50    2.70
 -12  -4   1    7.30    7.90
 -11  -4   1   25.20    5.80
 -11  -4   1   19.70    6.70
 -10  -4   1    2.50   23.00
 -10  -4   1    2.30    4.40
 -10  -4   1   10.70    6.00
 -10  -4   1    6.40   17.10
   9   4  -1   54.79   19.30
  -9  -4   1   26.40   13.00
  -9  -4   1    6.60   23.00
  -9  -4   1   23.30    6.40
  -9  -4   1   26.30    9.00
   8   4  -1  278.37   38.90
  -8  -4   1  294.37   28.80
  -8  -4   1  318.17   21.00
  -8  -4   1  291.07   43.00
  -8  -4   1  293.77   20.70
   7   4  -1   51.89   18.30
  -7  -4   1   57.39    8.30
  -7  -4   1   53.99   11.20
  -7  -4   1   22.90   18.60
   6   4  -1   66.49   16.80
  -6  -4   1   50.29   22.30
  -6  -4   1   71.19   20.30
  -6  -4   1   80.39   11.10
   5   4  -1  261.57   27.80
  -5  -4   1  278.67   33.60
  -5  -4   1  287.17   20.20
  -5  -4   1  268.87   34.90
   4   4  -1  402.36   31.60
   4   4  -1  431.96   35.10
  -4  -4   1  457.65   41.60
  -4  -4   1  428.96   23.50
  -4  -4   1  449.36   40.60
   3   4  -1    9.80    6.50
  -3  -4   1    3.00   11.10
  -3  -4   1    5.70    2.20
  -3  -4   1   11.20   11.10
   2   4  -1  450.75   31.20
  -2  -4   1  487.15   32.50
  -2  -4   1  483.65   40.00
   1   4  -1   47.70   10.30
   1   4  -1   36.30    8.30
  -1  -4   1   32.80    8.50
  -1  -4   1   48.60   16.20
  -1  -4   1   41.40    7.90
   0   4  -1  327.57   23.00
   0   4  -1  339.17   23.10
   0   4  -1  290.77   23.70
   0  -4   1  345.27   21.60
   0  -4   1  322.57   23.90
  -1   4  -1   85.09    9.30
  -1   4  -1   65.89   10.30
  -1   4  -1   64.09   10.50
   1  -4   1   78.89   11.80
   1  -4   1   70.69    7.80
  -2   4  -1   12.00    6.50
  -2   4  -1   21.60    5.00
   2  -4   1   32.50    9.20
  -3   4  -1    6.80    6.30
   3  -4   1    4.00    5.60
   3  -4   1    3.40    8.00
  -4   4  -1  151.38   18.40
   4  -4   1  121.39   17.70
   4  -4   1  115.69   17.80
  -5   4  -1   80.69   16.20
   5  -4   1   73.19   16.20
   5  -4   1   92.39   17.50
  -6   4  -1   16.20   10.10
  -6   4  -1   -2.10    6.10
  -6   4  -1   12.60    4.70
  -6   4  -1    6.20    5.50
   6  -4   1   21.00    9.60
   6  -4   1    2.80   11.80
  -7   4  -1   33.70    7.30
  -7   4  -1   67.09   11.40
  -7   4  -1   54.39    7.70
  -7   4  -1   37.70   13.70
   7  -4   1   50.99   17.60
   7  -4   1   60.79   20.50
  -8   4  -1   -0.40    4.20
  -8   4  -1   -1.10    4.30
  -8   4  -1   -4.30    7.30
  -8   4  -1   -7.20   11.00
  -9   4  -1    4.00    7.60
  -9   4  -1    2.70    5.00
 -10   4  -1    3.10    4.30
 -10   4  -1    7.20    6.10
 -11   4  -1   53.39    6.30
 -13  -3   1    3.30    1.70
 -12  -3   1    2.90    3.90
 -12  -3   1    1.90    2.40
 -12  -3   1   -0.60    5.40
 -11  -3   1   47.30    7.80
 -11  -3   1   74.29    8.80
 -10  -3   1    0.30   25.30
 -10  -3   1  -13.40   22.30
 -10  -3   1    2.10    4.50
 -10  -3   1    4.50    5.80
   9   3  -1   80.69   22.80
  -9  -3   1   78.99   40.80
  -9  -3   1   91.59   12.10
  -9  -3   1   90.39   21.90
  -9  -3   1  120.99   12.80
   8   3  -1   49.20   18.00
  -8  -3   1   40.70    6.80
  -8  -3   1   57.19   13.40
  -8  -3   1   40.30   23.00
  -8  -3   1   50.09    8.80
   7   3  -1   64.09   17.90
  -7  -3   1   51.59   20.70
  -7  -3   1   60.59    9.00
   6   3  -1   18.00    9.60
  -6  -3   1    8.40    5.60
  -6  -3   1    4.00   12.60
  -6  -3   1   14.20   12.30
   5   3  -1  267.47   27.90
  -5  -3   1  265.87   34.40
  -5  -3   1  293.47   21.00
  -5  -3   1  272.57   31.80
   4   3  -1    4.20    5.50
   4   3  -1    8.70    7.00
  -4  -3   1    7.60   12.80
  -4  -3   1   10.10   11.40
  -4  -3   1   15.50    4.60
   3   3  -1   -4.50    4.20
   3   3  -1   -0.80    5.10
  -3  -3   1    0.10    8.40
  -3  -3   1    1.10    3.90
  -3  -3   1    5.60    8.90
  -3  -3   1    1.40    1.80
   2   3  -1  964.10   57.69
   2   3  -1 1059.99   57.49
  -2  -3   1 1113.09   62.69
  -2  -3   1 1040.80   56.29
  -2  -3   1 1038.70   63.59
  -2  -3   1  988.40   52.59
   1   3  -1 2195.88  107.99
   1   3  -1 1858.31  107.49
  -1  -3   1 2176.98  114.89
  -1  -3   1 2035.90  106.19
  -1  -3   1 2192.78  107.19
  -1  -3   1 2141.29  108.39
   0   3  -1  471.05   26.80
   0   3  -1  415.06   27.80
   0   3  -1  412.86   26.60
   0  -3   1  424.26   27.50
   0  -3   1  470.15   26.00
  -1   3  -1   41.60    6.50
  -1   3  -1   34.70    8.10
  -1   3  -1   28.70    7.00
   1  -3   1   49.10    5.80
   1  -3   1   34.90    8.90
  -2   3  -1    7.50    7.50
  -2   3  -1    7.90    5.00
  -2   3  -1    0.20    5.70
  -2   3  -1   11.40    3.40
   2  -3   1   12.20    6.30
   2  -3   1    7.20    5.30
  -3   3  -1  237.88   19.80
   3  -3   1  223.38   21.10
   3  -3   1  210.08   20.50
  -4   3  -1  603.14   40.60
   4  -3   1  576.84   42.50
   4  -3   1  543.75   41.90
  -5   3  -1   20.30    9.00
   5  -3   1   27.00   10.50
   5  -3   1   37.20   12.40
  -6   3  -1  101.29   19.50
  -6   3  -1  101.99    9.30
  -6   3  -1   82.89   11.10
  -6   3  -1   64.39    9.40
   6  -3   1   92.59   19.80
  -7   3  -1   45.30    9.70
  -7   3  -1   28.20    7.30
  -7   3  -1   47.50    7.00
  -7   3  -1   52.19   16.10
   7  -3   1   58.39   16.50
   7  -3   1   65.09   17.30
  -8   3  -1    6.10    5.30
  -8   3  -1    2.80    7.60
  -8   3  -1   -9.30   11.00
  -8   3  -1    1.00    4.80
   8  -3   1   -4.30   16.50
  -9   3  -1   11.90   16.10
  -9   3  -1    5.40    7.80
  -9   3  -1    2.50    4.60
 -10   3  -1   87.69   10.40
 -10   3  -1  111.49   11.70
 -11   3  -1    9.80    4.10
 -12   3  -1    1.80    1.40
 -12   3  -1    0.00    2.00
 -13  -2   1   10.30    2.20
 -12  -2   1    5.80    2.60
 -12  -2   1    4.60    5.20
 -12  -2   1    7.10    1.90
 -11  -2   1  116.19   11.50
 -10  -2   1  108.99   34.40
 -10  -2   1  159.48   15.40
 -10  -2   1  146.69   13.60
   9   2  -1  121.29   27.30
  -9  -2   1   79.89   11.60
  -9  -2   1   45.90   17.10
  -9  -2   1   94.09   34.90
   8   2  -1   18.70   14.90
  -8  -2   1   39.90    6.10
  -8  -2   1   -5.40   16.50
  -8  -2   1   35.10    8.20
  -8  -2   1   48.20   13.80
   7   2  -1  551.84   48.10
  -7  -2   1  402.06   49.50
  -7  -2   1  442.06   28.90
  -7  -2   1  503.35   37.20
   6   2  -1  264.77   30.50
  -6  -2   1  263.97   35.80
  -6  -2   1  293.07   23.80
   5   2  -1  407.46   35.80
  -5  -2   1  409.46   39.50
  -5  -2   1  397.36   27.50
  -5  -2   1  424.76   41.70
   4   2  -1   34.00   10.10
   4   2  -1   17.20    4.50
  -4  -2   1   23.20   12.80
  -4  -2   1   32.30   17.00
  -4  -2   1   33.10    6.30
  -4  -2   1   27.30    4.70
  -4  -2   1   35.90    6.70
   3   2  -1  618.34   36.70
   3   2  -1  541.05   32.10
   3   2  -1  628.44   39.40
  -3  -2   1  602.24   31.80
  -3  -2   1  624.84   43.10
  -3  -2   1  582.64   34.50
  -3  -2   1  579.64   43.40
   2   2  -1  919.21   49.60
   2   2  -1  865.11   47.90
   2   2  -1  807.22   48.60
  -2  -2   1  907.01   53.09
  -2  -2   1  877.51   52.69
  -2  -2   1  854.01   44.10
  -2  -2   1  815.42   46.70
   1   2  -1  182.48   14.10
   1   2  -1  204.88   14.50
  -1  -2   1  208.18   14.70
  -1  -2   1  208.18   18.30
  -1  -2   1  213.48   14.10
   0   2  -1 2296.77  124.09
   0   2  -1 2371.46  122.79
   0   2  -1 2478.55  123.59
   0  -2   1 2756.22  124.79
   0  -2   1 2501.75  122.49
   0  -2   1 2352.66  123.79
  -1   2  -1   52.99    7.00
  -1   2  -1   47.60    5.50
  -1   2  -1   49.40    7.30
   1  -2   1   45.70    4.70
   1  -2   1   41.10    7.10
   1  -2   1   39.20    6.40
  -2   2  -1   86.89   11.90
  -2   2  -1   96.69    7.00
  -2   2  -1   89.49   16.70
  -2   2  -1   93.49   10.40
   2  -2   1  104.69   12.50
  -3   2  -1  987.90   56.79
   3  -2   1 1003.30   58.99
  -4   2  -1  654.63   43.60
  -4   2  -1  707.73   53.69
   4  -2   1  688.23   46.70
  -5   2  -1   10.40    8.00
  -5   2  -1   19.30   12.80
   5  -2   1   12.10    7.50
  -6   2  -1  275.17   28.40
   6  -2   1  283.27   31.30
  -7   2  -1   94.69   12.60
  -7   2  -1   97.89   20.40
  -7   2  -1  109.99   10.60
   7  -2   1   82.79   19.80
  -8   2  -1   23.30    8.10
  -8   2  -1    1.40    7.30
  -8   2  -1   16.60    6.30
  -8   2  -1    3.90    4.80
   8  -2   1   20.90   15.40
  -9   2  -1   51.89   19.30
  -9   2  -1   51.59    8.60
  -9   2  -1   53.89   10.50
 -10   2  -1  269.97   18.10
 -10   2  -1  213.58   18.00
 -11   2  -1    6.70    3.00
 -11   2  -1    2.50    3.90
 -12   2  -1    0.30    2.80
 -12   2  -1    1.30    1.60
 -13  -1   1   17.10    2.30
 -12  -1   1   82.89    6.10
 -11  -1   1   55.99    8.10
 -11  -1   1   82.89    9.70
 -11  -1   1   67.79    5.50
 -10  -1   1   47.10    7.50
 -10  -1   1   36.40   18.10
 -10  -1   1   44.70    9.50
  -9  -1   1   99.59   10.40
  -9  -1   1   96.79   13.10
  -9  -1   1  101.59   28.70
  -9  -1   1  103.49   22.40
   8   1  -1  121.09   27.20
  -8  -1   1  160.38   15.10
  -8  -1   1  126.49   31.40
  -8  -1   1  144.79   21.60
  -8  -1   1  150.68   12.70
   7   1  -1  927.71   77.29
  -7  -1   1  916.31   50.89
  -7  -1   1  939.11   60.69
  -7  -1   1  877.41   73.59
   6   1  -1   76.09   18.50
  -6  -1   1   98.79   13.40
  -6  -1   1   94.79   23.80
  -6  -1   1   74.99    8.80
   5   1  -1  864.41   59.49
  -5  -1   1  856.01   48.10
  -5  -1   1  914.11   51.89
  -5  -1   1  868.61   65.19
   4   1  -1  326.87   23.20
   4   1  -1  392.96   31.80
  -4  -1   1  385.16   39.60
  -4  -1   1  384.96   23.20
  -4  -1   1  370.86   35.30
  -4  -1   1  382.66   24.60
   3   1  -1  502.15   30.70
   3   1  -1  583.44   38.10
  -3  -1   1  599.34   41.30
  -3  -1   1  582.74   40.80
  -3  -1   1  532.75   31.80
  -3  -1   1  557.04   30.70
   2   1  -1  482.15   28.50
   2   1  -1  569.04   33.30
  -2  -1   1  531.25   28.40
  -2  -1   1  536.85   33.50
  -2  -1   1  545.25   30.40
  -2  -1   1  523.65   35.20
  -2  -1   1  571.84   35.80
   1   1  -1 2436.46  121.99
   1   1  -1 2476.05  122.09
   1   1  -1 2389.86  121.99
   1   1  -1 2436.96  123.39
  -1  -1   1 2260.17  119.89
  -1  -1   1 2539.85  122.99
  -1  -1   1 2520.55  121.89
   0   1  -1   37.10    5.10
   0   1  -1   38.50    4.60
   0   1  -1   45.80    4.70
   0  -1   1   50.69    4.60
   0  -1   1   49.99    5.00
   0  -1   1   39.70    5.00
  -1   1  -1  387.56   22.60
  -1   1  -1  371.06   22.30
  -1   1  -1  408.46   26.40
   1  -1   1  388.46   22.10
   1  -1   1  377.36   19.80
  -2   1  -1  663.53   41.00
  -2   1  -1  710.93   39.20
  -2   1  -1  686.33   36.90
  -2   1  -1  696.43   45.40
   2  -1   1  697.03   40.60
  -3   1  -1 4121.29  208.68
  -3   1  -1 4241.58  217.98
   3  -1   1 4283.57  212.28
   3  -1   1 3958.20  207.88
  -4   1  -1  298.67   23.80
  -4   1  -1  312.57   32.80
   4  -1   1  322.67   27.90
  -5   1  -1  381.96   30.40
  -5   1  -1  409.06   40.80
   5  -1   1  373.86   33.60
  -6   1  -1    5.90    6.10
  -6   1  -1   16.50   13.60
   6  -1   1   18.80    8.90
  -7   1  -1   58.29   21.80
  -7   1  -1   71.59   10.40
  -7   1  -1   61.29   15.90
   7  -1   1   91.69   20.20
  -8   1  -1  198.38   40.60
  -8   1  -1  234.68   32.60
  -8   1  -1  247.98   19.60
  -8   1  -1  277.37   19.30
   8  -1   1  284.37   35.60
  -9   1  -1    6.80    5.30
  -9   1  -1    2.80   13.50
  -9   1  -1    1.00    7.00
 -10   1  -1   30.80   12.10
 -10   1  -1   23.20    6.80
 -11   1  -1    0.40    3.30
 -11   1  -1   -0.80    3.80
 -12   1  -1   24.90    4.90
 -12   0   1    7.70    4.00
 -10   0   1  208.68   45.60
 -10   0   1  207.48   17.90
 -10   0   1  166.48   14.80
  -9   0   1   33.80   21.20
  -9   0   1    7.00    4.80
  -9   0   1    8.20   10.70
  -9   0   1   14.20    8.40
   8   0  -1    1.60   11.10
  -8   0   1    6.90    4.40
  -8   0   1    1.90    8.20
  -8   0   1   -4.50   14.40
  -8   0   1    9.30    7.30
   7   0  -1  838.12   64.89
  -7   0   1  784.82   68.39
  -7   0   1  814.82   44.80
  -7   0   1  667.53   52.39
  -7   0   1  820.62   54.99
   6   0  -1  290.17   31.30
  -6   0   1  283.07   34.70
  -6   0   1  302.37   26.00
   5   0  -1  169.98   21.50
  -5   0   1  157.78   11.60
  -5   0   1  203.98   27.60
  -5   0   1  199.78   17.80
   4   0  -1 1568.24   88.39
  -4   0   1 1409.96   77.39
  -4   0   1 1470.45   97.69
  -4   0   1 1597.44   81.09
   3   0  -1 1084.69   59.39
   3   0  -1 1144.19   65.39
  -3   0   1 1058.39   58.19
  -3   0   1 1138.99   58.89
  -3   0   1 1127.59   67.89
  -3   0   1 1118.99   59.19
   2   0  -1 2907.61  149.69
   2   0  -1 3099.39  154.08
  -2   0   1 2965.30  154.48
  -2   0   1 3086.79  155.48
   1   0  -1 3920.01  206.68
   1   0  -1 4443.66  208.98
   1   0  -1 4135.59  208.68
   1   0  -1 4345.37  209.78
  -1   0   1 4218.08  208.68
  -1   0   1 4264.67  209.08
   0   0  -1    1.60    1.00
   0   0  -1    1.80    2.10
   0   0  -1   -0.30    2.90
   0   0   1   -0.10    1.30
   0   0   1    1.80    0.80
   0   0   1    2.30    1.20
   0   0   1    2.00    0.70
  -1   0  -1 6225.08  310.37
   1   0   1 5950.40  307.17
   1   0   1 6085.29  306.87
   1   0   1 6325.77  311.57
   1   0   1 6797.82  314.17
  -2   0  -1    4.30    7.30
  -2   0  -1    0.50    4.50
  -2   0  -1    1.60    3.00
  -2   0  -1    1.20    7.00
  -2   0  -1    1.90    3.00
   2   0   1    1.10    1.00
   2   0   1    2.50    4.00
   2   0   1    0.00    4.60
  -3   0  -1 1065.49   66.59
  -3   0  -1 1062.59   66.49
  -3   0  -1 1006.20   61.59
  -3   0  -1 1071.99   57.19
   3   0   1 1020.90   55.59
   3   0   1 1049.99   60.89
  -4   0  -1   23.80   12.30
  -4   0  -1   23.10    6.40
   4   0   1   12.10    6.90
  -5   0  -1  673.73   43.30
  -5   0  -1  660.03   53.59
   5   0   1  621.64   47.40
  -6   0  -1   24.50    8.70
  -6   0  -1   14.30   14.50
   6   0   1   15.10   10.70
  -7   0  -1  658.03   38.70
  -7   0  -1  700.23   38.90
  -7   0  -1  648.04   62.49
  -7   0  -1  705.93   51.59
   7   0   1  644.44   55.39
  -8   0  -1    8.80   13.80
  -8   0  -1    2.80    4.30
  -8   0  -1   -5.40    5.50
  -8   0  -1   -1.80    8.90
  -8   0  -1   -0.40    6.10
  -9   0  -1   31.30    8.70
  -9   0  -1    7.10   23.00
  -9   0  -1    7.70   11.30
 -10   0  -1    5.60    5.70
 -10   0  -1    2.70    4.50
 -10   0  -1   -3.90   16.60
 -10   0  -1    1.70    1.60
 -11   0  -1   83.79   10.20
 -11   0  -1   92.19    7.80
 -12   0  -1    2.60    3.90
 -13   0  -1    5.20    1.70
 -12   1   1   22.40    4.40
 -11   1   1    3.90    4.30
 -11   1   1    3.00    5.70
 -10   1   1  231.38   19.20
 -10   1   1  183.58   15.40
  -9   1   1   51.59   18.00
  -9   1   1   42.00    7.20
  -9   1   1   39.90   10.40
   8  -1  -1   82.59   23.70
  -8   1   1  131.29   14.50
  -8   1   1  104.19   22.10
  -8   1   1  109.79   11.10
   7  -1  -1  250.27   31.60
  -7   1   1  200.98   15.60
  -7   1   1  211.08   17.70
  -7   1   1  230.98   33.00
  -7   1   1  230.18   25.40
   6  -1  -1  338.47   34.80
  -6   1   1  269.27   35.20
   5  -1  -1   20.60   10.30
  -5   1   1   42.00   14.90
  -5   1   1   22.40    7.50
   4  -1  -1  277.27   26.10
  -4   1   1  265.47   19.60
  -4   1   1  243.98   27.50
  -4   1   1  235.48   15.20
   3  -1  -1  560.84   37.40
  -3   1   1  533.65   39.30
  -3   1   1  542.35   32.20
   2  -1  -1  354.96   21.90
   2  -1  -1  367.06   25.30
  -2   1   1  393.76   27.60
  -2   1   1  346.87   28.50
  -2   1   1  343.67   21.70
   1  -1  -1  285.27   18.60
   1  -1  -1  293.87   19.10
   1  -1  -1  282.67   16.50
  -1   1   1  268.07   16.10
  -1   1   1  267.27   18.40
  -1   1   1  291.57   18.50
   0  -1  -1  622.64   30.80
   0  -1  -1  608.34   31.40
   0  -1  -1  640.14   34.40
   0   1   1  571.54   34.90
   0   1   1  635.54   31.30
  -1  -1  -1 2070.19   98.09
  -1  -1  -1 1957.00   92.99
  -1  -1  -1 1784.12  100.89
   1   1   1 1830.12   92.49
   1   1   1 1690.43   92.49
   1   1   1 1840.12   96.69
   1   1   1 1870.01   99.09
   1   1   1 1935.21   97.39
  -2  -1  -1  986.80   59.19
  -2  -1  -1 1001.40   59.69
  -2  -1  -1  974.30   50.49
  -2  -1  -1  992.30   51.99
   2   1   1 1023.10   50.89
   2   1   1 1029.50   55.29
  -3  -1  -1   -2.60   10.90
  -3  -1  -1    3.60    1.90
  -3  -1  -1    2.30    8.30
  -3  -1  -1   -1.20    4.00
   3   1   1    6.60    2.40
   3   1   1    6.30    2.90
   3   1   1    3.00    6.30
  -4  -1  -1  504.55   43.40
  -4  -1  -1  473.25   41.00
  -4  -1  -1  555.44   35.20
   4   1   1  519.95   37.70
  -5  -1  -1 1220.38   84.19
  -5  -1  -1 1236.58   70.09
  -5  -1  -1 1201.68   83.29
   5   1   1 1228.68   77.29
  -6  -1  -1  471.45   48.60
  -6  -1  -1  509.35   36.90
   6   1   1  458.55   41.30
  -7  -1  -1 1183.68   90.89
  -7  -1  -1 1350.46   79.29
  -7  -1  -1 1120.39   65.39
   7   1   1 1297.77   86.39
  -8  -1  -1    9.50    5.00
  -8  -1  -1   10.70    6.30
  -8  -1  -1   10.90   15.90
  -8  -1  -1   14.00   10.50
   8   1   1   32.20   13.30
  -9  -1  -1  226.28   19.90
  -9  -1  -1  241.88   32.40
  -9  -1  -1  218.18   42.30
   9   1   1  284.17   39.70
 -10  -1  -1   40.50   25.90
 -10  -1  -1   22.60    6.50
 -10  -1  -1   17.30    6.50
 -10  -1  -1   16.80    3.20
 -11  -1  -1  176.88   16.00
 -11  -1  -1  202.78   12.70
 -12  -1  -1    1.30    3.90
 -13  -1  -1    1.80    4.40
 -13  -1  -1   16.80    2.30
 -11   2   1    2.70    3.70
 -11   2   1    0.70    5.10
 -10   2   1   90.69    9.90
 -10   2   1  121.19   13.90
  -9   2   1   54.49   11.40
  -9   2   1   66.69   21.30
  -9   2   1   51.69    8.00
   8  -2  -1  450.05   49.80
  -8   2   1  409.36   26.50
  -8   2   1  396.56   40.20
   7  -2  -1   41.20   15.20
  -7   2   1   19.60    5.60
  -7   2   1   10.00    7.20
  -7   2   1   30.30   11.40
   6  -2  -1  185.58   26.40
  -6   2   1  161.58   31.70
  -6   2   1  195.08   21.00
   5  -2  -1    9.20    7.90
  -5   2   1    7.20   11.60
  -5   2   1    8.40    6.50
   4  -2  -1  475.75   36.30
  -4   2   1  406.66   22.80
  -4   2   1  442.36   38.50
  -4   2   1  479.35   30.70
   3  -2  -1  297.97   25.10
  -3   2   1  300.37   27.30
  -3   2   1  277.87   20.10
   2  -2  -1   90.79   13.30
   2  -2  -1   86.89    9.80
  -2   2   1  102.69   15.60
  -2   2   1   99.09    9.40
  -2   2   1   80.59   12.40
   1  -2  -1    1.70    2.20
   1  -2  -1    1.80    4.60
  -1   2   1    4.90    4.40
  -1   2   1    7.20    4.00
  -1   2   1    3.50    3.10
  -1   2   1    4.00    2.80
   0  -2  -1 3241.88  161.18
   0  -2  -1 3186.28  161.38
   0   2   1 3141.39  161.38
   0   2   1 3388.26  161.18
   0   2   1 3397.76  161.28
  -1  -2  -1  321.57   18.30
  -1  -2  -1  280.37   16.60
  -1  -2  -1  347.37   22.90
  -1  -2  -1  321.27   16.50
  -1  -2  -1  333.97   26.20
   1   2   1  339.87   18.50
   1   2   1  300.77   18.30
   1   2   1  334.27   16.20
  -2  -2  -1 1667.23   86.69
  -2  -2  -1 1823.92   95.19
  -2  -2  -1 1674.03   85.99
  -2  -2  -1 1701.63   95.99
   2   2   1 1745.73   87.09
  -3  -2  -1 9447.05  481.55
  -3  -2  -1 9771.52  470.55
  -3  -2  -1 9999.00  484.05
  -3  -2  -1 9342.97  469.65
   3   2   1 9661.53  470.55
   3   2   1 9180.08  467.65
   3   2   1 9856.31  476.95
  -4  -2  -1  327.67   33.30
  -4  -2  -1  339.57   21.80
  -4  -2  -1  300.07   18.70
  -4  -2  -1  347.97   34.30
   4   2   1  288.17   20.40
   4   2   1  278.47   17.90
   4   2   1  317.77   26.60
  -5  -2  -1   39.30    8.70
  -5  -2  -1   32.40   15.80
  -5  -2  -1   34.90   14.90
   5   2   1   37.30   11.60
  -6  -2  -1   87.19   24.50
  -6  -2  -1   92.59   23.60
  -6  -2  -1  109.29   15.00
   6   2   1  110.69   20.20
  -7  -2  -1  499.15   54.79
  -7  -2  -1  557.44   51.89
   7   2   1  532.95   48.20
  -8  -2  -1   79.69    9.10
  -8  -2  -1   93.69   10.80
  -8  -2  -1   86.49   26.80
  -8  -2  -1   78.69   19.00
   8   2   1   70.19   22.10
  -9  -2  -1   23.60    8.20
  -9  -2  -1   56.09   23.50
  -9  -2  -1   36.40   16.90
  -9  -2  -1   34.30    8.00
   9   2   1   14.20   19.50
 -10  -2  -1    4.40    5.00
 -10  -2  -1    3.00   21.60
 -10  -2  -1    9.10    5.50
 -10  -2  -1    0.60   15.10
 -11  -2  -1   69.69    5.80
 -11  -2  -1   75.29    7.50
 -11  -2  -1   84.99   10.40
 -12  -2  -1   14.30    5.40
 -12  -2  -1    5.90    1.70
 -13  -2  -1   39.90    3.70
 -13  -2  -1   28.40    6.90
 -11   3   1    6.70    5.00
 -11   3   1    2.40    3.20
 -10   3   1  182.48   16.90
  -9   3   1   63.19   12.20
  -9   3   1   65.09    9.10
  -9   3   1   80.49   20.90
  -8   3   1    5.00    9.80
  -8   3   1    4.30    4.60
  -8   3   1   -2.40    7.90
   7  -3  -1   11.30   11.20
  -7   3   1   -1.30    3.50
  -7   3   1   11.20    8.50
  -7   3   1    0.50    3.70
  -7   3   1   -1.20    6.80
   6  -3  -1  519.65   50.19
  -6   3   1  562.04   42.40
  -6   3   1  502.95   32.70
   5  -3  -1   71.09   16.90
  -5   3   1   60.89   12.40
   4  -3  -1 1480.05   87.59
  -4   3   1 1511.75   80.59
  -4   3   1 1343.57   70.89
   3  -3  -1   12.30    7.00
  -3   3   1   17.80    3.30
  -3   3   1   20.20    6.20
   2  -3  -1 1096.79   65.79
  -2   3   1 1192.98   61.89
  -2   3   1 1176.78   60.89
   1  -3  -1 1046.80   58.19
   1  -3  -1 1074.39   58.79
  -1   3   1 1102.39   56.19
  -1   3   1 1036.30   61.59
  -1   3   1 1157.68   56.59
   0  -3  -1 1397.56   70.09
   0  -3  -1 1328.07   70.69
   0   3   1 1351.46   70.99
   0   3   1 1378.86   69.89
  -1  -3  -1 3347.06  173.68
  -1  -3  -1 3298.77  162.88
  -1  -3  -1 3309.37  163.28
  -1  -3  -1 3331.77  160.88
   1   3   1 3358.36  162.98
   1   3   1 2990.30  162.68
  -2  -3  -1 2556.94  129.29
  -2  -3  -1 2630.64  137.09
  -2  -3  -1 2730.23  141.69
  -2  -3  -1 2592.94  126.49
   2   3   1 2697.93  129.89
   2   3   1 2224.08  130.19
  -3  -3  -1 1222.88   62.09
  -3  -3  -1 1200.58   75.79
  -3  -3  -1 1117.89   63.39
  -3  -3  -1 1210.88   74.49
   3   3   1 1252.07   64.49
  -4  -3  -1  114.19   23.00
  -4  -3  -1  114.29   23.60
  -4  -3  -1  128.79   11.40
  -4  -3  -1  114.49   10.90
   4   3   1  127.19   12.30
   4   3   1  119.89   17.50
  -5  -3  -1  563.64   50.29
  -5  -3  -1  553.54   49.20
  -5  -3  -1  589.74   35.30
   5   3   1  541.85   35.50
   5   3   1  510.05   29.40
   5   3   1  535.05   42.80
  -6  -3  -1  648.44   57.99
  -6  -3  -1  688.53   60.59
  -6  -3  -1  708.43   44.40
   6   3   1  614.84   36.80
   6   3   1  695.23   52.89
  -7  -3  -1   12.60    7.00
  -7  -3  -1   16.50   13.90
  -7  -3  -1    3.40   14.80
   7   3   1   19.50   11.80
  -8  -3  -1  159.98   37.70
  -8  -3  -1  153.78   13.00
  -8  -3  -1  138.49   21.10
  -8  -3  -1  152.78   13.00
   8   3   1  151.28   29.20
  -9  -3  -1   29.80   19.00
   9   3   1   49.90   21.90
 -10  -3  -1   92.89   10.90
 -10  -3  -1   86.39    9.60
 -10  -3  -1  101.59   32.50
 -10  -3  -1   52.49   20.90
 -11  -3  -1   87.09   10.60
 -11  -3  -1  108.79    8.40
 -11  -3  -1   91.99    7.20
 -12  -3  -1    6.90    5.60
 -12  -3  -1   13.10    3.00
 -12  -3  -1   10.20    2.80
 -13  -3  -1   10.10   10.10
 -13  -3  -1   24.50    3.10
 -11   4   1   45.20    8.20
 -10   4   1    0.90    3.40
 -10   4   1    5.70    7.20
  -9   4   1   11.40    9.30
  -8   4   1   11.40    8.90
  -8   4   1   -0.40   11.20
  -8   4   1    1.30    4.70
   7  -4  -1  147.49   29.30
   7  -4  -1  148.09   28.90
  -7   4   1  126.39   23.30
  -7   4   1  137.59   16.50
  -7   4   1  121.79   11.70
   6  -4  -1  277.97   33.60
   6  -4  -1  264.77   31.30
  -6   4   1  229.68   20.10
  -6   4   1  254.87   27.70
   5  -4  -1  542.75   44.40
   5  -4  -1  541.95   45.50
  -5   4   1  508.35   39.80
   4  -4  -1  590.14   44.40
   4  -4  -1  621.54   44.00
  -4   4   1  626.94   40.00
  -4   4   1  516.25   29.80
   3  -4  -1  345.97   29.90
   3  -4  -1  375.76   31.00
  -3   4   1  362.76   21.90
  -3   4   1  381.56   26.60
   2  -4  -1  166.98   17.90
   2  -4  -1  137.59   15.40
  -2   4   1  166.28   12.10
  -2   4   1  169.88   14.00
   1  -4  -1  553.54   35.80
  -1   4   1  605.14   32.90
  -1   4   1  572.74   32.70
   0  -4  -1   56.39    8.40
   0  -4  -1   51.99    9.90
   0   4   1   56.79    8.10
   0   4   1   54.29    6.10
   0   4   1   60.99    9.00
   0   4   1   41.30    8.00
  -1  -4  -1  122.59   12.00
  -1  -4  -1  142.59   25.50
  -1  -4  -1  133.29   11.50
  -1  -4  -1  134.29    9.60
   1   4   1  138.19   12.60
   1   4   1  119.29   11.30
  -2  -4  -1  200.58   23.00
  -2  -4  -1  178.48   24.20
  -2  -4  -1  172.38   11.20
  -2  -4  -1  163.38   14.10
   2   4   1  193.88   14.80
  -3  -4  -1  585.14   48.30
  -3  -4  -1  581.74   31.20
  -3  -4  -1  529.95   44.30
   3   4   1  598.94   35.70
  -4  -4  -1 1018.80   53.49
  -4  -4  -1  962.20   70.69
  -4  -4  -1  974.80   69.89
   4   4   1  984.00   57.09
  -5  -4  -1    6.80   13.60
  -5  -4  -1    5.30    4.70
  -5  -4  -1   18.80   15.80
   5   4   1   -3.40    8.10
   5   4   1   -0.20    5.60
  -6  -4  -1 2097.59  138.49
  -6  -4  -1 2151.88  140.39
  -6  -4  -1 2274.77  118.59
   6   4   1 2247.78  130.79
  -7  -4  -1   44.60   22.10
  -7  -4  -1   12.70    7.80
  -7  -4  -1   21.40   15.30
   7   4   1   13.30   10.70
  -8  -4  -1  797.82   42.90
  -8  -4  -1  741.63   75.79
  -8  -4  -1  790.82   44.80
  -8  -4  -1  772.52   56.19
  -8  -4  -1  757.42   73.79
   8   4   1  784.02   67.09
  -9  -4  -1  201.58   16.70
  -9  -4  -1  202.58   15.10
  -9  -4  -1  196.98   26.30
   9   4   1  160.18   33.70
 -10  -4  -1  168.48   12.80
 -10  -4  -1  149.88   31.40
 -10  -4  -1  159.38   14.70
 -10  -4  -1  164.68   37.20
 -11  -4  -1   37.80    4.70
 -11  -4  -1   32.00    7.50
 -11  -4  -1   36.00    4.80
 -12  -4  -1    4.70    2.30
 -12  -4  -1    5.50    6.30
 -12  -4  -1    6.60    2.70
 -13  -4  -1   14.00    2.50
 -13  -4  -1    8.00    1.50
 -13  -4  -1   15.50   10.10
 -10   5   1   -0.80    6.80
 -10   5   1    3.10    3.10
  -9   5   1   57.89   11.70
  -8   5   1   -0.20   18.40
  -8   5   1    3.80    4.60
  -8   5   1   12.60    9.50
   7  -5  -1   90.29   25.10
  -7   5   1  127.69   11.80
  -7   5   1  153.68   28.60
  -7   5   1  132.39   17.30
   6  -5  -1   19.30   11.60
   6  -5  -1   33.80   15.00
  -6   5   1   13.20    7.90
  -6   5   1    4.40    4.40
   5  -5  -1  310.37   35.00
   5  -5  -1  336.77   33.50
  -5   5   1  293.27   29.00
  -5   5   1  277.77   21.80
   4  -5  -1   26.50   11.40
   4  -5  -1   44.00   12.20
  -4   5   1   27.30    4.30
  -4   5   1   38.20   10.40
   3  -5  -1   89.89   14.20
  -3   5   1  101.19   13.10
  -3   5   1   96.39    9.50
   2  -5  -1   21.20    7.60
  -2   5   1   25.20    5.70
  -2   5   1   21.40    6.50
   1  -5  -1  605.64   39.10
  -1   5   1  619.94   35.60
  -1   5   1  599.54   35.90
   0  -5  -1  149.79   14.10
   0   5   1  160.58   13.60
   0   5   1  106.89   13.80
   0   5   1  145.59   11.20
  -1  -5  -1  604.04   37.10
  -1  -5  -1  614.64   34.10
  -1  -5  -1  599.24   51.59
   1   5   1  538.45   36.30
   1   5   1  642.54   36.70
  -2  -5  -1   55.29   16.60
  -2  -5  -1   71.59    6.20
  -2  -5  -1   80.99   22.10
   2   5   1   78.59   10.60
   2   5   1   61.19   10.30
  -3  -5  -1  956.30   70.59
  -3  -5  -1 1008.30   66.99
  -3  -5  -1  947.61   49.00
   3   5   1  987.90   56.39
  -4  -5  -1 2001.80  118.09
  -4  -5  -1 1877.81   96.39
  -4  -5  -1 1821.62  117.29
   4   5   1 1882.31  102.99
  -5  -5  -1    4.40    3.60
  -5  -5  -1  -22.90   10.40
  -5  -5  -1    3.60   11.00
   5   5   1    6.00    6.90
   5   5   1    6.10    7.90
  -6  -5  -1  208.88   18.10
  -6  -5  -1  164.48   35.40
  -6  -5  -1  172.58   34.00
   6   5   1  180.08   25.60
  -7  -5  -1    8.30    6.10
  -7  -5  -1   -8.20   13.40
  -7  -5  -1    2.30    4.30
  -7  -5  -1   16.60   13.90
   7   5   1   18.20   12.50
  -8  -5  -1 1055.89   58.19
  -8  -5  -1  912.81   85.29
  -8  -5  -1 1050.49   55.09
  -8  -5  -1  997.40   92.19
  -8  -5  -1 1097.19   69.59
   8   5   1 1120.89   83.29
  -9  -5  -1    4.50    7.70
  -9  -5  -1    5.00   20.80
  -9  -5  -1    3.60    4.20
  -9  -5  -1   -4.90   11.00
   9   5   1    5.70   14.10
 -10  -5  -1  142.89   37.20
 -10  -5  -1  127.79   13.10
 -10  -5  -1  127.29   10.50
 -10  -5  -1   83.59   27.40
 -11  -5  -1   16.80    3.80
 -11  -5  -1   22.40    7.50
 -11  -5  -1   23.20    4.00
 -12  -5  -1   91.69    6.50
 -12  -5  -1   54.39   11.90
 -12  -5  -1   65.59    5.90
 -13  -5  -1    4.70    1.80
 -13  -5  -1    6.70   14.90
 -13  -5  -1    2.20    1.60
 -10   6   1   32.70    7.40
 -10   6   1   15.50    4.30
  -9   6   1   91.49   13.30
  -8   6   1   78.29    9.90
  -8   6   1   88.69   14.70
  -7   6   1   46.40   17.80
  -7   6   1   68.09   13.40
   6  -6  -1   43.60   16.00
  -6   6   1   24.40   14.10
  -6   6   1   24.80    6.20
   5  -6  -1  575.74   49.00
  -5   6   1  535.95   35.10
  -5   6   1  545.15   44.30
  -4   6   1  269.97   19.20
   3  -6  -1  384.96   32.90
  -3   6   1  357.86   24.60
  -3   6   1  364.86   29.10
  -2   6   1  641.44   39.40
  -2   6   1  572.74   36.60
   1  -6  -1 1854.01  102.79
  -1   6   1 1821.52   98.39
  -1   6   1 1936.71   99.29
   0  -6  -1   28.20    7.70
   0   6   1   24.40    5.80
   0   6   1   26.50    7.00
  -1  -6  -1 1825.22  117.59
  -1  -6  -1 1799.12   98.69
   1   6   1 1835.72   97.59
  -2  -6  -1  418.86   30.40
  -2  -6  -1  407.66   45.00
  -2  -6  -1  415.76   24.60
   2   6   1  415.96   29.60
  -3  -6  -1 2128.69  126.79
  -3  -6  -1 2122.69  132.99
   3   6   1 2138.79  114.69
  -4  -6  -1   -1.00   10.50
  -4  -6  -1  -16.30    9.60
   4   6   1    0.90    7.10
  -5  -6  -1   36.60   20.80
  -5  -6  -1   20.30    5.10
  -5  -6  -1   29.40   18.40
   5   6   1   30.90    9.40
  -6  -6  -1  426.56   50.69
  -6  -6  -1  396.66   28.50
  -6  -6  -1  448.56   50.59
   6   6   1  375.16   39.90
   6   6   1  429.36   35.70
  -7  -6  -1  722.33   70.49
  -7  -6  -1  630.04   44.40
  -7  -6  -1  682.03   39.00
  -7  -6  -1  642.84   65.69
  -7  -6  -1  675.73   36.10
   7   6   1  639.34   61.99
  -8  -6  -1   17.30   18.40
  -8  -6  -1   36.20    5.90
  -8  -6  -1   28.50   10.10
  -8  -6  -1   22.40   15.90
  -8  -6  -1   35.30    7.60
   8   6   1   21.90   14.80
  -9  -6  -1   -4.90   21.90
  -9  -6  -1  -13.30   15.30
  -9  -6  -1  -15.30   16.00
  -9  -6  -1    9.40    6.50
   9   6   1   21.70   20.80
 -10  -6  -1  261.07   16.30
 -10  -6  -1  244.18   49.90
 -10  -6  -1  253.87   20.50
 -11  -6  -1   40.40    4.60
 -11  -6  -1   46.30    5.00
 -11  -6  -1   48.70    5.40
 -11  -6  -1   35.30   10.40
 -12  -6  -1  104.89    8.10
 -12  -6  -1  113.59   18.80
 -12  -6  -1  139.19    8.70
 -13  -6  -1   -3.50   14.90
 -13  -6  -1   -0.70    1.50
 -13  -6  -1    0.80    1.40
 -10   7   1   23.40    5.20
  -9   7   1    8.80    8.00
  -9   7   1    0.50    3.10
  -8   7   1    0.50    8.40
  -8   7   1    9.50    5.00
  -7   7   1   69.59   36.20
  -7   7   1   34.40   11.70
  -7   7   1   30.30    6.60
   6  -7  -1  -11.80   15.90
  -6   7   1    5.80    8.90
  -6   7   1   37.10   12.80
  -6   7   1   11.80    5.40
   5  -7  -1   39.10    6.30
   5  -7  -1   34.40   16.10
  -5   7   1   45.90   10.50
  -5   7   1   42.70   14.00
   4  -7  -1   51.79   17.00
  -4   7   1   35.90   11.80
   3  -7  -1  100.09   18.50
  -3   7   1   97.79   12.40
  -3   7   1   84.79   15.40
   2  -7  -1    6.00    6.40
  -2   7   1    0.20    4.70
  -2   7   1    7.50    6.30
  -1   7   1 1202.78   68.39
   0  -7  -1  154.28   17.40
   0   7   1  163.08   16.30
   0   7   1  140.79   13.60
  -1  -7  -1  108.99   13.80
  -1  -7  -1  111.69   28.80
   1   7   1   95.99   13.30
  -2  -7  -1  321.97   43.60
  -2  -7  -1  341.17   28.00
  -2  -7  -1  347.97   22.30
   2   7   1  309.87   26.30
  -3  -7  -1  793.02   59.69
  -3  -7  -1  811.52   68.29
  -3  -7  -1  681.73   39.10
   3   7   1  762.72   49.00
  -4  -7  -1   18.80   14.50
  -4  -7  -1   -4.20   13.20
   4   7   1   17.40    8.50
  -5  -7  -1  150.88   32.40
  -5  -7  -1  132.39   32.00
   5   7   1  146.69   19.80
  -6  -7  -1  251.07   46.20
  -6  -7  -1  237.08   19.60
  -6  -7  -1  221.38   41.70
   6   7   1  278.47   29.20
   6   7   1  285.07   33.50
  -7  -7  -1  772.92   76.49
  -7  -7  -1  783.42   74.39
  -7  -7  -1  693.23   44.40
  -7  -7  -1  799.32   41.80
   7   7   1  776.92   64.09
   7   7   1  810.92   58.59
  -8  -7  -1   90.89    8.40
  -8  -7  -1   81.69   10.80
  -8  -7  -1   32.60   16.40
  -8  -7  -1   80.79   31.80
  -8  -7  -1   87.99   26.50
   8   7   1  108.59   25.70
  -9  -7  -1  137.59   14.80
  -9  -7  -1  147.69   38.60
  -9  -7  -1  126.89    9.20
  -9  -7  -1  143.19   39.80
  -9  -7  -1  147.49   11.10
 -10  -7  -1   51.79    5.20
 -10  -7  -1   53.59    6.40
 -10  -7  -1   57.29    6.40
 -10  -7  -1   45.60   11.50
 -10  -7  -1    3.60   27.30
 -11  -7  -1  248.68   14.20
 -11  -7  -1  212.58   12.90
 -11  -7  -1  202.38   21.30
 -12  -7  -1   52.79    5.40
 -12  -7  -1   25.30   21.90
 -12  -7  -1   38.70    4.00
 -13  -7  -1    1.40   19.30
 -13  -7  -1    0.10    1.10
 -13  -7  -1    2.20    1.80
 -10   8   1   -0.30    0.90
  -9   8   1    2.90    9.90
  -9   8   1   -0.90    2.40
  -8   8   1   95.79   13.70
  -7   8   1    1.40    3.70
  -7   8   1    6.60   10.10
   6  -8  -1    2.00    3.40
  -6   8   1   -3.90    8.30
  -6   8   1   11.10   13.30
   5  -8  -1   28.30    5.10
  -5   8   1   37.20   10.80
  -5   8   1   13.90    5.20
  -5   8   1   15.50   13.40
   4  -8  -1  296.27   22.10
   4  -8  -1  364.46   38.20
  -4   8   1  307.47   32.30
  -4   8   1  358.56   26.00
   3  -8  -1   14.20   10.10
  -3   8   1    9.50    4.90
  -3   8   1   12.10    8.80
  -3   8   1   13.20    7.10
   2  -8  -1    2.20    6.20
  -2   8   1    5.70    6.30
  -2   8   1   -0.20    5.20
   1  -8  -1   54.69   13.00
  -1   8   1   42.80    9.90
  -1   8   1   40.80    9.90
   0  -8  -1  238.88   23.60
   0   8   1  200.78   18.40
   0   8   1  252.27   22.10
  -1  -8  -1  355.06   49.00
   1   8   1  362.36   29.10
  -2  -8  -1  468.05   53.89
   2   8   1  484.35   36.40
  -3  -8  -1   79.59   27.60
  -3  -8  -1   51.89    7.90
  -3  -8  -1   68.79   21.40
   3   8   1   57.69   13.30
  -4  -8  -1  146.99   35.20
  -4  -8  -1  138.89   31.20
   4   8   1  161.48   20.40
  -5  -8  -1  492.25   56.09
   5   8   1  460.05   40.10
  -6  -8  -1   10.30    3.20
  -6  -8  -1   16.40   16.90
  -6  -8  -1    6.70   12.20
  -6  -8  -1   -4.10   14.90
   6   8   1    2.30    9.00
   6   8   1    2.80    7.30
  -7  -8  -1  557.44   35.30
  -7  -8  -1  545.75   29.30
  -7  -8  -1  538.75   64.19
  -7  -8  -1  475.95   59.29
   7   8   1  505.45   52.49
  -8  -8  -1   75.49   14.70
  -8  -8  -1  105.89   34.20
  -8  -8  -1   88.29   26.80
  -8  -8  -1   64.69    7.40
  -8  -8  -1   68.59    5.70
   8   8   1   70.69   21.80
  -9  -8  -1  147.49   39.30
  -9  -8  -1  161.98   11.50
  -9  -8  -1  147.09   19.90
  -9  -8  -1  176.98   45.00
  -9  -8  -1  156.68   10.40
 -10  -8  -1   20.40    4.40
 -10  -8  -1   12.50   17.70
 -10  -8  -1   15.20    3.20
 -10  -8  -1  -50.79   23.80
 -10  -8  -1   13.90    3.90
 -11  -8  -1   98.69    7.70
 -11  -8  -1  105.09   24.20
 -11  -8  -1  138.59    9.10
 -11  -8  -1  118.39    7.70
 -12  -8  -1   90.19    6.50
 -12  -8  -1   76.09   25.20
 -13  -8  -1   18.70    1.90
 -13  -8  -1    9.10   28.30
  -9   9   1   11.40    5.70
  -8   9   1   24.80    5.20
  -8   9   1   31.10    9.30
  -7   9   1   19.60   10.10
  -7   9   1   14.20    5.00
   6  -9  -1    9.80    3.50
  -6   9   1  -43.80   20.50
  -6   9   1   16.50    9.70
   5  -9  -1   13.30    4.30
  -5   9   1   12.10   16.30
  -5   9   1    6.70    4.80
  -5   9   1   16.20   10.20
   4  -9  -1  442.06   43.80
   4  -9  -1  371.76   22.10
  -4   9   1  452.45   31.10
  -4   9   1  318.67   37.70
   3  -9  -1   97.59   21.40
   3  -9  -1  108.79    8.50
  -3   9   1  120.79   21.00
  -3   9   1  112.89   12.40
   2  -9  -1   14.60    3.50
   2  -9  -1    3.20    9.30
  -2   9   1   23.40    8.90
  -2   9   1   14.00    8.00
   1  -9  -1  287.97   29.20
  -1   9   1  273.57   24.90
  -1   9   1  250.37   24.50
   0  -9  -1 1882.91  101.89
   0   9   1 1823.12   98.19
   0   9   1 1406.96   89.29
  -1  -9  -1   25.70   21.80
  -1  -9  -1   17.40    9.30
   1   9   1    6.60    7.10
  -2  -9  -1   87.79   30.70
  -2  -9  -1   82.69   16.50
   2   9   1   90.39   16.40
  -3  -9  -1  192.08   35.60
  -3  -9  -1  198.28   43.90
   3   9   1  185.58   22.80
  -4  -9  -1  233.38   44.70
  -4  -9  -1  211.78   46.70
   4   9   1  211.18   25.10
  -5  -9  -1   33.60   12.90
  -5  -9  -1   41.10    5.00
  -5  -9  -1   25.80   16.20
  -5  -9  -1   33.90   20.40
   5   9   1   30.60   12.80
  -6  -9  -1   -8.60   13.90
  -6  -9  -1   14.20    3.60
  -6  -9  -1    1.60   14.60
  -6  -9  -1    4.90   14.80
   6   9   1   10.90   13.10
   6   9   1    1.30    9.20
  -7  -9  -1   65.29    6.70
  -7  -9  -1   71.89   28.00
  -7  -9  -1   85.29   32.60
  -7  -9  -1   77.29   22.20
   7   9   1   81.99   20.90
   7   9   1   45.20   21.00
  -8  -9  -1  197.88   35.50
  -8  -9  -1  255.77   66.59
  -8  -9  -1  235.18   15.30
  -8  -9  -1  194.28   12.90
  -8  -9  -1  247.68   15.70
  -8  -9  -1  208.18   50.09
   8   9   1  279.27   40.00
  -9  -9  -1   34.10   27.00
  -9  -9  -1    4.80    3.30
  -9  -9  -1   37.20   20.70
  -9  -9  -1    4.20    2.10
  -9  -9  -1    6.40   22.50
  -9  -9  -1    2.60    3.50
 -10  -9  -1   38.50    4.10
 -10  -9  -1   41.60    5.40
 -10  -9  -1   40.20   23.90
 -10  -9  -1   71.79   37.30
 -10  -9  -1   45.40    5.50
 -11  -9  -1  384.76   20.80
 -11  -9  -1  415.76   22.40
 -12  -9  -1   18.40   47.40
 -13  -9  -1    6.80    2.20
 -13  -9  -1   -6.10   25.20
  -9  10   1    4.60    3.20
  -8  10   1   -0.80    2.20
  -8  10   1   -1.40    6.10
  -7  10   1    8.10    8.60
  -7  10   1    5.90    3.90
   6 -10  -1   87.09    7.50
  -6  10   1   86.29   14.50
  -6  10   1   90.89    9.40
   5 -10  -1   48.70    6.20
  -5  10   1   44.60   11.90
  -5  10   1   17.20   27.60
   4 -10  -1   62.39    7.00
  -4  10   1   76.19   14.20
  -4  10   1   59.29   21.20
   3 -10  -1    1.40    3.10
   3 -10  -1   -6.50   11.90
  -3  10   1   12.00   13.60
  -3  10   1   -1.60    3.80
   2 -10  -1   77.69    6.80
   2 -10  -1   80.89   20.70
  -2  10   1   54.49   15.20
  -2  10   1   79.89   10.70
  -2  10   1   66.19   15.50
   1 -10  -1    4.60    2.50
   1 -10  -1   14.50   10.50
  -1  10   1    1.40    5.20
  -1  10   1    1.10    9.40
   0 -10  -1  175.58   10.60
   0 -10  -1  125.09   43.30
   0 -10  -1  151.08   23.30
   0  10   1  175.38   20.90
   0  10   1  157.08   13.30
  -1 -10  -1   83.59    6.60
  -1 -10  -1   77.39   17.60
  -1 -10  -1   83.29   32.10
   1  10   1  103.09   18.50
  -2 -10  -1  259.87   29.10
  -2 -10  -1  264.97   53.09
  -2 -10  -1  291.27   21.90
  -2 -10  -1  251.67   15.10
   2  10   1  264.67   28.20
  -3 -10  -1    8.90    6.50
  -3 -10  -1   29.40   17.10
  -3 -10  -1    9.10    2.40
  -3 -10  -1   24.00   22.10
   3  10   1    8.20    7.80
  -4 -10  -1  410.06   23.60
  -4 -10  -1  412.96   56.59
  -4 -10  -1  423.06   52.29
  -4 -10  -1  483.35   30.80
   4  10   1  441.86   46.50
  -5 -10  -1   39.20    4.50
  -5 -10  -1   40.70   10.00
  -5 -10  -1   41.70    5.20
  -5 -10  -1   37.20   21.40
  -5 -10  -1   59.29   24.20
   5  10   1   57.59   15.50
  -6 -10  -1  181.48   19.60
  -6 -10  -1  148.59   39.60
  -6 -10  -1  147.69   39.00
  -6 -10  -1  171.48   10.80
  -6 -10  -1  171.28   11.30
   6  10   1  173.28   32.10
   6  10   1  186.18   31.20
  -7 -10  -1   -5.00   20.00
  -7 -10  -1   30.70   17.90
  -7 -10  -1   66.09   29.70
  -7 -10  -1   40.50    5.10
  -7 -10  -1   46.60    5.80
   7  10   1   20.90   18.20
   7  10   1   10.60   18.70
  -8 -10  -1  409.26   22.90
  -8 -10  -1  323.67   61.49
  -8 -10  -1  358.86   65.69
  -8 -10  -1  414.36   22.80
  -8 -10  -1  412.16   36.00
  -9 -10  -1   50.49   24.20
  -9 -10  -1   18.10    4.20
  -9 -10  -1    2.90   18.70
  -9 -10  -1  -42.50   27.00
 -10 -10  -1   15.60    5.40
 -10 -10  -1    8.90   36.30
 -10 -10  -1    9.80    3.70
 -11 -10  -1  319.87   17.30
 -11 -10  -1  350.56   19.20
 -11 -10  -1  297.07   39.30
 -12 -10  -1   31.10   27.30
 -13 -10  -1   -3.20   13.70
 -13 -10  -1    4.90    2.10
  -8  11   1   -0.60    1.60
  -8  11   1    0.60    4.50
  -7  11   1   84.09    8.10
   6 -11  -1    3.00    3.60
  -6  11   1    0.50    3.50
  -6  11   1    9.00    8.90
   5 -11  -1   14.90    4.00
  -5  11   1    4.60    9.00
   4 -11  -1   63.89    6.90
  -4  11   1   63.99   13.60
   3 -11  -1  266.97   16.50
   2 -11  -1   37.10    5.30
   2 -11  -1   47.80   18.00
  -2  11   1   26.10   13.50
   1 -11  -1    1.10   22.40
   1 -11  -1   14.70   13.10
  -1  11   1   16.00   13.40
  -1  11   1   -1.70    5.50
   0 -11  -1   65.19   15.90
   0 -11  -1   34.20   26.90
   0 -11  -1   47.00    5.10
   0  11   1   42.90   15.20
   0  11   1   39.70    7.90
  -1 -11  -1  103.99   31.60
  -1 -11  -1   98.49    7.60
  -1 -11  -1  112.19   37.80
   1  11   1  109.09   12.10
   1  11   1   91.99   20.20
  -2 -11  -1  175.48   36.60
  -2 -11  -1  176.98   16.40
  -2 -11  -1  151.48   43.00
  -2 -11  -1  150.08   10.00
   2  11   1  151.28   25.30
   2  11   1  129.29   11.80
  -3 -11  -1   -2.70    5.50
  -3 -11  -1    2.20    2.60
  -3 -11  -1  -22.40   11.80
  -3 -11  -1    2.00   19.40
   3  11   1   -3.00    9.00
  -4 -11  -1  771.72   40.60
  -4 -11  -1  889.71   49.60
  -4 -11  -1  723.73   40.00
  -4 -11  -1  715.53   75.09
  -4 -11  -1  794.02   85.69
   4  11   1  824.62   63.19
  -5 -11  -1  190.68   12.10
  -5 -11  -1  195.18   18.20
  -5 -11  -1  187.48   11.60
  -5 -11  -1  196.18   47.40
  -5 -11  -1  168.88   42.70
   5  11   1  204.68   29.20
  -6 -11  -1   51.49    5.90
  -6 -11  -1   54.29    5.40
  -6 -11  -1   86.69   34.00
  -6 -11  -1   52.69   11.50
  -6 -11  -1   47.10   27.60
   6  11   1   66.39   17.50
  -7 -11  -1   43.30   33.00
  -7 -11  -1   94.49   15.10
  -7 -11  -1  107.19   37.80
  -7 -11  -1   99.49    8.00
  -7 -11  -1   89.89    7.50
   7  11   1  102.99   26.40
  -8 -11  -1  247.88   52.79
  -8 -11  -1  250.77   23.70
  -8 -11  -1  231.38   14.90
  -8 -11  -1  248.88   15.00
  -8 -11  -1  282.87   58.99
  -9 -11  -1   82.89    7.20
  -9 -11  -1   87.19   39.50
  -9 -11  -1   79.99   16.20
  -9 -11  -1   13.50   33.00
  -9 -11  -1   80.49    7.20
 -10 -11  -1    3.90    2.60
 -10 -11  -1    8.80    3.30
 -10 -11  -1    5.30   20.10
 -11 -11  -1   65.79    6.30
 -11 -11  -1   57.59   29.50
 -11 -11  -1   63.59    5.40
 -12 -11  -1   45.80    5.00
 -12 -11  -1   45.60   22.50
 -13 -11  -1    5.00    8.30
  -7  12   1   42.10    7.70
  -7  12   1   33.10    4.40
   6 -12  -1    5.90    2.60
  -6  12   1   14.70    8.30
  -6  12   1    4.40    3.60
   5 -12  -1   73.79    7.20
  -5  12   1   67.09   12.90
   4 -12  -1   36.80    5.40
  -4  12   1   18.40   11.60
   3 -12  -1  361.16   72.79
   3 -12  -1  395.76   22.60
   2 -12  -1   12.20   29.50
   2 -12  -1    7.10    3.40
  -2  12   1   -0.10    6.30
   1 -12  -1   18.80   22.70
   1 -12  -1   79.89   24.10
  -1  12   1    6.30    6.00
   0 -12  -1   66.39    6.60
   0 -12  -1   90.69   22.20
   0  12   1   76.69   18.30
   0  12   1   79.49   10.60
  -1 -12  -1  321.87   39.30
  -1 -12  -1  448.66   70.69
  -1 -12  -1  342.77   19.30
   1  12   1  350.66   22.50
   1  12   1  284.87   33.50
  -2 -12  -1   57.09   32.30
  -2 -12  -1   59.39    6.10
  -2 -12  -1   74.49   26.30
   2  12   1   74.29   17.40
   2  12   1   61.89    9.00
  -3 -12  -1  269.67   55.69
  -3 -12  -1  220.68   13.80
  -3 -12  -1  223.08   20.80
  -3 -12  -1  258.07   49.20
   3  12   1  223.08   30.10
   3  12   1  230.38   16.20
  -4 -12  -1  403.16   58.19
  -4 -12  -1  398.46   63.89
  -4 -12  -1  433.26   31.10
  -4 -12  -1  394.06   22.00
  -4 -12  -1  382.76   21.40
   4  12   1  390.66   24.10
   4  12   1  374.46   42.30
  -5 -12  -1  100.29    7.90
  -5 -12  -1   90.29   13.10
  -5 -12  -1  111.69   38.50
  -5 -12  -1  103.79    7.40
   5  12   1   72.39   22.10
  -6 -12  -1   28.30   24.50
  -6 -12  -1   40.10    6.00
  -6 -12  -1   29.10    9.40
  -6 -12  -1   34.30    5.00
  -6 -12  -1  -21.10   26.00
   6  12   1   60.09   22.10
  -7 -12  -1   21.40   26.00
  -7 -12  -1    3.10   27.00
  -7 -12  -1   -0.90    7.20
  -8 -12  -1  365.46   27.90
  -8 -12  -1  348.07   20.10
  -8 -12  -1  249.97   56.59
  -8 -12  -1  362.06   20.20
  -9 -12  -1    0.10    3.80
 -10 -12  -1    1.70    2.30
 -10 -12  -1    0.50    2.70
 -10 -12  -1    1.80   19.70
 -11 -12  -1   19.20    2.40
 -11 -12  -1   24.60    4.00
 -11 -12  -1    6.00   22.70
 -12 -12  -1   65.29    5.40
 -12 -12  -1   33.60   16.50
  -6  13   1    6.30    6.40
   5 -13  -1   19.50    3.90
  -5  13   1   21.50    9.10
   4 -13  -1   35.70    5.50
  -4  13   1   24.90   10.40
   3 -13  -1   94.69    8.30
  -3  13   1   94.29   15.10
   2 -13  -1    2.60    3.30
   2 -13  -1   -2.40   34.40
   1 -13  -1   39.60   37.00
   1 -13  -1   14.70    3.70
  -1  13   1   11.50    7.00
   0 -13  -1   10.30    3.70
   0 -13  -1   19.00   32.60
   0  13   1   15.60    6.80
  -1 -13  -1  273.27   52.59
  -1 -13  -1  282.67   16.80
  -1 -13  -1  333.77   70.19
   1  13   1  276.27   20.20
  -2 -13  -1  157.08   51.59
  -2 -13  -1  166.88   11.40
  -2 -13  -1  206.68   45.60
   2  13   1  177.68   30.30
  -3 -13  -1  201.78   49.40
  -3 -13  -1  163.68   10.70
  -3 -13  -1   92.39   37.20
   3  13   1  146.89   13.40
   3  13   1  121.09   26.50
  -4 -13  -1   83.19   29.60
  -4 -13  -1   49.30   32.30
  -4 -13  -1   22.20    9.00
  -4 -13  -1   29.30    4.70
   4  13   1   31.10    6.80
  -5 -13  -1  555.84   31.20
  -5 -13  -1  596.34   31.70
  -5 -13  -1  575.14   75.59
  -5 -13  -1  554.24   80.29
  -5 -13  -1  655.83   42.00
  -6 -13  -1  107.89   43.50
  -6 -13  -1  166.38   17.90
  -6 -13  -1  156.48   10.50
  -6 -13  -1  134.99   44.20
  -6 -13  -1  136.29    9.70
  -7 -13  -1  110.79    8.20
  -7 -13  -1   86.99   13.90
  -7 -13  -1  109.49    8.60
  -8 -13  -1   92.29    7.80
  -8 -13  -1  105.59    8.10
  -8 -13  -1   94.09   13.60
  -9 -13  -1   43.90    4.90
  -9 -13  -1   37.60   10.80
  -9 -13  -1   35.70    5.00
 -10 -13  -1    1.50    2.60
 -10 -13  -1   -1.40   17.70
 -10 -13  -1    0.40    2.10
 -11 -13  -1    4.00    2.80
 -11 -13  -1    6.90   16.50
 -12 -13  -1   32.30    3.80
 -12 -13  -1   22.50    9.50
  -6  14   1   53.59    5.10
   5 -14  -1   19.30    3.20
  -5  14   1   16.30    3.60
  -5  14   1   17.80    7.50
   4 -14  -1   77.59    7.10
  -4  14   1   80.19   12.40
  -3  14   1   12.80    9.40
   2 -14  -1  195.98   13.10
   1 -14  -1   19.90    4.60
  -1  14   1    8.70    7.10
   0 -14  -1  119.59   42.10
   0 -14  -1   89.59   38.60
   0 -14  -1   95.89    8.30
   0  14   1   92.99   12.60
  -1 -14  -1  340.27   72.89
  -1 -14  -1  336.37   56.89
  -1 -14  -1  311.87   18.30
   1  14   1  302.47   22.10
  -2 -14  -1    0.90    3.10
  -2 -14  -1    3.40   30.00
  -2 -14  -1  -26.00   24.10
   2  14   1   -3.00    5.00
  -3 -14  -1   34.40   30.50
  -3 -14  -1   41.40   36.70
  -3 -14  -1   88.09    7.50
   3  14   1   73.99   10.10
  -4 -14  -1  -37.70   27.90
  -4 -14  -1    2.70   24.50
  -4 -14  -1   14.50    3.80
   4  14   1   11.50    5.50
  -5 -14  -1  401.46   23.00
  -5 -14  -1  438.86   32.60
  -5 -14  -1  434.46   22.90
  -5 -14  -1  282.77   64.19
  -5 -14  -1  327.57   75.59
   5  14   1  377.86   25.20
  -6 -14  -1   14.90    3.90
  -6 -14  -1   17.30    9.40
  -6 -14  -1  -28.80   28.90
  -6 -14  -1   44.30   38.90
  -6 -14  -1   16.10    3.10
  -7 -14  -1   11.90    3.70
  -7 -14  -1   15.20    8.20
  -7 -14  -1   11.10    3.50
  -8 -14  -1    0.40    6.60
  -8 -14  -1   -0.40    2.30
  -8 -14  -1    0.60    2.80
  -9 -14  -1   58.39    5.70
  -9 -14  -1   59.99    5.40
  -9 -14  -1   47.00   12.00
 -10 -14  -1   10.50    3.10
 -10 -14  -1    0.20   13.10
 -10 -14  -1    8.50    2.40
 -11 -14  -1   29.80   10.20
 -11 -14  -1   51.69    4.70
  -5  15   1    9.80    5.10
  -4  15   1  250.77   19.10
   3 -15  -1   10.00    3.40
  -3  15   1    6.60    8.50
   2 -15  -1  239.18   14.40
  -2  15   1  218.48   20.50
   1 -15  -1   16.30    4.10
   0 -15  -1  285.37   16.70
   0  15   1  252.17   20.40
  -1 -15  -1   17.70    6.20
   1  15   1   14.90    7.30
  -2 -15  -1   94.49    8.10
   2  15   1   86.19   14.50
  -3 -15  -1    0.70    3.10
   3  15   1   -7.40    5.20
  -4 -15  -1   37.40    5.20
   4  15   1   36.60   11.90
  -5 -15  -1   13.50    3.80
   5  15   1   10.40    5.40
  -6 -15  -1  384.16   20.10
  -6 -15  -1  318.77   18.90
  -6 -15  -1  353.66   28.70
  -7 -15  -1   30.50    9.90
  -7 -15  -1   28.00    3.90
  -7 -15  -1   32.20    4.60
  -8 -15  -1   10.80    3.00
  -8 -15  -1    4.80    7.00
  -8 -15  -1   10.50    2.80
  -9 -15  -1   62.79    5.00
  -9 -15  -1   48.20   10.40
  -9 -15  -1   54.59    4.20
  -9 -15  -1   47.90    5.30
 -10 -15  -1   37.90    4.10
 -10 -15  -1   31.80    9.60
 -10 -15  -1   36.10    3.00
 -11 -15  -1    9.80    2.30
   3 -16  -1    0.00    2.60
  -3  16   1   -1.30    6.30
   2 -16  -1  186.68   11.80
  -2  16   1  193.88   17.60
   1 -16  -1   -0.10    3.10
  -1  16   1   -0.10    7.20
   0 -16  -1  478.65   26.30
  -1 -16  -1    1.00    3.10
   1  16   1   10.10    6.80
  -2 -16  -1  152.38   10.50
   2  16   1  142.69   14.30
  -3 -16  -1    3.50    3.30
   3  16   1    3.00    5.70
  -4 -16  -1  474.45   25.60
   4  16   1  459.65   29.20
  -5 -16  -1  114.19    8.60
   5  16   1  108.09   11.90
  -6 -16  -1  134.59    9.50
  -7 -16  -1    5.20    2.90
  -8 -16  -1  148.69    8.80
  -8 -16  -1  122.29    8.20
  -9 -16  -1   63.19    5.10
  -9 -16  -1   65.99    4.30
 -10 -16  -1   42.80    3.40
   2 -17  -1   79.99    6.10
  -2  17   1   93.89   10.80
   1 -17  -1   57.49    5.60
  -1  17   1   58.89   10.00
   0 -17  -1  136.39    9.70
   0  17   1  162.28   15.80
  -1 -17  -1    8.80    3.50
  -2 -17  -1  236.18   13.70
   2  17   1  186.68   19.30
  -3 -17  -1   49.10    5.80
   3  17   1   53.79   13.10
  -4 -17  -1  102.49    7.70
   4  17   1   79.89   10.80
  -5 -17  -1  129.29    8.90
   5  17   1  116.89   12.00
  -6 -17  -1  274.87   15.70
  -7 -17  -1    4.30    2.50
  -8 -17  -1  123.39    7.70
  -9 -17  -1   81.19    4.90
  -9 -17  -1   92.19    5.20
   0 -18  -1  129.39    8.30
   0  18   1  117.99   12.60
  -1 -18  -1   92.49    6.80
   1  18   1   68.29   10.20
  -2 -18  -1   47.70    5.20
  -3 -18  -1   40.60    5.10
  -4 -18  -1  105.19    7.30
   4  18   1   76.99   10.10
  -5 -18  -1   30.90    4.00
   5  18   1   19.30    6.10
  -6 -18  -1   49.00    4.70
  -7 -18  -1   13.40    2.50
  -8 -18  -1  124.39    6.80
  -8 -18  -1   98.69    6.60
  -2 -19  -1   54.99    4.80
  -2 -19  -1   41.50    2.90
   2  19   1   33.70    6.50
  -3 -19  -1  187.78   10.30
   3  19   1  143.19   14.30
  -4 -19  -1   25.00    3.40
  -5 -19  -1   78.09    5.60
  -6 -19  -1   72.49    4.70
  -7 -18   2   11.70    2.20
   6  18  -2    9.80    4.00
   5  18  -2  107.49   10.90
  -5 -18   2  110.19    7.50
   4  18  -2   -4.00    3.80
  -4 -18   2    0.70    2.30
   3  18  -2    0.60    4.20
  -3 -18   2    1.90    2.40
  -2 -18   2   64.99    5.60
  -1 -18   2   78.39    6.10
   0  18  -2    8.90    6.70
  -9 -17   2   88.19    5.90
  -8 -17   2   40.60    4.00
   7  17  -2   18.10    4.80
  -7 -17   2   29.00    3.80
   6  17  -2   60.99    7.90
  -6 -17   2   57.09    6.30
   5  17  -2   48.40    7.60
  -5 -17   2   54.49    5.50
   4  17  -2   42.80    7.60
  -4 -17   2   36.70    5.00
   3  17  -2   54.39   11.10
  -3 -17   2   69.79    6.20
  -2 -17   2    1.80    3.30
   1  17  -2   34.20    7.10
  -1 -17   2   34.70    4.50
   0 -17   2   -1.20    2.40
  -1  17  -2   24.30    7.00
   1 -17   2   16.60    2.80
  -2  17  -2   25.80    6.20
 -10 -16   2   26.20    2.80
  -9 -16   2   39.40    2.70
  -8 -16   2  193.48   13.20
   7  16  -2    9.30    4.50
  -7 -16   2    4.10    3.10
   6  16  -2   60.29    9.50
  -6 -16   2   48.70    5.60
   5  16  -2  237.88   17.30
  -5 -16   2  252.07   14.90
   4  16  -2   61.39    9.00
  -4 -16   2   56.19    6.10
   3  16  -2   21.10    6.60
  -3 -16   2   24.10    4.20
   2  16  -2   40.30    8.00
  -2 -16   2   30.90    4.70
   1  16  -2  259.07   18.90
  -1 -16   2  257.57   15.40
   0  16  -2    4.60    5.60
   0 -16   2    1.80    3.10
   1 -16   2   30.20    4.30
  -2  16  -2    4.90    7.00
   2 -16   2    9.60    3.80
  -3  16  -2   44.20    7.50
 -10 -15   2    5.90    2.00
 -10 -15   2   15.60    2.50
  -9 -15   2   13.60    2.30
  -9 -15   2   22.50    4.30
  -8 -15   2   18.60    2.80
  -8 -15   2   29.40    4.40
   7  15  -2    4.70    5.80
  -7 -15   2    5.90    3.40
   6  15  -2  270.67   17.80
  -6 -15   2  240.58   15.30
   5  15  -2   53.79    8.00
  -5 -15   2   50.09    6.30
   4  15  -2   37.40    7.10
  -4 -15   2   37.90    5.50
   3  15  -2   15.40    6.20
  -3 -15   2   24.30    4.50
   2  15  -2   58.99    9.30
  -2 -15   2   63.89    6.60
   1  15  -2  230.88   18.10
  -1 -15   2  248.68   14.90
   0  15  -2   73.79   10.20
   0 -15   2   75.19    7.00
  -1  15  -2   11.00    6.00
   1 -15   2   13.70    3.90
   2 -15   2    3.80    3.10
  -3  15  -2  247.28   24.50
   3 -15   2  237.88   14.70
  -4  15  -2   21.40    4.30
 -11 -14   2   58.39    4.70
 -11 -14   2   66.69    4.60
 -10 -14   2    5.60    2.50
 -10 -14   2    5.70    2.30
  -9 -14   2   31.40    7.60
  -9 -14   2   37.60    4.30
  -9 -14   2   43.70    5.40
  -8 -14   2  148.49   16.10
  -8 -14   2  180.58   11.30
  -8 -14   2  150.18    9.90
   7  14  -2  195.38   13.30
  -7 -14   2  170.38   17.70
  -7 -14   2  160.58   10.70
  -7 -14   2  197.68   12.30
   6  14  -2  110.19   10.40
  -6 -14   2  120.29    9.30
   5  14  -2    5.20    4.10
  -5 -14   2   49.80   48.60
  -5 -14   2    2.00    3.50
  -5 -14   2    9.80   26.50
   4  14  -2  402.46   25.90
  -4 -14   2  456.35   24.30
   3  14  -2  201.48   15.20
  -3 -14   2  162.08   59.79
  -3 -14   2  188.28   12.60
   2  14  -2   95.59   10.80
  -2 -14   2   63.09   53.49
  -2 -14   2   98.19    8.10
   1  14  -2   61.49    9.60
  -1 -14   2  106.99   33.00
  -1 -14   2   16.10   40.40
  -1 -14   2   56.99    6.40
   0  14  -2   28.30    7.80
   0 -14   2   18.00    4.10
  -1  14  -2    0.90    5.70
   1 -14   2   -0.50    2.50
   2 -14   2   43.70    5.80
  -3  14  -2   59.99   11.70
   3 -14   2   61.49    6.20
  -4  14  -2   -0.90    6.90
  -5  14  -2   12.80    6.30
  -5  14  -2    9.10    3.30
 -12 -13   2   62.69    5.00
 -11 -13   2  178.68   10.60
 -11 -13   2  181.88   10.20
 -10 -13   2   38.70    5.00
 -10 -13   2   18.10    6.10
 -10 -13   2   31.80    4.20
  -9 -13   2   16.40    4.00
  -9 -13   2   21.50    3.60
  -9 -13   2   20.90    7.40
  -8 -13   2  314.27   18.30
  -8 -13   2  294.57   17.20
   7  13  -2  190.48   15.70
  -7 -13   2  202.58   19.20
  -7 -13   2  143.19   51.79
  -7 -13   2  189.88   11.90
  -7 -13   2  195.08   13.10
   6  13  -2    2.70    3.40
  -6 -13   2   -0.30    1.90
  -6 -13   2  -26.40   22.00
  -6 -13   2  -73.69   35.50
  -6 -13   2   -5.50    6.20
  -6 -13   2    1.10    3.40
   5  13  -2  258.07   17.10
  -5 -13   2  296.07   57.69
  -5 -13   2  262.97   16.10
  -5 -13   2  255.37   56.89
  -5 -13   2  249.08   23.20
   4  13  -2  159.78   12.60
  -4 -13   2  176.88   45.70
  -4 -13   2  123.59   42.40
  -4 -13   2  157.58   11.20
   3  13  -2   85.69    9.40
  -3 -13   2   78.59    7.30
  -3 -13   2  124.49   43.50
  -3 -13   2   50.79   30.20
   2  13  -2   30.70    6.70
  -2 -13   2   31.30    5.00
  -2 -13   2   34.80   31.90
  -2 -13   2   23.20   26.40
   1  13  -2   50.19    8.30
  -1 -13   2   47.90    5.80
  -1 -13   2   -4.70   30.60
   0  13  -2  380.56   24.40
   0 -13   2  380.76   72.39
   0 -13   2  362.26   21.00
  -1  13  -2  134.99   13.70
   1 -13   2  137.49    9.80
  -2  13  -2   18.50    7.00
   2 -13   2   25.30    7.10
   3 -13   2    3.80    2.80
  -4  13  -2   44.80   10.30
   4 -13   2   45.60    5.50
  -5  13  -2   48.10    9.70
  -6  13  -2   58.39    8.30
 -11 -12   2   68.99    5.90
 -11 -12   2   84.99    7.70
 -10 -12   2   10.30    5.90
 -10 -12   2   18.70    3.70
 -10 -12   2   17.20    3.90
  -9 -12   2   84.79    7.90
  -9 -12   2   78.29    6.80
  -9 -12   2   54.09   10.70
  -8 -12   2   37.80   33.00
   7  12  -2   55.89    7.00
  -7 -12   2   92.89   45.20
  -7 -12   2   63.79    5.90
  -7 -12   2   44.30   31.30
  -7 -12   2   62.79   12.10
  -7 -12   2   62.39    7.20
   6  12  -2    3.40    3.60
  -6 -12   2    1.80    6.30
  -6 -12   2   37.80   32.80
  -6 -12   2   -0.80    2.20
  -6 -12   2  -27.30   25.10
  -6 -12   2    3.50    3.70
   5  12  -2  258.47   42.10
   5  12  -2  289.47   17.30
  -5 -12   2  308.07   57.69
  -5 -12   2  260.07   16.50
  -5 -12   2  252.17   15.10
  -5 -12   2  303.67   23.90
  -5 -12   2  158.18   57.59
   4  12  -2   20.10    4.80
   4  12  -2   20.30   14.00
  -4 -12   2   14.60   11.10
  -4 -12   2  -33.90   19.60
  -4 -12   2    6.30   26.90
  -4 -12   2   22.10    5.10
   3  12  -2   10.10    4.10
  -3 -12   2    5.50   26.20
  -3 -12   2   12.10    3.70
   2  12  -2  162.68   29.10
   2  12  -2  173.68   13.40
  -2 -12   2  187.18   48.10
  -2 -12   2  179.48   11.90
  -2 -12   2  234.68   32.10
   1  12  -2  481.45   52.99
   1  12  -2  676.13   36.40
  -1 -12   2  713.73   86.09
  -1 -12   2  646.54   33.80
   0  12  -2   50.19    6.50
   0  12  -2   56.79   33.00
   0 -12   2  100.49   39.50
   0 -12   2  116.09   25.00
  -1  12  -2  366.86   24.40
   1 -12   2  367.16   21.00
   1 -12   2  465.95   71.09
  -2  12  -2  204.68   17.40
   2 -12   2  240.58   54.29
   2 -12   2  224.88   13.90
  -3  12  -2    6.80    4.60
   3 -12   2  -42.20   31.10
  -4  12  -2   67.39   12.50
   4 -12   2   65.29    6.20
  -5  12  -2   87.09   13.10
  -6  12  -2   71.19    8.40
  -6  12  -2   73.59   10.50
  -7  12  -2   -1.20    2.20
  -7  12  -2    3.10    4.40
 -12 -11   2   16.00    2.40
 -12 -11   2   16.30    2.90
 -11 -11   2  288.77   15.20
 -11 -11   2  244.18   15.30
 -10 -11   2  128.69    9.60
 -10 -11   2  116.59    8.80
  -9 -11   2  198.38   13.80
  -9 -11   2  180.58   12.90
  -8 -11   2    2.30    4.10
  -8 -11   2  -33.40   32.30
  -8 -11   2    2.00    3.10
  -8 -11   2   28.70   31.00
  -8 -11   2    2.30    6.00
  -7 -11   2  318.67   18.30
  -7 -11   2  212.28   51.69
  -7 -11   2  226.78   56.19
  -7 -11   2  301.07   17.00
  -7 -11   2  252.37   22.80
   6  11  -2  128.09   39.90
   6  11  -2  130.39    9.80
  -6 -11   2  122.29   14.30
  -6 -11   2  126.99    9.00
  -6 -11   2   84.09   35.20
  -6 -11   2  130.79   11.40
  -6 -11   2   82.59   34.80
   5  11  -2  256.87   37.10
   5  11  -2  212.98   38.10
   5  11  -2  297.97   17.30
  -5 -11   2  263.57   53.79
  -5 -11   2  348.47   50.79
  -5 -11   2  270.27   22.70
  -5 -11   2  279.87   15.90
  -5 -11   2  288.27   17.20
   4  11  -2   19.10    4.30
   4  11  -2   14.00   15.20
  -4 -11   2    8.70    7.20
  -4 -11   2   16.00   18.30
  -4 -11   2   14.60    3.70
  -4 -11   2    5.70   23.90
   3  11  -2  356.86   21.20
   3  11  -2  319.67   40.00
  -3 -11   2  381.36   27.90
  -3 -11   2  365.66   20.80
  -3 -11   2  400.76   51.19
  -3 -11   2  361.56   52.49
   2  11  -2   99.09    8.80
   2  11  -2   81.49   22.40
  -2 -11   2  100.69    7.90
  -2 -11   2  137.59   37.20
  -2 -11   2   92.99   23.00
   1  11  -2  139.59   26.30
   1  11  -2  180.38   13.30
  -1 -11   2  206.18   29.10
  -1 -11   2  187.18   11.60
  -1 -11   2  138.59   44.10
   0  11  -2   12.60    4.80
   0  11  -2    6.10    3.50
   0  11  -2    3.00   13.20
   0 -11   2    6.40    2.80
   0 -11   2    8.60   20.20
   0 -11   2    8.90   12.20
  -1  11  -2  440.66   26.90
   1 -11   2  431.76   24.00
   1 -11   2  428.96   45.70
   1 -11   2  481.05   69.19
  -2  11  -2  140.99   13.60
   2 -11   2  136.69    9.90
   2 -11   2  155.88   31.80
  -3  11  -2   21.20    6.10
  -3  11  -2   38.40    8.20
   3 -11   2   32.00    4.90
  -4  11  -2   44.90    7.70
  -5  11  -2   23.50    9.70
  -5  11  -2   10.00    4.90
  -6  11  -2   63.19   11.00
  -6  11  -2   54.29    7.50
  -7  11  -2   25.50    7.10
  -7  11  -2   24.70    5.90
  -8  11  -2   10.40    2.90
 -13 -10   2    4.00    1.70
 -12 -10   2   40.20    3.60
 -12 -10   2   41.70    4.50
 -11 -10   2  308.07   17.60
 -11 -10   2  305.37   17.50
 -10 -10   2  127.09    9.50
 -10 -10   2  113.69   12.90
 -10 -10   2  130.59   10.30
  -9 -10   2   30.80    5.70
  -9 -10   2   22.00   37.60
  -9 -10   2   25.60    8.00
  -8 -10   2  -29.60   25.20
  -8 -10   2   10.80   29.50
  -8 -10   2   19.90    7.40
  -8 -10   2   20.80    5.40
   7  10  -2  422.16   50.39
  -7 -10   2  300.47   61.29
  -7 -10   2  405.36   22.70
  -7 -10   2  361.96   27.20
  -7 -10   2  319.27   61.19
   6  10  -2  474.55   53.19
   6  10  -2  528.35   28.80
  -6 -10   2  548.95   29.50
  -6 -10   2  533.95   34.90
  -6 -10   2  510.05   66.39
  -6 -10   2  508.75   61.99
   5  10  -2  264.27   37.40
   5  10  -2  302.77   37.40
   5  10  -2  301.27   17.50
  -5 -10   2  297.37   22.90
  -5 -10   2  204.58   45.80
  -5 -10   2  293.27   47.00
  -5 -10   2  307.87   18.00
   4  10  -2    3.60    2.60
   4  10  -2   -2.70   10.30
  -4 -10   2   19.00   19.40
  -4 -10   2  -12.70   11.00
  -4 -10   2    6.30    6.00
  -4 -10   2    5.90    3.20
   3  10  -2  825.42   44.00
   3  10  -2  781.12   64.59
  -3 -10   2  876.01   43.90
  -3 -10   2  837.32   82.09
  -3 -10   2  898.21   78.19
  -3 -10   2  845.52   50.39
   2  10  -2  656.13   34.50
  -2 -10   2  640.94   33.90
  -2 -10   2  611.24   70.59
   1  10  -2  595.64   52.39
   1  10  -2  632.84   33.70
  -1 -10   2  614.64   32.50
  -1 -10   2  617.64   71.19
   0  10  -2   64.49   16.60
   0  10  -2   76.09    7.80
   0 -10   2   60.99   18.70
   0 -10   2   80.29   31.50
   0 -10   2   73.69    6.20
  -1  10  -2  336.27   33.40
  -1  10  -2  290.07   18.30
  -1  10  -2  208.08   37.40
  -2  10  -2  247.38   16.80
  -2  10  -2  188.88   29.90
   2 -10   2  214.98   29.70
   2 -10   2  224.98   13.80
  -3  10  -2  378.46   24.00
  -3  10  -2  330.57   41.80
   3 -10   2  351.76   20.70
   3 -10   2  408.46   42.20
  -4  10  -2  192.68   34.40
  -4  10  -2  139.89   13.00
  -5  10  -2  197.28   19.90
  -5  10  -2  181.98   39.80
  -6  10  -2    0.60    3.90
  -6  10  -2   14.90    8.50
  -6  10  -2    2.50    4.30
  -7  10  -2   13.70    4.90
  -7  10  -2   21.50    7.90
  -8  10  -2    8.60    3.70
  -8  10  -2   18.80    5.60
 -13  -9   2    2.10    1.70
 -12  -9   2   83.79    6.20
 -12  -9   2  101.99    7.50
 -11  -9   2    3.40    4.90
 -11  -9   2    2.20    3.50
 -11  -9   2    0.20    3.00
  -9  -9   2   34.40    6.30
  -9  -9   2   89.89   31.50
  -9  -9   2   11.50   32.30
  -9  -9   2   28.90    7.90
  -8  -9   2  242.38   20.00
  -8  -9   2  244.08   16.60
  -8  -9   2  231.28   53.19
   7   9  -2    7.70   17.60
  -7  -9   2    9.30    6.30
  -7  -9   2   16.20   19.90
  -7  -9   2    5.30    4.20
  -7  -9   2    5.20   19.80
   6   9  -2  127.79   27.10
  -6  -9   2  155.18   14.70
  -6  -9   2  141.29   11.10
  -6  -9   2  174.48   39.70
  -6  -9   2  169.98   37.50
   5   9  -2  918.91   70.19
   5   9  -2  905.31   69.39
  -5  -9   2  906.71   52.19
  -5  -9   2  915.31   50.19
  -5  -9   2  783.02  107.29
  -5  -9   2  884.11   80.59
   4   9  -2   21.90   13.00
  -4  -9   2   25.60   18.50
  -4  -9   2   13.00   16.00
  -4  -9   2   26.40    4.50
  -4  -9   2   18.60    5.90
   3   9  -2  705.13   56.09
  -3  -9   2  762.92   71.19
  -3  -9   2  664.53   63.99
   2   9  -2   90.79   19.20
  -2  -9   2  125.39   33.00
  -2  -9   2   90.29   20.00
   1   9  -2  785.82   59.79
  -1  -9   2  896.91   62.99
  -1  -9   2  862.71   80.79
   0   9  -2   -1.50    8.40
   0   9  -2    8.40    7.70
   0  -9   2    9.90    8.50
  -1   9  -2  851.51   43.40
  -1   9  -2  702.43   54.59
  -1   9  -2  835.82   57.99
   1  -9   2  818.52   60.19
  -2   9  -2  202.78   13.90
  -2   9  -2  145.69   12.60
  -2   9  -2  153.68   28.40
   2  -9   2  182.98   26.50
  -3   9  -2  528.35   30.40
  -3   9  -2  487.15   45.60
   3  -9   2  478.05   28.50
   3  -9   2  540.95   48.00
  -4   9  -2   22.90    6.30
  -4   9  -2   30.30   17.60
   4  -9   2   29.00   15.80
  -5   9  -2  259.87   19.50
  -5   9  -2  408.66   45.40
  -6   9  -2   31.20    9.80
  -6   9  -2   26.50    6.40
  -7   9  -2   62.49    8.30
  -7   9  -2   87.39   12.60
  -8   9  -2    0.10    3.40
  -8   9  -2    9.20    6.40
  -9   9  -2   68.59    6.80
 -13  -8   2   26.50    3.20
 -12  -8   2   53.49    5.50
 -12  -8   2   52.79    5.30
 -11  -8   2    0.70    3.40
 -11  -8   2    0.80    4.00
 -11  -8   2    0.50    1.50
 -10  -8   2  164.58   14.90
 -10  -8   2  129.29    9.30
  -9  -8   2   29.80    8.40
  -9  -8   2   20.20    5.30
  -9  -8   2   35.00    6.80
  -9  -8   2    4.90   26.90
   8   8  -2   56.09   23.40
  -8  -8   2   53.69   10.80
  -8  -8   2   81.49   22.30
   7   8  -2  227.38   38.80
  -7  -8   2  259.97   39.20
  -7  -8   2  215.28   18.40
  -7  -8   2  226.18   15.60
  -7  -8   2  201.38   44.50
  -6  -8   2  988.00   51.19
  -6  -8   2  966.60   55.09
  -6  -8   2  941.31   85.99
   5   8  -2   83.19   20.60
   5   8  -2  110.29   22.40
  -5  -8   2   89.99   27.10
  -5  -8   2   87.19    9.20
  -5  -8   2  115.39   30.30
   4   8  -2   11.00   10.30
  -4  -8   2   21.50   17.70
  -4  -8   2   20.10    5.30
  -4  -8   2   28.10   17.00
  -4  -8   2   13.00    4.40
   3   8  -2  732.43   53.59
  -3  -8   2  658.83   64.19
   2   8  -2  619.74   48.40
  -2  -8   2  632.44   49.10
  -2  -8   2  703.53   64.99
   1   8  -2   21.90    9.80
  -1  -8   2   -5.50   16.70
  -1  -8   2   16.20    9.20
   0   8  -2   47.90   12.70
   0   8  -2   47.30   12.00
   0  -8   2   49.00   13.40
  -1   8  -2  175.58   21.20
  -1   8  -2  175.78   20.90
   1  -8   2  188.08   23.80
  -2   8  -2  283.37   18.00
  -2   8  -2  277.87   29.70
   2  -8   2  288.87   30.40
  -3   8  -2  263.57   30.10
  -3   8  -2  189.38   15.70
  -3   8  -2  257.47   16.70
   3  -8   2  287.97   31.70
  -4   8  -2   15.10   15.20
  -4   8  -2   24.30    6.30
  -4   8  -2   29.70    6.90
   4  -8   2   40.80   16.70
  -5   8  -2  279.97   37.70
  -5   8  -2  314.37   24.20
   5  -8   2  304.47   38.90
  -6   8  -2   17.10    9.00
  -6   8  -2    8.10    4.80
  -6   8  -2   14.50   19.20
  -7   8  -2  230.48   22.00
  -8   8  -2    3.70    4.30
  -8   8  -2    3.10    6.80
  -9   8  -2  120.59    9.60
  -9   8  -2   97.39    9.50
 -10   8  -2   -0.40    1.70
 -13  -7   2   13.10    2.30
 -12  -7   2    8.80   10.80
 -12  -7   2   28.70    2.90
 -11  -7   2    0.20    3.90
 -11  -7   2    0.60    1.60
 -11  -7   2    0.10    4.70
 -10  -7   2   38.20    7.00
 -10  -7   2   32.20    7.90
 -10  -7   2    1.80   31.40
  -9  -7   2  182.98   14.20
  -9  -7   2  101.49   34.80
  -9  -7   2  154.98   15.50
   8   7  -2  621.54   63.59
  -8  -7   2  715.33   37.40
  -8  -7   2  620.64   39.60
  -8  -7   2  653.13   73.49
  -8  -7   2  610.04   64.99
   7   7  -2    0.00   11.70
  -7  -7   2    1.70    3.90
  -7  -7   2   -0.50    9.90
  -7  -7   2  -12.30   12.70
  -7  -7   2   -7.50    5.30
  -7  -7   2  -23.80   14.10
   6   7  -2  259.27   32.10
  -6  -7   2  245.88   36.20
  -6  -7   2  229.88   42.60
  -6  -7   2  219.38   15.30
  -6  -7   2  215.48   17.80
   5   7  -2  939.11   67.09
   5   7  -2  951.80   68.09
  -5  -7   2  927.11   77.79
  -5  -7   2  943.61   76.39
   4   7  -2  637.24   49.00
  -4  -7   2  604.34   56.89
  -4  -7   2  614.84   35.20
  -4  -7   2  625.14   57.59
   3   7  -2   27.30   11.20
  -3  -7   2   11.80   14.80
  -3  -7   2   10.70   11.80
   2   7  -2 1026.20   67.09
  -2  -7   2 1097.39   82.19
  -2  -7   2 1046.70   67.69
   1   7  -2   29.70   10.30
  -1  -7   2   25.20   17.90
  -1  -7   2   27.40   10.20
   0   7  -2   28.80    9.60
   0  -7   2   17.10    8.60
  -1   7  -2  156.68   18.10
  -1   7  -2  144.29   19.50
   1  -7   2  179.08   20.60
  -2   7  -2 1593.84   94.99
  -2   7  -2 1595.54   90.49
   2  -7   2 1580.74   96.19
  -3   7  -2    7.90    8.30
  -3   7  -2   -2.00    3.40
  -3   7  -2    1.70    4.30
  -4   7  -2   12.50    5.60
  -4   7  -2   14.00    5.30
  -4   7  -2   28.90   12.00
   4  -7   2   17.30   11.70
  -5   7  -2   80.89   21.30
  -5   7  -2   67.99    9.90
  -5   7  -2  112.49   14.10
   5  -7   2  119.39   24.80
  -6   7  -2  351.96   24.20
  -6   7  -2  495.45   48.90
  -7   7  -2   46.10   11.10
  -7   7  -2   22.90    6.20
  -7   7  -2   33.50    7.30
  -7   7  -2   -1.80   26.10
  -8   7  -2   16.60    5.80
  -8   7  -2    6.90    4.80
  -8   7  -2   19.10    8.70
  -9   7  -2   83.39    9.10
 -10   7  -2    8.10    1.40
 -13  -6   2   11.10    1.50
 -12  -6   2   -0.30    1.50
 -12  -6   2    0.60    2.60
 -12  -6   2   -0.10    4.20
 -12  -6   2    6.50   11.10
 -11  -6   2   12.60    5.20
 -11  -6   2   11.90    5.50
 -10  -6   2  128.99   53.69
  -9  -6   2  156.38   14.60
  -9  -6   2  152.18   13.90
  -9  -6   2  178.58   43.20
   8   6  -2  217.28   37.20
  -8  -6   2  185.08   42.80
  -8  -6   2  181.68   22.00
  -8  -6   2  211.28   15.60
  -8  -6   2  173.68   15.50
  -8  -6   2  181.78   36.40
   7   6  -2   -2.50   10.70
  -7  -6   2   14.80    5.60
  -7  -6   2    1.10   15.60
  -7  -6   2    5.30   13.70
  -7  -6   2   11.40    5.60
  -7  -6   2    3.50    4.60
   6   6  -2    1.30    9.40
  -6  -6   2   10.20   15.70
  -6  -6   2   20.30    5.40
   5   6  -2  147.79   22.70
  -5  -6   2  203.08   30.20
  -5  -6   2  134.19   12.20
  -5  -6   2  192.48   34.70
  -5  -6   2  181.88   13.90
   4   6  -2  593.04   45.40
   4   6  -2  646.94   46.30
  -4  -6   2  621.04   52.99
  -4  -6   2  576.44   33.70
  -4  -6   2  601.74   53.59
   3   6  -2    6.70    7.20
  -3  -6   2   14.30    4.00
  -3  -6   2    1.60   11.70
  -3  -6   2    6.60   12.80
   2   6  -2  670.03   46.90
  -2  -6   2  725.93   48.00
  -2  -6   2  674.13   58.39
   1   6  -2    7.70    7.10
  -1  -6   2    9.80   13.90
  -1  -6   2    4.20    5.40
   0   6  -2  669.13   43.60
   0   6  -2  589.84   42.20
   0  -6   2  704.73   45.80
  -1   6  -2   -2.00    4.50
  -1   6  -2    9.20    6.90
   1  -6   2    2.60    5.10
  -2   6  -2 1104.49   67.49
  -2   6  -2 1029.50   62.09
   2  -6   2 1071.09   68.79
  -3   6  -2   59.39   14.70
   3  -6   2   59.69   14.90
  -4   6  -2  291.67   19.90
  -4   6  -2  319.67   32.90
  -4   6  -2  310.97   20.00
   4  -6   2  384.06   36.40
  -5   6  -2   52.49    9.90
  -5   6  -2   56.09   16.90
   5  -6   2   50.09   16.40
  -6   6  -2  235.68   33.20
  -6   6  -2  199.98   16.70
   6  -6   2  293.57   42.00
  -7   6  -2  115.29   25.30
  -7   6  -2   88.79   13.90
  -8   6  -2   90.69   11.00
  -8   6  -2  120.19   14.90
  -9   6  -2    6.10    6.30
  -9   6  -2    0.50    3.80
 -10   6  -2   37.10    6.00
 -11   6  -2    6.50    2.40
 -11   6  -2   12.50    1.80
 -13  -5   2   10.40    2.10
 -12  -5   2    6.20   11.20
 -12  -5   2   14.60    4.70
 -12  -5   2   13.90    2.80
 -12  -5   2   17.90    3.40
 -11  -5   2   13.40    5.50
 -11  -5   2   18.80    5.90
 -10  -5   2    9.70    5.90
 -10  -5   2    0.70    4.80
  -9  -5   2   40.30   17.00
  -9  -5   2   39.80    8.50
  -9  -5   2   47.70   26.30
   8   5  -2    0.20   12.10
  -8  -5   2    2.60    6.60
  -8  -5   2    3.40   17.00
  -8  -5   2   12.90    5.40
  -8  -5   2    6.70    5.60
   7   5  -2   15.40   10.50
  -7  -5   2  -22.60   12.90
  -7  -5   2    3.10    5.30
   6   5  -2  161.38   23.70
  -6  -5   2  197.08   29.40
  -6  -5   2  173.18   33.80
  -6  -5   2  151.18   15.40
   5   5  -2  443.46   38.70
  -5  -5   2  391.86   44.40
  -5  -5   2  408.86   24.30
  -5  -5   2  446.56   27.70
  -5  -5   2  423.76   42.50
   4   5  -2   42.80   12.60
   4   5  -2   65.69   14.40
  -4  -5   2   55.89    6.40
  -4  -5   2   63.49   19.70
  -4  -5   2   55.99   17.20
   3   5  -2  357.66   29.00
  -3  -5   2  346.57   34.80
  -3  -5   2  321.67   32.90
  -3  -5   2  325.97   21.20
   2   5  -2  330.67   27.40
  -2  -5   2  340.37   34.20
  -2  -5   2  341.27   27.50
   1   5  -2  976.90   56.69
  -1  -5   2  895.21   65.59
  -1  -5   2  938.01   57.09
   0   5  -2  772.02   43.80
   0   5  -2  616.64   40.70
   0   5  -2  639.14   42.90
   0  -5   2  721.43   45.10
  -1   5  -2   40.30    8.80
  -1   5  -2   45.10   10.60
  -1   5  -2   39.10   10.30
   1  -5   2   50.89   11.40
  -2   5  -2  186.98   20.50
  -2   5  -2  162.78   16.10
   2  -5   2  198.48   21.20
   2  -5   2  191.28   14.40
  -3   5  -2   34.10   11.30
   3  -5   2   22.80    9.00
  -4   5  -2  455.05   39.50
   4  -5   2  478.05   40.10
  -5   5  -2  125.99   12.60
  -5   5  -2   94.99   11.10
  -5   5  -2  127.69   23.00
   5  -5   2  134.89   24.30
  -6   5  -2  254.87   20.50
  -6   5  -2  371.06   23.80
  -6   5  -2  337.57   37.70
   6  -5   2  383.76   39.80
  -7   5  -2    1.90   14.30
  -7   5  -2    4.50    5.90
  -7   5  -2   11.40    5.40
  -7   5  -2   27.00    8.70
   7  -5   2    9.20   16.90
  -8   5  -2  237.78   20.30
  -8   5  -2  221.38   18.30
  -9   5  -2   16.40    7.70
  -9   5  -2   14.90    5.90
 -10   5  -2  135.69   12.40
 -10   5  -2  165.88   10.40
 -11   5  -2   16.00    2.20
 -13  -4   2    0.40    1.30
 -13  -4   2    3.90    1.50
 -12  -4   2   -0.40    8.90
 -12  -4   2   13.40    3.10
 -12  -4   2   11.20    4.90
 -11  -4   2  124.79   11.80
 -10  -4   2    7.90    6.10
 -10  -4   2    1.10    3.90
 -10  -4   2    2.10   27.40
  -9  -4   2  110.89   12.90
  -9  -4   2   77.39   16.10
  -9  -4   2  110.89   21.40
  -9  -4   2   88.39   33.50
   8   4  -2   12.10   13.60
   8   4  -2  -18.10   16.00
  -8  -4   2   10.60    6.10
  -8  -4   2    8.80   16.80
  -8  -4   2   12.50    5.00
  -8  -4   2    3.80    7.40
  -7  -4   2   15.20   17.90
  -7  -4   2   26.00    6.80
  -7  -4   2   27.40   15.70
   6   4  -2    1.40    7.50
  -6  -4   2    5.80   11.40
  -6  -4   2   -0.20    4.00
  -6  -4   2  -17.60   10.70
   5   4  -2  442.46   39.60
  -5  -4   2  470.95   27.70
  -5  -4   2  492.75   30.60
  -5  -4   2  460.85   43.60
  -5  -4   2  522.15   48.30
   4   4  -2  131.09   18.20
  -4  -4   2  132.89   10.30
  -4  -4   2  129.39   24.00
  -4  -4   2  111.59   24.00
   3   4  -2    7.50    6.70
   3   4  -2    5.90    6.50
  -3  -4   2   13.10   10.20
  -3  -4   2    7.90   11.20
  -3  -4   2    3.50    2.50
   2   4  -2  136.99   14.70
  -2  -4   2  116.09   20.10
  -2  -4   2  132.49   15.20
   1   4  -2    9.90    7.70
  -1  -4   2   19.40    7.70
  -1  -4   2   17.80   12.60
   0   4  -2  273.67   21.20
   0   4  -2  268.17   19.30
   0   4  -2  247.88   21.60
   0  -4   2  301.37   19.90
   0  -4   2  289.87   22.40
  -1   4  -2  289.17   21.00
  -1   4  -2  268.07   20.50
  -1   4  -2  289.47   23.30
   1  -4   2  292.57   19.20
   1  -4   2  294.07   23.90
  -2   4  -2    2.30    6.50
  -2   4  -2   15.50    7.40
   2  -4   2   10.60    3.10
   2  -4   2   12.30    7.00
  -3   4  -2  102.19   14.60
  -3   4  -2   81.29   13.20
   3  -4   2   96.89   13.50
   3  -4   2  123.39   16.40
  -4   4  -2   82.49   16.40
   4  -4   2  123.59   15.70
   4  -4   2   94.19   17.90
  -5   4  -2   11.60    7.90
   5  -4   2   13.90    8.50
   5  -4   2   -4.50    7.10
  -6   4  -2  460.25   44.10
  -6   4  -2  481.85   30.30
   6  -4   2  505.75   47.10
  -7   4  -2  204.08   38.20
  -7   4  -2  254.87   20.30
  -7   4  -2  238.88   18.00
   7  -4   2  297.17   36.50
  -8   4  -2   -0.30    4.90
  -8   4  -2    1.50    5.20
  -8   4  -2    1.80   12.30
  -8   4  -2    2.40    7.40
  -9   4  -2  113.19   19.90
  -9   4  -2   92.49   10.80
 -10   4  -2  302.77   18.50
 -11   4  -2    0.30    3.00
 -13  -3   2   -1.30    1.10
 -13  -3   2    0.50    1.20
 -12  -3   2   34.20    4.30
 -12  -3   2   21.30    8.40
 -11  -3   2    7.20    5.50
 -11  -3   2    0.10    4.10
 -10  -3   2   10.30    5.10
 -10  -3   2   15.10    7.20
  -9  -3   2   35.30    7.30
  -9  -3   2   40.60    9.20
  -9  -3   2   36.00   13.30
  -9  -3   2   17.70   33.20
   8   3  -2   27.80   13.30
  -8  -3   2    2.10    3.60
  -8  -3   2    2.00    5.80
  -8  -3   2    1.40   17.90
  -8  -3   2    8.10    7.30
   7   3  -2   10.80   12.60
  -7  -3   2   16.50    6.70
  -7  -3   2   18.40    7.70
  -7  -3   2   18.60   15.60
   6   3  -2   38.90   13.30
  -6  -3   2   40.60   17.20
  -6  -3   2   48.40    9.80
  -6  -3   2   67.79   21.70
   5   3  -2  157.58   21.90
  -5  -3   2  185.48   14.00
  -5  -3   2  165.98   29.80
  -5  -3   2  173.58   25.10
  -5  -3   2  192.88   16.30
   4   3  -2  208.88   22.40
  -4  -3   2  191.28   26.60
  -4  -3   2  211.78   25.10
  -4  -3   2  197.88   14.00
   3   3  -2   15.20    7.00
   3   3  -2   16.00    7.80
  -3  -3   2   18.10   10.60
  -3  -3   2   13.80    3.70
  -3  -3   2   13.40    9.50
   2   3  -2  132.99   15.70
   2   3  -2  114.29   12.70
  -2  -3   2  122.99   18.20
  -2  -3   2  109.19    9.50
  -2  -3   2  125.69   12.90
   1   3  -2 1794.42  104.39
   1   3  -2 2081.09  105.99
  -1  -3   2 2110.09  105.89
  -1  -3   2 2069.39  104.79
  -1  -3   2 2031.90  109.79
   0   3  -2  808.22   49.80
   0   3  -2  953.60   49.30
   0   3  -2  807.82   49.40
   0  -3   2  892.71   47.60
   0  -3   2  851.91   49.30
  -1   3  -2  304.87   20.70
  -1   3  -2  297.47   22.40
  -1   3  -2  293.67   20.20
   1  -3   2  309.37   23.70
   1  -3   2  291.77   18.60
  -2   3  -2   12.20    6.50
  -2   3  -2   10.00    7.10
  -2   3  -2    3.70    6.00
   2  -3   2    8.20    2.60
   2  -3   2    5.50    5.00
   2  -3   2    6.80    4.40
  -3   3  -2  896.31   53.19
  -3   3  -2 1032.90   60.59
   3  -3   2 1038.20   59.09
   3  -3   2 1053.69   61.39
  -4   3  -2  398.16   32.50
   4  -3   2  378.16   32.90
   4  -3   2  414.16   32.60
  -5   3  -2   25.60   10.40
   5  -3   2   34.00   10.60
   5  -3   2   14.80    9.40
  -6   3  -2    0.10    3.50
  -6   3  -2   -1.00    6.20
  -6   3  -2    4.20    8.50
  -6   3  -2    6.60    5.60
   6  -3   2   19.20   10.20
   6  -3   2   -4.30    6.40
  -7   3  -2   24.70    8.30
  -7   3  -2   57.99   17.20
  -7   3  -2   40.00    6.70
  -7   3  -2   42.20    8.60
  -7   3  -2   34.90    8.60
   7  -3   2   50.99   16.90
   7  -3   2   37.00   13.50
  -8   3  -2    0.20    5.80
  -8   3  -2   -6.40   14.30
  -8   3  -2    3.20    5.30
  -8   3  -2   -1.00    6.80
   8  -3   2    9.40   17.30
  -9   3  -2  -12.20   15.50
  -9   3  -2    2.90    4.40
  -9   3  -2    3.00    6.90
  -9   3  -2    0.90    4.10
 -10   3  -2   71.99    9.50
 -10   3  -2   74.09    9.00
 -12   3  -2   12.50    3.30
 -12   3  -2   16.60    2.20
 -13  -2   2   27.20    2.80
 -12  -2   2   16.70    4.40
 -12  -2   2   11.80    2.30
 -11  -2   2   33.30    7.20
 -11  -2   2   27.30    6.50
 -10  -2   2   29.10   15.90
 -10  -2   2  -38.30   26.80
  -9  -2   2  142.89   20.40
  -9  -2   2  209.08   28.40
  -9  -2   2  211.28   17.90
  -9  -2   2  198.68   45.40
   8   2  -2  150.78   27.80
  -8  -2   2  136.29   14.30
  -8  -2   2   80.89   27.10
  -8  -2   2  122.69   19.10
  -8  -2   2  115.49   11.10
  -7  -2   2    9.80    6.40
  -7  -2   2    5.60   14.30
  -7  -2   2   16.20    7.30
   6   2  -2   14.10    9.50
  -6  -2   2   19.30   15.40
  -6  -2   2    5.80    5.30
   5   2  -2  243.88   27.00
  -5  -2   2  243.68   19.20
  -5  -2   2  236.68   17.50
  -5  -2   2  221.78   29.20
  -5  -2   2  198.28   28.70
   4   2  -2 1277.77   75.59
   4   2  -2 1504.05   85.09
  -4  -2   2 1455.55   74.89
  -4  -2   2 1536.95   87.99
   3   2  -2   41.20   10.40
   3   2  -2   32.20    5.60
  -3  -2   2   50.39   13.00
  -3  -2   2   53.19    8.70
  -3  -2   2   47.50    6.00
  -3  -2   2   35.70   12.80
   2   2  -2   65.29   10.50
   2   2  -2   79.59    9.90
  -2  -2   2   69.19    9.70
  -2  -2   2   81.59   14.50
  -2  -2   2  109.79   15.20
   1   2  -2   52.59    6.90
   1   2  -2   51.89    9.10
  -1  -2   2   58.49    7.60
  -1  -2   2   55.39    8.30
  -1  -2   2   60.19   10.00
   0   2  -2  127.89   12.10
   0   2  -2  129.49   12.00
   0   2  -2  125.89   13.20
   0  -2   2  140.99   11.30
   0  -2   2  130.19   11.20
  -1   2  -2   12.30    7.70
  -1   2  -2    5.70    3.50
  -1   2  -2    8.40    8.30
   1  -2   2   14.90    4.00
   1  -2   2   13.40    6.30
   1  -2   2    9.70    3.60
  -2   2  -2   88.19   11.00
  -2   2  -2   80.59   11.10
   2  -2   2   86.19   10.70
   2  -2   2   83.69   10.40
   2  -2   2   77.89    5.80
  -3   2  -2  234.78   16.20
  -3   2  -2  190.98   26.10
  -3   2  -2  244.08   20.40
   3  -2   2  239.58   20.10
  -4   2  -2   48.60   12.00
  -4   2  -2   51.79   17.40
   4  -2   2   61.59   12.30
  -5   2  -2    1.90    5.50
  -5   2  -2    2.30   11.10
   5  -2   2    7.00    6.70
  -6   2  -2   26.20   15.40
  -6   2  -2   23.50   10.70
   6  -2   2   23.40   10.70
  -7   2  -2  632.34   53.59
  -7   2  -2  705.43   38.40
  -7   2  -2  621.94   38.10
  -7   2  -2  661.63   38.70
   7  -2   2  655.23   55.59
   7  -2   2  698.23   58.49
  -8   2  -2    6.70    9.20
  -8   2  -2    6.80    7.00
  -8   2  -2   -8.00    8.90
  -8   2  -2    2.70    6.20
   8  -2   2    0.00   12.30
  -9   2  -2   15.10   15.40
  -9   2  -2   18.70    7.50
  -9   2  -2   18.00    6.10
  -9   2  -2    7.50    4.70
 -10   2  -2    1.20    4.90
 -10   2  -2    2.30    4.80
 -11   2  -2  143.49   12.70
 -12   2  -2    3.90    1.80
 -12   2  -2    0.30    2.70
 -13  -1   2   14.80    2.00
 -12  -1   2   17.00    2.80
 -12  -1   2   17.40    3.90
 -11  -1   2    7.60    4.60
 -11  -1   2    3.70    6.20
 -10  -1   2   77.99    9.70
 -10  -1   2  103.39   22.90
 -10  -1   2  103.99   13.60
  -9  -1   2  349.57   43.20
  -9  -1   2  273.67   20.80
  -9  -1   2  346.67   36.70
  -9  -1   2  342.07   24.20
   8   1  -2  118.89   25.90
  -8  -1   2  135.99   14.70
  -8  -1   2  114.29   10.80
  -8  -1   2  101.79   30.80
  -8  -1   2  138.89   20.70
   7   1  -2  -11.80    8.20
  -7  -1   2    3.70    5.70
  -7  -1   2  -35.30   15.60
  -7  -1   2    3.00    5.80
   6   1  -2  443.76   40.20
  -6  -1   2  433.56   44.60
  -6  -1   2  435.56   32.20
   5   1  -2  333.57   32.20
  -5  -1   2  356.76   36.20
  -5  -1   2  326.17   24.40
   4   1  -2  540.05   39.50
  -4  -1   2  486.45   32.50
  -4  -1   2  536.05   31.40
  -4  -1   2  545.55   42.70
   3   1  -2 2294.77  120.99
  -3  -1   2 2244.38  113.79
  -3  -1   2 2191.28  116.99
  -3  -1   2 2390.36  123.19
  -3  -1   2 2133.49  121.99
   2   1  -2    5.50    3.20
   2   1  -2    4.60    6.40
  -2  -1   2    1.20    6.60
  -2  -1   2   -0.50    5.10
  -2  -1   2    5.30    8.10
  -2  -1   2    5.00    3.20
  -2  -1   2    2.80    6.20
   1   1  -2   60.19    7.00
   1   1  -2   72.79    7.60
   1   1  -2   68.29    7.00
  -1  -1   2   65.19    7.20
  -1  -1   2   68.39    7.60
  -1  -1   2   63.29    8.40
  -1  -1   2   67.69    7.10
  -1  -1   2   69.89    6.30
   0   1  -2 1193.98   60.49
   0   1  -2 1088.89   61.49
   0  -1   2 1201.48   60.19
  -1   1  -2  722.83   41.10
  -1   1  -2  721.53   38.20
  -1   1  -2  734.83   43.80
   1  -1   2  717.03   37.80
   1  -1   2  722.23   38.50
  -2   1  -2 2759.62  141.89
  -2   1  -2 2913.71  142.49
  -2   1  -2 2780.22  147.29
   2  -1   2 2696.43  143.29
   2  -1   2 2744.53  136.19
  -3   1  -2    1.60    6.70
  -3   1  -2    8.20    5.20
  -3   1  -2    0.00   10.70
  -3   1  -2    6.10    3.80
   3  -1   2   13.90    6.70
  -4   1  -2  657.43   42.90
  -4   1  -2  651.53   51.89
   4  -1   2  651.43   44.50
  -5   1  -2   75.79   14.60
  -5   1  -2   57.59   20.30
   5  -1   2   95.29   17.10
  -6   1  -2   96.39   23.60
   6  -1   2   91.09   19.10
  -7   1  -2  803.92   59.59
  -7   1  -2  787.02   44.20
  -7   1  -2  755.62   69.09
  -7   1  -2  747.33   43.40
  -8   1  -2   -2.80    9.80
  -8   1  -2   -4.00    6.00
  -8   1  -2    1.40    3.70
  -8   1  -2   -6.70    9.50
  -8   1  -2   -1.10    5.80
   8  -1   2  -24.90   13.70
  -9   1  -2   10.90   13.90
  -9   1  -2    2.70    5.00
  -9   1  -2    9.80    7.40
  -9   1  -2   -0.40    3.80
 -10   1  -2   15.30    6.20
 -10   1  -2    3.10    7.50
 -11   1  -2  105.09   10.90
 -12   1  -2   -0.70    1.80
 -12   1  -2   -1.00    2.80
 -12   0   2   20.80    3.80
 -11   0   2   89.69   11.00
 -11   0   2   64.89    5.70
 -10   0   2    0.00    3.40
 -10   0   2    4.10    7.20
  -9   0   2  102.59   14.30
  -9   0   2   80.49    9.50
  -9   0   2  109.09   23.40
   8   0  -2  291.37   37.10
  -8   0   2  239.98   20.20
  -8   0   2  222.68   16.80
  -8   0   2  228.58   33.60
  -8   0   2  227.48   27.90
   7   0  -2   88.19   21.70
  -7   0   2   98.99   17.40
  -7   0   2  105.09   12.70
  -7   0   2   76.29   23.80
   6   0  -2   20.10   10.20
  -6   0   2   10.30    6.80
  -6   0   2    8.90   12.90
   5   0  -2  186.18   23.90
  -5   0   2  153.78   16.00
  -5   0   2  170.98   28.40
   4   0  -2  689.23   46.50
  -4   0   2  603.94   37.90
  -4   0   2  664.03   38.60
  -4   0   2  642.84   48.10
  -4   0   2  617.54   37.80
   3   0  -2  308.57   25.40
   3   0  -2  270.47   19.70
  -3   0   2  276.57   25.60
  -3   0   2  320.17   19.70
  -3   0   2  292.17   21.10
   2   0  -2   11.10    7.10
   2   0  -2    3.00    7.40
   2   0  -2    8.70    3.70
  -2   0   2    9.50    3.80
  -2   0   2   10.40    8.10
  -2   0   2   15.60    7.10
   1   0  -2   38.50    6.00
   1   0  -2   41.50    4.80
   1   0  -2   31.90    5.80
  -1   0   2   35.60    5.70
  -1   0   2   40.30    4.90
  -1   0   2   29.20    5.80
   0   0  -2 3805.92  179.38
   0   0   2 3428.06  178.78
   0   0   2 3573.74  179.48
   0   0   2 3778.42  179.78
   0   0   2 3657.83  178.68
  -1   0  -2 1263.27   65.69
  -1   0  -2 1230.98   66.09
  -1   0  -2 1147.49   63.59
  -2   0  -2    6.40    7.40
  -2   0  -2    3.50    9.90
  -2   0  -2    4.80    5.60
  -2   0  -2    6.10    5.70
   2   0   2    5.40    5.20
  -3   0  -2  819.92   57.79
  -3   0  -2  842.12   49.70
  -3   0  -2  867.31   57.29
  -3   0  -2  946.81   49.60
   3   0   2  817.12   50.99
  -4   0  -2 1618.54   99.29
  -4   0  -2 1617.24   88.69
  -4   0  -2 1632.74   99.79
   4   0   2 1591.14   91.39
  -5   0  -2    8.20    6.20
  -5   0  -2    3.80   10.90
   5   0   2    3.60    6.00
  -6   0  -2  933.71   60.49
  -6   0  -2  870.61   70.79
   6   0   2  872.81   62.89
  -7   0  -2   36.10   18.00
  -7   0  -2   49.50    7.20
  -7   0  -2   54.19   15.20
   7   0   2   46.60   14.90
  -8   0  -2    0.80    6.50
  -8   0  -2   -2.30   15.70
  -8   0  -2   -4.80    8.10
  -8   0  -2    6.80   11.30
  -8   0  -2    3.10    4.30
  -8   0  -2    1.70    5.80
   8   0   2   -2.80   10.10
  -9   0  -2    4.60    5.50
  -9   0  -2  -11.40   11.90
  -9   0  -2    1.60    5.90
  -9   0  -2   -0.80    4.40
  -9   0  -2  -25.20   20.00
  -9   0  -2    1.50    2.20
 -10   0  -2   88.19   10.50
 -10   0  -2   48.90   23.00
 -10   0  -2   82.69    9.50
 -11   0  -2    9.50    5.30
 -12   0  -2    1.60    2.00
 -12   0  -2    1.10    3.60
 -13   0  -2    7.00    1.80
 -13   0  -2    7.80    3.20
 -12   1   2   42.80    5.10
 -11   1   2   15.10    4.80
 -11   1   2   29.00    7.20
 -10   1   2   -0.70    3.40
  -9   1   2  206.38   18.90
  -9   1   2  202.48   29.20
  -9   1   2  150.88   13.70
  -8   1   2   13.40    5.20
  -8   1   2   24.10    8.50
  -8   1   2   19.30   16.10
   7  -1  -2   40.10   14.40
  -7   1   2   34.10    5.80
  -7   1   2   59.59   16.40
  -7   1   2   39.40   11.60
  -7   1   2   33.70    8.60
   6  -1  -2   38.50   15.00
  -6   1   2   57.89   19.30
  -6   1   2   67.89   12.80
   5  -1  -2   69.79   15.60
  -5   1   2   75.09    9.10
  -5   1   2   86.99   11.20
  -5   1   2   54.49   17.40
   4  -1  -2   53.39   12.20
   4  -1  -2   45.90    6.90
  -4   1   2   61.69   15.50
  -4   1   2   70.49    9.10
  -4   1   2   65.29    9.50
   3  -1  -2   46.60   10.90
  -3   1   2   41.40    7.10
  -3   1   2   64.19   13.60
   2  -1  -2    4.80    3.00
   2  -1  -2   -0.40    5.70
   2  -1  -2   -2.30    4.30
  -2   1   2   -3.00    4.80
  -2   1   2    3.80    7.40
  -2   1   2    3.50    3.60
   1  -1  -2  548.15   31.50
  -1   1   2  595.14   31.20
  -1   1   2  567.34   33.60
  -1   1   2  580.04   31.10
   0  -1  -2 1728.93   83.19
   0  -1  -2 1593.44   77.89
   0  -1  -2 1470.25   78.69
   0   1   2 1492.45   79.79
   0   1   2 1581.84   78.69
  -1  -1  -2   38.50    8.80
  -1  -1  -2   47.40    8.90
  -1  -1  -2   43.30    6.70
  -1  -1  -2   39.90    9.70
  -2  -1  -2  347.57   29.40
  -2  -1  -2  341.07   23.00
  -2  -1  -2  363.16   30.20
  -2  -1  -2  400.46   26.50
   2   1   2  374.46   20.20
  -3  -1  -2  229.78   17.80
  -3  -1  -2  224.98   26.20
  -3  -1  -2  220.78   24.40
   3   1   2  226.58   13.70
   3   1   2  226.18   20.10
  -4  -1  -2  180.38   24.90
  -4  -1  -2  197.78   17.40
  -4  -1  -2  187.38   26.90
   4   1   2  183.38   20.00
   4   1   2  173.28   14.60
   4   1   2  175.68   11.90
  -5  -1  -2  121.99   26.00
  -5  -1  -2   81.59   22.10
  -5  -1  -2  105.59   14.60
  -6  -1  -2  849.81   69.99
  -6  -1  -2  906.11   57.89
   6   1   2  858.11   61.89
  -7  -1  -2   93.49   25.70
  -7  -1  -2  106.69   19.40
  -7  -1  -2  107.99   10.20
   7   1   2   78.09   19.20
  -8  -1  -2  382.16   30.50
  -8  -1  -2  419.16   26.50
  -8  -1  -2  441.26   41.30
  -8  -1  -2  322.17   47.80
  -8  -1  -2  424.56   25.60
   8   1   2  398.06   43.70
  -9  -1  -2   59.89    8.70
  -9  -1  -2   55.99    5.40
  -9  -1  -2   57.69   25.70
  -9  -1  -2   39.10   18.70
   9   1   2   63.09   22.20
 -10  -1  -2   53.19    8.70
 -10  -1  -2   50.89   31.80
 -10  -1  -2   52.89    5.00
 -10  -1  -2   80.79    8.60
 -11  -1  -2  121.59   12.40
 -12  -1  -2   85.69    6.80
 -13  -1  -2    1.00    1.60
 -13  -1  -2   -0.90    3.70
 -11   2   2   65.19    7.00
 -10   2   2   11.00    4.40
 -10   2   2   10.70    8.10
  -9   2   2   32.00    6.90
  -9   2   2   26.40   13.60
  -9   2   2   49.30   11.30
   8  -2  -2   54.89   21.00
  -8   2   2   28.70    6.60
  -8   2   2   28.80   14.00
  -8   2   2   34.40   10.00
   7  -2  -2  412.36   44.40
  -7   2   2  420.86   26.40
  -7   2   2  417.36   28.60
  -7   2   2  437.26   38.20
   6  -2  -2    7.70    8.50
  -6   2   2    1.20    6.30
  -6   2   2    9.10   13.00
  -6   2   2    8.90    6.50
   5  -2  -2  619.54   46.70
  -5   2   2  501.45   29.50
  -5   2   2  557.04   47.40
  -5   2   2  581.34   37.50
  -5   2   2  481.25   27.60
   4  -2  -2   16.20    8.30
  -4   2   2   15.60    6.00
  -4   2   2   -9.00    8.40
   3  -2  -2   24.40    9.80
  -3   2   2   21.00    5.80
  -3   2   2   26.20    6.00
  -3   2   2   18.90   10.50
   2  -2  -2   12.70    8.10
   2  -2  -2   16.50    5.80
  -2   2   2   14.90    6.30
  -2   2   2   13.70    5.00
   1  -2  -2 3526.15  179.68
   1  -2  -2 3721.73  178.38
   1  -2  -2 3447.26  176.78
   1  -2  -2 3540.25  179.08
  -1   2   2 3629.44  176.28
  -1   2   2 3406.06  179.68
   0  -2  -2   23.30    7.00
   0  -2  -2   22.60    3.00
   0  -2  -2   20.30    3.60
   0   2   2   23.20    3.60
  -1  -2  -2  161.28   15.10
  -1  -2  -2  170.38   15.60
  -1  -2  -2  145.09   11.30
  -1  -2  -2  157.08   19.30
  -1  -2  -2  150.88    9.70
   1   2   2  159.98   10.00
   1   2   2  154.78   11.00
   1   2   2  159.38   10.80
   1   2   2  161.18    9.50
  -2  -2  -2   12.50    8.50
  -2  -2  -2    8.90    4.40
  -2  -2  -2    5.60    5.90
  -2  -2  -2    7.50    9.00
   2   2   2    7.20    1.70
  -3  -2  -2 1638.84   83.89
  -3  -2  -2 1550.54   95.09
  -3  -2  -2 1583.44   93.89
   3   2   2 1626.84   82.09
  -4  -2  -2  377.56   26.20
  -4  -2  -2  370.36   36.80
  -4  -2  -2  418.16   39.00
   4   2   2  359.46   21.50
   4   2   2  392.46   23.60
   4   2   2  403.46   31.50
  -5  -2  -2   18.70    7.50
  -5  -2  -2   36.10   17.70
  -5  -2  -2   19.70   14.30
   5   2   2   21.30    5.20
  -6  -2  -2   71.79   20.80
  -6  -2  -2   73.49   13.90
  -6  -2  -2   47.50   21.30
   6   2   2   77.89   17.00
  -7  -2  -2   43.50   13.90
  -7  -2  -2   26.90   18.00
  -7  -2  -2   42.90    6.60
   7   2   2   48.70   16.30
  -8  -2  -2  180.38   14.90
  -8  -2  -2  163.38   25.30
  -8  -2  -2  203.68   14.50
  -8  -2  -2  196.38   40.60
   8   2   2  175.08   31.00
  -9  -2  -2   16.20   18.10
  -9  -2  -2  -12.50   11.40
  -9  -2  -2   -0.60    4.70
  -9  -2  -2   -0.30    4.30
 -10  -2  -2   45.10    8.70
 -10  -2  -2   37.80   19.00
 -10  -2  -2   39.30    6.10
 -10  -2  -2   64.19   24.60
 -10  -2  -2   43.30    4.70
 -11  -2  -2    0.30    2.00
 -11  -2  -2    1.90    4.70
 -12  -2  -2   14.80    5.30
 -12  -2  -2   16.60    3.30
 -13  -2  -2   -1.00    6.10
 -13  -2  -2    0.00    1.60
 -11   3   2   62.49    6.20
 -10   3   2   24.40    8.90
 -10   3   2   14.80    4.80
  -9   3   2    7.90    4.60
  -9   3   2   25.20   15.90
  -9   3   2    5.70    8.60
  -8   3   2   72.89   13.10
  -8   3   2   94.09    9.80
  -8   3   2   69.29   19.70
   7  -3  -2  392.26   44.50
  -7   3   2  446.26   27.40
  -7   3   2  433.16   30.00
  -7   3   2  435.46   39.20
   6  -3  -2   56.79   19.80
  -6   3   2   73.39   13.20
  -6   3   2   60.19   13.60
   5  -3  -2   48.10   13.90
  -5   3   2   43.20   10.20
   4  -3  -2   48.30   13.50
  -4   3   2   50.99    5.40
  -4   3   2   47.70    9.60
   3  -3  -2  188.28   20.50
  -3   3   2  185.78   15.30
  -3   3   2  160.08   11.80
   2  -3  -2   36.60    8.70
  -2   3   2   27.70    5.70
   1  -3  -2 1696.03   79.69
   1  -3  -2 1428.96   78.29
   1  -3  -2 1455.35   77.59
  -1   3   2 1500.15   75.99
  -1   3   2 1468.25   77.49
  -1   3   2 1347.77   81.79
   0  -3  -2   -3.80    2.30
   0  -3  -2    5.30    5.20
   0  -3  -2    3.00    3.00
   0   3   2    0.60    2.80
   0   3   2    3.30    3.40
   0   3   2    0.70    3.50
  -1  -3  -2 1278.27   66.09
  -1  -3  -2 1238.48   71.79
  -1  -3  -2 1337.17   79.19
   1   3   2 1382.36   65.89
   1   3   2 1390.66   67.79
   1   3   2 1211.78   66.39
  -2  -3  -2  421.16   36.30
  -2  -3  -2  414.56   30.80
  -2  -3  -2  354.26   24.50
   2   3   2  380.06   23.00
   2   3   2  378.16   20.40
   2   3   2  390.46   19.30
   2   3   2  336.37   23.30
  -3  -3  -2 1894.71  109.09
  -3  -3  -2 1878.01  111.19
  -3  -3  -2 1853.41   97.19
   3   3   2 1963.50   97.99
  -4  -3  -2  493.75   43.80
  -4  -3  -2  496.95   45.40
  -4  -3  -2  523.75   31.40
   4   3   2  493.85   30.50
   4   3   2  471.95   24.80
   4   3   2  517.55   37.20
  -5  -3  -2   48.80   19.00
  -5  -3  -2   61.59   10.50
  -5  -3  -2   48.20   20.60
   5   3   2   41.00   12.50
   5   3   2   42.00    4.60
   5   3   2   54.09    8.80
  -6  -3  -2  789.62   48.60
  -6  -3  -2  786.12   65.69
  -6  -3  -2  686.03   60.69
   6   3   2  774.72   56.39
   6   3   2  637.84   38.40
  -7  -3  -2  143.89   32.00
  -7  -3  -2  147.69   33.60
  -7  -3  -2  131.19   17.90
  -7  -3  -2  118.89   16.00
   7   3   2  116.69   24.10
  -8  -3  -2  178.38   40.10
  -8  -3  -2  200.68   25.20
  -8  -3  -2  203.48   15.20
  -8  -3  -2  183.48   15.10
   8   3   2  242.28   33.50
  -9  -3  -2   27.20   13.80
  -9  -3  -2   27.00   26.90
  -9  -3  -2   41.90    7.00
   9   3   2   54.69   20.50
 -10  -3  -2   25.20   23.10
 -10  -3  -2    1.80    4.90
 -10  -3  -2    0.80    2.50
 -10  -3  -2   -0.40    3.50
 -10  -3  -2  -14.50   17.90
 -11  -3  -2   15.50    6.20
 -11  -3  -2   14.60    3.00
 -12  -3  -2    9.20    2.10
 -12  -3  -2   17.80    6.20
 -12  -3  -2   18.50    3.50
 -13  -3  -2    0.10    1.70
 -13  -3  -2   -0.40    6.90
 -11   4   2   -1.40    4.20
 -10   4   2   18.80    8.10
  -9   4   2    2.50    4.10
  -9   4   2    6.60   14.50
  -8   4   2  204.88   20.70
  -8   4   2  188.68   28.60
  -8   4   2  176.58   15.00
   7  -4  -2   10.50   11.90
  -7   4   2    5.50    8.00
  -7   4   2   -1.00    7.00
  -7   4   2    3.40    3.90
   6  -4  -2   12.00   10.80
   6  -4  -2   10.90   11.80
  -6   4   2    2.90    6.70
  -6   4   2    5.00    8.10
  -6   4   2   -0.20    3.50
  -6   4   2    1.80    3.40
   5  -4  -2  310.97   32.00
   5  -4  -2  306.67   33.40
  -5   4   2  305.77   27.20
   4  -4  -2 1045.30   69.09
  -4   4   2 1038.40   61.09
  -4   4   2 1004.80   53.99
   3  -4  -2   10.80    8.70
   3  -4  -2   18.30    8.10
  -3   4   2   21.60    4.40
  -3   4   2   18.80    6.40
   2  -4  -2   11.20    6.50
   2  -4  -2    9.10    5.20
  -2   4   2   12.00    3.80
   1  -4  -2 1332.67   73.39
  -1   4   2 1391.06   71.29
  -1   4   2 1370.46   70.49
   0  -4  -2  473.95   29.00
   0  -4  -2  471.65   29.20
   0   4   2  546.95   29.70
   0   4   2  459.75   35.60
   0   4   2  516.85   26.70
  -1  -4  -2  163.08   11.20
  -1  -4  -2  190.88   27.20
  -1  -4  -2  160.98   13.80
   1   4   2  130.89    9.40
   1   4   2  171.88   13.10
   1   4   2  160.98   12.30
  -2  -4  -2  728.93   41.10
  -2  -4  -2  615.34   33.70
  -2  -4  -2  706.83   45.60
  -2  -4  -2  676.63   52.19
   2   4   2  689.13   38.20
   2   4   2  580.74   37.50
  -3  -4  -2 1302.07   86.39
  -3  -4  -2 1328.67   81.79
  -3  -4  -2 1242.28   67.19
   3   4   2 1408.06   70.49
   3   4   2 1207.98   71.69
  -4  -4  -2   38.80   16.80
  -4  -4  -2   30.20    6.50
  -4  -4  -2   36.10   16.10
   4   4   2   37.40    7.90
  -5  -4  -2  323.07   26.00
  -5  -4  -2  313.27   38.40
  -5  -4  -2  276.27   36.80
   5   4   2  326.07   24.40
   5   4   2  290.17   29.40
  -6  -4  -2   26.10   16.20
  -6  -4  -2   15.80    7.70
  -6  -4  -2   42.10   19.40
   6   4   2   17.70   10.30
   6   4   2   14.20    6.90
  -7  -4  -2  607.54   37.00
  -7  -4  -2  715.43   66.99
  -7  -4  -2  661.73   46.60
  -7  -4  -2  596.14   60.09
   7   4   2  684.33   55.19
  -8  -4  -2    1.80   14.60
  -8  -4  -2   20.60   18.20
  -8  -4  -2   13.50    6.10
  -8  -4  -2   16.10    4.90
  -8  -4  -2   19.80    9.00
   8   4   2   18.00   13.20
  -9  -4  -2  406.76   22.70
  -9  -4  -2  309.67   57.39
  -9  -4  -2  322.47   40.00
   9   4   2  404.76   48.40
 -10  -4  -2  -28.90   21.00
 -10  -4  -2   13.70    3.70
 -10  -4  -2    7.70    3.80
 -10  -4  -2   33.30   19.80
 -10  -4  -2    6.50    5.80
 -11  -4  -2   20.80    6.90
 -11  -4  -2   26.90    4.00
 -12  -4  -2   34.20    4.10
 -12  -4  -2   36.60    4.30
 -12  -4  -2   24.20    7.60
 -13  -4  -2  102.19   14.00
 -13  -4  -2  106.29    7.00
 -11   5   2    2.30    3.20
 -10   5   2   58.79   10.00
 -10   5   2   26.80    4.70
  -9   5   2    2.00    3.90
  -9   5   2    3.70    8.50
  -8   5   2  203.18   19.90
  -8   5   2  138.09   13.00
   7  -5  -2  -17.00   12.60
  -7   5   2   -0.90    7.70
  -7   5   2    0.30    4.20
  -7   5   2   -6.10    9.40
   6  -5  -2  600.54   32.80
   6  -5  -2  645.44   53.79
  -6   5   2  582.14   47.90
  -6   5   2  657.63   39.20
  -6   5   2  575.44   35.10
   5  -5  -2   -1.10    7.20
  -5   5   2   -0.80    3.40
  -5   5   2   -6.50    6.50
  -5   5   2   -3.50    5.70
   4  -5  -2  732.33   51.09
   4  -5  -2  749.13   54.29
  -4   5   2  660.13   38.90
  -4   5   2  692.13   46.20
   3  -5  -2    4.20    5.80
  -3   5   2   10.90    5.80
  -3   5   2    5.70    3.10
   2  -5  -2   16.20    7.30
  -2   5   2   32.10    5.90
  -2   5   2   26.20    6.50
   1  -5  -2   65.09   10.10
  -1   5   2   75.19    8.10
  -1   5   2   68.99    8.40
   0  -5  -2  271.57   20.10
   0   5   2  275.67   16.70
   0   5   2  280.07   19.40
  -1  -5  -2   34.20    5.60
  -1  -5  -2   34.40    6.90
  -1  -5  -2   38.10   16.90
   1   5   2   28.70    2.60
   1   5   2   20.30    2.90
   1   5   2   39.30    6.90
   1   5   2   31.10    6.60
  -2  -5  -2  397.06   34.00
  -2  -5  -2  390.66   21.80
   2   5   2  331.17   25.00
   2   5   2  435.16   26.90
  -3  -5  -2   82.59    6.10
  -3  -5  -2  104.89   21.20
  -3  -5  -2   86.89   22.80
   3   5   2  101.39   11.70
  -4  -5  -2  261.67   18.10
  -4  -5  -2  247.48   33.50
  -4  -5  -2  241.38   33.30
   4   5   2  266.07   21.80
  -5  -5  -2  543.75   34.60
  -5  -5  -2  537.45   51.99
  -5  -5  -2  553.54   53.59
   5   5   2  560.34   38.00
   5   5   2  560.54   45.10
  -6  -5  -2  706.63   65.39
  -6  -5  -2  716.53   45.40
  -6  -5  -2  769.82   67.99
   6   5   2  684.73   55.29
   6   5   2  684.23   47.60
  -7  -5  -2  148.29   32.80
  -7  -5  -2  171.18   19.40
  -7  -5  -2  174.18   37.60
   7   5   2  178.58   30.50
  -8  -5  -2   -3.50    8.40
  -8  -5  -2   20.80   18.40
  -8  -5  -2    6.30    3.80
  -8  -5  -2    4.30    5.00
  -8  -5  -2   23.90   16.90
   8   5   2   13.00   13.70
  -9  -5  -2  358.16   65.09
  -9  -5  -2  377.76   42.40
  -9  -5  -2  428.06   23.40
   9   5   2  385.86   45.60
 -10  -5  -2   24.90    4.40
 -10  -5  -2  -16.80   23.90
 -10  -5  -2   27.10    7.50
 -10  -5  -2   26.70    4.70
 -11  -5  -2  157.28   10.60
 -11  -5  -2  163.48   15.30
 -12  -5  -2    1.60    2.20
 -12  -5  -2    2.40    7.90
 -12  -5  -2    2.20    2.40
 -13  -5  -2   28.60    3.10
 -13  -5  -2   36.30   14.90
 -10   6   2   18.60    7.70
  -9   6   2    0.80    3.30
  -9   6   2    5.70    8.40
  -8   6   2  231.98   22.30
  -8   6   2  192.88   21.10
  -7   6   2   16.80   11.90
  -7   6   2    3.80    3.80
  -7   6   2    1.20    9.20
   6  -6  -2  253.67   15.80
   6  -6  -2  244.68   32.90
  -6   6   2  243.68   22.30
  -6   6   2  239.98   29.60
   5  -6  -2  156.08   24.50
   5  -6  -2  149.19   10.90
  -5   6   2  136.19   16.70
  -5   6   2  210.08   23.40
  -4   6   2  317.77   20.30
   3  -6  -2  107.49   16.20
  -3   6   2  126.49   15.10
  -3   6   2  109.39   11.80
   2  -6  -2 1008.10   62.59
  -2   6   2 1011.70   56.99
  -2   6   2 1004.40   57.69
   1  -6  -2  215.38   19.50
  -1   6   2  199.18   15.60
  -1   6   2  202.18   16.90
   0  -6  -2  618.94   38.80
   0   6   2  603.94   37.30
   0   6   2  599.04   33.90
  -1  -6  -2  261.47   21.20
  -1  -6  -2  264.67   38.20
   1   6   2  288.57   21.70
  -2  -6  -2 2072.39  128.69
  -2  -6  -2 1916.81  102.29
  -2  -6  -2 2093.39  117.99
   2   6   2 2011.20  107.19
  -3  -6  -2    3.70   14.00
  -3  -6  -2  -11.80   10.10
   3   6   2    0.70    5.00
  -4  -6  -2  349.67   41.40
  -4  -6  -2  404.36   40.30
  -4  -6  -2  317.47   18.50
   4   6   2  378.06   28.50
  -5  -6  -2   54.69   22.50
  -5  -6  -2   86.89   10.60
  -5  -6  -2   75.19   23.90
   5   6   2   97.59   15.60
  -6  -6  -2  620.54   61.99
  -6  -6  -2  592.24   40.00
  -6  -6  -2  610.74   61.79
   6   6   2  638.74   52.19
   6   6   2  667.63   46.40
  -7  -6  -2   96.89   16.20
  -7  -6  -2  118.99   33.00
  -7  -6  -2  115.29   30.00
  -7  -6  -2  113.39   10.80
   7   6   2  131.39   28.20
   7   6   2   86.89   16.80
  -8  -6  -2  201.48   24.80
  -8  -6  -2  164.78   39.70
  -8  -6  -2  174.18   37.90
  -8  -6  -2  194.58   12.50
   8   6   2  145.49   31.40
  -9  -6  -2   19.00    6.80
  -9  -6  -2   -0.30   16.00
  -9  -6  -2   28.70   23.00
  -9  -6  -2   17.40    4.30
  -9  -6  -2  -27.20   14.20
   9   6   2   20.20   19.70
 -10  -6  -2  298.17   56.99
 -10  -6  -2  302.97   17.40
 -10  -6  -2  303.27   18.00
 -10  -6  -2  309.47   23.20
 -10  -6  -2  312.97   18.10
 -11  -6  -2   88.09    7.40
 -11  -6  -2   93.29    7.30
 -11  -6  -2   90.99   12.50
 -12  -6  -2    1.30   11.60
 -12  -6  -2    2.80    2.50
 -12  -6  -2   -1.00    2.00
 -13  -6  -2   19.90   19.80
 -13  -6  -2   20.90    2.80
 -13  -6  -2   13.80    2.40
 -10   7   2    0.00    4.50
  -9   7   2    4.70    3.60
  -9   7   2    4.50    7.80
  -8   7   2  117.69   15.50
  -8   7   2   69.49    8.70
   7  -7  -2   37.30    5.20
  -7   7   2   31.50    6.60
  -7   7   2   26.50   11.40
   6  -7  -2   23.70    5.00
   6  -7  -2   17.70   30.40
  -6   7   2   19.00   15.00
  -6   7   2   16.40   10.20
   5  -7  -2   21.80    4.50
   5  -7  -2   50.29   15.00
  -5   7   2    9.20    4.50
  -5   7   2   15.10    9.80
  -5   7   2    5.00    9.50
   4  -7  -2  561.64   48.40
  -4   7   2  585.14   44.20
  -4   7   2  593.34   37.60
   3  -7  -2   15.00    7.80
  -3   7   2   20.80    8.30
  -3   7   2    3.50    5.60
   2  -7  -2    1.60    5.40
  -2   7   2    4.70    4.60
  -2   7   2   -3.90    4.10
   1  -7  -2   68.89   12.80
  -1   7   2   64.69   10.80
   0  -7  -2 1656.53   92.99
   0   7   2 1673.03   87.79
   0   7   2 1732.13   92.99
  -1  -7  -2   31.70   20.00
  -1  -7  -2   42.60    9.90
  -2  -7  -2  539.85   56.29
  -2  -7  -2  471.35   42.90
  -2  -7  -2  497.15   31.00
   2   7   2  542.25   35.90
  -3  -7  -2   34.60   16.10
  -3  -7  -2   15.10    3.00
  -3  -7  -2   27.30   19.10
   3   7   2   19.40    8.10
  -4  -7  -2  427.06   48.50
  -4  -7  -2  440.16   46.50
   4   7   2  462.55   34.60
  -5  -7  -2   22.90   17.70
  -5  -7  -2   16.20   18.00
   5   7   2   19.60    8.00
  -6  -7  -2  655.53   85.99
  -6  -7  -2  613.44   64.19
   6   7   2  720.23   50.89
   6   7   2  640.04   54.89
  -7  -7  -2   80.79    7.00
  -7  -7  -2   61.19   25.30
  -7  -7  -2   60.19   26.00
  -7  -7  -2   90.49   10.50
  -7  -7  -2   86.69    7.30
   7   7   2   92.29   18.60
   7   7   2   70.29   20.20
  -8  -7  -2  240.48   14.00
  -8  -7  -2  232.68   50.29
  -8  -7  -2  231.58   14.50
  -8  -7  -2  182.68   40.60
  -8  -7  -2  230.18   18.60
   8   7   2  255.97   35.30
  -9  -7  -2   27.30    4.70
  -9  -7  -2  -12.50   21.50
  -9  -7  -2   21.00    2.70
  -9  -7  -2   24.30    8.70
  -9  -7  -2   27.10    4.00
  -9  -7  -2   22.90   20.00
  -9  -7  -2   28.50    6.30
 -10  -7  -2  279.67   16.00
 -10  -7  -2  245.28   62.09
 -10  -7  -2  259.87   14.90
 -10  -7  -2  250.87   15.50
 -10  -7  -2  243.98   21.30
 -11  -7  -2   59.79    6.10
 -11  -7  -2   61.69   14.60
 -11  -7  -2   52.99    5.30
 -12  -7  -2   42.40   20.70
 -12  -7  -2   37.40    4.20
 -12  -7  -2   45.50    4.80
 -13  -7  -2   10.10    1.90
 -13  -7  -2    7.30   21.10
 -10   8   2   10.00    3.60
  -9   8   2   12.60    8.30
  -9   8   2    8.00    3.20
  -8   8   2    0.60    3.50
  -8   8   2    5.80    8.40
   7  -8  -2   75.69    6.70
  -7   8   2   62.59   13.50
  -7   8   2   46.30   10.30
   6  -8  -2   51.49    6.60
  -6   8   2   58.29   19.30
  -6   8   2   55.19   13.10
   5  -8  -2   36.00    5.60
  -5   8   2   27.10   11.10
  -5   8   2   53.79   15.30
   4  -8  -2    0.00    2.70
   4  -8  -2    1.50   10.90
  -4   8   2    0.00    8.60
  -4   8   2   -2.60    3.30
  -4   8   2    5.60    8.60
   3  -8  -2  116.69    8.80
   3  -8  -2  116.89   21.30
  -3   8   2  117.59   15.60
   2  -8  -2   18.20    9.00
  -2   8   2   15.20    7.70
  -2   8   2   19.80    7.00
   1  -8  -2  377.16   30.50
  -1   8   2  294.77   24.90
  -1   8   2  380.66   28.10
   0  -8  -2   41.50   11.30
   0   8   2   34.10    9.50
   0   8   2   21.40    6.40
  -1  -8  -2  103.79   32.00
  -1  -8  -2   96.79   14.70
   1   8   2  101.19   14.40
  -2  -8  -2  377.36   51.19
  -2  -8  -2  398.86   41.40
  -2  -8  -2  416.46   32.50
   2   8   2  420.86   32.40
  -3  -8  -2  347.37   39.80
  -3  -8  -2  312.27   43.50
  -3  -8  -2  300.57   20.00
   3   8   2  327.37   28.20
  -4  -8  -2  953.80   84.19
  -4  -8  -2  964.20   77.09
   4   8   2  981.20   62.99
  -5  -8  -2   99.39   28.60
   5   8   2   96.99   18.40
  -6  -8  -2  384.46   21.30
  -6  -8  -2  439.36   28.00
  -6  -8  -2  378.56   21.40
  -6  -8  -2  458.95   53.89
  -6  -8  -2  356.26   49.90
   6   8   2  367.86   36.30
   6   8   2  369.86   44.60
  -7  -8  -2    3.40   10.10
  -7  -8  -2    5.90    2.20
  -7  -8  -2    4.60    2.80
  -7  -8  -2    3.70    2.60
  -7  -8  -2   36.10   21.40
  -7  -8  -2   33.00   18.20
   7   8   2    7.50   14.10
  -8  -8  -2  704.43   77.59
  -8  -8  -2  658.33   71.69
  -8  -8  -2  629.04   34.80
  -8  -8  -2  686.83   41.90
  -8  -8  -2  662.23   35.10
  -8  -8  -2  686.73   35.30
   8   8   2  665.83   63.79
  -9  -8  -2   31.00    4.80
  -9  -8  -2   62.59   26.90
  -9  -8  -2   22.50   20.80
  -9  -8  -2   24.30    3.90
  -9  -8  -2   27.50    4.30
  -9  -8  -2   18.50   13.20
 -10  -8  -2    5.60   15.80
 -10  -8  -2   19.70    4.10
 -10  -8  -2   37.90   27.30
 -10  -8  -2   13.30    3.00
 -10  -8  -2   14.60    3.30
 -10  -8  -2   27.90   31.20
 -11  -8  -2    2.20   20.30
 -11  -8  -2   -1.20    1.80
 -11  -8  -2   14.40    3.80
 -12  -8  -2  123.09   30.00
 -12  -8  -2   87.89    6.80
 -13  -8  -2    5.70    2.20
 -13  -8  -2    8.40   21.00
  -9   9   2    2.50    5.60
  -8   9   2   24.10    9.20
   7  -9  -2  416.06   21.90
  -7   9   2  420.56   29.70
  -7   9   2  320.87   23.40
   6  -9  -2    2.00    3.00
  -6   9   2   -4.30   23.50
  -6   9   2   -6.20    8.70
   5  -9  -2   14.30    4.50
  -5   9   2    5.70    9.20
  -5   9   2    3.50   17.20
   4  -9  -2   18.50    4.30
   4  -9  -2   12.00   14.70
  -4   9   2   26.60   13.60
  -4   9   2   12.40    9.80
  -3   9   2  248.18   17.30
   2  -9  -2   -0.40    7.90
   2  -9  -2    8.00    2.50
  -2   9   2   15.30    9.00
  -2   9   2   16.30    9.00
   1  -9  -2  208.98   24.10
  -1   9   2  221.28   21.10
  -1   9   2  222.58   23.00
   0  -9  -2   23.00    9.70
   0  -9  -2   35.00   25.40
   0   9   2   23.20    8.90
   0   9   2   23.80    6.90
  -1  -9  -2  489.75   61.79
  -1  -9  -2  500.55   39.10
   1   9   2  515.35   38.10
  -2  -9  -2  415.06   44.50
  -2  -9  -2  422.16   56.69
   2   9   2  384.26   32.90
  -3  -9  -2  406.16   55.69
  -3  -9  -2  393.96   45.60
   3   9   2  364.66   32.70
  -4  -9  -2  101.99   36.10
   4   9   2  112.89   19.50
  -5  -9  -2   25.10   18.20
  -5  -9  -2    9.80   15.90
  -5  -9  -2   14.90   15.90
  -5  -9  -2    9.90    2.80
   5   9   2    8.90    9.20
  -6  -9  -2   50.19   20.20
  -6  -9  -2   47.60    5.50
  -6  -9  -2   41.10    4.60
  -6  -9  -2   48.40   24.40
  -6  -9  -2   -1.50   18.70
   6   9   2   40.70   13.90
  -7  -9  -2  575.54   39.70
  -7  -9  -2  493.65   63.89
  -7  -9  -2  481.85   64.39
  -7  -9  -2  514.05   27.10
  -7  -9  -2  514.45   27.00
  -7  -9  -2  461.45   26.50
   7   9   2  467.65   48.10
   7   9   2  469.85   50.89
  -8  -9  -2   66.59   29.90
  -8  -9  -2   67.69    5.70
  -8  -9  -2   83.39    6.80
  -8  -9  -2   67.79    7.90
   8   9   2   51.89   21.60
   8   9   2   77.99   26.80
  -9  -9  -2   55.79    5.10
  -9  -9  -2   57.19    6.10
  -9  -9  -2   67.09    6.50
  -9  -9  -2   87.49   27.90
  -9  -9  -2   74.79   25.40
  -9  -9  -2  109.79   31.00
 -10  -9  -2   41.10   31.70
 -10  -9  -2   13.90   30.90
 -10  -9  -2   23.50    4.30
 -10  -9  -2   19.10    3.40
 -10  -9  -2   32.90   26.90
 -10  -9  -2   18.20    3.30
 -11  -9  -2    0.00    2.80
 -11  -9  -2   -4.00   27.90
 -11  -9  -2   -0.70    1.50
 -12  -9  -2  112.49   31.30
 -12  -9  -2   91.89    6.30
 -13  -9  -2   -0.80    1.80
 -13  -9  -2   -5.80   21.80
  -8  10   2   18.10    7.40
   7 -10  -2   19.60    3.90
  -7  10   2   20.00    9.40
  -7  10   2   15.60    4.40
   6 -10  -2    3.70    3.20
  -6  10   2    4.30    9.80
  -6  10   2    0.40    3.50
   5 -10  -2   81.59    7.80
  -5  10   2   33.50   31.80
  -5  10   2   80.49   14.60
   4 -10  -2   71.09    7.50
  -4  10   2   59.49   19.70
  -4  10   2   79.69   14.70
   3 -10  -2  406.26   44.60
   3 -10  -2  471.25   25.80
  -3  10   2  483.45   41.30
   2 -10  -2   11.00   11.70
   2 -10  -2    4.30    2.80
  -2  10   2   14.50   10.70
  -2  10   2   -4.30    5.50
  -2  10   2   -7.60   10.90
   1 -10  -2   73.39   17.80
   1 -10  -2   83.39    6.50
  -1  10   2   66.49   16.70
  -1  10   2   80.49   10.50
  -1  10   2   98.29   17.60
   0 -10  -2  194.48   48.60
   0 -10  -2  237.18   26.60
   0 -10  -2  219.08   13.00
   0  10   2  192.38   23.30
   0  10   2  225.08   18.20
  -1 -10  -2  472.05   25.00
  -1 -10  -2  460.15   39.00
  -1 -10  -2  491.95   65.49
   1  10   2  453.35   38.10
  -2 -10  -2  183.78   16.70
  -2 -10  -2  173.68   10.80
  -2 -10  -2  211.18   47.10
  -2 -10  -2  175.78   35.40
   2  10   2  173.28   21.70
  -3 -10  -2   37.70   19.30
  -3 -10  -2   57.29   27.90
  -3 -10  -2   47.90    8.30
  -3 -10  -2   46.50    4.50
   3  10   2   39.60   13.00
  -4 -10  -2  300.47   17.20
  -4 -10  -2  298.67   50.19
  -4 -10  -2  302.67   56.49
  -4 -10  -2  326.27   24.60
   4  10   2  287.07   35.70
  -5 -10  -2  842.02   81.59
  -5 -10  -2  956.30   53.59
  -5 -10  -2  895.91   45.50
  -5 -10  -2  843.42   88.49
  -5 -10  -2  882.01   45.40
   5  10   2  835.72   64.89
  -6 -10  -2    9.60   15.10
  -6 -10  -2   34.30   24.20
  -6 -10  -2   21.90    3.80
  -6 -10  -2   25.00    3.90
  -6 -10  -2   76.29   31.30
   6  10   2   19.30   13.40
  -7 -10  -2  375.46   59.29
  -7 -10  -2  379.86   21.70
  -7 -10  -2  415.16   37.50
  -7 -10  -2  393.96   67.99
  -7 -10  -2  396.36   21.90
   7  10   2  394.56   47.00
   7  10   2  438.46   45.80
  -8 -10  -2  205.58   36.10
  -8 -10  -2  162.88   45.00
  -8 -10  -2  206.38   12.80
  -8 -10  -2  206.98   13.10
  -8 -10  -2  233.48   53.49
   8  10   2  190.78   36.00
  -9 -10  -2  289.17   60.79
  -9 -10  -2  304.47   18.00
  -9 -10  -2  312.67   40.70
  -9 -10  -2  305.37   17.30
  -9 -10  -2  292.17   56.69
 -10 -10  -2  154.78   48.60
 -10 -10  -2  103.79    6.90
 -10 -10  -2  105.19    7.30
 -11 -10  -2   35.70    3.60
 -11 -10  -2   63.49   33.10
 -12 -10  -2  138.69    9.10
 -12 -10  -2   97.89   38.30
 -13 -10  -2    5.80    2.10
 -13 -10  -2   -3.90   16.60
  -8  11   2   26.30    6.20
  -7  11   2    1.00    7.20
  -7  11   2    6.60    3.40
   6 -11  -2    5.20    4.10
  -6  11   2    2.60    3.50
  -6  11   2    7.00    9.10
   5 -11  -2   -0.30    3.10
  -5  11   2    2.80    9.20
   4 -11  -2   88.29    8.20
  -4  11   2   89.19   15.60
   3 -11  -2  106.39    9.00
   2 -11  -2   59.29   19.30
   1 -11  -2  -17.20   22.70
   1 -11  -2   -0.10   14.00
   1 -11  -2   14.00    3.60
  -1  11   2   14.20    7.00
  -1  11   2   43.90   14.80
   0 -11  -2  103.79    8.00
   0 -11  -2   85.99   35.80
   0  11   2  107.49   11.50
   0  11   2  112.09   20.20
  -1 -11  -2  319.47   18.30
  -1 -11  -2  353.96   36.00
  -1 -11  -2  335.37   65.59
   1  11   2  322.27   21.80
   1  11   2  327.37   33.00
  -2 -11  -2   44.10    4.80
  -2 -11  -2   26.50   19.40
  -2 -11  -2   60.89   27.90
  -2 -11  -2   45.50   10.40
   2  11   2   59.39   10.00
   2  11   2   22.90   10.50
  -3 -11  -2  384.06   28.10
  -3 -11  -2  384.06   49.10
  -3 -11  -2  376.56   20.70
  -3 -11  -2  358.86   57.99
   3  11   2  374.66   37.40
  -4 -11  -2  -22.20   16.50
  -4 -11  -2    1.10    2.00
  -4 -11  -2   -1.10    6.90
  -4 -11  -2   -0.30    2.30
  -4 -11  -2  -12.20   15.10
   4  11   2   13.30    9.60
  -5 -11  -2  262.17   15.40
  -5 -11  -2  272.67   15.70
  -5 -11  -2  265.67   51.49
  -5 -11  -2  277.47   22.90
  -5 -11  -2  283.97   57.79
   5  11   2  262.67   32.70
  -6 -11  -2  303.37   56.99
  -6 -11  -2  318.47   26.70
  -6 -11  -2  299.27   17.30
  -6 -11  -2  287.67   58.49
  -6 -11  -2  299.47   17.40
   6  11   2  286.37   37.30
  -7 -11  -2  324.67   31.70
  -7 -11  -2  244.38   55.99
  -7 -11  -2  320.07   18.40
  -7 -11  -2  270.27   56.79
  -7 -11  -2  317.17   18.10
   7  11   2  259.57   44.20
   7  11   2  338.87   40.70
  -8 -11  -2   73.99   23.20
  -8 -11  -2  148.79   44.00
  -8 -11  -2   92.89    7.80
  -8 -11  -2   92.79    7.70
  -9 -11  -2   83.39    7.30
  -9 -11  -2   81.99    6.90
  -9 -11  -2   39.70   29.40
  -9 -11  -2   85.99   26.70
  -9 -11  -2  111.99   40.80
 -10 -11  -2   17.00   28.70
 -10 -11  -2   35.10    4.10
 -10 -11  -2   36.50    5.30
 -11 -11  -2  151.78   36.50
 -11 -11  -2  242.28   14.00
 -12 -11  -2   22.90   26.30
 -13 -11  -2    2.80   12.60
  -7  12   2    5.90    2.40
  -7  12   2   14.90    7.10
   6 -12  -2  130.89    8.90
  -6  12   2  132.69   16.10
   5 -12  -2   40.00    5.60
  -5  12   2   32.10   11.00
   4 -12  -2   56.19    6.70
  -4  12   2   58.89   13.40
   3 -12  -2  116.59    9.60
   3 -12  -2  101.79   64.09
  -3  12   2  136.89   17.90
   2 -12  -2  220.18   59.89
   2 -12  -2  243.58   15.40
   1 -12  -2  102.39    8.50
   1 -12  -2   72.59   39.40
  -1  12   2   95.09   12.60
   0 -12  -2    9.30    3.40
   0 -12  -2  -15.80   18.10
   0  12   2    3.10   12.70
   0  12   2   15.50    6.70
  -1 -12  -2  396.86   76.59
  -1 -12  -2  372.06   42.40
  -1 -12  -2  404.46   21.80
  -1 -12  -2  406.16   53.89
   1  12   2  378.76   39.30
   1  12   2  378.66   25.10
  -2 -12  -2  283.37   16.30
  -2 -12  -2  274.87   49.60
  -2 -12  -2  281.27   64.69
   2  12   2  223.88   32.10
   2  12   2  287.37   19.80
  -3 -12  -2  -17.50   23.40
  -3 -12  -2   46.60    5.20
  -3 -12  -2   49.99   11.20
  -3 -12  -2    9.60   21.80
   3  12   2   39.70   13.60
   3  12   2   33.90    7.50
  -4 -12  -2    6.80    2.50
  -4 -12  -2    5.00    2.70
  -4 -12  -2    3.30    6.80
  -4 -12  -2   33.90   23.30
  -4 -12  -2   38.60   30.30
   4  12   2   12.60   11.20
  -5 -12  -2  161.88   44.00
  -5 -12  -2  252.07   21.60
  -5 -12  -2  221.78   13.50
  -5 -12  -2  227.68   13.80
  -5 -12  -2  296.97   59.29
   5  12   2  162.18   44.30
  -6 -12  -2   30.10   26.00
  -6 -12  -2   24.80    6.10
  -6 -12  -2   17.90    3.80
  -6 -12  -2   28.30   27.90
  -6 -12  -2   21.30    9.80
   6  12   2   20.50   19.20
  -7 -12  -2   37.30    4.90
  -7 -12  -2   27.00   29.40
  -7 -12  -2   32.50   12.60
  -7 -12  -2   28.50    4.60
  -7 -12  -2   -2.50   23.30
  -8 -12  -2   42.80   13.60
  -8 -12  -2  107.49   46.80
  -8 -12  -2   46.60    5.90
  -8 -12  -2   45.60    5.50
  -8 -12  -2  -22.00   41.50
  -9 -12  -2   38.30    3.70
  -9 -12  -2   37.30   20.20
  -9 -12  -2   51.69    6.90
 -10 -12  -2    0.60   28.30
 -10 -12  -2    1.20    2.90
 -10 -12  -2   -1.60    1.70
 -11 -12  -2  141.09    9.40
 -11 -12  -2  108.39   31.20
 -12 -12  -2    1.00   21.20
   6 -13  -2    6.80    2.10
  -6  13   2    7.70    7.10
  -6  13   2    3.00    2.30
   5 -13  -2    6.10    2.80
  -5  13   2   -0.20    7.90
   4 -13  -2   46.20    5.90
  -4  13   2   40.70   11.20
   3 -13  -2    8.00    3.90
  -3  13   2    0.60    9.40
   2 -13  -2   34.80   36.50
   1 -13  -2   32.30   34.50
   1 -13  -2   14.70    4.10
  -1  13   2    9.20    6.70
   0 -13  -2    6.80   28.40
   0 -13  -2   22.10   35.00
   0 -13  -2   17.00    4.00
   0  13   2   23.40    8.00
  -1 -13  -2   20.40   36.20
  -1 -13  -2   34.80   23.00
  -1 -13  -2   19.50    4.20
   1  13   2   15.80    6.90
  -2 -13  -2  138.39   50.59
  -2 -13  -2  171.48   11.30
  -2 -13  -2  207.08   43.70
   2  13   2  167.18   15.20
   2  13   2  144.59   27.70
  -3 -13  -2  293.57   17.30
  -3 -13  -2  297.27   55.99
  -3 -13  -2  289.07   65.39
   3  13   2  268.87   35.90
   3  13   2  308.47   20.70
  -4 -13  -2  133.39   16.20
  -4 -13  -2   69.59   40.90
  -4 -13  -2  111.29    8.00
  -4 -13  -2  140.39   40.30
  -4 -13  -2  121.29    8.80
   4  13   2  103.09   11.70
  -5 -13  -2  153.48   42.50
  -5 -13  -2   44.30   38.50
  -5 -13  -2  115.19   15.10
  -5 -13  -2   99.19    7.70
  -5 -13  -2  119.79    8.50
  -6 -13  -2  177.38   18.90
  -6 -13  -2  144.49   48.70
  -6 -13  -2   85.79   37.00
  -6 -13  -2  166.98   11.00
  -6 -13  -2  174.78   11.20
  -7 -13  -2  -15.70   30.80
  -7 -13  -2   17.10    9.50
  -7 -13  -2   -5.80   28.00
  -8 -13  -2   61.69    6.00
  -8 -13  -2   45.60   12.00
  -8 -13  -2   50.09    5.70
  -9 -13  -2   49.80    4.80
  -9 -13  -2   27.00   19.20
  -9 -13  -2   37.70    3.80
  -9 -13  -2   51.69    5.60
 -10 -13  -2   43.10    5.30
 -10 -13  -2   29.90   26.80
 -10 -13  -2   39.50    3.70
 -11 -13  -2   19.80    4.30
 -11 -13  -2   14.20   28.30
 -12 -13  -2    8.90    2.40
 -12 -13  -2    6.00   13.50
  -5  14   2   54.39    9.80
  -5  14   2   31.70    4.30
   4 -14  -2    5.90    3.30
  -4  14   2    6.40    8.10
   3 -14  -2   27.70    4.80
  -3  14   2   23.80   10.10
   2 -14  -2    1.80    3.50
  -2  14   2   -2.70    8.00
   1 -14  -2   14.20    4.20
   0 -14  -2   86.19   42.50
   0 -14  -2   46.50    6.20
   0 -14  -2  108.69   45.10
   0  14   2   51.69   10.10
  -1 -14  -2  -47.30   26.60
  -1 -14  -2   14.00   28.90
  -1 -14  -2   29.70    4.90
   1  14   2   28.00    8.40
  -2 -14  -2  100.19    8.30
  -2 -14  -2   75.79   32.90
  -2 -14  -2   98.99   43.10
   2  14   2   99.69   11.90
  -3 -14  -2   51.69   27.30
  -3 -14  -2   76.79   42.40
  -3 -14  -2   59.89    6.40
   3  14   2   61.29    9.70
  -4 -14  -2   68.69   14.00
  -4 -14  -2   89.19   39.10
  -4 -14  -2   53.49   33.90
  -4 -14  -2   68.19    6.70
   4  14   2   70.09    9.60
  -5 -14  -2   50.39   35.90
  -5 -14  -2   45.10   39.60
  -5 -14  -2   42.30    4.70
  -5 -14  -2   49.00    5.80
  -5 -14  -2   65.09   14.90
  -6 -14  -2   17.60    3.70
  -6 -14  -2   12.20    8.50
  -6 -14  -2   55.79   29.90
  -6 -14  -2   21.40   33.10
  -6 -14  -2    9.80    2.90
  -7 -14  -2   10.90    3.60
  -7 -14  -2    7.90    8.40
  -7 -14  -2   14.10    3.50
  -8 -14  -2   85.39    6.70
  -8 -14  -2   84.49   14.20
  -8 -14  -2   82.09    6.90
  -9 -14  -2   -0.70   16.80
  -9 -14  -2    1.60    2.10
  -9 -14  -2    4.00    2.70
  -9 -14  -2    4.00    1.90
 -10 -14  -2   32.60   20.90
 -10 -14  -2   34.00    3.30
 -10 -14  -2   35.80    4.60
 -11 -14  -2    4.00    1.00
 -11 -14  -2    4.80   15.00
 -11 -14  -2   12.40    2.80
 -12 -14  -2    1.00    5.90
  -5  15   2   50.49    7.90
  -5  15   2   24.20    3.00
   4 -15  -2   98.29    8.00
  -4  15   2   89.19   12.10
   3 -15  -2  109.49    8.40
  -3  15   2  118.89   14.90
   2 -15  -2    7.00    3.70
  -2  15   2    5.60    8.90
   1 -15  -2  214.68   14.00
   0 -15  -2    1.20    3.40
   1  15   2   12.40    7.50
  -2 -15  -2   24.90    4.70
   2  15   2   25.40    8.10
  -3 -15  -2  337.87   19.30
   3  15   2  321.97   24.50
  -4 -15  -2    8.20    3.20
  -5 -15  -2   13.70    3.80
  -6 -15  -2   40.20    5.30
  -6 -15  -2   40.10   11.20
  -6 -15  -2   37.20    4.30
  -7 -15  -2  235.48   22.50
  -7 -15  -2  212.48   13.40
  -7 -15  -2  250.57   14.00
  -8 -15  -2    5.30    8.20
  -8 -15  -2    5.80    2.60
  -8 -15  -2    5.60    2.70
  -9 -15  -2   23.60    3.10
  -9 -15  -2   21.20    3.10
  -9 -15  -2   23.70    3.80
  -9 -15  -2   22.20   12.40
 -10 -15  -2   35.80   11.90
 -10 -15  -2   27.20    3.80
 -11 -15  -2    7.10    2.00
 -11 -15  -2    3.00    6.00
   3 -16  -2  153.68    9.80
  -3  16   2  157.78   14.90
   2 -16  -2    4.70    3.10
  -2  16   2    0.30    7.80
   1 -16  -2   75.49    5.00
  -1  16   2  115.29   14.70
   0 -16  -2    3.10    3.40
  -1 -16  -2  170.18   11.60
  -2 -16  -2   29.60    4.80
   2  16   2   27.60    7.80
  -3 -16  -2  342.37   19.00
   3  16   2  308.87   22.50
  -4 -16  -2    5.50    3.40
   4  16   2    7.90    6.40
  -5 -16  -2   35.70    4.80
  -6 -16  -2   13.10    3.30
  -7 -16  -2  226.18   12.80
  -8 -16  -2    6.90    2.20
  -8 -16  -2    7.30    2.50
  -8 -16  -2    0.90    6.70
  -9 -16  -2    6.70    6.90
  -9 -16  -2    3.60    1.80
  -9 -16  -2    2.30    1.80
  -9 -16  -2    0.30    1.50
 -10 -16  -2    7.40    1.90
   2 -17  -2   15.30    4.10
  -2  17   2   10.30    6.20
   1 -17  -2   48.00    5.40
  -1  17   2   48.50    9.80
   0 -17  -2   63.79    4.60
   0 -17  -2   80.19    6.80
   0  17   2   77.89   12.20
  -1 -17  -2  156.68   10.70
  -2 -17  -2    2.00    3.00
  -3 -17  -2   39.40    5.00
   3  17   2   34.50    8.80
  -4 -17  -2    0.00    2.80
   4  17   2    8.20    6.00
  -5 -17  -2  127.19    9.00
  -6 -17  -2    0.20    2.40
  -7 -17  -2   72.89    6.60
  -8 -17  -2   13.70    2.40
  -8 -17  -2   16.10    2.60
  -9 -17  -2   67.29    4.10
  -9 -17  -2   60.09    4.00
   0  18   2  162.58   16.00
  -1 -18  -2   11.70    3.10
  -1 -18  -2    8.20    1.60
   1  18   2   16.40    6.90
  -2 -18  -2    1.90    2.80
   2  18   2    1.10    6.40
  -3 -18  -2   60.89    6.90
  -4 -18  -2  213.38   13.60
  -5 -18  -2   -0.70    2.60
  -6 -18  -2    1.70    2.20
  -7 -18  -2  117.79    7.10
  -7 -18  -2  115.59    7.30
  -8 -18  -2   46.20    3.30
  -8 -18  -2   31.20    3.10
  -2 -19  -2   73.29    4.50
   2  19   2   94.29   11.40
  -3 -19  -2    2.80    1.50
  -3 -19  -2    0.50    2.20
   3  19   2   -2.60    6.80
  -4 -19  -2  324.47   17.60
  -4 -19  -2  357.26   18.30
  -5 -19  -2   20.10    2.60
  -5 -19  -2   23.30    3.10
  -6 -19  -2   61.89    4.20
  -6 -19  -2   62.99    4.90
  -7 -18   3    0.60    1.70
   6  18  -3   69.79    7.40
  -6 -18   3   87.89    5.80
   5  18  -3   16.10    5.10
  -5 -18   3   19.60    3.00
   4  18  -3    3.10    4.20
  -4 -18   3    2.60    2.30
   3  18  -3   25.00    5.20
  -3 -18   3   26.50    3.50
   2  18  -3   90.59    8.90
  -2 -18   3  105.39    7.00
  -1 -18   3   36.80    4.00
  -8 -17   3   19.10    2.80
   7  17  -3   14.00    4.40
  -7 -17   3   19.10    3.20
   6  17  -3   97.99    9.30
  -6 -17   3   99.69    7.30
   5  17  -3    1.60    4.10
   4  17  -3   65.59    8.60
  -4 -17   3   53.79    6.40
   3  17  -3   43.60    7.80
  -3 -17   3   44.60    6.20
   2  17  -3   49.99    8.00
  -2 -17   3   46.60    5.10
   1  17  -3   10.90    5.40
  -1 -17   3   19.10    3.50
   0 -17   3   74.59    6.00
  -1  17  -3    7.10    5.80
   1 -17   3    7.60    2.30
  -9 -16   3   34.70    2.80
  -8 -16   3   43.50    5.00
   7  16  -3   69.89    7.60
  -7 -16   3   62.19    6.10
   6  16  -3   35.00    6.30
  -6 -16   3   41.60    5.20
   5  16  -3   14.40    5.00
  -5 -16   3   10.70    3.40
   4  16  -3  105.99   10.70
  -4 -16   3  106.69    8.30
   3  16  -3   88.59   10.30
  -3 -16   3   94.59    7.60
   2  16  -3  230.68   17.20
  -2 -16   3  232.48   14.00
   1  16  -3   49.50    8.60
  -1 -16   3   61.39    6.10
   0  16  -3   24.20    6.70
   0 -16   3   31.20    4.40
   1 -16   3    7.40    2.90
  -2  16  -3  291.37   19.00
   2 -16   3  223.38   13.80
  -3  16  -3    5.10    5.10
 -10 -15   3   32.30    2.80
  -9 -15   3    9.50    2.40
  -9 -15   3   14.60    3.10
   8  15  -3    0.10    3.10
  -8 -15   3    2.10    3.00
   7  15  -3    8.30    5.40
  -7 -15   3   10.70    3.60
   6  15  -3    4.90    4.50
  -6 -15   3    5.20    3.40
   5  15  -3  159.38   13.10
  -5 -15   3  166.78   11.30
   4  15  -3   65.69    9.00
  -4 -15   3   62.99    6.80
   3  15  -3   53.79    8.10
  -3 -15   3   37.10    5.20
   2  15  -3  105.99   11.80
  -2 -15   3  126.89    9.10
   1  15  -3  125.09   12.70
  -1 -15   3  129.09    9.40
   0  15  -3  146.79   13.50
   0 -15   3  133.89    9.80
  -1  15  -3    2.40    5.70
   1 -15   3    1.60    3.00
   2 -15   3  229.78   13.80
  -3  15  -3   -3.10    6.20
  -4  15  -3    8.40    5.70
  -4  15  -3    6.80    3.00
 -11 -14   3    0.00    1.30
 -11 -14   3    0.10    1.30
 -10 -14   3   85.39    6.20
 -10 -14   3   76.69    6.00
  -9 -14   3   11.90    3.50
  -9 -14   3    8.30    2.50
   8  14  -3  137.59   14.00
  -8 -14   3  130.59    9.40
  -8 -14   3  112.39    8.00
   7  14  -3   28.10    5.60
  -7 -14   3   34.70    5.20
  -7 -14   3   27.70    3.60
   6  14  -3   34.20    6.00
  -6 -14   3   28.50    7.20
   5  14  -3  118.89   11.60
  -5 -14   3  117.69    9.40
   4  14  -3   73.49    9.00
  -4 -14   3   88.29    7.70
  -4 -14   3   68.49   28.40
   3  14  -3   17.80    5.50
  -3 -14   3   14.90    3.70
  -3 -14   3   18.60   44.70
  -3 -14   3   -2.80   24.10
   2  14  -3   -2.20   37.80
   2  14  -3   32.40    7.10
  -2 -14   3   29.60    4.80
  -2 -14   3   47.30   44.30
  -2 -14   3   10.10   27.80
  -1 -14   3  -15.50   51.59
   0  14  -3   -0.50    5.10
   0 -14   3   -2.10    2.70
  -1  14  -3   69.49   10.10
   1 -14   3   71.99    6.70
   2 -14   3    7.00    3.40
  -3  14  -3   -1.00    7.00
   3 -14   3   -2.30    2.50
  -4  14  -3   43.20   10.60
  -5  14  -3   17.00    3.80
  -5  14  -3   32.30    6.70
 -11 -13   3   15.30    2.60
 -11 -13   3   13.30    2.50
 -10 -13   3   33.80    4.90
  -9 -13   3   -0.70    2.30
  -9 -13   3    1.70    4.40
  -9 -13   3    0.70    3.10
   8  13  -3    2.60    3.40
  -8 -13   3    1.10    5.00
  -8 -13   3   -2.60    3.30
  -8 -13   3   -0.10    2.40
   7  13  -3   40.80    7.80
  -7 -13   3   37.20    9.80
  -7 -13   3   45.60    6.10
  -7 -13   3   50.99    6.20
   6  13  -3  122.29   10.60
  -6 -13   3  151.98   10.70
  -6 -13   3  140.79   15.80
  -6 -13   3   95.19   41.70
  -6 -13   3  128.19    8.70
   5  13  -3    8.10    4.20
  -5 -13   3   22.40   26.40
  -5 -13   3   14.40    4.10
   4  13  -3  139.79   11.50
  -4 -13   3  116.59   49.40
  -4 -13   3  140.69   10.30
  -4 -13   3  132.79   43.30
   3  13  -3   26.90    6.10
  -3 -13   3   40.30   29.40
  -3 -13   3   33.40    5.20
  -3 -13   3  -22.00   34.20
   2  13  -3  108.89   10.50
  -2 -13   3  106.79    8.60
  -2 -13   3  139.69   42.00
  -2 -13   3   98.49   36.60
   1  13  -3  154.88   13.40
  -1 -13   3  157.18   10.80
  -1 -13   3  165.68   53.39
   0  13  -3   23.60    4.50
   0 -13   3   -1.00   38.90
  -1  13  -3   20.20    6.70
  -1  13  -3   10.30    3.80
   1 -13   3    4.20   38.70
   1 -13   3   18.60    4.00
  -2  13  -3   11.40   10.60
  -2  13  -3   10.60    4.60
   2 -13   3   21.30    4.10
   3 -13   3   67.79    6.50
  -4  13  -3   11.30    8.00
  -5  13  -3   32.30    9.70
  -5  13  -3   14.90    4.40
  -6  13  -3   34.30    4.90
  -6  13  -3   29.90    5.70
 -12 -12   3    5.70    1.80
 -11 -12   3    0.10    2.50
 -11 -12   3    0.00    2.10
 -10 -12   3   69.59    6.60
 -10 -12   3   65.89    5.80
 -10 -12   3   49.90    8.30
  -9 -12   3   73.89   10.70
  -9 -12   3   87.89    7.10
  -9 -12   3   86.29    8.40
   8  12  -3    5.10    3.30
  -8 -12   3    9.00    7.70
  -8 -12   3    5.60    3.60
  -8 -12   3    4.90    3.90
   7  12  -3    5.20    3.20
  -7 -12   3    0.80    5.90
  -7 -12   3    4.70    2.60
  -7 -12   3    3.00    3.70
   6  12  -3  460.95   25.50
  -6 -12   3  334.37   94.09
  -6 -12   3  350.86   65.79
  -6 -12   3  425.56   23.70
  -6 -12   3  468.15   25.40
   5  12  -3    4.30    3.60
   5  12  -3  -47.20   27.60
  -5 -12   3    3.30    6.80
  -5 -12   3    4.20    3.80
  -5 -12   3   20.90   27.30
  -5 -12   3    4.00    2.00
   4  12  -3   -9.50   24.70
  -4 -12   3   53.39   26.00
  -4 -12   3   27.60    5.00
  -4 -12   3   20.20   26.60
   3  12  -3   22.00    4.90
  -3 -12   3  -21.40   28.70
  -3 -12   3   22.40   17.50
   2  12  -3  103.19   14.60
  -2 -12   3   87.39    7.50
  -2 -12   3   54.79   31.80
  -2 -12   3   42.20   23.80
   1  12  -3  502.45   29.50
  -1 -12   3  504.05   29.10
  -1 -12   3  546.15   54.19
   0  12  -3  222.58   16.70
   0 -12   3  232.98   54.89
   0 -12   3  232.88   14.10
  -1  12  -3   59.79    9.30
   1 -12   3   60.79    6.20
   1 -12   3   68.99   32.50
  -2  12  -3   30.70    7.80
  -2  12  -3   23.60    5.90
   2 -12   3   58.49   32.30
   2 -12   3   43.00    5.10
  -3  12  -3   12.80    6.20
  -3  12  -3    8.80    4.80
   3 -12   3   21.00    4.50
  -4  12  -3    4.90    8.10
  -4  12  -3    2.80    4.20
  -5  12  -3  119.19   15.00
  -6  12  -3   16.60    7.40
  -6  12  -3   14.50    4.80
  -7  12  -3   26.80    5.10
  -7  12  -3   11.80    3.50
 -12 -11   3  100.69    6.50
 -12 -11   3  106.19    7.00
 -11 -11   3  118.69    8.40
 -11 -11   3  119.59    8.40
 -10 -11   3   55.59    6.80
 -10 -11   3   65.29    6.40
  -9 -11   3  136.29    9.50
  -9 -11   3   97.19   12.70
  -9 -11   3  143.89   10.80
   8  11  -3  314.97   19.30
  -8 -11   3  338.47   25.50
  -8 -11   3  340.07   20.40
   7  11  -3  114.99    9.30
  -7 -11   3  100.69   13.50
  -7 -11   3  154.28   42.10
  -7 -11   3  123.59   10.30
   6  11  -3  123.49   54.39
   6  11  -3  197.88   13.00
  -6 -11   3  162.08   46.20
  -6 -11   3  198.28   18.50
  -6 -11   3  190.98   13.50
  -6 -11   3  182.28   49.00
   5  11  -3   14.50    3.90
   5  11  -3    8.50   16.70
  -5 -11   3   16.40    3.10
  -5 -11   3    3.90   27.10
  -5 -11   3   18.50    4.80
  -5 -11   3   13.20    6.90
  -5 -11   3   17.30   29.10
   4  11  -3   48.00    5.90
   4  11  -3   28.70   18.70
  -4 -11   3   51.89    6.30
  -4 -11   3   58.29   11.30
  -4 -11   3   27.00   24.10
  -4 -11   3   77.19   29.60
   3  11  -3   39.20    5.60
  -3 -11   3   37.20    5.10
  -3 -11   3   28.20   18.90
  -3 -11   3   61.79   27.30
   2  11  -3  323.27   19.30
  -2 -11   3  285.57   37.60
  -2 -11   3  307.67   18.20
  -2 -11   3  408.56   56.89
   1  11  -3   20.40    5.00
  -1 -11   3   13.20    3.50
  -1 -11   3   26.80   12.70
  -1 -11   3   61.39   24.90
   0  11  -3   29.20   24.80
   0  11  -3   59.19    7.80
   0 -11   3   86.39   33.20
   0 -11   3   59.89   17.60
   0 -11   3   58.29    5.80
  -1  11  -3  -12.10   26.60
  -1  11  -3    5.50    4.10
   1 -11   3   -6.70   24.80
   1 -11   3   11.40    3.40
   1 -11   3   31.80   14.10
  -2  11  -3  229.88   16.80
  -3  11  -3   82.49   11.10
   3 -11   3   93.29    7.70
  -4  11  -3    8.90    4.80
  -5  11  -3    1.20    4.20
  -5  11  -3    1.00    7.80
  -6  11  -3   78.19    9.00
  -6  11  -3  107.59   12.70
  -7  11  -3   27.80    5.40
  -7  11  -3   33.10    6.80
  -8  11  -3    2.50    2.50
 -12 -10   3   35.40    4.20
 -12 -10   3   24.40    3.40
 -11 -10   3   35.00    4.90
 -11 -10   3   36.00    5.10
 -10 -10   3  103.49   11.60
  -9 -10   3  342.77   26.30
  -9 -10   3  424.96   23.10
  -9 -10   3  238.88   64.19
   8  10  -3   40.50    5.40
  -8 -10   3   34.30    8.70
  -8 -10   3   56.49   31.60
  -8 -10   3   39.00    6.60
   7  10  -3   41.70   22.80
   7  10  -3    4.90    2.90
  -7 -10   3    7.10    4.00
  -7 -10   3    9.30   26.40
  -7 -10   3    2.10    5.70
  -7 -10   3   25.90   26.30
   6  10  -3  357.26   20.30
   6  10  -3  367.46   46.70
  -6 -10   3  362.16   26.40
  -6 -10   3  255.67   49.90
  -6 -10   3  362.26   21.30
  -6 -10   3  327.07   59.09
   5  10  -3  961.70   49.99
   5  10  -3  955.40   75.79
  -5 -10   3 1020.30   90.19
  -5 -10   3 1054.19   57.59
  -5 -10   3  956.40   50.69
  -5 -10   3  790.12   86.09
   4  10  -3  141.49   25.60
  -4 -10   3  100.19   31.70
  -4 -10   3  173.08   38.70
  -4 -10   3  144.39   14.70
  -4 -10   3  134.99   10.30
   3  10  -3  298.87   35.70
   3  10  -3  247.98   16.10
  -3 -10   3  239.68   47.80
  -3 -10   3  270.57   15.40
  -3 -10   3  270.17   46.50
  -3 -10   3  197.58   25.50
   2  10  -3  287.17   35.70
  -2 -10   3  348.37   49.40
  -2 -10   3  351.06   37.90
  -2 -10   3  319.47   18.60
   1  10  -3  140.19   26.50
   1  10  -3  157.58   11.20
  -1 -10   3  151.78   10.00
  -1 -10   3  159.58   40.60
  -1 -10   3  168.18   25.50
   0  10  -3  558.34   29.80
   0 -10   3  499.25   28.20
   0 -10   3  522.55   66.99
   0 -10   3  558.94   50.09
  -1  10  -3  283.27   17.80
  -1  10  -3  212.58   29.20
   1 -10   3  272.57   15.70
   1 -10   3  252.97   33.60
  -2  10  -3  555.74   52.89
  -2  10  -3  683.73   37.40
   2 -10   3  674.63   34.70
   2 -10   3  673.33   57.79
  -3  10  -3   35.50   20.50
  -3  10  -3    9.90    5.10
  -3  10  -3   15.50    6.30
   3 -10   3   13.00   14.60
  -4  10  -3  233.38   36.20
  -4  10  -3  129.89   12.40
  -5  10  -3    7.70    8.60
  -5  10  -3   -3.20    3.90
  -6  10  -3    2.40    4.30
  -6  10  -3   19.30    8.80
  -6  10  -3    7.70    4.70
  -7  10  -3   23.10    8.00
  -7  10  -3   17.60    5.30
  -8  10  -3   87.09    8.20
  -8  10  -3   59.39    6.90
 -13  -9   3   12.30    2.40
 -12  -9   3    2.20    2.50
 -12  -9   3    1.90    2.30
 -11  -9   3   39.20    5.70
 -11  -9   3   39.10    5.20
 -10  -9   3    1.90    4.20
 -10  -9   3   -0.80    3.70
  -9  -9   3  338.57   19.40
  -9  -9   3  237.88   21.10
  -8  -9   3   12.70    5.10
  -8  -9   3   10.60    6.30
  -8  -9   3   20.20   25.80
   7   9  -3   46.90   17.60
   7   9  -3   15.90    3.70
  -7  -9   3   14.70    6.80
  -7  -9   3   49.50   23.30
  -7  -9   3  -15.20   17.20
  -7  -9   3   16.40    4.80
   6   9  -3  245.58   35.60
  -6  -9   3  282.37   41.90
  -6  -9   3  214.18   47.90
  -6  -9   3  279.07   21.30
  -6  -9   3  274.67   17.50
   5   9  -3 1004.70   53.29
   5   9  -3  998.20   76.69
  -5  -9   3 1161.48   60.39
  -5  -9   3  959.20   89.39
  -5  -9   3 1063.89   88.39
  -5  -9   3 1033.50   54.49
   4   9  -3  186.88   27.30
  -4  -9   3  219.98   40.40
  -4  -9   3  188.88   18.00
  -4  -9   3  181.78   20.00
  -4  -9   3  166.98   35.60
  -4  -9   3  207.28   13.10
   3   9  -3   18.70   13.10
  -3  -9   3   21.60   17.80
   2   9  -3  244.18   29.50
  -2  -9   3  218.88   28.40
  -2  -9   3  207.58   42.20
   1   9  -3  316.07   33.50
  -1  -9   3  348.87   49.60
  -1  -9   3  358.16   35.40
   0   9  -3  269.97   29.80
   0   9  -3  246.38   15.60
   0  -9   3  259.77   29.40
  -1   9  -3  267.97   18.10
  -1   9  -3  221.68   15.50
  -1   9  -3  200.08   26.80
   1  -9   3  242.98   29.20
  -2   9  -3  794.82   44.00
  -2   9  -3  766.02   59.69
   2  -9   3  912.91   66.09
  -3   9  -3   83.59    9.60
  -3   9  -3  107.39   22.60
  -3   9  -3  114.19   10.90
   3  -9   3  105.39   22.90
  -4   9  -3  359.86   21.60
  -4   9  -3  254.27   19.90
   4  -9   3  358.46   46.80
  -5   9  -3    7.10    8.30
  -5   9  -3    9.40    5.00
  -5   9  -3  -27.90   15.80
  -6   9  -3  196.48   15.50
  -7   9  -3   -0.80    3.90
  -7   9  -3    3.10    4.00
  -7   9  -3    0.80    6.80
  -8   9  -3   45.00    7.00
  -8   9  -3   47.60    8.20
  -9   9  -3    0.80    2.60
 -13  -8   3   77.19    5.40
 -12  -8   3   63.79    6.30
 -12  -8   3   75.09    5.90
 -11  -8   3   10.70    5.80
 -11  -8   3   25.70    5.00
 -10  -8   3  114.89   14.90
 -10  -8   3   87.39   10.50
  -9  -8   3  257.27   60.19
  -9  -8   3  290.87   19.50
   8   8  -3  -17.80   19.00
  -8  -8   3   26.10    7.20
  -8  -8   3   26.60    6.40
  -8  -8   3   38.80   25.90
  -8  -8   3   49.40   26.90
   7   8  -3  117.79   27.80
  -7  -8   3  128.69   31.20
  -7  -8   3  128.89   12.80
  -7  -8   3  110.89   11.00
  -7  -8   3  125.59   34.90
   6   8  -3  358.46   43.00
  -6  -8   3  428.56   25.40
  -6  -8   3  452.95   28.80
  -6  -8   3  450.75   50.09
  -6  -8   3  418.96   53.79
   5   8  -3  742.43   58.09
  -5  -8   3  708.23   38.40
  -5  -8   3  674.33   67.39
  -5  -8   3  736.43   66.09
   4   8  -3  297.37   33.90
   4   8  -3  326.27   32.10
  -4  -8   3  292.57   22.40
  -4  -8   3  255.37   50.69
  -4  -8   3  342.07   41.80
   3   8  -3  279.07   31.00
  -3  -8   3  289.97   39.30
   2   8  -3   44.50   13.30
  -2  -8   3   30.90   11.80
  -2  -8   3   37.90   19.20
   1   8  -3  301.47   31.80
  -1  -8   3  345.87   46.40
  -1  -8   3  376.86   34.00
   0   8  -3    4.90    8.70
   0   8  -3    6.00    8.30
   0  -8   3   -1.20    7.80
  -1   8  -3  280.67   29.30
   1  -8   3  321.37   32.60
  -2   8  -3  228.18   28.80
  -2   8  -3  252.47   17.10
  -2   8  -3  294.47   17.20
   2  -8   3  236.38   46.40
  -3   8  -3  195.58   25.90
  -3   8  -3  157.98   12.30
  -3   8  -3  133.19   12.10
   3  -8   3  149.88   26.80
  -4   8  -3   24.50    6.50
  -4   8  -3   50.89   17.70
  -4   8  -3   38.10    7.20
   4  -8   3   49.20   16.10
  -5   8  -3  179.48   15.00
  -5   8  -3  239.58   35.40
  -6   8  -3  303.57   42.40
  -6   8  -3  169.98   14.70
  -7   8  -3    3.00    4.40
  -7   8  -3   -1.00    4.00
  -7   8  -3    1.80    7.10
  -8   8  -3   73.09    9.40
  -8   8  -3   91.09   11.30
  -9   8  -3   46.10    6.30
 -10   8  -3   30.40    4.00
 -13  -7   3   69.59    5.20
 -12  -7   3  137.79   10.30
 -12  -7   3  139.79    9.30
 -11  -7   3    7.50    4.40
 -11  -7   3    4.10    1.80
 -10  -7   3    9.50    8.10
 -10  -7   3    2.60    5.10
  -9  -7   3  246.48   45.00
  -9  -7   3  284.27   19.70
  -8  -7   3  113.39   19.60
  -8  -7   3  186.78   16.00
  -8  -7   3  184.18   45.30
  -8  -7   3  169.78   15.30
   7   7  -3   98.79   23.90
  -7  -7   3   57.49   23.90
  -7  -7   3  106.19   33.20
  -7  -7   3  112.89   14.10
  -7  -7   3  100.29   11.20
  -7  -7   3  110.39   10.70
   6   7  -3  233.68   31.60
  -6  -7   3  223.98   17.00
  -6  -7   3  203.78   36.80
  -6  -7   3  223.68   42.20
  -6  -7   3  228.88   18.70
   5   7  -3 1643.24  103.89
  -5  -7   3 1640.44  124.89
  -5  -7   3 1738.33  113.69
   4   7  -3  826.62   55.69
   4   7  -3  675.43   55.49
  -4  -7   3  777.32   62.49
  -4  -7   3  698.03   42.50
  -4  -7   3  739.13   63.49
   3   7  -3  533.85   43.30
  -3  -7   3  480.85   48.50
   2   7  -3  219.58   25.00
  -2  -7   3  206.08   24.30
  -2  -7   3  210.98   32.70
   1   7  -3 1129.59   71.59
  -1  -7   3 1177.78   73.09
  -1  -7   3 1053.89   84.79
   0   7  -3   72.79   14.60
   0   7  -3   76.39   15.80
   0  -7   3   81.09   16.60
  -1   7  -3    9.40    8.80
  -1   7  -3    4.00    9.70
   1  -7   3    0.90    6.20
  -2   7  -3    9.00   10.40
  -2   7  -3   21.50   12.80
   2  -7   3   30.50   11.40
  -3   7  -3  321.87   20.40
  -3   7  -3  328.97   20.30
   3  -7   3  350.86   35.20
  -4   7  -3   25.30   13.80
  -4   7  -3   23.10    5.70
  -4   7  -3   22.60    6.40
   4  -7   3   10.20   11.80
  -5   7  -3  219.38   32.10
  -5   7  -3  183.18   15.40
   5  -7   3  284.67   33.90
  -6   7  -3   -7.30   13.70
  -6   7  -3    0.90    7.60
  -6   7  -3    0.70    5.20
  -7   7  -3   90.09   26.50
  -7   7  -3   46.10   10.60
  -7   7  -3   51.89    8.20
  -7   7  -3   36.60    7.40
  -8   7  -3   43.70    7.40
  -9   7  -3   73.19    8.30
  -9   7  -3   58.19    7.80
  -9   7  -3   52.39    4.30
 -13  -6   3    0.30    1.60
 -12  -6   3   27.10    3.00
 -12  -6   3   36.10    6.10
 -11  -6   3    6.80    4.80
 -11  -6   3   10.90    4.80
 -10  -6   3   13.10    6.20
 -10  -6   3   13.80    5.50
 -10  -6   3  -36.90   36.60
  -9  -6   3    2.60   24.30
  -9  -6   3   38.20    8.10
  -9  -6   3   18.50   14.50
  -9  -6   3   29.90    8.70
   8   6  -3   49.80   21.50
  -8  -6   3   92.29   16.80
  -8  -6   3   68.39    9.60
  -8  -6   3   53.49    8.80
  -8  -6   3   55.29   29.30
   7   6  -3  138.29   29.40
  -7  -6   3  166.08   38.20
  -7  -6   3  159.68   14.00
  -7  -6   3  154.18   36.70
  -7  -6   3  211.18   22.40
   6   6  -3  423.16   43.50
  -6  -6   3  522.35   32.80
  -6  -6   3  475.05   28.40
  -6  -6   3  494.95   48.90
  -6  -6   3  481.75   53.19
   5   6  -3  246.98   28.40
  -5  -6   3  229.78   33.00
  -5  -6   3  230.38   38.70
  -5  -6   3  236.98   16.50
   4   6  -3   25.00   10.10
  -4  -6   3    7.40   13.00
  -4  -6   3   19.30    4.80
  -4  -6   3   25.30   14.80
   3   6  -3  481.85   39.10
  -3  -6   3  472.45   30.00
  -3  -6   3  479.55   44.40
  -3  -6   3  443.56   49.10
   2   6  -3  254.57   25.90
  -2  -6   3  248.08   25.10
  -2  -6   3  235.68   31.40
   1   6  -3 1744.73   99.89
  -1  -6   3 1667.53  110.29
  -1  -6   3 1839.22  107.79
   0   6  -3    5.80    6.60
   0  -6   3    4.50    5.80
  -1   6  -3  335.97   27.60
  -1   6  -3  291.47   28.70
   1  -6   3  342.77   29.20
  -2   6  -3  104.29   18.50
  -2   6  -3   43.70   22.60
   2  -6   3   83.29   16.40
  -3   6  -3 1242.58   82.29
   3  -6   3 1335.47   83.49
  -4   6  -3   91.99    9.40
  -4   6  -3  138.49   23.90
  -4   6  -3  109.29   10.20
  -5   6  -3  279.07   20.30
  -5   6  -3  350.26   37.90
   5  -6   3  405.56   40.10
  -6   6  -3    9.90    7.30
   6  -6   3   24.10   12.60
  -7   6  -3  225.78   19.00
  -7   6  -3  316.57   39.70
  -7   6  -3  323.77   22.70
  -8   6  -3    2.50    6.70
  -8   6  -3    2.20    4.50
  -9   6  -3   93.29   10.30
  -9   6  -3   84.79   10.10
 -10   6  -3   21.10    2.50
 -10   6  -3   34.10    5.80
 -11   6  -3   18.60    4.20
 -13  -5   3    1.70    1.50
 -13  -5   3    0.20    0.90
 -12  -5   3  247.88   14.10
 -12  -5   3  228.88   15.40
 -11  -5   3   43.50    7.30
 -11  -5   3   22.80    6.30
 -10  -5   3    7.30   18.40
 -10  -5   3   80.79   29.60
 -10  -5   3   17.20    7.00
  -9  -5   3   31.10   14.40
  -9  -5   3   55.19   27.20
  -9  -5   3   39.40    8.70
  -9  -5   3   32.60    7.90
   8   5  -3  166.28   30.40
  -8  -5   3  127.99   34.40
  -8  -5   3  156.58   14.30
  -8  -5   3  141.39   19.40
  -8  -5   3  130.59   12.40
   7   5  -3   12.10   11.10
  -7  -5   3  -20.10   10.90
  -7  -5   3   -0.60    4.80
  -7  -5   3   12.40    5.40
  -7  -5   3   14.90   18.90
   6   5  -3  194.68   26.80
  -6  -5   3  175.88   28.20
  -6  -5   3  201.38   17.80
  -6  -5   3  179.78   34.00
  -6  -5   3  181.78   14.60
   5   5  -3  432.26   38.20
  -5  -5   3  396.36   44.70
  -5  -5   3  414.36   25.60
  -5  -5   3  413.36   40.60
   4   5  -3   18.00    9.50
  -4  -5   3   14.40   12.90
  -4  -5   3   20.90    4.80
   3   5  -3   68.59   14.90
   3   5  -3   62.49   12.70
  -3  -5   3   71.29   18.30
  -3  -5   3   60.49   18.10
  -3  -5   3   70.29    8.60
   2   5  -3 1055.99   65.09
  -2  -5   3 1096.09   71.09
  -2  -5   3 1025.70   64.59
   1   5  -3 1198.58   69.69
  -1  -5   3 1119.99   76.39
  -1  -5   3 1183.78   69.99
   0   5  -3  412.26   27.80
   0   5  -3  493.45   33.40
   0   5  -3  403.36   32.80
   0  -5   3  485.05   34.40
  -1   5  -3  319.17   24.90
  -1   5  -3  354.56   29.60
   1  -5   3  347.57   28.40
  -2   5  -3  114.49   18.10
   2  -5   3  134.99   17.00
  -3   5  -3  812.02   56.99
   3  -5   3  815.52   57.19
  -4   5  -3    8.60   10.40
   4  -5   3   19.80   10.10
  -5   5  -3  665.13   40.50
  -5   5  -3  783.12   45.20
  -5   5  -3  755.02   59.39
   5  -5   3  838.32   61.69
  -6   5  -3   40.50    8.50
  -6   5  -3   62.19   10.40
  -6   5  -3   66.79   19.20
  -6   5  -3   46.40    9.50
   6  -5   3   78.59   20.10
  -7   5  -3  492.55   53.09
  -7   5  -3  485.65   32.00
  -7   5  -3  571.64   33.60
  -8   5  -3  -33.30   14.90
  -8   5  -3    0.60    6.60
  -8   5  -3    2.60    4.60
  -8   5  -3    0.60    5.60
  -9   5  -3  106.09   11.60
  -9   5  -3  115.09   11.70
 -10   5  -3    0.00    3.90
 -11   5  -3   26.20    4.40
 -11   5  -3   24.20    2.60
 -13  -4   3    4.70    1.50
 -13  -4   3    3.20    1.30
 -12  -4   3  173.48   12.80
 -12  -4   3  176.98   11.30
 -11  -4   3    4.90    5.80
 -11  -4   3    3.20    3.70
 -10  -4   3   63.89    9.70
 -10  -4   3   48.00   19.80
 -10  -4   3   48.40    7.40
 -10  -4   3   45.80   40.30
  -9  -4   3   -2.20    6.50
  -9  -4   3   39.20   22.40
  -9  -4   3    3.40    7.10
  -9  -4   3    5.40   10.80
   8   4  -3  253.97   41.30
  -8  -4   3  281.77   27.70
  -8  -4   3  271.47   19.80
  -8  -4   3  233.98   18.00
  -8  -4   3  258.47   46.70
   7   4  -3   24.70   14.10
  -7  -4   3   17.20    6.70
  -7  -4   3    5.00   13.30
  -7  -4   3   19.60    6.90
   6   4  -3    7.50    9.00
  -6  -4   3    6.30    4.20
  -6  -4   3   -5.30   15.30
  -6  -4   3    6.50    5.00
  -6  -4   3   -5.70    8.80
   5   4  -3    3.50    8.00
  -5  -4   3   19.50   12.30
  -5  -4   3   27.50   15.10
  -5  -4   3    9.30    3.80
   4   4  -3  726.23   49.99
  -4  -4   3  702.33   55.29
  -4  -4   3  762.62   53.59
  -4  -4   3  686.13   40.20
   3   4  -3  209.68   20.50
  -3  -4   3  229.58   24.60
  -3  -4   3  205.38   25.50
  -3  -4   3  196.38   15.20
   2   4  -3  545.85   39.60
  -2  -4   3  605.14   39.50
  -2  -4   3  592.14   42.50
   1   4  -3  647.54   41.80
  -1  -4   3  629.04   45.70
  -1  -4   3  634.24   41.40
   0   4  -3 2325.17  115.49
   0   4  -3 2033.00  115.49
   0   4  -3 2012.10  109.39
   0  -4   3 2265.27  116.29
  -1   4  -3  556.44   39.10
  -1   4  -3  555.34   34.00
   1  -4   3  567.24   38.40
   1  -4   3  555.14   33.70
  -2   4  -3   66.79   13.90
  -2   4  -3   78.89   12.40
   2  -4   3   77.39    8.50
   2  -4   3   78.59   14.90
  -3   4  -3  759.32   52.49
   3  -4   3  753.72   51.89
  -4   4  -3   52.59   14.20
   4  -4   3   47.40   12.90
   4  -4   3   38.60   11.30
  -5   4  -3   45.20   14.30
  -5   4  -3   35.20    7.40
   5  -4   3   25.50    9.70
   5  -4   3   33.00   12.10
  -6   4  -3  108.69   24.00
  -6   4  -3  114.29   11.10
  -6   4  -3  126.79   12.00
  -6   4  -3  102.19   13.30
  -6   4  -3  121.29   13.20
   6  -4   3  119.59   23.30
   6  -4   3  123.49   23.50
  -7   4  -3  303.47   24.00
  -7   4  -3  267.07   19.30
  -7   4  -3  317.17   22.20
   7  -4   3  277.17   38.60
   7  -4   3  339.87   37.90
  -8   4  -3   23.00    8.20
  -8   4  -3   38.20    8.20
  -8   4  -3   43.90    9.30
  -8   4  -3   30.80   16.40
  -9   4  -3   75.69   10.10
 -10   4  -3    0.70    4.30
 -11   4  -3  122.39    9.90
 -11   4  -3   92.19    6.60
 -13  -3   3    3.70    1.30
 -12  -3   3    8.40    2.60
 -12  -3   3    9.30    5.80
 -11  -3   3   11.20    6.60
 -10  -3   3  -22.80   32.70
 -10  -3   3   14.90   15.70
 -10  -3   3    2.10    4.00
 -10  -3   3    6.20    6.80
  -9  -3   3  176.68   37.40
  -9  -3   3  119.49   14.70
  -9  -3   3  128.89   23.90
   8   3  -3  130.09   25.70
  -8  -3   3  113.99   11.10
  -8  -3   3  108.69   19.30
  -8  -3   3  127.19   33.40
  -8  -3   3  112.89   13.40
   7   3  -3    4.70    9.50
   7   3  -3   19.70   14.60
  -7  -3   3    9.50   15.70
   6   3  -3   73.49   18.40
  -6  -3   3   82.29   23.30
  -6  -3   3   78.29   11.50
   5   3  -3  129.79   19.50
  -5  -3   3   98.89   22.90
  -5  -3   3  106.99   10.70
  -5  -3   3  143.49   21.90
   4   3  -3  793.52   53.39
  -4  -3   3  830.02   55.49
  -4  -3   3  799.22   44.70
  -4  -3   3  793.32   58.49
   3   3  -3   27.10    8.40
  -3  -3   3   32.70   12.70
  -3  -3   3   30.20   10.70
  -3  -3   3   24.00    5.00
   2   3  -3  943.11   54.29
  -2  -3   3 1018.90   57.59
  -2  -3   3  901.91   51.39
   1   3  -3  347.17   26.30
  -1  -3   3  394.96   27.10
  -1  -3   3  421.36   28.00
  -1  -3   3  363.96   28.70
   0   3  -3  643.04   42.90
   0   3  -3  636.74   36.00
   0   3  -3  752.02   46.20
   0  -3   3  689.33   40.50
   0  -3   3  698.63   41.70
  -1   3  -3  303.17   19.50
  -1   3  -3  298.07   25.30
   1  -3   3  307.47   20.50
   1  -3   3  309.27   23.70
  -2   3  -3  379.26   26.90
  -2   3  -3  388.36   30.00
   2  -3   3  408.66   23.20
   2  -3   3  384.56   25.30
   2  -3   3  395.06   29.80
  -3   3  -3   58.49   13.50
   3  -3   3   70.49   13.70
   3  -3   3   61.69   10.60
  -4   3  -3  601.24   45.60
   4  -3   3  620.44   45.10
   4  -3   3  614.34   42.30
  -5   3  -3   33.60   13.00
   5  -3   3   20.30    8.60
   5  -3   3   31.80   10.60
  -6   3  -3  313.87   33.50
  -6   3  -3  254.67   18.40
  -6   3  -3  253.87   18.80
  -6   3  -3  218.68   17.80
   6  -3   3  247.18   28.40
   6  -3   3  279.77   31.00
  -7   3  -3   92.89   12.20
  -7   3  -3   94.29    9.30
  -7   3  -3   61.39   11.90
  -7   3  -3   94.49   10.00
  -7   3  -3   93.49   22.50
   7  -3   3   95.39   21.90
   7  -3   3  125.99   24.50
  -8   3  -3   58.69   11.50
  -8   3  -3   92.99   24.20
  -8   3  -3   95.59   11.00
  -8   3  -3  103.99   12.90
   8  -3   3  176.38   40.20
  -9   3  -3   -0.60    4.90
  -9   3  -3   -2.70    5.50
  -9   3  -3   30.60   18.20
  -9   3  -3   -1.80    4.10
 -11   3  -3   83.89    9.80
 -12   3  -3   14.70    2.30
 -12   3  -3   11.80    3.50
 -13  -2   3    1.60    1.20
 -12  -2   3    2.00    3.60
 -12  -2   3   -1.00    1.50
 -11  -2   3   78.89    8.50
 -10  -2   3   49.20    9.90
 -10  -2   3   42.10    6.70
 -10  -2   3   63.19   20.10
  -9  -2   3  162.48   16.50
  -9  -2   3  146.99   26.30
  -9  -2   3  148.79   13.00
  -9  -2   3  112.49   35.50
   8   2  -3  107.89   24.80
  -8  -2   3   60.49   22.30
  -8  -2   3  104.69   19.40
  -8  -2   3   93.59    9.80
  -8  -2   3   97.99   13.10
   7   2  -3  -11.70    7.90
   7   2  -3    9.70   12.20
  -7  -2   3    4.70    5.50
   6   2  -3  119.89   22.40
  -6  -2   3  106.39   13.60
  -6  -2   3  106.69   24.50
   5   2  -3   20.40    9.50
  -5  -2   3   28.00   14.40
  -5  -2   3   27.00    6.10
   4   2  -3  177.08   20.90
  -4  -2   3  178.28   14.40
  -4  -2   3  217.98   23.70
   3   2  -3  249.78   22.20
  -3  -2   3  253.47   17.30
  -3  -2   3  255.67   22.90
  -3  -2   3  241.48   24.70
   2   2  -3  740.93   42.90
   2   2  -3  639.34   42.60
  -2  -2   3  718.13   44.50
  -2  -2   3  785.22   43.00
  -2  -2   3  697.73   39.70
  -2  -2   3  699.43   45.30
   1   2  -3  154.38   14.80
   1   2  -3  180.18   13.60
  -1  -2   3  196.88   16.00
  -1  -2   3  185.28   17.30
  -1  -2   3  181.08   14.60
   0   2  -3 3499.35  172.58
   0   2  -3 3286.17  179.98
   0   2  -3 3415.56  178.88
   0  -2   3 3813.22  179.48
   0  -2   3 3664.83  178.68
  -1   2  -3  193.88   12.70
  -1   2  -3  188.08   19.50
   1  -2   3  206.68   17.90
   1  -2   3  198.38   15.10
  -2   2  -3  308.47   25.10
  -2   2  -3  298.07   21.00
   2  -2   3  290.17   17.90
   2  -2   3  297.27   21.70
   2  -2   3  303.87   23.40
  -3   2  -3  209.98   25.60
  -3   2  -3  152.18   18.30
  -3   2  -3  232.18   19.30
  -3   2  -3  188.28   20.00
   3  -2   3  200.98   17.40
   3  -2   3  187.78   18.50
  -4   2  -3  737.73   50.59
  -4   2  -3  754.02   58.39
   4  -2   3  752.92   48.30
   4  -2   3  720.13   50.39
  -5   2  -3   24.70   11.10
  -5   2  -3   31.60   16.00
   5  -2   3   35.60   11.40
   5  -2   3   23.40    9.30
  -6   2  -3  690.43   54.09
   6  -2   3  695.23   55.09
   6  -2   3  692.83   53.19
  -7   2  -3    1.10    5.20
  -7   2  -3   -1.90    9.30
  -7   2  -3   -2.00    3.40
  -7   2  -3    6.30    8.60
  -7   2  -3   -0.90    3.70
   7  -2   3    9.30    9.60
   7  -2   3   -6.00    9.00
  -8   2  -3   30.80    7.50
  -8   2  -3   19.00   15.80
  -8   2  -3   32.80    7.70
  -8   2  -3   16.60    9.60
  -8   2  -3   20.40    6.90
   8  -2   3   18.60   13.50
  -9   2  -3    2.80    5.30
  -9   2  -3    2.20    5.70
  -9   2  -3    3.30    5.40
  -9   2  -3   -6.40   14.40
 -10   2  -3  266.97   15.40
 -11   2  -3    6.20    4.60
 -12   2  -3   38.80    3.60
 -12  -1   3   13.30    2.20
 -12  -1   3   14.30    4.30
 -11  -1   3   46.70    8.70
 -10  -1   3   35.50    7.00
 -10  -1   3   39.00    9.90
  -9  -1   3   13.50   23.50
  -9  -1   3   26.10    6.60
  -9  -1   3   46.10   10.70
  -9  -1   3   -3.90   11.00
   8   1  -3   45.80   15.60
  -8  -1   3   29.00   18.60
  -8  -1   3   21.00   10.80
  -8  -1   3   22.30    8.40
  -8  -1   3   26.00    6.00
   7   1  -3  225.98   31.60
  -7  -1   3  244.18   23.90
  -7  -1   3  217.58   18.40
   6   1  -3  239.78   29.80
  -6  -1   3  194.28   33.50
  -6  -1   3  271.77   22.80
   5   1  -3   30.00   12.30
   5   1  -3   11.60   10.00
  -5  -1   3   25.20   13.20
  -5  -1   3   40.60    8.60
  -5  -1   3   28.70    6.90
   4   1  -3    7.80    6.40
   4   1  -3   -2.00    7.50
  -4  -1   3   10.60   10.30
  -4  -1   3    5.60    3.40
   3   1  -3 4474.95  240.68
   3   1  -3 4885.11  245.88
  -3  -1   3 4883.11  239.38
  -3  -1   3 5019.90  244.88
  -3  -1   3 4836.52  246.78
   2   1  -3 3275.07  173.38
   2   1  -3 3437.06  171.08
  -2  -1   3 3356.76  172.38
  -2  -1   3 3352.86  167.68
  -2  -1   3 3279.87  171.48
  -2  -1   3 3418.16  172.28
   1   1  -3   15.40    4.80
   1   1  -3    6.50    4.10
   1   1  -3    5.70   10.60
  -1  -1   3   10.80    4.90
  -1  -1   3   10.30    3.90
  -1  -1   3    6.50    4.20
   0   1  -3 1303.37   70.99
   0   1  -3 1225.88   73.19
   0  -1   3 1551.64   72.39
   0  -1   3 1343.27   70.69
  -1   1  -3 1861.61  103.29
   1  -1   3 1964.40  101.39
   1  -1   3 2028.10   96.79
  -2   1  -3   -3.10    6.90
  -2   1  -3    2.20    9.40
  -2   1  -3   -3.90    7.10
   2  -1   3    3.40    2.90
   2  -1   3    2.50    3.60
   2  -1   3    0.20    4.70
  -3   1  -3  282.37   24.20
  -3   1  -3  279.27   28.40
  -3   1  -3  295.17   24.50
   3  -1   3  310.57   22.80
  -4   1  -3  218.08   28.30
  -4   1  -3  199.28   21.30
   4  -1   3  185.58   19.50
  -5   1  -3  184.38   21.50
  -5   1  -3  130.99   26.50
   5  -1   3  162.08   20.20
  -6   1  -3  116.69   31.90
  -6   1  -3  159.48   21.90
   6  -1   3  151.18   21.40
  -7   1  -3   14.40    4.70
  -7   1  -3    6.50    7.80
  -7   1  -3   14.80   10.90
  -7   1  -3    9.60    5.40
  -7   1  -3   -9.00   15.20
  -7   1  -3   15.20    5.10
  -8   1  -3  320.07   40.00
  -8   1  -3  305.57   22.20
  -8   1  -3  349.37   21.90
  -8   1  -3  300.87   21.90
   8  -1   3  278.77   39.00
   8  -1   3  320.07   46.00
  -9   1  -3   65.99    8.90
  -9   1  -3   52.79    9.70
  -9   1  -3   58.89   19.60
 -10   1  -3   18.20    3.90
 -10   1  -3   22.40    8.80
 -11   1  -3   44.80    7.70
 -12   1  -3   75.79    5.60
 -12   1  -3   57.59    7.50
 -12   0   3   16.40    4.00
 -11   0   3    0.70    5.90
 -10   0   3   36.40    6.80
 -10   0   3   65.09   12.20
  -9   0   3    7.60    8.60
  -9   0   3   -3.50    9.80
  -9   0   3    3.80    3.90
   8   0  -3  153.28   30.40
  -8   0   3  145.99   21.90
  -8   0   3  181.48   16.80
  -8   0   3  122.29   11.60
  -8   0   3  164.28   31.50
   7   0  -3  473.65   46.00
  -7   0   3  437.56   29.90
  -7   0   3  497.45   38.10
   6   0  -3   33.30   12.20
  -6   0   3   25.90   13.60
   5   0  -3  399.26   35.50
  -5   0   3  374.76   37.20
  -5   0   3  409.06   28.60
  -5   0   3  374.56   28.00
   4   0  -3   57.29   13.70
  -4   0   3   63.79   15.50
  -4   0   3   71.79    9.20
   3   0  -3  490.15   34.40
  -3   0   3  451.85   33.50
  -3   0   3  439.26   27.80
   2   0  -3  569.24   36.00
   2   0  -3  690.03   39.90
  -2   0   3  664.53   36.10
  -2   0   3  628.74   38.20
  -2   0   3  622.24   40.40
   1   0  -3  513.05   28.60
   1   0  -3  458.15   27.60
   1   0  -3  465.55   27.40
  -1   0   3  457.45   26.60
  -1   0   3  473.55   27.30
  -1   0   3  484.75   28.90
   0   0  -3   72.59    6.80
   0   0  -3   86.59    7.70
   0   0   3   70.89    7.40
   0   0   3   79.19    8.20
   0   0   3   77.49    6.70
   0   0   3   78.39    6.40
   0   0   3  111.49   10.20
  -1   0  -3  132.69   15.10
  -1   0  -3  124.19   13.30
  -1   0  -3  138.09   14.60
   1   0   3  139.79   10.90
  -2   0  -3 1726.13   99.09
  -2   0  -3 1878.01   99.59
  -2   0  -3 1779.92   95.39
   2   0   3 1791.32   92.89
  -3   0  -3 2578.14  143.79
  -3   0  -3 2564.14  143.19
  -3   0  -3 2648.03  138.39
  -3   0  -3 2517.55  136.49
   3   0   3 2681.53  128.49
   3   0   3 2648.44  135.99
  -4   0  -3   12.10   12.80
  -4   0  -3    1.50    9.70
  -4   0  -3    1.10    4.90
   4   0   3    6.30    6.00
  -5   0  -3   63.99   21.20
  -5   0  -3   75.49   14.70
  -6   0  -3  146.19   20.20
  -6   0  -3  143.69   30.50
   6   0   3  166.58   22.10
  -7   0  -3  174.88   35.80
  -7   0  -3  192.88   25.00
  -7   0  -3  197.98   14.90
   7   0   3  193.88   27.30
  -8   0  -3  163.28   13.70
  -8   0  -3  135.39   12.40
  -8   0  -3  129.59   13.20
  -8   0  -3  109.09   30.50
  -8   0  -3  136.29   26.90
   8   0   3  123.49   27.20
  -9   0  -3   76.69   10.30
  -9   0  -3   95.29   24.80
  -9   0  -3   99.09   10.30
 -10   0  -3   10.40    6.10
 -10   0  -3   13.80    4.90
 -11   0  -3    1.50    4.60
 -12   0  -3   15.80    4.30
 -13   0  -3   22.20    2.30
 -13   0  -3    6.30    3.80
 -12   1   3    1.00    2.80
 -11   1   3    1.90    6.10
 -10   1   3   66.89    8.10
 -10   1   3  105.39   13.70
  -9   1   3   30.00   10.30
  -9   1   3   30.80   15.20
  -9   1   3   31.80    6.50
   8  -1  -3   24.00   16.70
  -8   1   3   28.20   12.90
  -8   1   3   23.80    6.10
   7  -1  -3  222.98   31.90
  -7   1   3  209.98   17.90
  -7   1   3  189.78   33.20
  -7   1   3  230.08   24.70
  -7   1   3  186.18   14.50
   6  -1  -3  242.38   31.50
  -6   1   3  267.27   32.40
  -6   1   3  304.47   25.80
   5  -1  -3   13.50    9.00
  -5   1   3    3.90    5.20
  -5   1   3   23.20   11.30
   4  -1  -3  193.48   25.90
  -4   1   3  223.48   18.30
  -4   1   3  200.68   24.10
  -4   1   3  227.48   20.40
   3  -1  -3  310.07   26.40
  -3   1   3  325.77   26.00
  -3   1   3  285.77   20.80
   2  -1  -3   10.00    8.70
   2  -1  -3    9.30    5.00
   2  -1  -3   15.50    7.80
  -2   1   3   19.30    7.20
  -2   1   3   15.90    4.30
  -2   1   3   16.30    8.30
   1  -1  -3  516.75   31.20
   1  -1  -3  569.24   33.00
  -1   1   3  528.35   33.20
  -1   1   3  553.94   30.70
   0  -1  -3  216.68   12.20
   0  -1  -3  211.38   14.40
   0  -1  -3  234.38   13.20
   0   1   3  229.78   13.40
   0   1   3  230.38   15.40
   0   1   3  220.08   15.90
  -1  -1  -3    3.00    6.50
  -1  -1  -3    3.70    8.20
  -1  -1  -3    9.40    6.60
  -1  -1  -3    3.50    7.40
   1   1   3    6.70    2.80
  -2  -1  -3    3.30    8.10
  -2  -1  -3   -1.30    7.50
  -2  -1  -3   -4.70    4.40
  -2  -1  -3    5.10    7.20
  -3  -1  -3  724.53   51.79
  -3  -1  -3  771.32   47.30
  -3  -1  -3  774.92   45.30
  -3  -1  -3  720.63   52.59
   3   1   3  739.03   45.60
   3   1   3  735.73   39.20
  -4  -1  -3  181.98   18.10
  -4  -1  -3  144.39   26.30
  -4  -1  -3  183.18   23.60
   4   1   3  188.18   19.80
   4   1   3  172.48   11.30
  -5  -1  -3  876.11   68.19
  -5  -1  -3  932.91   57.39
  -5  -1  -3  924.11   68.39
   5   1   3  827.92   62.89
  -6  -1  -3   -4.50    4.20
  -6  -1  -3   -1.10   12.40
   6   1   3    9.90    8.10
  -7  -1  -3  734.23   56.19
  -7  -1  -3  760.12   68.89
   7   1   3  790.92   60.89
  -8  -1  -3   86.09   31.70
  -8  -1  -3  150.48   13.20
  -8  -1  -3  136.89    9.50
  -8  -1  -3  125.79   14.30
  -8  -1  -3  127.29   11.60
  -8  -1  -3  112.99   24.20
   8   1   3  126.79   27.40
  -9  -1  -3  200.98   35.70
  -9  -1  -3  221.48   43.50
  -9  -1  -3  203.58   12.50
  -9  -1  -3  223.08   17.70
   9   1   3  221.48   61.49
 -10  -1  -3   20.10   19.80
 -10  -1  -3   22.50    4.10
 -10  -1  -3   33.20    3.70
 -10  -1  -3   39.30    8.20
 -11  -1  -3   96.89   11.40
 -12  -1  -3   14.50    6.00
 -12  -1  -3   12.30    2.80
 -13  -1  -3    3.90    3.90
 -13  -1  -3   10.50    2.10
 -12   2   3   41.50    4.00
 -11   2   3    0.90    5.90
 -10   2   3    9.20    4.30
 -10   2   3    7.20    8.40
  -9   2   3   28.40   10.40
  -9   2   3   34.90    6.40
   8  -2  -3  249.08   43.60
  -8   2   3  221.88   20.60
  -8   2   3  209.28   16.10
  -8   2   3  194.28   27.70
   7  -2  -3  -15.30   11.30
  -7   2   3    8.00    7.30
  -7   2   3   16.20    9.90
   6  -2  -3  194.48   27.00
  -6   2   3  173.48   16.30
  -6   2   3  189.68   20.90
   5  -2  -3   21.10   10.60
  -5   2   3    5.30    9.20
  -5   2   3   20.20    7.70
  -5   2   3    7.00   10.80
   4  -2  -3  106.99   19.00
  -4   2   3  122.19   13.00
  -4   2   3  114.39   20.00
   3  -2  -3   -2.40    4.00
   3  -2  -3    0.40    4.90
  -3   2   3    6.60    7.20
  -3   2   3    0.50    3.40
   2  -2  -3  228.78   22.10
   2  -2  -3  258.17   21.70
  -2   2   3  288.57   18.50
   1  -2  -3    9.80    6.60
   1  -2  -3   13.40    4.70
   1  -2  -3    7.20    7.90
  -1   2   3   14.20    4.40
  -1   2   3    5.10    4.70
   0  -2  -3  251.37   15.30
   0  -2  -3  229.38   22.50
   0  -2  -3  228.38   15.70
   0  -2  -3  231.08   23.30
   0   2   3  226.08   17.80
   0   2   3  246.28   15.40
  -1  -2  -3  956.90   58.49
  -1  -2  -3  989.90   54.29
  -1  -2  -3  877.61   49.30
  -1  -2  -3 1012.40   59.19
   1   2   3  948.31   49.20
  -2  -2  -3  920.41   54.99
  -2  -2  -3  804.22   48.80
  -2  -2  -3  892.11   57.39
  -2  -2  -3  934.71   54.89
   2   2   3  828.42   45.00
   2   2   3  875.11   46.10
  -3  -2  -3   -2.40    8.50
  -3  -2  -3   -2.40    4.30
  -3  -2  -3   -3.70    8.60
  -3  -2  -3    4.20    5.80
   3   2   3    2.40    2.30
  -4  -2  -3  336.77   35.10
  -4  -2  -3  332.27   28.40
  -4  -2  -3  306.27   32.80
   4   2   3  347.07   21.10
   4   2   3  345.57   28.70
  -5  -2  -3  149.69   17.60
  -5  -2  -3  155.18   27.90
  -5  -2  -3  148.09   29.30
   5   2   3  146.69   11.90
   5   2   3  134.39   11.60
  -6  -2  -3 1407.86   83.49
  -6  -2  -3 1308.47   95.99
  -6  -2  -3 1406.36   99.19
   6   2   3 1420.96   88.69
  -7  -2  -3  207.48   15.90
  -7  -2  -3  224.68   25.50
  -7  -2  -3  220.58   40.40
   7   2   3  197.28   27.80
  -8  -2  -3  793.22   76.19
  -8  -2  -3  791.22   45.60
  -8  -2  -3  774.22   62.09
  -8  -2  -3  816.32   47.90
   8   2   3  793.12   65.99
  -9  -2  -3  173.68   31.70
  -9  -2  -3  163.88   10.60
  -9  -2  -3  133.09   38.10
  -9  -2  -3  164.98   14.60
  -9  -2  -3  173.38   12.40
   9   2   3  216.68   36.10
 -10  -2  -3    2.10    2.90
 -10  -2  -3   25.80   23.30
 -10  -2  -3    4.40    2.40
 -10  -2  -3    2.20   19.40
 -10  -2  -3    1.90    4.90
 -11  -2  -3    3.20    1.80
 -11  -2  -3    3.10    5.00
 -12  -2  -3  116.89   11.20
 -12  -2  -3   86.49    7.20
 -13  -2  -3   54.69    7.90
 -13  -2  -3   74.99    5.20
 -11   3   3    9.50    6.10
 -10   3   3   12.80    4.30
 -10   3   3   24.50    9.20
  -9   3   3   91.59   20.40
  -9   3   3   85.09   14.10
  -9   3   3   62.09    9.00
  -8   3   3   35.00   11.00
  -8   3   3   25.70   13.50
  -8   3   3   30.80    6.60
   7  -3  -3    1.10   12.70
   7  -3  -3   13.40    4.80
  -7   3   3    5.50    4.50
  -7   3   3    7.00    8.10
  -7   3   3   12.80    8.40
   6  -3  -3  237.18   30.20
  -6   3   3  175.38   21.50
  -6   3   3  198.98   17.60
   5  -3  -3  326.17   32.40
  -5   3   3  257.07   17.10
  -5   3   3  276.17   24.60
   4  -3  -3  331.07   31.70
  -4   3   3  341.87   25.40
   3  -3  -3   49.20   11.90
  -3   3   3   29.30    7.20
  -3   3   3   32.40    6.90
   2  -3  -3  496.35   31.40
   2  -3  -3  475.05   34.00
  -2   3   3  446.76   29.70
   1  -3  -3  791.42   43.80
   1  -3  -3  804.42   49.00
  -1   3   3  804.22   44.30
   0  -3  -3  833.12   48.80
   0  -3  -3  726.13   39.00
   0  -3  -3  754.12   42.10
   0   3   3  665.03   45.10
   0   3   3  812.42   41.40
  -1  -3  -3   55.49   11.60
  -1  -3  -3   45.40    9.90
  -1  -3  -3   50.69   16.40
  -1  -3  -3   43.60    5.80
   1   3   3   44.00    4.70
   1   3   3   39.30    6.30
   1   3   3   43.20    5.40
  -2  -3  -3  379.46   27.40
  -2  -3  -3  356.76   29.20
  -2  -3  -3  274.07   21.20
  -2  -3  -3  331.57   33.50
   2   3   3  313.37   18.00
   2   3   3  339.87   20.90
  -3  -3  -3  323.57   22.90
  -3  -3  -3  378.76   33.40
  -3  -3  -3  344.17   34.90
   3   3   3  330.47   21.20
   3   3   3  320.07   17.70
  -4  -3  -3  106.49   24.20
  -4  -3  -3  141.99   26.20
  -4  -3  -3  124.29   13.80
   4   3   3  134.49   11.70
   4   3   3  116.19    7.60
  -5  -3  -3   -0.10    5.40
  -5  -3  -3    1.80   12.50
  -5  -3  -3   -3.10   12.20
   5   3   3    9.30    7.80
   5   3   3    3.20    2.10
   5   3   3    2.30    3.80
  -6  -3  -3  399.16   43.70
  -6  -3  -3  420.86   32.40
  -6  -3  -3  404.86   46.70
   6   3   3  396.86   36.50
   6   3   3  367.96   26.40
   6   3   3  345.77   21.70
  -7  -3  -3   13.30   15.10
  -7  -3  -3    7.10    4.40
  -7  -3  -3   22.10    9.20
  -7  -3  -3   -1.20   12.20
   7   3   3   19.50   10.80
  -8  -3  -3   11.30    9.60
  -8  -3  -3   -9.80   16.90
  -8  -3  -3    1.40    4.00
  -8  -3  -3    3.00    3.60
  -8  -3  -3   -2.60   18.90
   8   3   3    8.30   12.20
  -9  -3  -3  -21.10   21.30
  -9  -3  -3   17.10    6.80
  -9  -3  -3   19.20    3.80
  -9  -3  -3   15.80    4.20
   9   3   3   53.99   21.30
 -10  -3  -3   25.10   21.20
 -10  -3  -3   10.20    3.20
 -10  -3  -3    6.70    2.70
 -10  -3  -3    6.60    5.60
 -10  -3  -3   42.60   18.50
 -11  -3  -3   40.40    4.40
 -11  -3  -3   37.30    8.30
 -12  -3  -3    1.20    1.50
 -12  -3  -3    2.10    4.70
 -12  -3  -3    0.00    2.20
 -13  -3  -3   16.80    6.90
 -13  -3  -3   28.40    3.30
 -11   4   3  136.49   11.20
 -10   4   3    2.80    3.00
 -10   4   3   -0.90    7.40
  -9   4   3   67.09    8.10
  -9   4   3   80.79   20.00
  -8   4   3   31.70    6.60
  -8   4   3   34.60   14.20
  -8   4   3   38.90   11.30
   7  -4  -3   20.90    4.40
   7  -4  -3   16.30   18.60
   7  -4  -3   72.59   19.10
  -7   4   3   32.60    6.50
  -7   4   3   16.30   11.60
   6  -4  -3   84.79   20.60
   6  -4  -3   73.29    7.00
   6  -4  -3   90.89   21.80
  -6   4   3   68.79   15.20
  -6   4   3   86.49   13.20
  -6   4   3   67.99    7.70
   5  -4  -3  286.37   32.10
  -5   4   3  289.47   25.50
  -5   4   3  248.98   20.80
   4  -4  -3   -3.20    6.80
  -4   4   3   -1.10    3.80
  -4   4   3   -4.40    2.20
   3  -4  -3   17.20    9.30
  -3   4   3    7.80    5.00
  -3   4   3    6.40    3.20
   2  -4  -3  263.17   21.40
  -2   4   3  299.47   19.60
  -2   4   3  271.17   18.60
   1  -4  -3  379.06   25.50
   1  -4  -3  446.16   29.10
  -1   4   3  391.26   24.80
  -1   4   3  399.56   26.10
   0  -4  -3  880.51   49.80
   0  -4  -3  884.11   51.79
   0  -4  -3 1062.99   57.69
   0   4   3  963.90   51.29
   0   4   3  944.01   51.29
  -1  -4  -3   -1.80    5.50
  -1  -4  -3   -3.10    7.40
  -1  -4  -3    1.10    2.80
  -1  -4  -3    2.80   11.40
   1   4   3   -1.20    2.40
   1   4   3    3.70    2.50
   1   4   3    2.30    2.40
  -2  -4  -3  261.07   25.40
  -2  -4  -3  266.27   29.20
  -2  -4  -3  215.18   13.80
   2   4   3  235.38   13.40
   2   4   3  224.98   16.60
   2   4   3  203.58   15.50
   2   4   3  216.58   13.50
  -3  -4  -3   -9.60   10.00
  -3  -4  -3   -3.30    8.70
  -3  -4  -3    9.00    4.70
   3   4   3    4.60    4.20
   3   4   3   12.50    4.90
  -4  -4  -3  184.98   29.90
  -4  -4  -3  152.48   28.50
  -4  -4  -3  151.58   15.20
   4   4   3  166.58   15.10
  -5  -4  -3   15.30   15.50
  -5  -4  -3   27.70   16.80
  -5  -4  -3   17.10    7.60
   5   4   3   32.80    7.70
   5   4   3   28.40   10.20
  -6  -4  -3  223.18   39.70
  -6  -4  -3  229.08   35.40
  -6  -4  -3  215.38   21.90
   6   4   3  207.78   19.30
   6   4   3  205.88   26.20
  -7  -4  -3   21.30    9.20
  -7  -4  -3   22.70   16.60
  -7  -4  -3   13.10    4.90
  -7  -4  -3    7.20   11.20
  -7  -4  -3    6.70   13.80
   7   4   3    6.80    9.90
  -8  -4  -3  232.68   47.00
  -8  -4  -3  212.68   42.50
  -8  -4  -3  215.18   27.80
  -8  -4  -3  234.68   14.40
  -8  -4  -3  232.88   17.60
   8   4   3  188.68   34.70
  -9  -4  -3    4.40    3.30
  -9  -4  -3   -0.40   12.30
  -9  -4  -3   21.90   19.60
  -9  -4  -3    2.90    5.30
  -9  -4  -3    7.70    3.30
   9   4   3   12.30   15.80
 -10  -4  -3  428.06   57.59
 -10  -4  -3  363.66   20.30
 -10  -4  -3  388.66   26.40
 -10  -4  -3  247.28   39.30
 -11  -4  -3   16.00    3.70
 -11  -4  -3   21.60    6.90
 -11  -4  -3   20.30    3.70
 -12  -4  -3   17.40    3.50
 -12  -4  -3   20.60    6.70
 -13  -4  -3    0.80    1.70
 -13  -4  -3   -0.30    8.60
 -11   5   3  124.49    9.60
 -10   5   3   39.20    9.30
  -9   5   3   79.69   13.60
  -9   5   3   50.19    7.10
  -8   5   3   16.60    5.30
  -8   5   3   17.40    9.80
  -8   5   3   55.19   20.70
   7  -5  -3  134.09   35.00
   7  -5  -3  102.49    9.00
  -7   5   3  107.99   15.90
  -7   5   3  124.49   11.20
  -7   5   3  137.49   24.30
   6  -5  -3   26.80   13.00
   6  -5  -3   17.80    4.30
  -6   5   3   14.10    8.70
  -6   5   3   23.20   10.40
  -6   5   3   15.40    5.20
   5  -5  -3 1182.48   79.49
  -5   5   3 1151.58   69.79
  -5   5   3 1303.27   75.69
   4  -5  -3   -9.30    6.60
  -4   5   3   -3.30    4.60
  -4   5   3    7.50    4.10
   3  -5  -3   26.20    8.80
  -3   5   3   30.40    7.70
  -3   5   3   35.30    6.30
   2  -5  -3 1144.09   67.09
  -2   5   3 1151.88   63.49
  -2   5   3 1202.38   63.49
   1  -5  -3  903.51   53.59
  -1   5   3  966.50   50.89
  -1   5   3  952.40   52.39
   0  -5  -3  575.24   35.20
   0   5   3  622.54   36.10
   0   5   3  624.84   32.90
  -1  -5  -3  350.66   23.60
  -1  -5  -3  379.56   31.00
  -1  -5  -3  385.26   24.00
  -1  -5  -3  369.56   47.70
   1   5   3  373.96   23.90
   1   5   3  397.56   25.00
  -2  -5  -3  102.79    8.40
  -2  -5  -3  120.29   20.40
  -2  -5  -3   85.19   23.30
   2   5   3   93.29    9.80
   2   5   3  108.69   11.40
  -3  -5  -3  460.95   46.50
  -3  -5  -3  517.85   42.60
   3   5   3  501.45   30.90
   3   5   3  396.96   30.00
  -4  -5  -3  152.48   14.30
  -4  -5  -3  177.28   27.50
  -4  -5  -3  184.08   26.00
   4   5   3  162.58   16.30
  -5  -5  -3   44.90   19.50
  -5  -5  -3   15.50    6.20
  -5  -5  -3    1.40   15.00
   5   5   3   22.40    7.30
  -6  -5  -3 1420.96  101.19
  -6  -5  -3 1272.57   98.39
  -6  -5  -3 1314.77   77.89
   6   5   3 1366.96   89.19
   6   5   3 1354.46   78.49
  -7  -5  -3  450.35   27.70
  -7  -5  -3  414.66   35.20
  -7  -5  -3  443.06   54.79
  -7  -5  -3  451.55   51.69
   7   5   3  463.65   44.40
   7   5   3  407.66   39.50
  -8  -5  -3  108.09    7.20
  -8  -5  -3  133.49   34.70
  -8  -5  -3  125.49   32.20
  -8  -5  -3  116.99   20.90
  -8  -5  -3  123.99   12.20
   8   5   3  114.79   25.60
  -9  -5  -3    0.20    5.20
  -9  -5  -3   -4.10   14.00
  -9  -5  -3    3.80    2.90
  -9  -5  -3  -11.40   20.10
   9   5   3   28.10   18.30
 -10  -5  -3  246.58   43.70
 -10  -5  -3  314.37   17.80
 -10  -5  -3  328.47   58.79
 -10  -5  -3  347.87   24.80
 -10  -5  -3  380.96   19.70
 -11  -5  -3   -1.20    2.20
 -11  -5  -3   -0.60    5.40
 -11  -5  -3    1.40    2.60
 -12  -5  -3   10.40    2.60
 -12  -5  -3    6.50    2.70
 -12  -5  -3    8.30    7.50
 -13  -5  -3    2.80   12.60
 -13  -5  -3    0.10    1.60
 -13  -5  -3    0.70    1.10
 -10   6   3    5.70    6.10
  -9   6   3   47.60    6.50
  -9   6   3  101.29   14.00
   8  -6  -3  120.09    9.30
  -8   6   3  109.09   10.80
  -8   6   3  137.29   18.30
   7  -6  -3   82.49    7.80
  -7   6   3   94.19   15.10
  -7   6   3   65.39    8.50
  -7   6   3  100.69   20.70
   6  -6  -3    3.20    3.30
   6  -6  -3    4.80   13.30
  -6   6   3    1.30    3.30
  -6   6   3   30.00   11.90
  -6   6   3   -1.90    9.80
   5  -6  -3  696.23   38.40
   5  -6  -3  781.92   58.39
  -5   6   3  759.82   52.99
  -5   6   3  706.73   44.70
   4  -6  -3  272.47   28.40
  -4   6   3  248.38   23.60
  -4   6   3  244.68   20.80
  -4   6   3  225.88   18.80
   3  -6  -3  213.68   22.50
  -3   6   3  208.18   19.40
  -3   6   3  206.78   16.90
   2  -6  -3    3.40    5.50
  -2   6   3    9.40    4.50
  -2   6   3   -2.60    3.60
   1  -6  -3 1289.17   73.79
  -1   6   3 1327.97   71.89
  -1   6   3 1334.87   70.09
   0  -6  -3  366.06   25.20
   0   6   3  370.16   25.20
   0   6   3  360.76   21.60
  -1  -6  -3  789.72   65.89
  -1  -6  -3  795.52   46.20
   1   6   3  775.52   46.60
   1   6   3  845.92   47.10
   1   6   3  777.32   40.30
  -2  -6  -3  104.79   20.90
  -2  -6  -3  100.09   26.10
  -2  -6  -3   67.39    8.10
   2   6   3   69.49   10.10
   2   6   3   91.89   11.20
  -3  -6  -3 1515.85   96.09
  -3  -6  -3 1514.25  104.19
   3   6   3 1511.45   83.79
  -4  -6  -3   28.20   18.50
  -4  -6  -3   44.40   19.30
  -5  -6  -3   15.50   16.10
  -5  -6  -3    7.00   13.20
  -5  -6  -3    1.60    4.90
   5   6   3    7.50    6.30
  -6  -6  -3   11.60   12.60
  -6  -6  -3    1.60    6.50
  -6  -6  -3   15.30   21.00
   6   6   3   23.50   10.00
   6   6   3    8.30    7.90
  -7  -6  -3  524.25   27.70
  -7  -6  -3  548.85   32.50
  -7  -6  -3  536.15   40.00
  -7  -6  -3  597.34   63.39
  -7  -6  -3  473.15   57.49
   7   6   3  464.65   47.90
   7   6   3  483.15   39.50
  -8  -6  -3    1.50    2.60
  -8  -6  -3  -15.10    9.40
  -8  -6  -3   32.00   23.10
  -8  -6  -3    1.50    2.00
  -8  -6  -3   -1.20    2.40
  -8  -6  -3  -21.10    9.80
  -8  -6  -3    1.80    5.00
   8   6   3  -13.10   10.40
  -9  -6  -3    8.10   20.90
  -9  -6  -3    5.50    3.10
  -9  -6  -3    4.00   19.40
  -9  -6  -3    4.40    2.60
  -9  -6  -3    2.50    5.60
  -9  -6  -3    1.90    1.50
  -9  -6  -3   10.30   21.60
  -9  -6  -3    5.90    2.80
   9   6   3   20.80   17.40
 -10  -6  -3    3.10    3.00
 -10  -6  -3   -4.00   25.30
 -10  -6  -3    1.80    5.80
 -10  -6  -3    1.90    2.50
 -10  -6  -3    2.10    1.80
 -11  -6  -3   17.70    3.70
 -11  -6  -3   20.40    8.60
 -11  -6  -3   24.60    4.20
 -12  -6  -3   43.60    4.50
 -12  -6  -3   33.70   12.20
 -12  -6  -3   40.10    4.50
 -13  -6  -3   17.20   18.60
 -13  -6  -3    7.10    2.00
 -13  -6  -3    7.90    1.90
 -10   7   3   14.70    5.10
  -9   7   3   -1.10    2.40
  -9   7   3    2.80    7.60
   8  -7  -3   80.79    8.40
  -8   7   3   76.89   14.10
  -8   7   3   76.39    8.50
   7  -7  -3   93.69    8.10
  -7   7   3   76.89    9.00
  -7   7   3   88.29   15.60
  -7   7   3  125.29   27.30
   6  -7  -3   12.00    4.20
  -6   7   3   12.10    4.90
  -6   7   3    9.50   10.60
  -6   7   3   20.50   13.20
   5  -7  -3   42.60   17.70
  -5   7   3   26.10   10.70
  -5   7   3   45.90   11.30
   4  -7  -3  344.07   20.40
   4  -7  -3  342.97   36.20
  -4   7   3  371.46   31.70
  -4   7   3  386.36   27.50
   3  -7  -3  488.25   39.40
  -3   7   3  485.35   35.20
  -3   7   3  453.15   32.10
   2  -7  -3   -4.20    4.90
  -2   7   3    5.10    4.50
  -2   7   3    5.80    4.70
   1  -7  -3  110.99   14.10
  -1   7   3  120.59   11.90
  -1   7   3  139.59   14.30
   0  -7  -3   62.39   11.00
   0   7   3   64.29   10.70
   0   7   3   54.09    7.00
  -1  -7  -3  155.48   15.60
  -1  -7  -3  159.18   34.20
   1   7   3  162.58   16.30
  -2  -7  -3    9.00    5.10
  -2  -7  -3   13.30   17.90
  -2  -7  -3   10.40   11.80
   2   7   3   25.40    7.90
  -3  -7  -3  842.72   73.09
  -3  -7  -3  767.32   43.50
  -3  -7  -3  886.21   65.69
   3   7   3  901.51   52.89
  -4  -7  -3   19.30   17.80
  -4  -7  -3    6.00   15.20
   4   7   3   16.40    8.00
  -5  -7  -3   35.10   20.60
  -5  -7  -3   41.50   20.70
   5   7   3   48.70   12.10
  -6  -7  -3   30.30   23.00
  -6  -7  -3    6.70   15.00
   6   7   3   57.59   13.00
   6   7   3   30.60   14.20
  -7  -7  -3  969.10   51.79
  -7  -7  -3 1004.90   52.09
  -7  -7  -3  885.01   86.69
  -7  -7  -3 1054.49   52.29
  -7  -7  -3 1162.28   57.99
  -7  -7  -3 1032.00   91.59
   7   7   3 1017.50   78.79
   7   7   3  981.50   68.39
  -8  -7  -3    1.30    2.10
  -8  -7  -3   11.60   15.80
  -8  -7  -3   -0.40    2.70
  -8  -7  -3    5.60    6.20
  -8  -7  -3  -23.20   13.00
  -8  -7  -3   -0.10    2.20
   8   7   3   17.40   13.10
  -9  -7  -3  333.67   20.30
  -9  -7  -3  364.56   63.89
  -9  -7  -3  399.26   55.99
  -9  -7  -3  414.76   27.20
  -9  -7  -3  403.86   21.60
  -9  -7  -3  387.66   21.60
 -10  -7  -3   12.90    3.30
 -10  -7  -3    9.10    2.00
 -10  -7  -3   17.60    4.00
 -10  -7  -3    0.70   31.50
 -10  -7  -3    6.60    8.00
 -11  -7  -3   83.89    7.10
 -11  -7  -3  100.39    7.70
 -11  -7  -3   81.59   14.30
 -12  -7  -3   19.20   18.30
 -12  -7  -3   16.10    3.20
 -12  -7  -3   18.50    3.20
 -13  -7  -3    7.30   21.70
 -13  -7  -3   14.10    2.30
 -13  -7  -3   18.20    2.70
  -9   8   3   18.80    8.00
  -8   8   3  157.78   12.60
   7  -8  -3   21.80    4.40
  -7   8   3    9.30    4.90
   6  -8  -3  172.58   11.80
  -6   8   3  168.08   27.70
  -6   8   3  141.29   12.90
  -6   8   3  187.28   21.00
   5  -8  -3    7.30    3.80
  -5   8   3    8.40    9.20
   4  -8  -3   85.49   22.20
   4  -8  -3   74.29    7.10
  -4   8   3   60.59   14.80
  -4   8   3   72.19   13.50
   3  -8  -3  148.29   10.20
   3  -8  -3  133.29   22.80
  -3   8   3  127.79   16.50
  -3   8   3  137.19   28.20
   2  -8  -3  219.78   23.30
  -2   8   3  262.97   22.60
  -2   8   3  229.28   21.00
   1  -8  -3   16.20    7.30
  -1   8   3   23.90    6.30
  -1   8   3   26.00    7.50
   0  -8  -3  -13.00   14.90
   0  -8  -3    4.00    5.60
   0   8   3    8.00    5.10
   0   8   3    7.10    3.60
  -1  -8  -3  293.97   46.00
  -1  -8  -3  264.87   23.50
   1   8   3  274.27   23.60
  -2  -8  -3 1165.98   79.49
  -2  -8  -3 1034.00   91.49
   2   8   3 1118.79   66.79
  -3  -8  -3   21.50   20.70
  -3  -8  -3   33.20    5.70
  -3  -8  -3   29.10   16.00
   3   8   3   21.10    8.60
  -4  -8  -3   44.30   23.30
  -4  -8  -3   27.80   14.90
   4   8   3   34.80   10.60
  -5  -8  -3  454.75   81.39
   5   8   3  416.06   35.40
  -6  -8  -3    7.10    8.90
  -6  -8  -3   16.60   17.00
  -6  -8  -3   19.10    3.30
  -6  -8  -3    6.50   14.80
   6   8   3   17.10    9.00
  -7  -8  -3  890.91   85.59
  -7  -8  -3  871.51   44.20
  -7  -8  -3  852.11   43.80
  -7  -8  -3  895.11   50.19
  -7  -8  -3  836.02   44.00
  -7  -8  -3  830.02   83.19
   7   8   3  813.02   71.09
  -8  -8  -3   88.09    6.60
  -8  -8  -3   67.79   13.70
  -8  -8  -3   77.89    6.40
  -8  -8  -3   71.29   27.50
  -8  -8  -3   81.09    6.90
  -8  -8  -3   65.19   31.00
   8   8   3   73.79   19.20
   8   8   3   93.99   22.70
  -9  -8  -3   44.30   28.30
  -9  -8  -3   40.70    4.60
  -9  -8  -3   40.70   12.80
  -9  -8  -3   35.00    4.40
  -9  -8  -3   -1.50   16.00
  -9  -8  -3   38.20    5.30
 -10  -8  -3   10.10    2.10
 -10  -8  -3  -15.80   21.80
 -10  -8  -3   10.40    3.00
 -10  -8  -3   10.90   20.70
 -10  -8  -3   15.00   13.90
 -10  -8  -3   17.20    3.90
 -11  -8  -3  206.08   12.50
 -11  -8  -3  194.28   26.60
 -11  -8  -3  167.08   11.60
 -12  -8  -3   -3.20   26.30
 -12  -8  -3    2.70    2.60
 -12  -8  -3    2.70    2.10
 -13  -8  -3   12.90    2.10
 -13  -8  -3    1.80   24.00
 -13  -8  -3    7.40    2.10
  -9   9   3   -1.30    5.00
  -8   9   3  100.79    8.70
   7  -9  -3    2.70    3.40
  -7   9   3    2.70    9.00
  -7   9   3    1.20    3.40
   6  -9  -3  233.18   15.20
  -6   9   3  264.87   24.30
   5  -9  -3   41.00    6.10
  -5   9   3   37.90   17.70
  -5   9   3   47.90   12.00
   4  -9  -3  590.74   49.30
   4  -9  -3  520.75   29.40
  -4   9   3  517.25   45.40
   3  -9  -3   -9.50   11.60
   3  -9  -3    4.20    3.40
  -3   9   3   12.80    7.50
  -3   9   3   17.80   12.70
   2  -9  -3  161.48   21.70
  -2   9   3  129.49   16.60
  -2   9   3  158.48   18.80
   1  -9  -3   55.69    5.40
   1  -9  -3   51.49   12.60
  -1   9   3   58.69   12.80
  -1   9   3   58.39   10.40
   0  -9  -3 1482.05   87.49
   0  -9  -3 1600.84  123.69
   0   9   3 1413.66   86.09
  -1  -9  -3   14.20   19.10
   1   9   3    3.20    5.70
  -2  -9  -3  196.88   44.80
  -2  -9  -3  248.18   33.30
   2   9   3  215.38   23.20
  -3  -9  -3  262.47   36.30
  -3  -9  -3  230.98   47.70
   3   9   3  265.77   25.70
  -4  -9  -3  761.42   74.89
  -4  -9  -3  714.03   70.89
   4   9   3  703.33   51.39
  -5  -9  -3    5.00   13.20
  -5  -9  -3   10.10   15.20
  -5  -9  -3    2.20    2.20
  -5  -9  -3    4.50    2.60
  -5  -9  -3   -4.90   12.80
   5   9   3   16.30    9.40
  -6  -9  -3   78.09    6.40
  -6  -9  -3   88.89   31.10
  -6  -9  -3   83.69   22.00
  -6  -9  -3  108.49   31.50
   6   9   3   81.19   18.70
  -7  -9  -3  139.99   40.00
  -7  -9  -3  166.08   10.30
  -7  -9  -3  137.09    9.50
  -7  -9  -3  157.88    9.90
  -7  -9  -3  158.48   23.20
  -7  -9  -3  100.99   37.10
   7   9   3  165.88   30.80
   7   9   3  150.28   26.90
  -8  -9  -3   98.19   35.50
  -8  -9  -3  105.59   47.30
  -8  -9  -3  134.79   11.10
  -8  -9  -3   97.19   24.30
  -8  -9  -3  147.09    9.30
  -8  -9  -3  136.69    9.00
   8   9   3  131.19   29.40
   8   9   3  169.48   27.90
  -9  -9  -3    4.00    3.20
  -9  -9  -3    3.10   21.70
  -9  -9  -3    1.90    2.30
  -9  -9  -3   27.10   20.30
  -9  -9  -3    5.60    2.40
  -9  -9  -3    7.20   24.70
 -10  -9  -3   19.70    2.60
 -10  -9  -3   24.00   26.00
 -10  -9  -3   43.20   29.10
 -10  -9  -3   21.60    2.80
 -10  -9  -3   18.70    3.40
 -10  -9  -3  107.49   40.50
 -11  -9  -3   57.59    5.00
 -11  -9  -3   30.10   31.30
 -12  -9  -3   11.10   32.10
 -12  -9  -3    3.80    2.70
 -12  -9  -3    1.60    1.60
 -13  -9  -3   28.40    3.00
 -13  -9  -3   24.30   24.90
  -8  10   3   22.60    7.70
   7 -10  -3    3.30    2.70
  -7  10   3    5.30    8.80
   6 -10  -3   78.09    7.40
  -6  10   3   65.89   13.80
   5 -10  -3  110.79    9.40
  -5  10   3  108.99   16.90
   4 -10  -3  364.76   21.50
  -4  10   3  307.77   40.90
  -4  10   3  406.66   30.40
   3 -10  -3   72.29    7.20
   3 -10  -3   25.00   18.00
  -3  10   3   91.99   18.10
  -3  10   3   81.79   17.60
   2 -10  -3  297.37   34.80
   2 -10  -3  349.77   19.30
  -2  10   3  361.46   32.20
  -2  10   3  292.37   28.30
   1 -10  -3   23.70    4.10
   1 -10  -3   20.50   26.60
   1 -10  -3   37.10   12.10
  -1  10   3   23.10    6.80
  -1  10   3   14.70   10.80
   0 -10  -3  874.71   60.29
   0 -10  -3  904.41   94.39
   0  10   3  882.41   59.19
  -1 -10  -3   40.70   26.30
  -1 -10  -3   50.89   10.00
  -1 -10  -3   54.99   12.70
  -1 -10  -3   46.40    4.90
   1  10   3   51.39   12.50
  -2 -10  -3  483.65   64.09
  -2 -10  -3  465.15   25.30
   2  10   3  511.25   39.80
  -3 -10  -3   19.30   14.20
  -3 -10  -3   -2.70   12.20
  -3 -10  -3   -0.40    1.90
  -3 -10  -3    1.70    7.50
   3  10   3   -2.40    5.60
  -4 -10  -3  786.72   83.19
  -4 -10  -3  796.02   73.99
  -4 -10  -3  817.12   41.90
  -4 -10  -3  885.61   49.99
   4  10   3  764.12   59.39
  -5 -10  -3   56.19   23.70
  -5 -10  -3   27.50   19.00
  -5 -10  -3   35.70    4.20
  -5 -10  -3   10.80   24.30
   5  10   3   35.80   12.90
  -6 -10  -3  399.26   58.89
  -6 -10  -3  355.96   36.30
  -6 -10  -3  347.57   19.50
  -6 -10  -3  369.26   53.59
  -6 -10  -3  351.46   19.80
   6  10   3  393.96   39.40
  -7 -10  -3  141.59    9.50
  -7 -10  -3  129.79   41.80
  -7 -10  -3   97.99   39.50
  -7 -10  -3  158.68   30.60
  -7 -10  -3  156.98    9.80
  -7 -10  -3  152.18   10.20
   7  10   3  151.88   31.10
   7  10   3  163.88   30.50
  -8 -10  -3  805.52   40.30
  -8 -10  -3  800.92   39.50
  -8 -10  -3  801.42   88.79
  -8 -10  -3  677.63   40.20
  -8 -10  -3  805.02   57.99
  -8 -10  -3  694.13   85.09
   8  10   3  761.92   68.09
  -9 -10  -3   27.70    4.60
  -9 -10  -3   29.40   32.70
  -9 -10  -3   24.60   32.10
  -9 -10  -3   20.20    3.40
  -9 -10  -3   24.40    3.40
  -9 -10  -3   14.70   21.60
 -10 -10  -3   49.60    7.40
 -10 -10  -3   42.00    3.90
 -10 -10  -3   27.50   50.29
 -10 -10  -3   43.90    3.70
 -10 -10  -3   37.90    4.20
 -11 -10  -3  301.07   16.00
 -11 -10  -3  260.77   45.30
 -11 -10  -3  222.58   14.60
 -12 -10  -3   60.29   34.40
 -13 -10  -3    1.90    1.80
 -13 -10  -3    0.90   22.50
  -8  11   3    8.10    5.40
   7 -11  -3   41.60    6.00
  -7  11   3   39.20   10.90
   6 -11  -3   18.20    4.10
  -6  11   3    7.30    9.60
  -6  11   3    8.60    3.90
   5 -11  -3  140.99   10.70
  -5  11   3  146.69   19.20
   4 -11  -3  123.39    9.70
  -4  11   3  106.69   16.70
   3 -11  -3   -0.20    3.10
  -3  11   3    9.90   10.10
   2 -11  -3  104.39   41.20
   1 -11  -3  191.98   51.19
   1 -11  -3  232.98   29.90
   1 -11  -3  194.38   12.60
  -1  11   3  180.18   16.40
  -1  11   3  198.08   27.20
   0 -11  -3   92.49   19.90
   0 -11  -3  104.69    8.00
   0 -11  -3   97.79   40.30
   0  11   3   99.29   11.90
   0  11   3  113.59   20.40
  -1 -11  -3   48.30    4.90
  -1 -11  -3   14.40   12.60
  -1 -11  -3   55.29   30.50
  -1 -11  -3   46.90   21.90
   1  11   3   48.10    8.80
   1  11   3   32.20   12.90
  -2 -11  -3  265.07   21.60
  -2 -11  -3  230.18   55.99
  -2 -11  -3  227.68   42.10
  -2 -11  -3  244.98   14.50
   2  11   3  252.97   28.00
  -3 -11  -3   57.79   24.70
  -3 -11  -3   51.89   10.90
  -3 -11  -3   12.30   25.20
  -3 -11  -3   34.00    4.30
   3  11   3   50.99   15.70
  -4 -11  -3  842.92   49.10
  -4 -11  -3  771.02   40.80
  -4 -11  -3  756.22   76.69
  -4 -11  -3  824.62   88.99
   4  11   3  779.92   60.19
  -5 -11  -3  136.09   18.60
  -5 -11  -3  123.29    8.70
  -5 -11  -3   97.59   40.20
  -5 -11  -3  137.29   36.70
  -5 -11  -3  136.49    8.80
   5  11   3  108.49   23.60
  -6 -11  -3  299.87   29.90
  -6 -11  -3  311.17   17.10
  -6 -11  -3  247.48   56.99
  -6 -11  -3  303.67   17.40
  -6 -11  -3  250.27   53.99
   6  11   3  311.17   36.60
  -7 -11  -3   -4.20   25.10
  -7 -11  -3  -18.50   25.70
  -7 -11  -3    0.50    2.70
  -7 -11  -3    0.10   23.20
  -7 -11  -3    0.00    2.40
   7  11   3  -16.60   16.90
  -8 -11  -3  386.96   21.30
  -8 -11  -3  328.37   64.89
  -8 -11  -3  353.36   40.40
  -8 -11  -3  341.37   64.49
  -8 -11  -3  371.96   20.30
  -9 -11  -3   43.80   38.40
  -9 -11  -3   32.70    5.10
  -9 -11  -3   57.99   28.90
  -9 -11  -3   31.40    3.10
  -9 -11  -3   22.00   32.00
  -9 -11  -3   16.20    4.20
  -9 -11  -3   30.50    4.00
 -10 -11  -3  255.37   13.30
 -10 -11  -3  211.48   43.50
 -11 -11  -3   26.20   39.00
 -11 -11  -3   18.60    3.80
 -12 -11  -3   46.60   31.60
 -12 -11  -3  100.29    7.70
 -13 -11  -3    0.90    1.60
 -13 -11  -3    3.80   17.70
  -7  12   3   23.70    7.10
   6 -12  -3   41.40    5.20
  -6  12   3   46.80   10.80
   5 -12  -3  168.28   11.50
  -5  12   3  161.78   18.80
   4 -12  -3    1.80    3.20
  -4  12   3    2.30    8.20
   3 -12  -3  195.88   57.59
   3 -12  -3  134.49   10.50
  -3  12   3  148.39   19.40
   2 -12  -3   57.29   35.00
   2 -12  -3   60.39    7.20
   1 -12  -3   24.10    4.50
   1 -12  -3  -17.60   22.20
  -1  12   3   11.30    7.20
  -1  12   3   31.20   19.60
   0 -12  -3  364.46   53.89
   0 -12  -3  465.75  105.99
   0 -12  -3  417.96   22.90
   0  12   3  409.96   27.00
   0  12   3  347.27   37.10
  -1 -12  -3  318.07   54.69
  -1 -12  -3  396.96   21.50
  -1 -12  -3  398.66   75.69
   1  12   3  379.06   38.40
   1  12   3  374.96   25.30
  -2 -12  -3    1.90    2.60
  -2 -12  -3    9.60   19.70
  -2 -12  -3   12.30   27.30
   2  12   3   -0.10    9.40
   2  12   3    4.40    5.90
  -3 -12  -3   13.00   21.50
  -3 -12  -3    6.10   21.30
  -3 -12  -3    2.60    2.40
  -3 -12  -3    0.00    5.60
  -3 -12  -3    1.50    2.30
   3  12   3    0.90    9.10
  -4 -12  -3  174.88   11.20
  -4 -12  -3  205.88   47.80
  -4 -12  -3  168.08   17.80
  -4 -12  -3  178.98   11.00
  -4 -12  -3  170.48   50.99
   4  12   3  190.88   30.60
  -5 -12  -3  132.79    9.00
  -5 -12  -3  132.09   16.70
  -5 -12  -3  168.58   47.30
  -5 -12  -3  128.89   38.90
  -5 -12  -3  128.89    9.10
   5  12   3  132.09   36.90
  -6 -12  -3   89.19    7.10
  -6 -12  -3   88.49   18.30
  -6 -12  -3   87.99    7.90
  -6 -12  -3   50.49   32.30
  -6 -12  -3   92.79   41.60
   6  12   3   77.99   25.90
  -7 -12  -3   22.30    4.10
  -7 -12  -3    9.70   15.90
  -7 -12  -3   23.80   27.00
  -7 -12  -3   24.00    4.00
  -7 -12  -3   83.09   35.20
  -8 -12  -3  168.78   46.80
  -8 -12  -3  205.98   30.10
  -8 -12  -3  234.98   14.10
  -8 -12  -3  220.28   13.10
  -8 -12  -3  262.17   62.99
  -9 -12  -3   30.30    5.00
  -9 -12  -3   29.80    3.20
  -9 -12  -3   27.20   31.10
  -9 -12  -3   35.00    5.70
 -10 -12  -3  170.28   10.60
 -10 -12  -3  135.89    8.10
 -10 -12  -3  108.59   37.60
 -11 -12  -3    1.30    2.70
 -11 -12  -3   -0.30    0.90
 -11 -12  -3    6.20   33.40
 -12 -12  -3  144.19    9.10
 -12 -12  -3  100.19   28.80
   6 -13  -3   14.00    2.90
  -6  13   3    7.70    2.60
  -6  13   3   14.40    7.20
  -5  13   3   51.19   11.30
  -5  13   3   30.20    5.10
   4 -13  -3    9.30    3.80
  -4  13   3    8.00    9.20
   3 -13  -3   82.99    8.10
  -3  13   3  108.99   16.20
   2 -13  -3   73.69    7.60
   2 -13  -3   62.79   42.70
  -2  13   3   85.49   15.10
   1 -13  -3    3.20    3.70
   1 -13  -3  -49.99   67.59
   1 -13  -3   54.69   32.60
   0 -13  -3  119.39   49.30
   0 -13  -3   99.99   39.90
   0 -13  -3  154.98   10.60
   0  13   3  123.29   14.50
  -1 -13  -3  119.69   36.00
  -1 -13  -3   78.39   39.10
  -1 -13  -3   97.49    8.10
   1  13   3   94.99   12.40
  -2 -13  -3  -35.20   23.30
  -2 -13  -3   77.19   36.40
  -2 -13  -3   14.10    3.80
   2  13   3   13.40    6.30
   2  13   3   24.10   20.30
  -3 -13  -3  206.18   46.40
  -3 -13  -3  229.68   13.90
  -3 -13  -3  245.78   58.99
  -3 -13  -3  263.37   22.80
   3  13   3  212.48   17.40
   3  13   3  186.08   34.20
  -4 -13  -3   -6.50   31.60
  -4 -13  -3   61.89    6.20
  -4 -13  -3   65.69    5.70
  -4 -13  -3   63.89   32.60
  -4 -13  -3   54.79   12.30
  -5 -13  -3   11.10   27.00
  -5 -13  -3   27.40   26.30
  -5 -13  -3    3.70    7.10
  -5 -13  -3    1.50    2.70
  -5 -13  -3   -0.10    2.10
  -6 -13  -3    8.00   10.70
  -6 -13  -3    9.40    3.10
  -6 -13  -3   32.90   30.10
  -7 -13  -3  332.47   28.80
  -7 -13  -3  191.38   61.19
  -7 -13  -3  315.77   18.20
  -7 -13  -3  350.36   19.00
  -7 -13  -3  308.87   70.39
  -8 -13  -3  123.79    9.20
  -8 -13  -3  118.69    8.20
  -8 -13  -3   97.59   20.00
  -9 -13  -3    2.30    1.70
  -9 -13  -3    3.60    3.00
  -9 -13  -3    4.10    2.20
  -9 -13  -3    7.90   27.70
 -10 -13  -3   40.40    3.60
 -10 -13  -3   24.10   32.20
 -10 -13  -3   40.40    5.20
 -11 -13  -3  -14.30   30.90
 -12 -13  -3  125.39    7.90
 -12 -13  -3   89.89   22.60
   5 -14  -3    8.40    3.10
  -5  14   3   10.00    7.50
  -5  14   3    2.80    2.20
   4 -14  -3   60.89    6.30
  -4  14   3   70.29   12.20
   3 -14  -3   20.70    4.40
  -3  14   3   15.40   10.20
   2 -14  -3    2.80    3.70
  -2  14   3    9.00    9.50
   1 -14  -3   10.10    5.00
   0 -14  -3  -11.00   30.20
   0 -14  -3    1.70    3.20
   0  14   3    0.00    6.00
  -1 -14  -3   10.30   29.80
  -1 -14  -3    6.10   39.70
   1  14   3   38.70    9.50
  -2 -14  -3    5.10    3.30
  -2 -14  -3    6.90   27.10
  -2 -14  -3   16.70   28.70
   2  14   3    0.90    5.80
  -3 -14  -3   82.09   38.90
  -3 -14  -3   82.59    7.30
  -3 -14  -3   55.19   31.80
   3  14   3   87.09   11.40
  -4 -14  -3    0.10   30.80
  -4 -14  -3  -28.30   29.20
  -5 -14  -3  147.09   36.90
  -5 -14  -3   85.99   14.00
  -5 -14  -3  106.99   44.30
  -5 -14  -3   78.69    6.80
  -5 -14  -3   91.29    7.40
  -6 -14  -3  119.99   44.20
  -6 -14  -3  158.18   48.30
  -6 -14  -3  194.38   20.30
  -6 -14  -3  166.28   10.90
  -6 -14  -3  172.18   11.10
  -7 -14  -3   82.59    6.70
  -7 -14  -3   87.79   15.30
  -7 -14  -3   76.29    8.70
  -8 -14  -3   18.90    3.30
  -8 -14  -3   12.40   16.60
  -8 -14  -3   17.50    3.60
  -9 -14  -3    8.50    2.20
  -9 -14  -3    8.90    2.30
  -9 -14  -3    9.10    3.20
  -9 -14  -3    1.30   23.90
 -10 -14  -3   13.50   25.80
 -11 -14  -3   35.80    2.60
 -11 -14  -3   46.70   21.00
 -12 -14  -3   -0.50    8.80
   4 -15  -3  125.59    8.40
  -4  15   3  125.89   14.00
   3 -15  -3    1.70    2.90
  -3  15   3   -3.00    8.00
   2 -15  -3   34.00    5.20
  -2  15   3   35.50   11.00
   1 -15  -3   19.40    4.40
  -1  15   3   16.00    9.80
   0 -15  -3  123.89    9.80
   1  15   3   21.70    7.70
  -2 -15  -3   10.60    3.60
   2  15   3    7.80    9.70
  -3 -15  -3    1.90    3.10
   3  15   3   -0.80    6.00
  -4 -15  -3   59.99    6.20
   4  15   3   68.09   14.80
  -5 -15  -3  108.99    8.10
  -5 -15  -3   97.29    8.80
  -6 -15  -3   27.10   10.40
  -6 -15  -3   25.30    4.20
  -6 -15  -3   29.20    3.90
  -7 -15  -3   35.50   11.50
  -7 -15  -3   34.70    4.60
  -7 -15  -3   37.10    4.80
  -8 -15  -3    5.20    2.50
  -8 -15  -3    2.70   12.90
  -8 -15  -3   -0.40    2.10
  -9 -15  -3    5.40    2.50
  -9 -15  -3    4.90    2.90
  -9 -15  -3   10.70   16.40
  -9 -15  -3    3.70    2.10
 -10 -15  -3   15.00    2.90
 -10 -15  -3   15.70   15.90
 -11 -15  -3   36.50    3.80
 -11 -15  -3   39.30   10.70
   3 -16  -3    2.00    2.50
  -3  16   3    1.00    6.60
   2 -16  -3   18.00    3.80
  -2  16   3   13.50    8.80
   1 -16  -3    1.20    1.20
   1 -16  -3    2.10    3.00
  -1  16   3    3.70    8.40
   0 -16  -3  241.68   15.40
   0  16   3  268.97   22.20
  -1 -16  -3   12.20    4.00
  -2 -16  -3   52.99    6.20
   2  16   3   34.90    8.90
  -3 -16  -3    0.50    3.10
   3  16   3   11.90    6.10
  -4 -16  -3  302.17   17.00
   4  16   3  265.07   20.90
  -5 -16  -3    1.20    2.80
  -6 -16  -3   65.49    6.20
  -7 -16  -3   82.49    6.40
  -7 -16  -3   71.29    6.50
  -7 -16  -3   89.59   13.10
  -8 -16  -3   26.40   10.00
  -8 -16  -3   24.50    3.60
  -8 -16  -3   24.30    3.30
  -8 -16  -3   26.80    3.50
  -9 -16  -3   23.40    2.60
  -9 -16  -3   23.10   13.60
  -9 -16  -3   17.00    2.80
  -9 -16  -3   24.10    2.70
 -10 -16  -3   13.20    2.60
 -10 -16  -3   13.50    7.10
 -10 -16  -3   11.20    1.60
   2 -17  -3   15.30    2.90
  -2  17   3   11.30    6.60
   1 -17  -3   24.30    3.90
  -1  17   3   18.90    8.00
   0 -17  -3   20.10    2.40
   0 -17  -3   28.70    5.60
   0  17   3   33.30    9.30
  -1 -17  -3    3.80    3.30
   1  17   3   -2.40    7.60
  -2 -17  -3   21.00    4.30
  -3 -17  -3    1.00    3.00
  -4 -17  -3  125.69    8.90
  -5 -17  -3   49.50    5.40
  -6 -17  -3   17.20    3.50
  -7 -17  -3    5.30    2.80
  -8 -17  -3  112.09    6.90
  -8 -17  -3  112.49    6.80
  -9 -17  -3   10.40    2.10
  -9 -17  -3   13.20    1.80
   0 -18  -3   62.29    5.40
   0  18   3   46.50    9.80
  -1 -18  -3   13.70    2.00
  -1 -18  -3   14.70    3.20
   1  18   3   12.90    8.90
   2  18   3   11.80    7.40
  -3 -18  -3   37.00    4.90
   3  18   3   35.50    9.70
  -4 -18  -3   93.59    8.40
  -5 -18  -3    2.40    2.50
  -6 -18  -3   -0.70    2.20
  -7 -18  -3    9.40    2.10
  -7 -18  -3   14.20    2.40
  -8 -18  -3    5.90    1.50
  -2 -19  -3    3.30    1.20
  -2 -19  -3    7.00    2.30
  -3 -19  -3   28.70    2.80
  -4 -19  -3   11.50    1.90
  -4 -19  -3   13.10    2.70
  -5 -19  -3  117.29    7.00
  -5 -19  -3  119.09    7.30
  -6 -19  -3   15.90    2.80
  -6 -19  -3   10.60    1.80
   6  18  -4    9.00    3.30
  -6 -18   4   21.00    2.80
   5  18  -4   79.69    7.70
  -5 -18   4   83.09    5.80
   4  18  -4    3.50    4.10
  -4 -18   4    1.20    1.90
   3  18  -4   35.60    5.70
  -3 -18   4   49.60    4.40
  -2 -18   4   87.19    6.00
  -8 -17   4   49.99    4.20
   7  17  -4   19.20    4.30
  -7 -17   4   32.80    3.80
   6  17  -4    6.30    4.00
  -6 -17   4   10.10    2.80
   5  17  -4  162.48   12.90
  -5 -17   4  183.78   10.80
   4  17  -4   43.80    7.00
  -4 -17   4   49.20    5.00
   3  17  -4   10.90    5.30
  -3 -17   4   22.80    3.50
   2  17  -4   20.80    5.80
  -2 -17   4   20.60    3.50
   1  17  -4  173.28   13.40
  -1 -17   4  190.68   11.10
   0 -17   4   30.50    3.70
  -1  17  -4   56.79    8.00
  -9 -16   4  140.49    8.40
   8  16  -4   10.90    3.80
  -8 -16   4   15.80    3.20
   7  16  -4   41.10    6.20
  -7 -16   4   42.80    5.70
   6  16  -4  138.19   11.30
  -6 -16   4  137.09    9.40
   5  16  -4   98.69    9.90
  -5 -16   4  110.19    8.10
   4  16  -4   21.80    5.90
  -4 -16   4   18.40    4.00
   3  16  -4   96.99   10.50
  -3 -16   4  105.69    7.90
   2  16  -4   31.40    7.00
  -2 -16   4   39.40    5.10
   1  16  -4  141.89   12.80
  -1 -16   4  141.49   10.60
   0  16  -4   22.00    6.30
   0 -16   4   27.00    3.90
   1 -16   4  220.58   14.40
  -2  16  -4    4.10    5.70
  -3  16  -4   27.50    8.10
  -3  16  -4   43.10    7.20
 -10 -15   4    7.00    2.00
  -9 -15   4   47.70    4.80
   8  15  -4   44.80    6.10
  -8 -15   4   41.30    5.20
   7  15  -4    3.90    6.40
  -7 -15   4    2.30    3.10
   6  15  -4   24.30    5.60
  -6 -15   4   17.10    4.10
   5  15  -4   85.89    9.20
  -5 -15   4   91.19    7.70
   4  15  -4  271.57   18.70
  -4 -15   4  295.57   17.00
   3  15  -4    3.00    4.70
  -3 -15   4    1.10    3.10
   2  15  -4   11.00    5.90
  -2 -15   4   13.40    3.70
   1  15  -4  344.57   23.00
  -1 -15   4  368.16   20.30
   0  15  -4  247.38   18.10
   0 -15   4  246.18   14.80
  -1  15  -4   51.89    8.50
   1 -15   4   59.89    6.10
   2 -15   4   -0.40    2.40
  -4  15  -4   45.00    5.30
  -4  15  -4   62.49    7.80
 -11 -14   4   10.10    1.60
 -11 -14   4   12.60    1.90
 -10 -14   4   -0.30    1.70
 -10 -14   4    1.50    2.30
  -9 -14   4   11.20    3.40
  -9 -14   4    8.30    2.20
   8  14  -4   16.70    4.50
  -8 -14   4   12.00    3.80
  -8 -14   4    7.00    2.60
   7  14  -4   12.10    4.50
  -7 -14   4    8.90    3.80
   6  14  -4   79.09    8.40
  -6 -14   4   74.19    7.50
   5  14  -4   13.20    4.90
  -5 -14   4   13.90    6.20
   4  14  -4   32.50    6.40
  -4 -14   4   39.50    5.50
   3  14  -4  165.28   13.30
  -3 -14   4  169.18   11.50
   2  14  -4    7.30    5.00
  -2 -14   4   11.30    3.60
   1  14  -4  125.49   12.70
  -1 -14   4  143.79   10.80
   0  14  -4   24.60    7.00
   0 -14   4   27.70    4.40
  -1  14  -4    3.00    5.50
   1 -14   4    3.10    2.90
  -2  14  -4   16.80    6.30
   2 -14   4   25.20    6.30
  -3  14  -4   78.19   11.70
  -4  14  -4   10.80    6.60
  -5  14  -4   58.09    7.10
  -5  14  -4   39.30    5.10
 -11 -13   4   19.60    2.70
 -11 -13   4   27.60    3.30
 -10 -13   4   10.50    4.80
 -10 -13   4    8.10    2.40
   9  13  -4    3.40    3.30
  -9 -13   4    4.90    2.40
  -9 -13   4    2.40    3.30
   8  13  -4   68.79    7.10
  -8 -13   4   59.89    5.30
  -8 -13   4   60.49    7.20
   7  13  -4   80.79    8.00
  -7 -13   4   80.59    8.00
  -7 -13   4   69.19    5.80
   6  13  -4   56.09    6.70
  -6 -13   4   38.60    5.00
  -6 -13   4   51.09    6.70
  -6 -13   4   81.09   35.40
   5  13  -4    2.30    3.70
  -5 -13   4    4.40    3.70
   4  13  -4   55.69    7.40
  -4 -13   4    0.30   29.40
  -4 -13   4   58.59    6.80
   3  13  -4   29.10    5.90
   3  13  -4    2.80   27.10
  -3 -13   4   36.10    5.00
  -3 -13   4    3.00   20.70
  -3 -13   4   84.79   45.10
   2  13  -4   65.09   35.10
   2  13  -4  139.19   11.40
  -2 -13   4  150.98   41.60
  -2 -13   4  114.49   42.50
  -2 -13   4  126.89    9.50
   1  13  -4    6.20   33.30
   1  13  -4   27.00    6.30
  -1 -13   4   54.69   41.00
  -1 -13   4   27.20    4.40
   0  13  -4   10.10    5.40
   0  13  -4    7.80    3.10
   0 -13   4    9.00    3.30
  -1  13  -4   30.90    7.40
  -1  13  -4   13.70    4.80
   1 -13   4   19.80    5.70
  -2  13  -4  219.18   16.90
   2 -13   4  206.18   13.30
  -3  13  -4    2.70    3.70
  -4  13  -4   28.90    9.00
  -5  13  -4   -1.60    2.90
  -5  13  -4   -2.70    5.50
  -6  13  -4   17.60    3.80
  -6  13  -4    8.40    4.30
 -12 -12   4    2.10    1.60
 -12 -12   4    2.20    1.90
 -11 -12   4    0.10    1.90
 -11 -12   4    0.10    2.20
 -10 -12   4   44.40    5.00
 -10 -12   4   40.60    5.30
  -9 -12   4    4.00    4.30
  -9 -12   4    8.60    3.00
  -9 -12   4   10.90    4.20
   8  12  -4    3.70    3.00
  -8 -12   4    1.70    2.70
  -8 -12   4    2.30    4.90
  -8 -12   4    3.10    3.80
   7  12  -4   36.00    5.40
  -7 -12   4   33.10    4.50
  -7 -12   4   41.00    6.20
  -7 -12   4  -23.70   30.90
  -7 -12   4   28.60    8.70
   6  12  -4   10.80    4.00
  -6 -12   4   15.00    7.00
  -6 -12   4   49.30   31.40
  -6 -12   4   11.20    4.60
  -6 -12   4   12.40    3.00
   5  12  -4  206.28   13.90
  -5 -12   4  224.88   50.69
  -5 -12   4  198.38   13.70
   4  12  -4  114.79    9.90
  -4 -12   4  125.09    9.80
  -4 -12   4  184.58   45.40
  -4 -12   4  142.99   43.90
  -3 -12   4  -55.99   29.30
  -3 -12   4  -11.80   21.40
   2  12  -4    4.30    4.20
  -2 -12   4   17.60   27.20
  -2 -12   4    5.90    3.00
  -2 -12   4   -7.60   14.90
   1  12  -4   37.30   26.90
  -1 -12   4   21.20   37.10
   0  12  -4  419.96   25.50
   0 -12   4  440.06   70.49
   0 -12   4  407.86   23.00
  -1  12  -4  127.29   12.10
   1 -12   4   66.19   43.10
   1 -12   4  128.39    9.20
  -2  12  -4    3.10    5.20
  -2  12  -4    1.60    3.70
   2 -12   4    1.20    2.50
   2 -12   4    0.20   33.20
  -3  12  -4   16.50    9.00
  -3  12  -4   12.60    6.50
  -4  12  -4  117.89   15.60
  -5  12  -4   97.49    9.40
  -6  12  -4   23.30    4.90
  -6  12  -4   17.70    6.40
  -7  12  -4    8.50    3.10
 -12 -11   4   22.60    3.00
 -12 -11   4   29.90    3.00
 -11 -11   4    5.50    2.70
 -10 -11   4  161.18   10.80
 -10 -11   4  173.58   11.90
   9  11  -4   66.99    6.50
  -9 -11   4   42.90    8.70
  -9 -11   4   69.39    8.10
   8  11  -4   28.60   35.30
   8  11  -4   23.20    4.30
  -8 -11   4   15.30    6.70
  -8 -11   4    5.90   34.30
  -8 -11   4   14.20    5.10
   7  11  -4   72.99    7.10
  -7 -11   4   20.00   26.00
  -7 -11   4   75.09    8.30
  -7 -11   4   54.39   10.80
   6  11  -4   59.49    6.60
   6  11  -4  107.89   34.50
  -6 -11   4   66.39   10.60
  -6 -11   4   59.29    7.90
  -6 -11   4   17.70   32.20
   5  11  -4   76.49   31.50
   5  11  -4  118.59    8.90
  -5 -11   4   89.89   12.60
  -5 -11   4  108.69   10.60
  -5 -11   4  116.09   37.70
  -5 -11   4   52.39   34.20
   4  11  -4  -12.10   25.40
   4  11  -4   13.70    3.80
  -4 -11   4   13.50    3.90
  -4 -11   4   45.30   27.80
  -4 -11   4   -3.90   22.30
   3  11  -4    9.50    3.80
  -3 -11   4   30.60   22.70
  -3 -11   4   48.00   22.80
  -3 -11   4   11.00    3.80
  -3 -11   4   16.10   14.90
   2  11  -4  103.79    8.50
  -2 -11   4   93.89    8.00
  -2 -11   4  144.89   37.00
  -2 -11   4   68.99   21.60
   1  11  -4   16.20   21.20
   1  11  -4   15.80    4.50
  -1 -11   4    9.30   12.00
  -1 -11   4    5.40   27.60
  -1 -11   4   15.70    3.50
   0  11  -4   54.39    7.40
   0  11  -4   11.00   23.40
   0  11  -4   33.30    5.90
   0 -11   4   30.20   30.90
   0 -11   4   47.00    5.10
  -1  11  -4  258.87   18.00
   1 -11   4  291.57   39.00
   1 -11   4  257.77   15.60
  -2  11  -4   -1.30    4.40
  -2  11  -4    0.40    3.90
   2 -11   4    3.70    2.70
  -3  11  -4    6.70    5.90
  -3  11  -4    2.90    4.30
  -4  11  -4   24.30    6.00
  -5  11  -4   77.39    9.00
  -6  11  -4  135.09   12.20
  -6  11  -4  147.59   14.70
  -7  11  -4    0.50    3.10
  -7  11  -4    1.60    4.30
 -12 -10   4   52.89    4.50
 -12 -10   4   49.90    4.30
 -11 -10   4   60.69    5.70
 -11 -10   4   62.29    6.30
 -10 -10   4   49.00    7.60
   9  10  -4   21.90    4.00
  -9 -10   4   17.80    5.50
  -9 -10   4   14.60    6.60
   8  10  -4   18.80    3.90
   8  10  -4  -22.50   24.40
  -8 -10   4   25.40    5.90
  -8 -10   4   18.60    7.10
  -8 -10   4   62.19   32.70
   7  10  -4   25.80    4.40
  -7 -10   4   -0.10   26.10
  -7 -10   4   17.90    7.70
  -7 -10   4   22.80    5.70
   6  10  -4  399.86   49.50
   6  10  -4  420.46   23.00
  -6 -10   4  422.76   29.30
  -6 -10   4  321.17   52.49
   5  10  -4   52.09    5.60
   5  10  -4   49.60   20.40
  -5 -10   4   35.00   23.90
  -5 -10   4   51.79   10.30
  -5 -10   4   55.19    7.00
  -5 -10   4   95.19   32.40
   4  10  -4   90.29    7.30
   4  10  -4   69.69   21.50
  -4 -10   4   63.79   28.20
  -4 -10   4   95.39   12.40
  -4 -10   4   78.99   28.50
  -4 -10   4   89.99    7.90
   3  10  -4  140.79    9.70
   3  10  -4   95.39   21.90
  -3 -10   4  139.89   10.10
  -3 -10   4  163.58   37.20
   2  10  -4  755.42   39.50
  -2 -10   4  749.73   78.19
  -2 -10   4  813.02   65.19
  -2 -10   4  722.33   40.20
   1  10  -4  229.48   14.70
  -1 -10   4  219.48   48.00
  -1 -10   4  242.78   31.80
   0  10  -4  159.88   11.70
   0 -10   4  152.78   29.10
   0 -10   4  167.98   43.70
  -1  10  -4  207.68   14.60
   1 -10   4  215.48   29.70
   1 -10   4  202.38   12.70
  -2  10  -4   13.00    4.80
  -2  10  -4    7.80   17.50
  -2  10  -4   11.20    8.10
   2 -10   4   23.40    4.30
   2 -10   4   -1.60   11.30
  -3  10  -4  210.28   15.40
  -3  10  -4  151.68   13.50
  -3  10  -4  150.38   29.30
  -4  10  -4  -19.60   25.20
  -4  10  -4    2.50    4.00
  -5  10  -4   46.20   10.20
  -5  10  -4   34.30    6.80
  -6  10  -4    1.50    4.10
  -6  10  -4    6.80    7.50
  -6  10  -4    6.80    4.50
  -7  10  -4   35.90    6.10
  -7  10  -4   42.60   11.00
  -7  10  -4   20.30    5.10
  -8  10  -4    1.40    2.90
 -12  -9   4  121.29    7.70
 -12  -9   4   95.89    7.20
 -11  -9   4   26.90    4.90
 -10  -9   4   45.40    7.80
   9   9  -4   -3.90   33.10
  -9  -9   4  143.49   51.59
   8   9  -4   83.39   35.50
   8   9  -4  116.79    8.60
  -8  -9   4   66.49   37.00
  -8  -9   4  105.29   12.40
  -8  -9   4  116.99   11.10
   7   9  -4   31.10    4.50
  -7  -9   4   27.30    6.20
  -7  -9   4   -5.90   19.90
  -7  -9   4   20.30    8.10
   6   9  -4  224.68   37.50
   6   9  -4  244.78   14.90
  -6  -9   4  325.97   42.60
  -6  -9   4  221.58   49.10
  -6  -9   4  247.78   20.30
  -6  -9   4  251.17   16.90
   5   9  -4  399.26   41.70
  -5  -9   4  409.56   48.30
  -5  -9   4  398.16   23.60
  -5  -9   4  448.66   56.19
   4   9  -4   17.50    3.40
   4   9  -4   28.40   13.80
  -4  -9   4   -6.30   15.40
  -4  -9   4    9.90    7.10
  -4  -9   4   17.80    6.80
  -4  -9   4   32.90   18.20
   3   9  -4   88.79    7.00
   3   9  -4  101.59   18.80
  -3  -9   4   96.49    8.10
  -3  -9   4  103.19   28.40
   2   9  -4  268.87   15.70
  -2  -9   4  271.47   33.30
  -2  -9   4  272.57   41.40
   1   9  -4  159.18   10.70
  -1  -9   4  181.48   41.60
  -1  -9   4  158.38   29.80
   0   9  -4   -3.90   10.60
   0  -9   4   15.30   19.70
   0  -9   4    6.80    6.80
  -1   9  -4  428.66   26.70
  -1   9  -4  421.36   40.60
  -1   9  -4  485.85   26.30
   1  -9   4  557.04   46.70
  -2   9  -4  624.94   37.00
  -2   9  -4  717.63   37.20
  -2   9  -4  662.93   55.59
   2  -9   4  682.63   57.29
  -3   9  -4    3.50    4.20
  -3   9  -4    0.70    4.50
  -3   9  -4    6.50   12.80
   3  -9   4    2.30    9.60
  -4   9  -4    7.20   16.10
  -4   9  -4    0.50    4.90
  -4   9  -4    2.40    2.40
  -4   9  -4    3.20    4.70
  -5   9  -4  413.46   47.00
  -5   9  -4  424.36   29.20
  -7   9  -4    0.80    3.90
  -7   9  -4    1.00    6.70
  -7   9  -4    2.00    4.00
  -8   9  -4    6.50    4.70
  -8   9  -4    9.50    4.20
 -13  -8   4   46.90    4.80
 -12  -8   4   46.10    4.70
 -12  -8   4   49.80    5.20
 -11  -8   4  103.99    9.50
 -10  -8   4   59.09    8.50
   9   8  -4    2.60   34.40
  -9  -8   4   16.00   39.70
   8   8  -4   31.70   26.60
  -8  -8   4   21.20    6.40
  -8  -8   4   19.60   10.10
  -8  -8   4   13.80   29.40
   7   8  -4   31.00   18.60
   7   8  -4    9.60    3.10
  -7  -8   4   -8.40   18.40
  -7  -8   4    8.30    5.40
  -7  -8   4    3.60    5.10
  -7  -8   4   -9.50   18.30
   6   8  -4  459.55   24.10
   6   8  -4  452.35   45.90
  -6  -8   4  353.66   52.99
  -6  -8   4  446.36   51.29
  -6  -8   4  445.16   26.30
  -6  -8   4  423.66   29.00
   5   8  -4   35.40   14.30
  -5  -8   4   84.29   23.00
  -5  -8   4   59.49    8.70
  -5  -8   4   36.10   22.50
  -4  -8   4   25.50   14.70
  -4  -8   4   16.90   13.20
   3   8  -4  125.99   18.50
  -3  -8   4  122.79   14.20
  -3  -8   4   96.19   25.80
  -2  -8   4  522.45   54.09
  -2  -8   4  508.35   45.00
  -1  -8   4   26.10   19.40
  -1  -8   4   22.60   10.80
   0   8  -4   46.20   13.80
   0  -8   4   66.49   17.10
  -1   8  -4   37.10    4.90
  -1   8  -4   29.20   12.80
   1  -8   4   27.00   11.70
  -2   8  -4  265.57   17.70
  -2   8  -4  266.17   35.30
  -2   8  -4  287.67   18.30
   2  -8   4  312.57   33.30
  -3   8  -4  120.29   11.20
  -3   8  -4  125.19   25.30
  -3   8  -4  137.09   11.30
   3  -8   4  119.49   25.00
  -4   8  -4   50.59    8.20
  -4   8  -4   45.00    7.80
  -4   8  -4   50.29   19.60
  -5   8  -4   65.69   22.50
  -5   8  -4   64.89   11.40
  -5   8  -4   41.60    8.00
  -6   8  -4   20.30    8.70
  -6   8  -4   29.80   21.20
  -6   8  -4   13.90    5.30
  -7   8  -4   73.69   11.80
  -7   8  -4   72.49    9.40
  -8   8  -4   38.30    7.10
  -8   8  -4   34.60    6.90
  -9   8  -4   32.10    5.50
 -13  -7   4   22.90    2.70
 -12  -7   4   85.89    7.20
 -11  -7   4    6.30    4.40
 -10  -7   4   25.10    9.70
  -9  -7   4  209.18   41.80
  -9  -7   4  187.58   15.00
  -9  -7   4  154.58   14.60
   8   7  -4   25.00   23.20
   8   7  -4   27.80   20.80
   8   7  -4   31.90    4.70
  -8  -7   4   56.79   33.10
  -8  -7   4   31.20    7.70
  -8  -7   4   21.50   13.70
  -8  -7   4   37.60    7.70
   7   7  -4   90.39   24.70
   7   7  -4  114.69    8.10
  -7  -7   4  103.99   14.60
  -7  -7   4   91.09   26.40
  -7  -7   4   92.29   31.50
  -7  -7   4   93.89   11.20
  -7  -7   4  110.59   11.30
   6   7  -4  173.18   29.50
  -6  -7   4  164.88   30.50
  -6  -7   4  200.78   17.40
  -6  -7   4  176.08   13.90
  -6  -7   4  180.28   37.30
   5   7  -4  818.52   59.09
  -5  -7   4  710.03   43.40
  -5  -7   4  747.33   41.00
  -5  -7   4  767.42   63.49
  -5  -7   4  727.23   67.79
   4   7  -4  194.68   23.30
  -4  -7   4  211.08   31.00
  -4  -7   4  194.18   35.10
  -4  -7   4  187.18   16.80
   3   7  -4  221.48   23.00
  -3  -7   4  182.18   18.00
  -3  -7   4  253.07   31.40
  -2  -7   4 1088.09   73.29
  -2  -7   4 1130.09   81.79
  -1  -7   4  203.48   36.50
  -1  -7   4  179.58   22.80
   0   7  -4  131.09   19.10
   0  -7   4  120.49   18.60
  -1   7  -4   43.00   14.50
   1  -7   4   44.20   14.10
  -2   7  -4  901.51   66.29
   2  -7   4  972.30   65.99
  -3   7  -4   37.30   14.50
  -3   7  -4   37.10    6.00
  -3   7  -4   33.40    6.20
   3  -7   4   18.30   11.00
  -4   7  -4   -9.70    9.60
  -4   7  -4    4.10    4.40
  -4   7  -4    2.50    4.40
   4  -7   4    4.40   11.00
  -5   7  -4    4.40   12.60
  -5   7  -4   -1.90    5.60
  -5   7  -4    1.80    2.60
   5  -7   4    5.00   13.60
  -6   7  -4  126.09   13.20
  -6   7  -4  163.78   33.30
  -6   7  -4  176.88   16.30
  -7   7  -4   17.30    6.20
  -7   7  -4   20.00    8.20
  -7   7  -4   20.40   29.90
  -7   7  -4   10.50    5.60
  -8   7  -4   44.60    8.10
  -8   7  -4   38.50    7.80
  -8   7  -4   21.60    5.80
  -9   7  -4    7.10    1.60
  -9   7  -4    4.90    4.30
 -10   7  -4    6.50    3.20
 -13  -6   4   23.30    3.10
 -12  -6   4   26.90    4.90
 -11  -6   4   30.10    6.30
 -10  -6   4   -0.30    3.20
 -10  -6   4    0.90    5.80
  -9  -6   4   88.39   11.30
  -9  -6   4   67.39    9.00
  -9  -6   4   82.49   25.80
  -9  -6   4   45.00   30.60
   8   6  -4  154.98   10.20
  -8  -6   4  156.88   17.00
  -8  -6   4  135.99   13.50
  -8  -6   4  140.79   37.00
  -8  -6   4  151.08   20.10
   7   6  -4  193.28   12.40
   7   6  -4  207.58   35.60
  -7  -6   4  211.98   20.60
  -7  -6   4  219.68   42.30
  -7  -6   4  216.08   16.40
  -7  -6   4  189.28   16.10
   6   6  -4   -9.30    9.70
  -6  -6   4    3.10   13.10
  -6  -6   4   13.80    5.90
  -6  -6   4   -0.50    4.60
  -6  -6   4  -11.30   11.20
   5   6  -4   59.29   15.20
  -5  -6   4   46.10    8.00
  -5  -6   4   81.39   20.60
  -5  -6   4   87.99   24.60
   4   6  -4  488.25   39.80
  -4  -6   4  569.04   45.90
  -4  -6   4  475.05   31.60
  -4  -6   4  477.05   48.80
   3   6  -4  650.73   46.30
  -3  -6   4  646.24   41.60
  -3  -6   4  779.62   55.49
  -2  -6   4  403.06   40.10
  -2  -6   4  430.36   35.60
  -1  -6   4  107.59   17.00
   0   6  -4  482.85   40.20
   0  -6   4  549.25   40.40
  -1   6  -4  850.81   57.79
  -1   6  -4  768.72   56.99
   1  -6   4  878.51   57.69
  -2   6  -4 1110.99   74.59
   2  -6   4 1151.18   73.49
  -3   6  -4  130.99   23.50
  -3   6  -4   89.19   18.90
  -4   6  -4  154.78   27.70
  -4   6  -4  137.29   14.20
  -4   6  -4  149.19   12.10
   4  -6   4  159.78   23.70
  -5   6  -4   28.50    7.80
  -5   6  -4   52.09   18.10
  -5   6  -4   29.40    6.50
   5  -6   4   18.80   12.70
  -6   6  -4  320.17   42.40
  -6   6  -4  390.76   26.70
  -6   6  -4  265.77   21.80
  -6   6  -4  299.47   19.60
   6  -6   4  386.46   42.10
  -7   6  -4   22.90    8.20
  -7   6  -4   31.30    7.10
  -7   6  -4   26.60    8.50
  -7   6  -4   62.49   21.70
  -8   6  -4   59.89    9.60
  -8   6  -4   55.49    9.20
  -9   6  -4    2.20    4.10
  -9   6  -4    1.20    3.90
  -9   6  -4    0.20    1.50
 -10   6  -4   67.19    7.70
 -13  -5   4   17.00    2.40
 -12  -5   4    5.50    6.00
 -12  -5   4    2.20    1.50
 -11  -5   4  130.09   12.50
 -10  -5   4   49.20    9.10
  -9  -5   4  350.26   23.50
  -9  -5   4  286.37   22.00
  -9  -5   4  301.57   53.29
  -9  -5   4  379.46   36.00
   8   5  -4   21.40    4.10
   8   5  -4   31.50   19.40
  -8  -5   4   33.30    7.30
  -8  -5   4   24.70    9.10
  -8  -5   4   26.60    7.40
  -8  -5   4   -0.50   18.20
   7   5  -4   62.89   21.10
   7   5  -4   44.70   21.00
  -7  -5   4   78.19   10.50
  -7  -5   4   61.09   25.00
  -7  -5   4   84.29   13.80
   6   5  -4   -0.30    8.80
  -6  -5   4   -7.00    3.80
  -6  -5   4   -8.10   10.70
  -6  -5   4    3.30   10.60
  -6  -5   4    2.50    5.10
   5   5  -4  616.94   48.30
  -5  -5   4  600.34   55.79
  -5  -5   4  646.74   49.60
  -5  -5   4  602.24   37.00
   4   5  -4   54.79   14.80
  -4  -5   4   60.49   16.30
  -4  -5   4   64.89   19.60
  -4  -5   4   44.00    7.90
   3   5  -4   39.10   10.10
  -3  -5   4   51.19   14.10
  -3  -5   4   41.60    7.70
  -3  -5   4   43.30   16.90
   2   5  -4  671.23   42.50
  -2  -5   4  679.53   49.30
  -2  -5   4  680.23   47.30
  -1  -5   4  525.35   38.50
  -1  -5   4  516.15   43.60
   0   5  -4  561.64   41.90
   0   5  -4  558.14   33.50
   0  -5   4  576.74   40.70
  -1   5  -4  241.08   27.00
  -1   5  -4  287.87   20.90
   1  -5   4  273.67   25.40
  -2   5  -4   16.50    9.50
  -2   5  -4    8.90   10.90
  -2   5  -4   18.00   10.70
   2  -5   4   36.80   11.30
  -3   5  -4  162.18   23.60
   3  -5   4  175.98   22.20
  -4   5  -4   31.90   13.70
   4  -5   4   36.50   12.70
  -5   5  -4  132.59   25.90
  -5   5  -4  140.69   12.80
  -5   5  -4  152.08   11.20
   5  -5   4  136.59   26.40
  -6   5  -4  181.48   17.90
  -6   5  -4  227.98   16.70
  -6   5  -4  236.98   18.30
  -6   5  -4  174.98   32.10
  -6   5  -4  205.48   14.80
   6  -5   4  236.48   33.50
  -7   5  -4   10.90    5.40
  -7   5  -4    5.20   15.00
  -7   5  -4   17.70    8.00
  -7   5  -4   12.40    4.80
  -7   5  -4    0.70    9.50
  -8   5  -4  220.38   39.80
  -8   5  -4  247.78   18.20
  -8   5  -4  214.88   18.30
  -9   5  -4   46.60    8.10
  -9   5  -4   41.10    6.00
 -10   5  -4  120.29   11.50
 -11   5  -4    0.20    0.90
 -11   5  -4    0.40    2.30
 -13  -4   4    4.50    1.30
 -13  -4   4    1.00    0.90
 -12  -4   4   12.00    6.20
 -11  -4   4  119.69   12.50
 -10  -4   4   75.19   11.10
  -9  -4   4  231.28   18.10
  -9  -4   4  247.48   50.89
  -9  -4   4  278.87   20.90
  -9  -4   4  310.47   31.00
   8   4  -4  -11.00   12.70
   8   4  -4  -14.40   17.70
   8   4  -4    0.20    3.10
  -8  -4   4    0.50    5.90
  -8  -4   4    4.10    7.20
  -8  -4   4    4.00    4.20
  -8  -4   4    1.80   16.10
   7   4  -4  291.47   37.50
  -7  -4   4  373.16   29.20
  -7  -4   4  336.77   22.80
  -7  -4   4  280.77   40.70
   6   4  -4  115.89   22.90
  -6  -4   4  135.69   13.50
  -6  -4   4  110.99   27.30
   5   4  -4  761.52   55.49
  -5  -4   4  722.13   61.19
  -5  -4   4  839.82   57.69
  -5  -4   4  748.83   44.50
   4   4  -4  244.78   24.70
  -4  -4   4  235.18   18.50
  -4  -4   4  262.47   27.00
  -4  -4   4  267.37   31.10
   3   4  -4  179.38   18.80
  -3  -4   4  205.28   25.20
  -3  -4   4  192.98   21.50
  -3  -4   4  177.68   15.30
   2   4  -4  282.87   21.10
  -2  -4   4  270.07   23.50
  -2  -4   4  248.68   23.80
  -2  -4   4  249.97   19.30
  -1  -4   4  104.29   14.50
  -1  -4   4  121.49   18.20
   0   4  -4    4.60    8.30
   0   4  -4    5.10   11.10
   0   4  -4    1.50    2.30
   0  -4   4    2.90    4.50
  -1   4  -4  599.04   45.20
  -1   4  -4  647.64   36.60
   1  -4   4  689.23   44.20
  -2   4  -4    2.40    8.70
  -2   4  -4   19.30    9.30
  -2   4  -4    4.50    6.10
   2  -4   4   20.20    5.60
   2  -4   4   12.30    8.70
  -3   4  -4  549.65   44.80
   3  -4   4  568.54   31.50
   3  -4   4  604.34   44.60
  -4   4  -4   29.80   11.30
   4  -4   4   15.00    9.50
  -5   4  -4   72.09    8.50
  -5   4  -4   64.09   17.70
   5  -4   4   77.09   14.60
  -6   4  -4  570.24   33.10
  -6   4  -4  596.04   33.30
  -6   4  -4  537.75   51.89
  -6   4  -4  488.85   31.80
   6  -4   4  553.54   50.69
   6  -4   4  511.45   52.29
  -7   4  -4  441.56   48.30
  -7   4  -4  431.56   27.60
  -7   4  -4  408.16   25.90
  -7   4  -4  420.56   27.50
   7  -4   4  442.16   47.90
  -8   4  -4  -29.20   14.00
  -8   4  -4   -0.20    4.30
  -8   4  -4    7.00    8.80
  -8   4  -4    0.30    3.40
  -8   4  -4    2.60    5.70
  -9   4  -4    1.40    5.30
  -9   4  -4   -0.50    4.10
  -9   4  -4   -1.80    4.20
 -10   4  -4  218.18   17.20
 -11   4  -4    5.10    3.60
 -11   4  -4    3.50    1.80
 -13  -3   4    0.20    0.90
 -12  -3   4   17.10    5.60
 -11  -3   4   35.70    7.90
 -10  -3   4   85.89   12.20
  -9  -3   4   21.50    8.80
  -9  -3   4    2.40   10.10
  -9  -3   4   65.79   33.40
  -9  -3   4   17.10    5.70
   8   3  -4   12.50   17.50
  -8  -3   4   25.60    8.30
  -8  -3   4   23.30   20.40
  -8  -3   4   18.50    9.80
  -8  -3   4   15.90    5.90
   7   3  -4   42.00   16.30
  -7  -3   4   41.50    8.10
  -7  -3   4   67.19   21.60
  -7  -3   4   23.40    9.10
   6   3  -4  433.46   42.60
  -6  -3   4  520.75   34.80
  -6  -3   4  446.76   48.10
  -6  -3   4  488.65   32.50
   5   3  -4  460.75   38.90
  -5  -3   4  479.45   30.50
  -5  -3   4  434.46   43.00
   4   3  -4    4.50    7.30
  -4  -3   4    6.50    3.60
  -4  -3   4  -10.30    6.70
  -4  -3   4    6.40   10.10
   3   3  -4  344.17   27.00
  -3  -3   4  322.07   22.70
  -3  -3   4  384.56   27.80
  -3  -3   4  326.07   31.00
   2   3  -4  500.45   32.60
  -2  -3   4  532.15   33.10
  -2  -3   4  490.65   31.20
   1   3  -4 1244.08   65.59
  -1  -3   4 1282.27   71.19
  -1  -3   4 1244.48   70.09
   0   3  -4   -3.00   10.40
   0   3  -4    4.70    1.40
   0   3  -4    3.70    8.00
   0  -3   4    2.90    5.60
  -1   3  -4 2248.77  128.99
   1  -3   4 2436.66  126.99
   1  -3   4 2422.86  123.49
  -2   3  -4  476.85   37.70
  -2   3  -4  471.95   30.00
   2  -3   4  494.45   29.50
   2  -3   4  515.75   36.30
  -3   3  -4 1083.39   68.79
   3  -3   4 1024.90   59.79
   3  -3   4 1076.59   54.69
   3  -3   4 1084.09   66.69
  -4   3  -4   29.20    8.00
  -4   3  -4   22.70   11.60
   4  -3   4   25.20    8.20
   4  -3   4   31.50   10.70
  -5   3  -4  650.73   52.99
   5  -3   4  646.84   46.40
   5  -3   4  694.93   52.69
  -6   3  -4    0.00    4.90
  -6   3  -4    0.30   10.40
  -6   3  -4    1.60    2.80
  -6   3  -4    2.20    2.70
  -6   3  -4   -3.70    5.40
   6  -3   4   -2.00    7.30
   6  -3   4   12.70    7.60
  -7   3  -4  204.98   16.00
  -7   3  -4  221.28   33.70
  -7   3  -4  205.48   15.00
  -7   3  -4  156.08   18.60
  -7   3  -4  210.18   16.20
   7  -3   4  165.88   30.50
   7  -3   4  176.58   31.20
  -8   3  -4   56.79    9.20
  -8   3  -4   44.90   18.40
  -8   3  -4   51.09    7.50
  -8   3  -4   35.90   12.10
  -8   3  -4   57.49    9.20
  -9   3  -4   86.69    9.40
  -9   3  -4   77.59   10.20
  -9   3  -4   48.20    9.30
  -9   3  -4   92.49   28.40
 -10   3  -4   63.89    9.20
 -11   3  -4   64.69    5.00
 -11   3  -4   35.30   10.40
 -12   3  -4    0.50    1.10
 -12   3  -4    2.00    2.30
 -12  -2   4   40.90    5.60
 -12  -2   4   25.20    3.10
 -11  -2   4    0.60    5.80
 -10  -2   4  222.58   19.40
  -9  -2   4    6.20    5.70
  -9  -2   4   -1.70    7.00
  -9  -2   4   11.50   29.90
  -9  -2   4   23.40   11.90
   8   2  -4  -17.50   12.10
   8   2  -4    2.60    3.60
  -8  -2   4    8.40    8.40
  -8  -2   4    9.40    6.80
  -8  -2   4   -3.80   16.80
   7   2  -4   98.89   22.40
  -7  -2   4   92.59   16.00
  -7  -2   4   85.19   11.80
   6   2  -4   44.00   14.60
   6   2  -4    9.10   11.90
  -6  -2   4   24.70   16.70
  -6  -2   4   23.70    7.40
  -6  -2   4   34.10    7.50
   5   2  -4   10.10    7.50
   5   2  -4    5.60    9.60
  -5  -2   4    3.50    3.50
  -5  -2   4    9.10   11.60
   4   2  -4  118.09   17.30
  -4  -2   4  140.49   12.80
   3   2  -4    1.70    5.40
  -3  -2   4    7.00    8.50
  -3  -2   4    2.80    3.30
   2   2  -4  434.76   29.70
  -2  -2   4  424.86   28.10
  -2  -2   4  501.55   27.30
   1   2  -4  173.38   12.90
   1   2  -4  156.38   15.10
  -1  -2   4  173.68   14.30
  -1  -2   4  175.48   15.60
  -1  -2   4  182.98   11.00
   0   2  -4 1092.99   65.49
   0   2  -4 1127.19   68.49
   0  -2   4 1204.88   65.49
   0  -2   4 1305.27   67.89
  -1   2  -4  908.81   59.89
   1  -2   4 1040.70   58.19
   1  -2   4 1038.30   59.89
  -2   2  -4 1358.66   79.29
   2  -2   4 1354.76   76.89
   2  -2   4 1337.57   70.49
   2  -2   4 1390.86   72.19
  -3   2  -4  329.77   29.80
   3  -2   4  319.87   26.90
   3  -2   4  337.47   23.60
   3  -2   4  323.97   18.60
  -4   2  -4  270.97   22.60
  -4   2  -4  258.17   26.70
   4  -2   4  247.48   24.60
   4  -2   4  241.58   21.90
  -5   2  -4  536.05   45.70
   5  -2   4  542.95   44.20
   5  -2   4  581.54   41.50
  -6   2  -4   58.79    7.40
  -6   2  -4   51.99    7.60
  -6   2  -4   56.19   17.30
   6  -2   4   40.60   14.00
  -7   2  -4  418.86   26.20
  -7   2  -4  487.85   28.40
  -7   2  -4  413.16   26.10
  -7   2  -4  415.86   44.40
   7  -2   4  325.17   37.70
   7  -2   4  429.46   42.90
  -8   2  -4    9.80    6.10
  -8   2  -4    7.60   12.40
  -8   2  -4    4.30    5.80
  -8   2  -4    2.20   15.90
  -8   2  -4   -0.60    5.20
   8  -2   4   -3.00   13.30
  -9   2  -4  152.38   21.50
  -9   2  -4  186.78   16.50
  -9   2  -4  200.38   13.50
 -10   2  -4    4.90    5.30
 -11   2  -4  215.38   12.80
 -11   2  -4  196.38   16.00
 -12   2  -4    0.40    1.40
 -12   2  -4    0.70    2.90
 -12  -1   4    2.10    1.40
 -12  -1   4    5.30    4.00
 -11  -1   4    2.20    6.20
 -10  -1   4  275.27   22.30
  -9  -1   4  114.79   15.00
  -9  -1   4   87.39   18.90
  -9  -1   4   62.09    9.80
   8   1  -4   49.99    6.30
   8   1  -4   90.59   26.10
  -8  -1   4   39.50   12.90
  -8  -1   4   33.40   22.80
  -8  -1   4   50.69   10.40
   7   1  -4   25.20   14.50
  -7  -1   4   29.70    8.50
  -7  -1   4   54.19   18.20
  -7  -1   4   27.70    9.90
   6   1  -4  330.07   35.70
  -6  -1   4  347.87   38.90
  -6  -1   4  330.67   27.10
   5   1  -4  327.97   31.90
  -5  -1   4  306.37   23.40
  -5  -1   4  289.47   32.10
   4   1  -4 1462.85   83.79
  -4  -1   4 1384.96   74.99
  -4  -1   4 1287.07   82.99
   3   1  -4 1371.16   77.49
  -3  -1   4 1290.67   77.19
  -3  -1   4 1356.76   72.09
   2   1  -4  271.57   19.80
   2   1  -4  310.77   22.20
   2   1  -4  255.57   21.10
  -2  -1   4  284.27   19.60
  -2  -1   4  291.37   22.60
  -2  -1   4  310.87   23.30
   1   1  -4  182.68   14.90
   1   1  -4  200.88   14.10
  -1  -1   4  188.38   14.80
  -1  -1   4  187.08   15.40
  -1  -1   4  185.68   14.60
   0   1  -4  608.64   40.70
   0   1  -4  630.14   36.90
   0  -1   4  627.94   36.10
  -1   1  -4   11.30   11.80
  -1   1  -4   31.70    9.50
   1  -1   4   27.30    6.90
  -2   1  -4  152.08   18.80
  -2   1  -4  152.78   18.30
  -2   1  -4  103.09   19.60
   2  -1   4  144.59   11.20
   2  -1   4  143.49   14.50
  -3   1  -4  175.78   20.30
  -3   1  -4  145.19   20.30
  -3   1  -4  167.98   22.20
   3  -1   4  182.18   15.60
   3  -1   4  178.88   18.00
   3  -1   4  181.08   12.30
  -4   1  -4   80.69   16.90
  -4   1  -4   72.29   19.80
  -4   1  -4   92.09   13.00
   4  -1   4   68.59   12.40
  -5   1  -4   19.80   11.00
  -5   1  -4   16.20   13.50
  -6   1  -4  219.78   18.40
  -6   1  -4  226.08   33.20
  -6   1  -4  196.78   26.70
   6  -1   4  162.28   23.40
  -7   1  -4  427.56   26.70
  -7   1  -4  408.86   24.50
  -7   1  -4  371.76   48.00
  -7   1  -4  377.46   27.30
  -7   1  -4  353.06   40.70
   7  -1   4  418.96   42.20
  -8   1  -4   74.99    9.40
  -8   1  -4   54.59   12.70
  -8   1  -4   84.79   10.20
  -8   1  -4   91.19   27.40
  -8   1  -4   74.49    9.40
   8  -1   4  125.49   24.10
   8  -1   4   99.09   23.10
  -9   1  -4   64.59   10.00
  -9   1  -4   49.90   15.60
  -9   1  -4   74.49    7.90
  -9   1  -4   68.39   19.30
 -10   1  -4   10.70    5.90
 -11   1  -4  222.88   17.60
 -11   1  -4  243.88   14.40
 -12   1  -4   16.40    2.80
 -12   1  -4   14.80    4.70
 -12   0   4    4.10    3.60
 -11   0   4    3.70    6.40
 -10   0   4   -5.60    7.40
  -9   0   4  173.88   26.30
  -9   0   4  202.18   18.80
  -9   0   4  136.49   14.10
   8   0  -4  192.98   35.50
   8   0  -4  202.28   13.00
  -8   0   4  154.18   37.00
  -8   0   4  205.58   35.10
  -8   0   4  189.98   16.40
   7   0  -4    7.60   11.20
  -7   0   4   17.80   14.90
  -7   0   4    4.00    5.90
  -7   0   4    2.10    5.80
   6   0  -4 1254.97   85.69
  -6   0   4 1165.08   83.79
  -6   0   4 1333.67   75.09
   5   0  -4    8.70    7.60
  -5   0   4   29.00   12.20
  -5   0   4   -0.10    3.90
  -4   0   4  595.04   43.40
  -4   0   4  546.85   35.40
   3   0  -4  349.17   26.60
  -3   0   4  284.67   25.30
  -3   0   4  312.47   21.90
   2   0  -4  268.07   21.20
  -2   0   4  259.67   18.20
  -2   0   4  252.77   22.10
  -2   0   4  248.48   19.20
   1   0  -4 2753.42  134.19
   1   0  -4 2707.53  136.59
   1   0  -4 2502.15  137.09
   1   0  -4 2762.22  137.49
  -1   0   4 2775.82  136.99
  -1   0   4 2731.03  138.09
   0   0  -4  460.85   27.70
   0   0  -4  503.15   27.60
   0   0   4  487.75   28.70
   0   0   4  454.35   28.40
   0   0   4  475.75   26.70
   0   0   4  500.65   27.50
  -1   0  -4  128.29   15.10
  -1   0  -4  105.39   13.30
  -1   0  -4  104.89   16.20
  -2   0  -4 3938.61  209.28
  -2   0  -4 3839.42  206.38
  -2   0  -4 4276.97  209.28
   2   0   4 4003.90  203.18
   2   0   4 4096.89  201.38
  -3   0  -4    1.80    9.20
  -3   0  -4    1.30    6.30
  -3   0  -4   -0.40    8.60
  -3   0  -4   -7.40    6.40
   3   0   4   -3.80    3.20
  -4   0  -4  263.47   26.40
  -4   0  -4  303.97   33.40
  -4   0  -4  311.37   33.00
  -4   0  -4  303.77   25.60
   4   0   4  266.97   24.20
   4   0   4  280.17   15.20
  -5   0  -4   42.80   13.20
  -5   0  -4   40.40   16.80
   5   0   4   37.70   11.00
  -6   0  -4 1889.11  135.89
  -6   0  -4 1890.61  120.49
   6   0   4 1819.92  110.59
  -7   0  -4   12.30    4.70
  -7   0  -4   13.40    4.60
  -7   0  -4   30.80   16.40
  -7   0  -4   -4.30    9.90
   7   0   4    9.50   10.50
  -8   0  -4   66.89    8.60
  -8   0  -4   61.29    8.40
  -8   0  -4   63.99   19.70
  -8   0  -4   66.09   25.40
  -8   0  -4   32.00   10.90
  -8   0  -4   67.69    9.20
   8   0   4   87.49   18.10
  -9   0  -4   22.60    7.20
  -9   0  -4    2.10    7.30
  -9   0  -4   -1.10   14.70
  -9   0  -4   35.20   17.70
  -9   0  -4    3.60    4.00
 -10   0  -4  134.59   13.60
 -11   0  -4   56.19    8.60
 -11   0  -4   64.99    5.90
 -12   0  -4   14.30    2.90
 -12   0  -4   14.40    5.00
 -12   1   4    3.50    3.20
 -11   1   4   15.70    7.00
 -10   1   4    3.50    8.00
  -9   1   4   71.09   17.80
  -9   1   4   40.10    6.30
  -9   1   4   48.90   11.70
   8  -1  -4   34.80    4.90
   8  -1  -4   41.40   20.20
  -8   1   4   33.50   12.60
  -8   1   4   29.00    6.00
  -8   1   4   37.70   10.50
   7  -1  -4    1.30    2.70
   7  -1  -4    1.50   10.40
  -7   1   4   -1.50    6.30
  -7   1   4    6.30    6.90
   6  -1  -4   35.30   12.90
  -6   1   4   40.70   12.30
  -6   1   4   42.30    9.50
  -6   1   4   28.80    9.40
   5  -1  -4   24.00    8.40
   5  -1  -4   41.00   13.40
  -5   1   4   34.60    8.70
  -5   1   4   34.90   13.50
  -5   1   4   32.90    8.50
   4  -1  -4  348.47   30.80
  -4   1   4  289.07   27.70
  -4   1   4  301.77   23.70
   3  -1  -4   -1.30    6.90
   3  -1  -4   -2.20    4.40
  -3   1   4   17.20    7.90
  -3   1   4   10.20    4.50
   2  -1  -4  861.31   52.19
  -2   1   4  812.32   48.10
  -2   1   4  946.01   47.90
   1  -1  -4 1487.85   76.89
   1  -1  -4 1415.66   73.69
   1  -1  -4 1406.96   75.79
  -1   1   4 1369.76   77.39
  -1   1   4 1463.35   74.99
   0  -1  -4 5020.60  244.38
   0  -1  -4 4596.24  241.18
   0   1   4 4773.52  241.18
   0   1   4 4988.60  242.58
   0   1   4 4919.61  240.68
  -1  -1  -4   21.40   12.30
  -1  -1  -4   18.60    9.30
  -1  -1  -4   25.10    9.00
  -1  -1  -4   20.80    8.30
   1   1   4   19.80    4.30
   1   1   4   19.60    4.90
  -2  -1  -4  316.97   25.60
  -2  -1  -4  321.97   28.20
  -2  -1  -4  319.07   30.40
  -2  -1  -4  312.47   28.50
  -3  -1  -4  139.59   17.10
  -3  -1  -4  162.28   19.80
  -3  -1  -4  173.48   23.60
  -3  -1  -4  165.18   21.60
   3   1   4  148.99   10.70
   3   1   4  135.89   14.70
  -4  -1  -4 1562.34  102.59
  -4  -1  -4 1589.14   95.29
  -4  -1  -4 1941.41   98.39
  -4  -1  -4 1638.44  104.39
   4   1   4 1728.93   86.49
   4   1   4 1695.33   95.59
  -5  -1  -4  285.57   27.90
  -5  -1  -4  277.17   34.60
  -5  -1  -4  275.07   35.70
   5   1   4  322.27   28.80
  -6  -1  -4  926.61   74.99
  -6  -1  -4 1003.40   66.89
   6   1   4  959.90   65.99
  -7  -1  -4  205.38   26.70
  -7  -1  -4  155.48   33.90
  -7  -1  -4  188.28   14.50
   7   1   4  201.98   27.80
  -8  -1  -4  120.99   26.50
  -8  -1  -4  171.08   14.50
  -8  -1  -4  142.49    9.30
  -8  -1  -4  143.59   35.00
  -8  -1  -4  141.39   13.60
  -8  -1  -4  155.18   12.60
   8   1   4  162.98   28.60
  -9  -1  -4   16.30    4.30
  -9  -1  -4   31.00   19.20
  -9  -1  -4   15.60    6.30
  -9  -1  -4    9.90   19.70
  -9  -1  -4   19.40   22.00
 -10  -1  -4  193.58   35.50
 -10  -1  -4  241.08   19.10
 -11  -1  -4   80.39   10.70
 -11  -1  -4   97.59    7.60
 -12  -1  -4   54.19    7.90
 -12  -1  -4   64.59    5.60
 -13  -1  -4    1.90    3.70
 -13  -1  -4    8.60    1.90
 -12   2   4    7.90    2.70
 -11   2   4   -1.10    6.20
 -10   2   4    7.40    8.50
  -9   2   4   91.29   21.00
  -9   2   4   87.69   14.30
  -9   2   4   67.69    9.60
   8  -2  -4  145.69    9.90
  -8   2   4  135.09   16.80
  -8   2   4  158.28   23.90
  -8   2   4   99.89   10.60
   7  -2  -4   10.90   11.00
   7  -2  -4   10.30    3.80
  -7   2   4   10.10    7.40
  -7   2   4   10.70    4.20
  -7   2   4   15.50    8.60
  -6   2   4   -0.70    5.20
   5  -2  -4 1563.54   96.99
  -5   2   4 1486.25   85.59
   4  -2  -4   48.70   10.70
   4  -2  -4   57.49   14.10
  -4   2   4   55.29   10.20
   3  -2  -4   33.90   10.80
   3  -2  -4   23.90    9.00
  -3   2   4   27.10    6.80
   2  -2  -4  886.81   54.29
   2  -2  -4  879.11   49.20
  -2   2   4  942.91   50.89
   1  -2  -4 3370.66  163.78
   1  -2  -4 2690.73  170.08
  -1   2   4 3379.66  160.68
  -1   2   4 3321.57  165.28
   0  -2  -4    3.70    3.30
   0  -2  -4    9.70    3.30
   0  -2  -4   -5.30    8.80
   0  -2  -4    7.30    9.30
   0   2   4    3.10    3.30
   0   2   4    0.80    4.70
  -1  -2  -4 1893.31  103.19
  -1  -2  -4 1732.63  105.39
  -1  -2  -4 1879.31   97.39
   1   2   4 1857.31   93.49
   1   2   4 1824.32   90.69
  -2  -2  -4   51.19   13.70
  -2  -2  -4   66.49   15.60
  -2  -2  -4   73.79   14.50
  -2  -2  -4   47.30   10.20
   2   2   4   56.59    6.40
  -3  -2  -4   30.00   14.60
  -3  -2  -4   34.40    9.40
  -3  -2  -4   15.00   13.60
  -3  -2  -4   19.30    9.00
   3   2   4   20.20    4.40
  -4  -2  -4   22.60   14.00
  -4  -2  -4   27.60    8.70
  -4  -2  -4   38.10   10.40
  -4  -2  -4   20.40   15.50
   4   2   4   20.20    8.70
   4   2   4   19.90    4.60
  -5  -2  -4  500.35   37.80
  -5  -2  -4  488.45   47.00
  -5  -2  -4  448.26   47.10
   5   2   4  526.75   29.40
   5   2   4  488.05   30.60
  -6  -2  -4  751.22   65.79
  -6  -2  -4  714.23   52.69
  -6  -2  -4  781.62   64.89
   6   2   4  746.83   55.59
  -7  -2  -4  101.89   20.10
  -7  -2  -4   88.89    9.20
  -7  -2  -4   91.19   24.60
  -7  -2  -4   80.79    9.20
   7   2   4   91.79   19.60
  -8  -2  -4  362.86   48.10
  -8  -2  -4  341.97   21.90
  -8  -2  -4  363.86   24.20
  -8  -2  -4  314.47   37.30
  -8  -2  -4  366.86   24.50
  -8  -2  -4  335.57   19.00
   8   2   4  317.07   39.70
  -9  -2  -4    8.90   13.20
  -9  -2  -4    5.00    2.60
  -9  -2  -4    7.70    5.50
  -9  -2  -4    5.20   18.90
  -9  -2  -4    2.20   23.20
   9   2   4  -33.70   17.60
 -10  -2  -4  224.38   13.40
 -10  -2  -4  247.18   19.00
 -10  -2  -4  235.88   47.20
 -10  -2  -4  189.98   36.40
 -11  -2  -4   42.50    8.60
 -11  -2  -4   48.70    5.90
 -12  -2  -4   53.79    5.20
 -12  -2  -4   41.60    7.30
 -13  -2  -4    4.00    4.80
 -13  -2  -4    7.20    2.10
 -11   3   4   38.20    7.10
 -10   3   4   67.59   12.10
  -9   3   4    3.50    8.60
  -9   3   4    0.20    4.10
   8  -3  -4   41.60    5.90
  -8   3   4   41.60   15.30
  -8   3   4   43.30   11.50
  -8   3   4   47.40    6.80
   7  -3  -4  168.08   29.50
   7  -3  -4  153.98   10.80
  -7   3   4  122.29   11.80
  -7   3   4  162.48   17.90
  -7   3   4  158.18   22.50
   6  -3  -4   14.50   12.10
  -6   3   4    2.60    6.10
  -6   3   4    2.00    7.80
   5  -3  -4  129.79   23.40
  -5   3   4  112.39   11.00
  -5   3   4  156.28   17.00
   4  -3  -4   -1.00    5.70
  -4   3   4    2.40    4.00
   3  -3  -4    7.40    5.00
   3  -3  -4   15.30    7.60
  -3   3   4    3.70    4.50
   2  -3  -4    3.50    6.90
   2  -3  -4    4.80    5.80
  -2   3   4    5.90    4.00
   1  -3  -4  142.49   11.60
   1  -3  -4  145.29   18.90
  -1   3   4  146.49   12.60
   0  -3  -4   23.50   14.00
   0  -3  -4   30.30    6.30
   0  -3  -4   25.60    5.50
   0  -3  -4   18.60    9.50
   0   3   4   21.90    4.90
   0   3   4   23.60    8.00
  -1  -3  -4  189.68   25.60
  -1  -3  -4  215.68   18.80
  -1  -3  -4  202.18   21.60
  -1  -3  -4  182.08   14.00
   1   3   4  187.78   13.30
  -2  -3  -4   20.40    9.20
  -2  -3  -4    3.30    5.90
  -2  -3  -4   14.50   11.40
  -2  -3  -4   25.60   11.20
   2   3   4   19.80    4.80
  -3  -3  -4  489.95   32.80
  -3  -3  -4  514.25   37.60
  -3  -3  -4  457.75   43.40
  -3  -3  -4  517.35   41.40
   3   3   4  520.05   29.70
   3   3   4  442.56   26.70
  -4  -3  -4   30.10    9.30
  -4  -3  -4   24.80   15.30
  -4  -3  -4   16.70   13.20
   4   3   4   27.50    6.00
   4   3   4   27.30    4.10
  -5  -3  -4  217.38   35.30
  -5  -3  -4  201.98   31.80
  -5  -3  -4  229.38   22.30
   5   3   4  203.58   13.80
   5   3   4  224.78   24.80
   5   3   4  228.38   17.00
  -6  -3  -4  119.29   30.90
  -6  -3  -4   91.69   25.50
  -6  -3  -4  141.79   19.00
   6   3   4  142.69   12.90
   6   3   4  109.49   10.30
   6   3   4  164.28   22.10
  -7  -3  -4  608.74   35.20
  -7  -3  -4  518.65   57.89
  -7  -3  -4  604.84   61.19
   7   3   4  588.84   51.49
  -8  -3  -4   22.20   11.90
  -8  -3  -4   40.90    6.60
  -8  -3  -4   65.79   23.90
  -8  -3  -4   39.20    4.30
  -8  -3  -4   51.29   12.10
   8   3   4   24.50   15.90
  -9  -3  -4    2.70    5.00
  -9  -3  -4   13.20   13.60
  -9  -3  -4   11.90   21.10
   9   3   4   16.50   20.80
 -10  -3  -4  159.28   38.00
 -10  -3  -4  135.39   36.40
 -10  -3  -4  173.98   16.00
 -10  -3  -4  173.88   11.00
 -11  -3  -4    2.80    5.30
 -11  -3  -4   -1.20    2.30
 -11  -3  -4    2.80    2.00
 -12  -3  -4    9.50    5.40
 -12  -3  -4   12.30    3.00
 -13  -3  -4    0.00    1.70
 -13  -3  -4    0.50    5.90
 -11   4   4   13.30    5.50
 -10   4   4    3.40    7.90
  -9   4   4    2.70    9.10
  -9   4   4   -0.30    4.40
   8  -4  -4  104.99    8.30
  -8   4   4  134.49   24.50
  -8   4   4   89.09   14.80
  -8   4   4   70.49    8.80
   7  -4  -4   -7.80   15.00
   7  -4  -4    9.90    3.80
   7  -4  -4   55.39   21.60
  -7   4   4   13.70    5.00
  -7   4   4    9.10   10.50
  -7   4   4   11.20    9.50
   6  -4  -4   14.20   12.00
   6  -4  -4  -31.10   13.20
  -6   4   4    4.80    3.80
  -6   4   4   -7.20    5.60
  -6   4   4   -0.90    6.90
   5  -4  -4   20.80   11.40
  -5   4   4   14.20    7.00
  -5   4   4    3.40    4.40
  -5   4   4   10.70    7.40
   4  -4  -4  164.78   24.30
  -4   4   4  176.18   14.10
  -4   4   4  181.78   17.70
   3  -4  -4   32.70   11.70
  -3   4   4   43.40    8.90
  -3   4   4   38.80    8.00
   2  -4  -4    5.60    4.70
   2  -4  -4    3.50    4.50
  -2   4   4    2.20    3.80
   1  -4  -4 1177.38   67.09
   1  -4  -4 1070.89   59.19
  -1   4   4 1076.19   60.79
   0  -4  -4  180.88   16.70
   0  -4  -4  173.38   27.10
   0  -4  -4  208.98   21.00
   0  -4  -4  179.78   11.70
   0   4   4  191.68   14.50
  -1  -4  -4   58.29    8.10
  -1  -4  -4   90.79   22.20
  -1  -4  -4   96.49   14.90
  -1  -4  -4   82.19   13.80
   1   4   4   76.69    7.80
   1   4   4   92.29    9.60
  -2  -4  -4   -1.80   14.10
  -2  -4  -4    0.60    9.70
   2   4   4    3.40    2.60
   2   4   4    3.90    2.00
   2   4   4    1.70    3.50
  -3  -4  -4  216.48   22.30
  -3  -4  -4  187.68   29.40
  -3  -4  -4  155.18   16.00
   3   4   4  193.68   15.20
   3   4   4  169.18   10.80
  -4  -4  -4  128.89   27.30
  -4  -4  -4  118.29   15.00
  -4  -4  -4  179.08   29.60
   4   4   4  162.68   14.40
  -5  -4  -4  166.48   32.50
  -5  -4  -4  205.38   30.50
  -5  -4  -4  186.48   20.00
   5   4   4  185.18   16.70
   5   4   4  187.68   23.00
  -6  -4  -4  418.56   34.90
  -6  -4  -4  457.75   51.19
  -6  -4  -4  396.76   48.90
   6   4   4  454.55   31.00
   6   4   4  471.15   41.50
  -7  -4  -4  117.39   20.60
  -7  -4  -4  137.59   12.70
  -7  -4  -4  120.59   32.80
  -7  -4  -4  128.49   31.30
  -7  -4  -4  146.89   12.30
  -7  -4  -4  127.89    8.80
   7   4   4  132.29   26.00
  -8  -4  -4    0.30    2.20
  -8  -4  -4  -22.00   12.50
  -8  -4  -4    1.70    4.30
  -8  -4  -4    0.20    1.30
  -8  -4  -4   -1.30   19.30
  -8  -4  -4   21.00   19.20
   8   4   4   18.00   14.10
  -9  -4  -4  319.67   24.00
  -9  -4  -4  373.06   48.30
  -9  -4  -4  427.06   57.59
   9   4   4  394.16   49.30
 -10  -4  -4    3.80    2.80
 -10  -4  -4  -30.90   22.40
 -10  -4  -4   54.29   25.30
 -10  -4  -4    1.50    5.00
 -10  -4  -4    0.50    2.60
 -11  -4  -4    3.80    5.50
 -11  -4  -4    3.70    2.40
 -11  -4  -4    2.00    2.50
 -12  -4  -4   29.70    7.50
 -12  -4  -4   22.70    3.70
 -12  -4  -4   25.90    3.30
 -13  -4  -4   62.79    5.00
 -13  -4  -4   66.19   10.80
 -11   5   4   18.60    4.50
 -10   5   4   16.20    7.90
  -9   5   4   63.39   12.70
   8  -5  -4  174.18   11.70
  -8   5   4  149.09   13.20
  -8   5   4  181.08   20.20
  -8   5   4  177.98   30.10
   7  -5  -4   63.09    6.90
  -7   5   4   62.49   17.80
  -7   5   4   58.79    7.90
  -7   5   4   51.19   13.20
   6  -5  -4   14.80   13.60
   6  -5  -4    4.60    3.60
  -6   5   4    3.80    8.30
  -6   5   4   10.30    4.20
  -6   5   4   -2.20    7.60
   5  -5  -4    1.30    2.80
   5  -5  -4    7.20    8.00
  -5   5   4    2.30    8.00
  -5   5   4    4.30    5.90
   4  -5  -4  821.52   54.69
  -4   5   4  750.72   44.90
  -4   5   4  777.92   49.70
   3  -5  -4  319.87   26.90
  -3   5   4  327.87   24.20
  -3   5   4  312.57   22.20
   2  -5  -4   69.49   11.40
  -2   5   4   72.59    9.00
  -2   5   4   69.29    9.10
   1  -5  -4   15.80    5.30
  -1   5   4   10.30    4.80
  -1   5   4    9.70    4.90
   0  -5  -4 3422.76  162.18
   0  -5  -4 2774.02  150.58
   0   5   4 2875.71  153.08
   0   5   4 2981.30  153.28
  -1  -5  -4  196.28   20.80
  -1  -5  -4  175.78   20.40
  -1  -5  -4  150.38   14.20
  -1  -5  -4  195.58   33.60
   1   5   4  177.98   13.30
   1   5   4  168.18   14.60
  -2  -5  -4   61.49   16.10
  -2  -5  -4   62.49   21.60
  -2  -5  -4   72.09    7.60
  -2  -5  -4   81.89   13.60
   2   5   4   70.09    9.20
   2   5   4   61.19    7.00
   2   5   4   59.49    6.40
  -3  -5  -4  257.37   35.90
  -3  -5  -4  278.87   30.70
   3   5   4  219.58   18.50
   3   5   4  245.18   19.10
  -4  -5  -4    1.10   13.40
  -4  -5  -4   11.90    5.90
  -4  -5  -4    6.60   13.20
   4   5   4   -0.30    4.90
  -5  -5  -4  122.69   15.30
  -5  -5  -4  136.39   29.50
  -5  -5  -4   92.99   27.50
   5   5   4  141.19   15.30
  -6  -5  -4   81.19   26.80
  -6  -5  -4   59.79   13.40
  -6  -5  -4   41.50   21.20
   6   5   4   75.89   17.90
  -7  -5  -4  259.17   15.10
  -7  -5  -4  245.28   27.00
  -7  -5  -4  283.37   41.40
  -7  -5  -4  280.37   19.50
  -7  -5  -4  292.87   41.90
  -7  -5  -4  271.57   21.50
   7   5   4  250.57   36.10
   7   5   4  225.48   31.60
  -8  -5  -4   15.40   12.00
  -8  -5  -4   -2.50    4.10
  -8  -5  -4    1.60    2.20
  -8  -5  -4  -10.70   13.50
  -8  -5  -4   -0.30    2.20
  -8  -5  -4  -10.40    9.10
   8   5   4   -8.40   12.90
  -9  -5  -4   -2.50   16.30
  -9  -5  -4    6.10    2.90
  -9  -5  -4    8.60    3.50
  -9  -5  -4    5.00    1.80
  -9  -5  -4   -8.70   15.90
  -9  -5  -4  -30.30   21.90
  -9  -5  -4    8.40    6.10
   9   5   4   27.90   23.20
 -10  -5  -4   10.30    5.90
 -10  -5  -4   12.40    3.50
 -10  -5  -4    4.80    3.10
 -10  -5  -4   30.50   23.30
 -11  -5  -4   89.49    7.40
 -11  -5  -4   87.69    7.00
 -12  -5  -4    3.00    6.70
 -12  -5  -4    1.50    2.50
 -12  -5  -4    2.50    2.10
 -13  -5  -4   23.30    3.60
 -13  -5  -4   33.40    3.40
 -13  -5  -4   15.20   11.50
 -10   6   4    7.20    6.50
  -9   6   4   47.80   11.40
   8  -6  -4  139.69    9.60
  -8   6   4  137.79   25.30
  -8   6   4   95.19   10.10
   7  -6  -4   22.30    4.50
  -7   6   4   39.60   13.70
  -7   6   4   12.00   10.20
  -7   6   4   12.60    5.10
   6  -6  -4   92.99    8.20
   6  -6  -4   66.79   21.30
  -6   6   4   77.09    8.50
  -6   6   4   88.29   15.30
  -6   6   4   88.49   18.30
   5  -6  -4  391.56   38.90
   5  -6  -4  376.76   21.90
  -5   6   4  390.66   28.90
  -5   6   4  397.56   34.20
   4  -6  -4  453.95   38.00
  -4   6   4  420.56   32.70
  -4   6   4  406.96   29.50
   3  -6  -4   71.49   13.70
  -3   6   4   70.59   11.60
  -3   6   4   60.39    9.50
   2  -6  -4   24.40    7.30
  -2   6   4   38.10    7.70
   1  -6  -4  210.08   17.30
  -1   6   4  198.68   17.10
  -1   6   4  198.68   15.30
   0  -6  -4 1084.79   80.69
   0  -6  -4  962.10   54.89
   0   6   4  990.10   52.59
   0   6   4  999.60   56.89
  -1  -6  -4  107.59   27.90
  -1  -6  -4   79.39   16.60
   1   6   4  104.39   11.90
  -2  -6  -4  422.06   27.40
  -2  -6  -4  510.75   40.60
  -2  -6  -4  458.55   49.40
   2   6   4  467.45   30.30
   2   6   4  408.76   27.70
  -3  -6  -4  133.69   29.00
  -3  -6  -4  178.58   28.30
   3   6   4  119.59   15.60
  -4  -6  -4   53.79   23.10
  -4  -6  -4   34.10   16.00
   4   6   4   22.00    7.90
  -5  -6  -4  130.99   30.00
  -5  -6  -4  139.79   33.80
  -5  -6  -4  115.29   14.70
   5   6   4  156.98   16.50
  -6  -6  -4    2.80   17.90
  -6  -6  -4    7.50    9.80
  -6  -6  -4   16.00    6.50
   6   6   4   -6.10    5.90
   6   6   4    4.20    9.10
  -7  -6  -4  128.89   19.70
  -7  -6  -4  154.18   12.20
  -7  -6  -4  130.19   13.00
  -7  -6  -4  120.49    8.60
  -7  -6  -4  136.49   35.00
  -7  -6  -4  150.68   35.90
   7   6   4  121.19   25.00
   7   6   4  120.29   18.90
  -8  -6  -4  178.98   10.30
  -8  -6  -4  181.08   15.50
  -8  -6  -4  168.08   10.90
  -8  -6  -4  174.48   39.90
  -8  -6  -4  140.19   35.30
  -8  -6  -4  176.38   11.10
  -8  -6  -4  129.69   23.40
   8   6   4  148.49   30.00
  -9  -6  -4   13.40   34.90
  -9  -6  -4   41.40   26.30
  -9  -6  -4   99.09   34.30
  -9  -6  -4   67.89    6.10
  -9  -6  -4   61.99    4.90
  -9  -6  -4   60.39    6.20
  -9  -6  -4   65.99    9.70
   9   6   4   79.89   24.30
 -10  -6  -4    3.70    5.80
 -10  -6  -4    1.10    2.60
 -10  -6  -4   37.00   27.70
 -11  -6  -4   93.49    7.50
 -11  -6  -4   89.09    7.40
 -11  -6  -4   96.99   13.00
 -12  -6  -4   30.40   11.20
 -12  -6  -4   25.90    3.90
 -12  -6  -4   37.60    4.20
 -13  -6  -4    6.70   17.10
 -13  -6  -4    4.60    1.90
 -13  -6  -4    3.40    1.70
 -10   7   4    0.90    5.00
  -9   7   4   56.19   11.10
   8  -7  -4   33.50    5.10
  -8   7   4   26.50   11.10
  -8   7   4   18.10    5.10
   7  -7  -4  126.89    9.80
  -7   7   4  124.59   11.40
  -7   7   4  126.49   18.30
   6  -7  -4   -1.40    3.40
  -6   7   4    7.90   10.70
  -6   7   4    4.50    9.20
  -6   7   4   -1.90    3.30
   5  -7  -4   30.50   18.20
   5  -7  -4   13.20    4.30
  -5   7   4   14.70   10.20
  -5   7   4   16.60   10.60
   4  -7  -4  157.98   11.40
   4  -7  -4  158.48   26.60
  -4   7   4  182.98   18.30
  -4   7   4  177.68   20.30
   3  -7  -4   -3.20    7.30
  -3   7   4   -3.60    5.00
  -3   7   4    3.90    5.40
   2  -7  -4   36.10    8.70
  -2   7   4   23.80    6.80
  -2   7   4   15.10    5.60
   1  -7  -4   29.50    7.60
  -1   7   4   26.00    7.50
  -1   7   4   34.20    6.70
   0  -7  -4   40.00    8.70
   0  -7  -4   61.09   26.00
   0   7   4   60.49    6.80
   0   7   4   62.29   10.40
  -1  -7  -4  236.78   28.20
  -1  -7  -4  269.67   42.40
  -1  -7  -4  265.17   20.60
   1   7   4  290.57   22.30
  -2  -7  -4  890.41   76.39
  -2  -7  -4  889.21   62.59
   2   7   4  810.92   50.69
   2   7   4  861.41   52.09
  -3  -7  -4  253.37   33.10
  -3  -7  -4  292.67   42.40
   3   7   4  262.77   23.20
  -4  -7  -4  508.15   57.79
  -4  -7  -4  523.35   50.89
   4   7   4  547.85   38.30
  -5  -7  -4   63.49   23.30
  -5  -7  -4   89.09   27.40
   5   7   4   87.79   15.10
  -6  -7  -4  620.24   63.79
  -6  -7  -4  546.65   60.79
  -6  -7  -4  547.25   29.60
  -6  -7  -4  579.64   34.10
   6   7   4  568.14   43.20
  -7  -7  -4    0.10    1.80
  -7  -7  -4    1.30    2.20
  -7  -7  -4   -4.20   17.90
  -7  -7  -4    1.90    1.90
  -7  -7  -4    0.40    3.50
  -7  -7  -4   -4.30   13.90
   7   7   4   13.50   14.60
   7   7   4   -9.30    8.70
  -8  -7  -4  188.28   16.20
  -8  -7  -4  168.68   10.30
  -8  -7  -4  163.48   42.80
  -8  -7  -4  203.98   11.70
  -8  -7  -4  171.58   11.40
  -8  -7  -4  186.48   42.80
   8   7   4  169.28   32.20
   8   7   4  132.79   24.90
  -9  -7  -4   56.89    6.20
  -9  -7  -4   78.39   11.20
  -9  -7  -4   72.39   26.50
  -9  -7  -4   52.49   30.00
  -9  -7  -4   58.19    5.90
  -9  -7  -4   74.99    6.20
 -10  -7  -4  255.67   15.80
 -10  -7  -4  259.97   15.80
 -10  -7  -4  254.97   66.29
 -10  -7  -4  270.47   22.00
 -11  -7  -4    6.10    9.70
 -11  -7  -4    2.10    2.50
 -11  -7  -4    2.80    2.90
 -12  -7  -4    1.20    2.30
 -12  -7  -4    1.40    2.10
 -12  -7  -4   -4.50   17.00
 -13  -7  -4   12.80    2.20
 -13  -7  -4   -0.30   23.40
 -13  -7  -4    9.90    2.20
  -9   8   4   97.79   13.10
   8  -8  -4    2.80    2.90
  -8   8   4    1.20    2.70
  -8   8   4    5.30    8.80
   7  -8  -4  229.48   13.60
  -7   8   4  222.78   22.50
  -7   8   4  169.58   14.60
   6  -8  -4   52.29    6.80
  -6   8   4   45.50    6.90
  -6   8   4   45.80   13.10
  -6   8   4   38.60   18.50
   5  -8  -4  248.58   15.70
  -5   8   4  246.78   24.40
  -5   8   4  210.68   28.90
   4  -8  -4  266.57   33.00
   4  -8  -4  226.58   14.80
  -4   8   4  245.18   25.90
  -4   8   4  215.98   21.40
   3  -8  -4  388.66   36.20
   3  -8  -4  402.16   22.70
  -3   8   4  435.96   30.00
  -3   8   4  412.76   32.40
  -3   8   4  377.56   30.50
   2  -8  -4  344.67   29.80
   2  -8  -4  350.26   19.80
  -2   8   4  341.97   27.20
  -2   8   4  366.66   27.60
   1  -8  -4  216.38   20.70
  -1   8   4  230.28   21.00
  -1   8   4  216.58   18.00
   0  -8  -4  374.96   28.60
   0  -8  -4  441.36   57.59
   0   8   4  398.26   30.10
  -1  -8  -4   71.89   30.80
  -1  -8  -4   73.79   19.20
  -1  -8  -4   79.09   11.10
   1   8   4   71.09   12.70
  -2  -8  -4    3.00   11.20
  -2  -8  -4  -19.20   14.80
   2   8   4    5.80    4.90
  -3  -8  -4  502.45   48.00
  -3  -8  -4  462.25   56.39
   3   8   4  463.85   35.20
  -4  -8  -4  171.28   41.50
  -4  -8  -4  171.08   34.80
   4   8   4  174.28   20.20
  -5  -8  -4  117.69   30.90
   5   8   4   83.19   15.60
  -6  -8  -4   67.19   25.90
  -6  -8  -4   46.30    4.60
  -6  -8  -4   47.80   11.40
  -6  -8  -4   48.70   23.80
   6   8   4   30.60   12.30
  -7  -8  -4  169.08   16.50
  -7  -8  -4  162.08   10.60
  -7  -8  -4  177.48   41.80
  -7  -8  -4  163.98   10.50
  -7  -8  -4  168.68   42.10
   7   8   4  182.88   33.70
  -8  -8  -4  507.25   26.50
  -8  -8  -4  438.76   26.60
  -8  -8  -4  461.05   61.49
  -8  -8  -4  510.65   26.60
  -8  -8  -4  513.25   64.49
  -8  -8  -4  516.75   33.10
  -8  -8  -4  471.35   25.20
  -9  -8  -4  290.97   16.40
  -9  -8  -4  305.97   25.40
  -9  -8  -4  334.17   18.30
  -9  -8  -4  314.77   18.30
  -9  -8  -4  326.67   17.40
  -9  -8  -4  237.68   49.99
  -9  -8  -4  319.07   61.29
 -10  -8  -4   44.50   31.50
 -10  -8  -4    1.40   10.60
 -10  -8  -4   17.30   22.10
 -11  -8  -4   99.49    7.80
 -11  -8  -4  107.79   21.50
 -11  -8  -4  109.39    8.40
 -12  -8  -4   90.49   30.00
 -12  -8  -4   99.99    7.40
 -13  -8  -4    4.30    1.80
 -13  -8  -4    9.80   26.30
 -13  -8  -4    2.40    1.60
  -9   9   4   59.59    8.70
   8  -9  -4   45.50    4.90
  -8   9   4   34.30    9.90
   7  -9  -4  339.67   20.10
  -7   9   4  356.56   28.20
   6  -9  -4  117.59   13.50
  -6   9   4  102.39   17.20
   5  -9  -4  583.94   31.60
  -5   9   4  554.64   48.00
  -5   9   4  561.44   39.80
   4  -9  -4   42.20   27.90
  -4   9   4   26.40   14.70
  -4   9   4    9.50    9.60
   3  -9  -4  413.56   22.60
  -3   9   4  296.77   32.50
  -3   9   4  408.46   34.20
  -3   9   4  438.76   30.40
   2  -9  -4   39.00    5.20
   2  -9  -4   46.00   12.10
  -2   9   4   36.40    9.40
  -2   9   4   21.00    9.60
   1  -9  -4 1015.20   60.59
   1  -9  -4  886.91   46.50
  -1   9   4  854.71   57.49
  -1   9   4  890.41   54.39
   0  -9  -4   11.70   22.10
   0  -9  -4   14.60    7.30
   0   9   4    2.10    5.00
   0   9   4   11.30    7.10
  -1  -9  -4  324.87   35.80
  -1  -9  -4  253.17   62.29
   1   9   4  258.17   25.40
  -2  -9  -4   93.39   37.30
  -2  -9  -4   99.09   26.10
   2   9   4   83.79   15.20
  -3  -9  -4  398.66   45.80
   3   9   4  385.46   32.80
  -4  -9  -4    4.70   19.20
  -4  -9  -4    4.20   16.90
   4   9   4   20.00    9.00
  -5  -9  -4  268.17   15.40
  -5  -9  -4  243.18   49.70
  -5  -9  -4  279.77   47.70
  -5  -9  -4  271.37   15.70
  -5  -9  -4  320.77   30.90
   5   9   4  310.07   29.50
  -6  -9  -4   26.70    3.40
  -6  -9  -4   25.40    4.00
  -6  -9  -4   27.40   21.90
  -6  -9  -4   37.10   23.80
  -6  -9  -4   18.80   23.10
   6   9   4   30.90   11.50
  -7  -9  -4  105.69    7.30
  -7  -9  -4  116.39   35.70
  -7  -9  -4  128.99   23.90
  -7  -9  -4  111.19    8.20
  -7  -9  -4  111.39    7.70
  -7  -9  -4   80.29   33.20
   7   9   4  123.39   28.00
   7   9   4  109.99   21.50
  -8  -9  -4  275.27   27.60
  -8  -9  -4  261.87   14.50
  -8  -9  -4  235.48   55.49
  -8  -9  -4  268.27   15.50
  -8  -9  -4  264.17   15.80
  -8  -9  -4  244.28   14.20
  -8  -9  -4  233.18   53.39
   8   9   4  303.67   38.80
   8   9   4  311.67   43.60
  -9  -9  -4  238.18   52.09
  -9  -9  -4  198.28   12.40
  -9  -9  -4  184.48   10.80
  -9  -9  -4  201.18   25.30
  -9  -9  -4  205.78   12.90
  -9  -9  -4  210.18   46.00
 -10  -9  -4    4.20   23.90
 -10  -9  -4   18.90    4.20
 -10  -9  -4   14.80    3.10
 -10  -9  -4   11.20    3.40
 -11  -9  -4   12.70   29.00
 -12  -9  -4   99.29   36.40
 -12  -9  -4  139.39    8.70
 -12  -9  -4   99.19    7.50
 -13  -9  -4   24.90    2.60
 -13  -9  -4   28.70    3.30
 -13  -9  -4   24.40   28.40
   8 -10  -4   35.40    4.70
  -8  10   4   48.30    8.90
   7 -10  -4  123.39    9.30
  -7  10   4  147.69   17.70
   6 -10  -4  114.49    9.00
  -6  10   4   87.39    8.90
  -6  10   4  116.79   17.00
   5 -10  -4   43.70    6.00
  -5  10   4   40.10   12.20
   4 -10  -4    7.40    4.00
  -4  10   4   -0.50    9.80
  -4  10   4    0.30   19.80
  -3  10   4  430.06   41.10
  -3  10   4  531.95   39.40
   2 -10  -4  215.88   13.90
   2 -10  -4  223.18   30.90
  -2  10   4  217.38   25.30
   1 -10  -4  161.38   48.70
   1 -10  -4  207.58   25.00
   1 -10  -4  174.58   11.60
  -1  10   4  175.88   15.70
  -1  10   4  157.08   20.80
   0 -10  -4   35.90   13.30
   0 -10  -4   55.19    5.30
   0 -10  -4   73.29   34.10
  -1 -10  -4 1171.28   67.09
  -1 -10  -4 1333.07  113.79
  -1 -10  -4 1143.49   59.89
  -1 -10  -4 1233.08   87.89
   1  10   4 1195.28   75.79
  -2 -10  -4  194.78   46.40
  -2 -10  -4  204.58   17.90
  -2 -10  -4  190.88   11.70
  -2 -10  -4  203.88   36.40
   2  10   4  212.28   23.80
  -3 -10  -4  958.00   53.99
  -3 -10  -4  905.21   76.79
  -3 -10  -4  897.71   46.30
  -3 -10  -4  863.11   89.39
  -4 -10  -4  192.08   41.50
  -4 -10  -4  218.58   46.90
  -4 -10  -4  183.08   11.00
  -4 -10  -4  189.58   11.40
   4  10   4  167.38   23.10
  -5 -10  -4  955.40   57.59
  -5 -10  -4  867.41   91.39
  -5 -10  -4  878.31   45.30
  -5 -10  -4  932.31   83.89
  -5 -10  -4  853.01   44.80
   5  10   4  861.51   63.59
  -6 -10  -4   77.69    6.50
  -6 -10  -4   83.09    6.30
  -6 -10  -4   89.29   30.70
  -6 -10  -4   89.39    7.00
  -6 -10  -4  106.19   37.50
  -6 -10  -4   96.19   33.70
   6  10   4  115.39   21.90
  -7 -10  -4  533.75   47.40
  -7 -10  -4  495.05   25.90
  -7 -10  -4  465.75   66.99
  -7 -10  -4  476.25   26.40
  -7 -10  -4  463.25   66.39
  -7 -10  -4  501.15   26.90
   7  10   4  525.15   48.30
  -8 -10  -4   53.99   27.90
  -8 -10  -4   49.40    5.90
  -8 -10  -4   42.80    5.30
  -8 -10  -4   41.60   35.20
  -8 -10  -4   47.70    4.50
  -8 -10  -4   33.10   33.90
  -8 -10  -4   46.20    5.10
  -9 -10  -4  106.29   36.30
  -9 -10  -4  117.79    8.50
  -9 -10  -4  101.59   44.40
  -9 -10  -4  135.29    9.60
  -9 -10  -4  126.19   38.90
  -9 -10  -4  119.89    7.40
 -10 -10  -4   36.30    3.70
 -10 -10  -4   49.60    4.70
 -10 -10  -4   29.40   38.00
 -10 -10  -4   51.49    7.60
 -11 -10  -4  138.39    9.10
 -11 -10  -4   98.99    7.80
 -11 -10  -4  131.29   41.20
 -12 -10  -4    2.70   49.50
 -12 -10  -4    0.40    1.70
 -12 -10  -4    1.50    2.80
 -13 -10  -4    2.00   23.10
  -8  11   4  129.09   11.50
   7 -11  -4    1.70    2.70
  -7  11   4    8.10    9.40
  -7  11   4    0.30    1.90
  -6  11   4   41.70    5.80
  -6  11   4   68.79   13.40
   5 -11  -4   12.30    4.10
  -5  11   4    8.00    9.90
   4 -11  -4  165.28   12.00
  -4  11   4  160.08   20.00
   3 -11  -4  415.66   23.70
   3 -11  -4  325.87   70.49
  -3  11   4  426.26   31.90
   2 -11  -4  347.97   72.89
   2 -11  -4  289.67   17.30
  -2  11   4  191.48   37.50
   1 -11  -4    4.20    3.50
   1 -11  -4   38.80   26.60
  -1  11   4   -8.80   10.60
   0 -11  -4  -24.60   20.40
   0 -11  -4    4.20    2.80
   0 -11  -4   15.60   14.80
   0 -11  -4    3.30   14.20
   0  11   4   22.20    7.10
   0  11   4  -16.90    7.90
  -1 -11  -4  411.86   46.80
  -1 -11  -4  331.47   65.59
  -1 -11  -4  379.56   19.90
   1  11   4  324.57   23.80
   1  11   4  333.77   33.70
  -2 -11  -4  219.88   50.79
  -2 -11  -4  190.28   11.50
  -2 -11  -4  210.78   37.70
  -2 -11  -4  188.28   17.90
   2  11   4  163.18   23.20
  -3 -11  -4  262.67   21.80
  -3 -11  -4  239.48   43.80
  -3 -11  -4  262.77   56.19
  -3 -11  -4  236.48   14.00
  -3 -11  -4  234.38   14.10
   3  11   4  252.97   29.50
  -4 -11  -4   42.80   27.70
  -4 -11  -4   -1.20   12.70
  -4 -11  -4   12.60    2.80
  -4 -11  -4  -28.90   17.50
   4  11   4    5.30    9.70
  -5 -11  -4  387.46   63.19
  -5 -11  -4  352.86   19.60
  -5 -11  -4  364.46   20.20
  -5 -11  -4  387.46   62.49
  -5 -11  -4  372.66   32.50
   5  11   4  343.87   36.30
  -6 -11  -4   35.50   24.90
  -6 -11  -4   43.00    5.10
  -6 -11  -4   35.90   26.10
  -6 -11  -4   79.89   32.60
  -6 -11  -4   40.20    4.60
   6  11   4   37.00   15.00
  -7 -11  -4  286.07   41.70
  -7 -11  -4  316.27   58.69
  -7 -11  -4  290.67   60.99
  -7 -11  -4  291.87   16.10
  -7 -11  -4  303.57   17.10
  -7 -11  -4  256.37   16.80
   7  11   4  314.47   41.80
   7  11   4  361.26   62.09
  -8 -11  -4   23.20   23.70
  -8 -11  -4    3.30   37.80
  -8 -11  -4   -0.70   25.80
  -8 -11  -4   14.70    2.90
  -8 -11  -4   10.90    3.50
  -8 -11  -4   15.60    3.80
  -9 -11  -4  208.98   12.50
  -9 -11  -4  252.67   14.60
  -9 -11  -4  236.88   46.60
  -9 -11  -4  241.28   48.60
  -9 -11  -4  206.88   48.40
 -10 -11  -4    0.30    1.50
 -10 -11  -4    0.10    2.80
 -10 -11  -4    1.60    2.40
 -10 -11  -4    2.90   40.20
 -11 -11  -4   63.29   41.30
 -11 -11  -4   39.80    3.50
 -11 -11  -4   42.60    5.20
 -12 -11  -4   14.80   34.80
 -13 -11  -4   47.60   22.50
   7 -12  -4   25.20    3.70
  -7  12   4   30.10    7.50
   6 -12  -4  137.79    9.60
  -6  12   4  161.58   17.10
   5 -12  -4   -0.30    3.10
  -5  12   4   -0.70    8.20
  -5  12   4    2.40    2.80
   4 -12  -4  312.77   19.20
  -4  12   4  341.37   27.50
   3 -12  -4   27.60    5.30
   3 -12  -4  -45.80   31.50
  -3  12   4   43.20   12.30
   2 -12  -4  257.57   64.09
   2 -12  -4  262.17   16.60
  -2  12   4  274.97   25.00
   1 -12  -4  -30.80   29.80
   1 -12  -4   30.50    5.30
  -1  12   4   39.90   20.80
   0 -12  -4  244.78   44.00
   0 -12  -4  179.58   12.20
   0 -12  -4  176.48   50.79
   0  12   4  176.58   16.30
  -1 -12  -4  188.38   12.30
  -1 -12  -4  288.47   66.89
   1  12   4  195.88   16.80
   1  12   4  187.68   25.50
  -2 -12  -4  167.18   49.40
  -2 -12  -4  204.88   41.00
  -2 -12  -4  168.78   11.00
   2  12   4  154.08   15.30
   2  12   4  213.08   25.00
  -3 -12  -4   50.79   33.40
  -3 -12  -4   18.00   22.40
  -3 -12  -4   36.90   10.30
  -3 -12  -4   36.60    4.50
  -3 -12  -4   34.10    4.10
   3  12   4   58.99   16.00
  -4 -12  -4   35.40    4.40
  -4 -12  -4   37.20    4.50
  -4 -12  -4   34.50   11.30
  -4 -12  -4   41.50   26.10
  -4 -12  -4   21.80   28.20
   4  12   4   37.30   14.10
  -5 -12  -4   83.89    6.80
  -5 -12  -4   73.09   17.70
  -5 -12  -4   80.99   38.80
  -5 -12  -4   80.79   36.80
  -5 -12  -4   81.39    6.50
   5  12   4   60.49   20.10
  -6 -12  -4  166.78   50.69
  -6 -12  -4  191.28   25.50
  -6 -12  -4  183.08   11.90
  -6 -12  -4  176.08   47.60
  -6 -12  -4  181.18   11.20
  -7 -12  -4   57.19    6.10
  -7 -12  -4  101.79   36.40
  -7 -12  -4   64.69   35.00
  -7 -12  -4   55.49    5.30
  -7 -12  -4   52.89   27.00
  -8 -12  -4   11.70    2.60
  -8 -12  -4    2.50   33.80
  -8 -12  -4   10.40    3.50
  -9 -12  -4   50.59    4.20
  -9 -12  -4   65.39   47.40
  -9 -12  -4   54.19    4.30
 -10 -12  -4   81.09    7.00
 -10 -12  -4   59.09   44.30
 -10 -12  -4   60.49    5.00
 -11 -12  -4  107.69   43.00
 -11 -12  -4   57.29    4.20
 -12 -12  -4   29.10    3.80
 -12 -12  -4   11.30   29.90
   6 -13  -4   20.10    3.40
  -6  13   4   20.00    7.50
  -5  13   4   13.00    3.60
  -5  13   4   21.80    9.80
   4 -13  -4  158.68   11.10
  -4  13   4  141.89   17.80
   3 -13  -4    1.10    3.60
  -3  13   4   -1.10    9.40
   2 -13  -4  269.67   16.80
   2 -13  -4  260.07   57.89
  -2  13   4  272.57   24.80
   1 -13  -4   41.50    5.90
   1 -13  -4   49.00   35.10
   0 -13  -4  182.58   12.10
   0 -13  -4  174.18   47.90
   0 -13  -4   97.99   43.70
  -1 -13  -4  267.87   49.00
  -1 -13  -4  204.38   57.99
  -1 -13  -4  196.48   12.90
   1  13   4  195.98   17.60
  -2 -13  -4  612.74   72.59
  -2 -13  -4  735.63   36.80
  -2 -13  -4  669.83   92.89
   2  13   4  680.13   41.00
  -3 -13  -4    3.20    2.80
  -3 -13  -4    5.30    2.40
  -3 -13  -4   25.90   28.70
  -3 -13  -4  -51.59   26.00
  -3 -13  -4   -1.20    6.70
  -4 -13  -4   57.99   29.40
  -4 -13  -4    7.10   24.40
  -4 -13  -4   12.60    3.30
  -4 -13  -4   11.90    8.00
  -5 -13  -4  106.89   41.10
  -5 -13  -4  117.89   16.70
  -5 -13  -4   95.99    7.60
  -5 -13  -4   75.19   40.10
  -5 -13  -4  105.79    7.90
  -6 -13  -4  317.77   18.70
  -6 -13  -4  353.56   68.99
  -6 -13  -4  325.17   18.30
  -6 -13  -4  396.96   68.39
  -6 -13  -4  349.96   29.80
  -7 -13  -4   53.39   39.30
  -7 -13  -4    2.80    2.50
  -7 -13  -4    4.30   16.30
  -7 -13  -4    4.50    3.00
  -8 -13  -4  115.39    8.70
  -8 -13  -4   79.99   30.00
  -8 -13  -4  101.49    7.80
  -9 -13  -4   37.50    5.10
  -9 -13  -4   29.00    3.40
  -9 -13  -4   16.00   32.70
  -9 -13  -4   34.80    3.30
 -10 -13  -4  168.08   42.70
 -10 -13  -4  206.68   12.80
 -11 -13  -4   38.80   47.00
 -11 -13  -4   28.30    2.60
 -12 -13  -4    1.80    1.90
 -12 -13  -4   -9.10   20.10
   5 -14  -4   32.40    4.20
  -5  14   4   33.30    8.60
   4 -14  -4   40.90    5.40
  -4  14   4   47.00   11.40
   3 -14  -4   14.80    4.10
  -3  14   4   24.20   10.30
   2 -14  -4   27.50    5.10
  -2  14   4   31.10   10.80
  -1  14   4    4.00   10.40
   0 -14  -4   68.19   53.19
  -1 -14  -4    3.30    3.40
   1  14   4    2.40    5.90
  -2 -14  -4  124.89    9.20
  -2 -14  -4  106.99   44.90
   2  14   4  115.99   13.40
  -3 -14  -4   27.30   37.10
  -3 -14  -4   19.40   32.30
  -3 -14  -4   48.40    5.90
   3  14   4   61.59   10.00
  -4 -14  -4  357.46   69.09
  -4 -14  -4  308.17   18.00
  -4 -14  -4  329.37   18.50
  -4 -14  -4  290.97   58.69
  -4 -14  -4  347.47   28.00
  -5 -14  -4  311.47   17.70
  -5 -14  -4  240.18   79.09
  -5 -14  -4  348.97   27.60
  -5 -14  -4  262.37   75.69
  -5 -14  -4  296.47   17.60
  -6 -14  -4   74.29   42.40
  -6 -14  -4  102.99    7.70
  -6 -14  -4  101.99   15.30
  -6 -14  -4   15.50   34.90
  -6 -14  -4  108.09    7.90
  -7 -14  -4    0.90    2.70
  -7 -14  -4    4.70   14.00
  -8 -14  -4  130.19    9.00
  -8 -14  -4  122.89   32.70
  -8 -14  -4  112.99    7.60
  -8 -14  -4  113.49    7.70
  -9 -14  -4    2.40    1.50
  -9 -14  -4   23.70   28.50
  -9 -14  -4    6.50    2.90
  -9 -14  -4    4.70    1.90
 -10 -14  -4  116.99   33.30
 -10 -14  -4  153.58   10.00
 -11 -14  -4   20.60   24.30
 -11 -14  -4   15.20    3.00
 -11 -14  -4    7.90    1.50
 -12 -14  -4   20.00    3.10
 -12 -14  -4   10.60   11.70
   4 -15  -4    1.90    2.60
  -4  15   4   -0.50    1.50
  -4  15   4   -1.10    6.80
   3 -15  -4  132.49    9.40
  -3  15   4  124.59   17.80
  -2  15   4   34.10   11.50
   1 -15  -4  181.88   10.60
   1 -15  -4  190.38   12.60
  -1  15   4  194.48   20.20
   0 -15  -4  136.79   10.50
   0  15   4  142.99   17.90
  -1 -15  -4   66.39    7.90
  -2 -15  -4    1.80    3.10
   2  15   4   -1.30    5.70
  -3 -15  -4  258.37   15.20
   3  15   4  225.88   25.30
  -4 -15  -4  131.69    9.50
  -5 -15  -4    9.20    8.20
  -5 -15  -4   13.80    2.90
  -5 -15  -4   11.10    3.90
  -6 -15  -4  162.38   18.70
  -6 -15  -4  146.89    9.90
  -6 -15  -4  156.98   10.00
  -7 -15  -4   61.39   15.30
  -7 -15  -4   53.49    5.60
  -7 -15  -4   57.09    5.20
  -8 -15  -4   29.00    4.30
  -8 -15  -4   22.10    3.10
  -8 -15  -4   23.60   18.90
  -8 -15  -4   28.00    3.60
  -9 -15  -4    1.20    1.30
  -9 -15  -4   -1.20    1.70
  -9 -15  -4    0.40    2.20
  -9 -15  -4    5.80   20.10
 -10 -15  -4   74.99    5.20
 -10 -15  -4   79.89   21.90
 -11 -15  -4    0.40    1.90
 -11 -15  -4    0.20    0.70
 -11 -15  -4   -4.10   11.70
   3 -16  -4  123.59    8.20
  -3  16   4  123.99   13.10
   2 -16  -4   12.90    3.50
  -2  16   4   18.70    8.80
   1 -16  -4  133.99    9.00
   1 -16  -4   96.39    6.70
  -1  16   4  132.69   22.80
   0 -16  -4    0.50    3.40
   0 -16  -4   -0.10    1.80
   0  16   4    1.40    8.60
  -1 -16  -4   35.30    5.30
   1  16   4   40.20   11.70
  -2 -16  -4   51.79    6.30
  -3 -16  -4  539.25   29.00
  -4 -16  -4    2.00    2.90
  -5 -16  -4   44.80    5.30
  -6 -16  -4  219.88   12.40
  -6 -16  -4  189.68   12.40
  -7 -16  -4  312.17   16.70
  -7 -16  -4  292.37   26.00
  -8 -16  -4   76.59    5.80
  -8 -16  -4   70.79   14.50
  -8 -16  -4   70.99    5.50
  -9 -16  -4   -0.80    9.30
  -9 -16  -4    0.90    1.90
  -9 -16  -4    0.00    1.40
 -10 -16  -4    6.60    8.20
 -10 -16  -4   16.10    2.60
 -10 -16  -4   13.00    1.90
  -2  17   4   12.40    8.20
   1 -17  -4   51.49    5.50
  -1  17   4   42.70    9.20
   0 -17  -4    0.20    1.20
   0 -17  -4    1.70    4.40
   0  17   4   -0.70    7.60
  -1 -17  -4  121.49    8.40
  -1 -17  -4   85.69    6.50
   1  17   4  108.89   14.70
  -2 -17  -4    0.10    3.10
   2  17   4    5.60    8.00
  -3 -17  -4  148.49   10.30
  -4 -17  -4   39.50    5.20
  -5 -17  -4   45.30    5.10
  -6 -17  -4   34.20    4.50
  -7 -17  -4  110.89    7.80
  -7 -17  -4  134.79    8.40
  -8 -17  -4   86.29    5.20
  -8 -17  -4   86.49    5.70
  -9 -17  -4   22.00    2.60
   0 -18  -4   68.49    5.60
   0  18   4   49.90    8.50
  -1 -18  -4   14.20    2.10
  -1 -18  -4   16.40    3.30
   1  18   4   12.60    7.40
  -2 -18  -4    1.70    1.60
  -2 -18  -4    1.70    2.70
   2  18   4   -2.90    5.90
  -3 -18  -4   20.90    2.80
  -3 -18  -4   25.00    3.80
   3  18   4   24.40   13.00
  -4 -18  -4   15.20    3.40
  -4 -18  -4   22.10    3.10
  -5 -18  -4   14.40    2.60
  -5 -18  -4   13.60    3.00
  -6 -18  -4    0.90    2.20
  -6 -18  -4    2.20    2.00
  -7 -18  -4   62.89    4.50
  -7 -18  -4   68.59    4.80
  -8 -18  -4   11.70    2.10
  -2 -19  -4    1.60    0.90
  -2 -19  -4    2.20    2.00
  -3 -19  -4   11.00    2.40
  -3 -19  -4   11.10    2.00
  -4 -19  -4  143.19    8.40
  -4 -19  -4  127.49    7.60
  -5 -19  -4    0.60    1.40
  -5 -19  -4    2.20    1.80
  -6 -19  -4    6.50    1.60
  -6 -19  -4    4.70    1.50
   5  18  -5    2.20    5.20
   4  18  -5   41.40    5.70
  -4 -18   5   45.10    4.00
   3  18  -5    4.50    3.60
  -3 -18   5    0.00    1.60
  -7 -17   5  127.09    7.80
   6  17  -5   90.79    9.70
  -6 -17   5  121.69    7.50
   5  17  -5    2.30    3.90
  -5 -17   5    0.50    2.20
   4  17  -5  107.89    9.80
  -4 -17   5  105.69    7.40
   3  17  -5   47.40    7.00
  -3 -17   5   52.39    4.90
   2  17  -5   43.40    6.80
  -2 -17   5   44.70    4.50
   1  17  -5   -2.50    3.90
  -1 -17   5    1.50    2.00
  -9 -16   5   35.40    3.70
  -8 -16   5   39.80    4.30
   7  16  -5   88.79    8.20
  -7 -16   5   98.89    7.20
   6  16  -5  101.89    9.30
   5  16  -5   41.10    9.50
  -5 -16   5   43.10    5.10
   4  16  -5  118.59   10.90
  -4 -16   5  125.69    8.70
   3  16  -5  268.57   18.20
  -3 -16   5  280.97   15.90
   2  16  -5   86.89   10.00
  -2 -16   5   93.29    7.30
   1  16  -5   36.20    7.10
  -1 -16   5   47.20    4.90
   0  16  -5  152.68   15.40
   0 -16   5  161.98   10.10
   1 -16   5  100.29    6.90
  -2  16  -5  133.19   11.80
   9  15  -5    1.20    3.80
  -9 -15   5   12.40    2.70
   8  15  -5   32.30    4.90
  -8 -15   5   43.50    6.50
   7  15  -5   56.49    7.00
  -7 -15   5   49.00    5.60
   6  15  -5   12.10    4.60
  -6 -15   5   14.40    3.80
   5  15  -5   54.09    7.30
  -5 -15   5   53.49    6.00
   4  15  -5    1.70    4.30
  -4 -15   5    3.00    3.10
   3  15  -5  166.08   13.30
  -3 -15   5  162.98   10.90
   2  15  -5  183.58   14.40
  -2 -15   5  184.48   11.80
   1  15  -5   96.19   10.60
  -1 -15   5   85.99    7.30
   0  15  -5   68.59    9.30
  -1  15  -5   68.99    9.40
   1 -15   5   74.39    6.50
  -3  15  -5   40.50    7.70
 -10 -14   5   36.70    3.00
   9  14  -5   25.00    4.70
  -9 -14   5   17.80    2.80
   8  14  -5    2.40    3.40
  -8 -14   5    0.90    1.60
  -8 -14   5    4.80    3.40
   7  14  -5   70.79    7.80
  -7 -14   5   74.19    7.20
   6  14  -5   22.30    5.10
  -6 -14   5   19.20    4.50
   5  14  -5   20.50    5.10
  -5 -14   5   23.10    4.60
   4  14  -5    9.80    4.60
  -4 -14   5    9.80    3.70
   3  14  -5  134.29   13.60
  -3 -14   5  152.58   10.70
   2  14  -5   10.30    6.10
  -2 -14   5   14.10    3.70
   1  14  -5    1.90    4.60
  -1 -14   5    6.30    3.20
   0  14  -5  128.49   11.90
   0 -14   5  118.89    9.00
  -1  14  -5  219.58   16.60
   1 -14   5  213.88   13.50
  -2  14  -5   -0.80    5.00
  -3  14  -5   -1.30    6.60
  -4  14  -5   23.70    4.80
  -4  14  -5   48.10    7.30
  -5  14  -5   46.40    5.30
  -5  14  -5   58.39    5.10
 -11 -13   5   10.10    1.70
 -11 -13   5   10.80    2.10
 -10 -13   5   45.30    4.10
 -10 -13   5   61.99    5.60
   9  13  -5   69.19    6.30
  -9 -13   5   45.60    5.10
  -9 -13   5   69.29    6.50
   8  13  -5    3.60    3.50
  -8 -13   5    0.00    2.00
  -8 -13   5    4.10    3.60
   7  13  -5  105.49    8.90
  -7 -13   5  114.19    9.00
  -7 -13   5   80.49    6.40
   6  13  -5    2.50    3.50
  -6 -13   5    2.10    5.80
   5  13  -5  336.47   20.30
  -5 -13   5  208.78   51.59
  -5 -13   5  344.47   19.90
   4  13  -5   36.20    6.20
  -4 -13   5   45.20   28.80
  -4 -13   5   40.30    5.80
   3  13  -5    9.40    4.60
   3  13  -5  -16.90   29.20
  -3 -13   5    8.40    3.60
   2  13  -5  -68.39   43.30
   2  13  -5   14.30    5.20
  -2 -13   5   13.10    3.80
   1  13  -5  -25.90   60.19
   0  13  -5   20.70    6.50
   0 -13   5   28.70    4.50
  -1  13  -5  151.88   20.80
   1 -13   5  163.78   10.80
  -2  13  -5    3.80    3.60
  -2  13  -5    3.50    5.50
   2 -13   5    9.80    3.30
  -3  13  -5   22.90    4.90
  -4  13  -5    5.80    6.60
  -5  13  -5   46.20    6.00
  -6  13  -5   18.90    3.90
 -11 -12   5   -0.40    2.10
 -11 -12   5    0.60    1.70
 -10 -12   5   66.89    6.30
 -10 -12   5   83.69    7.10
   9  12  -5    2.10    4.50
  -9 -12   5    0.90    2.40
  -9 -12   5    4.50    3.70
   8  12  -5    6.20    3.10
  -8 -12   5    1.50    2.50
  -8 -12   5    3.40    4.00
   7  12  -5   17.70    4.30
  -7 -12   5   16.10    4.70
  -7 -12   5   16.50    4.90
   6  12  -5  320.77   18.60
  -6 -12   5  313.27   18.90
  -6 -12   5  281.77   16.70
   5  12  -5    1.10    3.20
   5  12  -5  -10.90   23.30
  -5 -12   5    8.80   27.00
  -5 -12   5   -1.00    3.30
   4  12  -5    3.10    3.60
   4  12  -5   -7.90   22.60
  -4 -12   5    7.00    3.80
  -4 -12   5  -21.90   22.50
   3  12  -5  249.97   16.70
  -3 -12   5  277.87   16.40
  -3 -12   5  247.58   53.59
   2  12  -5  204.98   14.40
  -2 -12   5  209.28   13.40
  -2 -12   5  182.48   66.19
   1  12  -5  223.48   15.30
  -1 -12   5  210.48   13.60
  -1 -12   5  207.28   53.39
   0  12  -5   19.80   54.59
   0  12  -5   24.10    6.10
   0 -12   5   27.90    4.30
   0 -12   5   39.90   38.40
  -1  12  -5  165.18   13.60
   1 -12   5  161.58   10.90
   1 -12   5  130.19   45.50
  -2  12  -5   17.10    6.40
  -2  12  -5   11.20    4.70
  -3  12  -5   39.90    7.90
  -3  12  -5   25.80    5.80
  -4  12  -5    4.20    4.00
  -4  12  -5    3.70    7.40
  -5  12  -5  100.99   10.40
  -5  12  -5  134.49   13.20
  -6  12  -5    0.40    4.00
  -6  12  -5   -1.30    2.80
  -7  12  -5   10.60    5.10
 -12 -11   5    1.10    1.50
 -12 -11   5    1.10    1.60
 -11 -11   5   16.70    3.40
 -11 -11   5   12.90    2.70
 -10 -11   5   37.30    5.50
 -10 -11   5   38.70    5.00
   9  11  -5  153.68   10.70
  -9 -11   5  157.38   12.60
   8  11  -5    5.60    3.00
  -8 -11   5    6.70    4.70
  -8 -11   5    1.60    4.20
   7  11  -5   43.60    5.70
   7  11  -5   -1.70   37.50
  -7 -11   5   67.19   36.20
  -7 -11   5   39.50    8.80
  -7 -11   5   47.80    7.00
   6  11  -5  403.46   23.20
  -6 -11   5  418.96   24.20
  -6 -11   5  366.56   65.59
   5  11  -5   28.00    4.90
  -5 -11   5   25.70    5.30
  -5 -11   5   59.19   30.90
   4  11  -5   50.99    7.10
  -4 -11   5   75.89   30.10
   3  11  -5   93.59    8.10
  -3 -11   5  101.09    8.30
  -3 -11   5   46.10   20.30
  -3 -11   5   61.19   33.50
   2  11  -5  231.18   14.90
  -2 -11   5  188.38   39.00
  -2 -11   5  203.18   47.10
  -2 -11   5  241.08   14.50
   1  11  -5   16.20   22.40
  -1 -11   5   -4.40   25.40
  -1 -11   5    1.60   10.50
  -1 -11   5    3.90    2.90
   0  11  -5   37.30    6.30
   0  11  -5   15.00   25.20
   0  11  -5   28.20    5.60
   0 -11   5   36.40    4.80
   0 -11   5   29.00   16.10
   0 -11   5    5.60   29.90
  -1  11  -5   79.59    8.90
   1 -11   5  177.38   46.50
  -2  11  -5  178.98   13.90
   2 -11   5  150.98   53.59
  -3  11  -5   14.20    5.00
  -3  11  -5   22.80    6.70
  -4  11  -5   10.80    4.80
  -5  11  -5  151.78   12.60
  -6  11  -5   39.30    6.70
  -6  11  -5   61.29    7.60
  -6  11  -5   89.09   11.50
  -7  11  -5   26.60    5.20
 -12 -10   5   34.00    3.70
 -12 -10   5   48.40    4.00
 -11 -10   5    7.00    3.20
 -11 -10   5   11.70    3.70
 -10 -10   5   16.40    4.70
   9  10  -5   53.49    5.50
  -9 -10   5   38.80   10.40
  -9 -10   5   55.69    7.60
   8  10  -5  -34.10   28.90
   8  10  -5    9.50    3.20
  -8 -10   5    8.40    5.30
  -8 -10   5   19.60    5.60
  -8 -10   5   11.00   35.10
   7  10  -5  -16.10   22.80
  -7 -10   5  -36.10   26.20
  -7 -10   5   21.60    7.10
  -7 -10   5   27.80    6.10
  -6 -10   5  309.87   19.50
  -6 -10   5  257.37   52.89
   5  10  -5   41.90    5.40
   5  10  -5   84.29   25.40
  -5 -10   5   51.59   10.00
  -5 -10   5   52.99    7.00
  -5 -10   5   58.69   26.60
   4  10  -5  -30.00   19.20
   4  10  -5    9.00    3.00
  -4 -10   5    7.40    3.80
  -4 -10   5   15.10   15.20
  -4 -10   5  -17.00   16.10
   3  10  -5   74.39    6.60
  -3 -10   5   82.89   16.20
  -3 -10   5   74.59    7.30
   2  10  -5  150.98   10.70
  -2 -10   5  153.78   29.50
  -2 -10   5  153.58   10.70
  -2 -10   5  160.08   40.10
   1  10  -5   16.00   18.10
   1  10  -5    5.70    3.40
  -1 -10   5  -18.80   19.40
  -1 -10   5    1.60    2.30
  -1 -10   5   10.30   10.50
   0  10  -5  260.47   15.70
   0  10  -5  196.18   15.30
   0 -10   5  317.57   55.79
   0 -10   5  251.17   14.50
   0 -10   5  281.87   34.70
  -1  10  -5  215.98   16.20
  -1  10  -5  258.97   16.60
   1 -10   5  261.87   14.90
   1 -10   5  304.37   35.40
   1 -10   5  240.08   49.80
  -2  10  -5   53.19    8.50
  -2  10  -5    2.30   19.70
  -2  10  -5   74.29    8.70
   2 -10   5   44.80   19.10
  -3  10  -5   94.49   10.40
  -3  10  -5  117.89   11.60
  -3  10  -5  102.09   32.70
  -4  10  -5   48.70    8.00
  -4  10  -5   57.79    5.90
  -4  10  -5   60.39   42.50
  -5  10  -5   32.10    8.90
  -5  10  -5   16.70    5.50
  -6  10  -5   81.49   11.30
  -6  10  -5   87.39   11.50
  -7  10  -5   21.40    5.50
  -7  10  -5   12.30    4.50
  -7  10  -5   17.60    5.20
  -8  10  -5   21.60    4.50
 -12  -9   5    2.90    2.20
 -12  -9   5    3.80    2.30
 -11  -9   5    4.80    3.60
 -10  -9   5   24.10    5.60
   9   9  -5   70.39    6.50
  -9  -9   5   80.29    9.30
   8   9  -5    8.10   28.20
  -8  -9   5  -22.80   32.20
  -8  -9   5    9.30    5.20
  -8  -9   5    3.90    5.40
   7   9  -5   -5.20   22.30
   7   9  -5    7.40    2.90
   7   9  -5  -26.70   26.20
  -7  -9   5   13.80   25.10
  -7  -9   5    3.40    4.80
  -7  -9   5    3.80    5.40
   6   9  -5  120.99   30.30
   6   9  -5  202.68   11.90
  -6  -9   5  166.38   16.30
  -6  -9   5  184.88   14.00
  -6  -9   5  182.28   41.00
   5   9  -5  313.97   17.50
  -5  -9   5  327.87   42.00
  -5  -9   5  301.97   55.89
  -5  -9   5  281.67   22.80
  -5  -9   5  309.47   19.10
   4   9  -5   18.30    3.40
   4   9  -5   31.10   13.20
  -4  -9   5   10.20   18.80
  -4  -9   5   15.90    6.60
  -4  -9   5  -12.70   16.90
  -4  -9   5   18.10    4.50
  -4  -9   5   13.50    8.90
   3   9  -5   -3.40   10.20
  -3  -9   5   16.70    7.80
  -3  -9   5   34.90   19.30
  -3  -9   5    3.20    3.40
   2   9  -5  549.25   28.30
  -2  -9   5  558.44   59.69
  -2  -9   5  528.75   29.50
  -2  -9   5  557.74   51.09
   1   9  -5   17.90    2.80
   1   9  -5   19.70    3.70
   1   9  -5    0.10   14.90
  -1  -9   5    7.80    9.50
  -1  -9   5   45.30   20.60
   0   9  -5    3.30    2.80
   0   9  -5    0.30   13.80
   0   9  -5    1.30    3.10
   0   9  -5    3.60    1.80
   0  -9   5    2.70   18.90
   0  -9   5    5.40    8.40
  -1   9  -5   18.30   17.90
  -1   9  -5   26.60    5.30
  -1   9  -5   34.80    5.40
  -1   9  -5   11.70   12.40
   1  -9   5   28.40   13.10
  -2   9  -5  349.67   22.80
  -2   9  -5  340.37   40.20
  -2   9  -5  397.86   22.90
   2  -9   5  462.85   44.40
  -3   9  -5    5.80   15.30
   3  -9   5  -11.90    9.50
  -4   9  -5   -0.60    4.60
  -4   9  -5   -0.10    4.10
  -4   9  -5   32.60   19.80
  -5   9  -5   69.09   32.50
  -5   9  -5   35.30    5.50
  -5   9  -5   59.29    8.40
  -6   9  -5  147.49   14.50
  -6   9  -5  142.09   15.10
  -7   9  -5   11.60    4.90
  -7   9  -5   25.20    6.70
  -7   9  -5   17.10    6.80
  -8   9  -5   74.39   12.30
  -9   9  -5    1.40    2.60
 -12  -8   5   45.90    4.70
 -12  -8   5   49.20    5.10
 -11  -8   5   40.70    6.10
 -10  -8   5  132.49   11.90
   9   8  -5  113.39    8.70
  -9  -8   5  135.99   46.70
  -9  -8   5  127.79   12.20
   8   8  -5   -1.50    2.40
   8   8  -5   -0.20   22.70
  -8  -8   5   57.39   31.00
  -8  -8   5   -1.60    4.90
  -8  -8   5   -2.50    4.00
   7   8  -5    8.50   19.70
   7   8  -5   10.10    3.00
  -7  -8   5   31.30   23.60
  -7  -8   5   10.50    5.90
   6   8  -5    9.30   19.40
  -6  -8   5    6.80    7.80
  -6  -8   5   26.10    6.40
  -6  -8   5    5.50   18.10
   5   8  -5  326.97   35.10
  -5  -8   5  241.68   22.60
  -5  -8   5  282.37   39.10
  -5  -8   5  297.27   18.50
  -5  -8   5  289.17   50.09
   4   8  -5   93.69   18.70
   4   8  -5  100.79    7.20
  -4  -8   5  104.09    9.20
  -4  -8   5   98.39   25.30
  -4  -8   5  104.99   23.30
  -4  -8   5   94.39   14.30
   3   8  -5  215.28   23.20
   3   8  -5  202.98   11.70
  -3  -8   5  222.98   35.20
  -3  -8   5  208.38   20.80
   2   8  -5  112.19   16.40
  -2  -8   5  125.39   23.90
  -2  -8   5  119.09   30.00
  -1  -8   5  205.28   37.30
  -1  -8   5  170.58   24.70
   0   8  -5  185.38   11.70
   0   8  -5  183.48   11.30
   0  -8   5  210.38   25.90
  -1   8  -5   55.59    6.40
  -1   8  -5   48.90    4.10
  -1   8  -5   22.20   17.10
  -1   8  -5   54.99    6.20
  -1   8  -5   63.09   17.00
   1  -8   5   37.90   14.20
  -2   8  -5  485.25   24.20
  -2   8  -5  408.86   43.70
  -2   8  -5  460.15   26.30
  -2   8  -5  463.45   26.70
   2  -8   5  465.95   44.40
  -3   8  -5   68.39   19.60
  -3   8  -5   48.30    7.20
  -3   8  -5   42.10    6.90
   3  -8   5   35.40   14.90
  -4   8  -5   11.40    6.30
  -4   8  -5  -16.50   12.30
  -4   8  -5    7.80    7.40
   4  -8   5   -9.40   11.90
  -5   8  -5   34.00    5.30
  -5   8  -5   92.19   24.40
  -5   8  -5   28.70    7.20
  -6   8  -5  398.66   26.40
  -6   8  -5  338.47   47.20
  -6   8  -5  380.26   25.90
  -7   8  -5   13.80    5.30
  -7   8  -5   15.00    5.80
  -7   8  -5   13.70    7.40
  -8   8  -5    0.50    4.20
  -8   8  -5  -10.90    6.90
  -8   8  -5    2.10    4.00
  -9   8  -5    1.90    3.20
 -12  -7   5   51.39    5.10
 -12  -7   5   66.59    5.90
 -11  -7   5    2.40    4.30
 -10  -7   5   32.30    7.20
  -9  -7   5   60.39    9.20
  -9  -7   5  -30.00   36.10
   8   7  -5   20.40    5.10
   8   7  -5  -10.10   20.70
  -8  -7   5  -21.70   25.90
  -8  -7   5   22.20    6.80
   7   7  -5   -4.50   16.20
   7   7  -5   18.20   14.30
   7   7  -5    3.00    2.60
  -7  -7   5    1.60    5.50
  -7  -7   5    6.90    7.00
  -7  -7   5   -7.20   20.60
   6   7  -5  303.17   40.50
  -6  -7   5  228.78   44.90
  -6  -7   5  265.87   33.60
  -6  -7   5  289.67   19.20
   5   7  -5  247.08   28.20
  -5  -7   5  199.88   14.80
  -5  -7   5  178.98   30.10
  -5  -7   5  194.78   18.00
  -5  -7   5  234.78   40.50
   4   7  -5  311.97   30.10
  -4  -7   5  287.97   38.70
  -4  -7   5  288.87   24.10
  -4  -7   5  358.96   37.60
   3   7  -5   -3.90    5.80
  -3  -7   5   10.70    5.70
  -3  -7   5    7.70   13.40
   2   7  -5  150.48   16.70
  -2  -7   5  156.48   22.50
  -2  -7   5  132.49   27.00
   1   7  -5  198.58   23.00
  -1  -7   5  227.18   26.10
  -1  -7   5  188.98   34.90
   0   7  -5  -11.70    7.90
   0   7  -5    3.20   12.20
   0  -7   5    7.50    7.30
  -1   7  -5  342.67   36.40
   1  -7   5  434.26   38.10
  -2   7  -5    1.30    2.70
  -2   7  -5   -7.30    8.40
  -2   7  -5   12.80   13.40
  -2   7  -5   -0.40    2.70
   2  -7   5   -4.10    7.30
  -3   7  -5    5.40   11.10
  -3   7  -5    2.60    3.50
  -3   7  -5   -0.30    3.00
  -3   7  -5   -2.50   14.90
   3  -7   5   22.10   11.50
  -4   7  -5   66.39    9.10
  -4   7  -5   76.29    8.90
  -4   7  -5   67.59   19.90
   4  -7   5   65.49   19.30
  -5   7  -5   68.19   23.80
  -5   7  -5   69.19   10.60
  -5   7  -5   85.59    7.90
   5  -7   5  119.09   24.70
  -6   7  -5   45.50    7.70
  -6   7  -5   20.40    7.90
  -6   7  -5   -1.10   16.60
[truncated: 773,142 more chars]
