# Supplementary material for: Silylamido supported dinitrogen heterobimetallic complexes: syntheses and their catalytic ability
Source: Natl Sci Rev. 2020 Dec 3;8(12):nwaa290. doi: 10.1093/nsr/nwaa290 (PMC8694672; doi:10.1093/nsr/nwaa290)
Supplement: nwaa290_Supplemental_Files [file nwaa290_supplemental_files.zip › Complex 6.cif]

data_global
_audit_creation_method                  'APEX3 v2017.3-0'

_publ_requested_journal                 ?

_publ_contact_author_name               ?
_publ_contact_author_address            
;
;
_publ_contact_author_email              ?
_publ_contact_author_fax                ?
_publ_contact_author_phone              ?

_publ_section_title                     
;
;
_publ_section_abstract                  
;
;
_publ_section_references                
;
;
_publ_section_comment                   
;
;

data_ZDD_04_03
_chemical_name_systematic               ?
_chemical_name_common                   ?
_chemical_formula_moiety                'C36 H63 Mo N5 Si4'
_chemical_formula_sum                   'C36 H63 Mo N5 Si4'
_chemical_formula_iupac                 ?
_chemical_formula_weight                774.21

_chemical_melting_point                 ?

_space_group_crystal_system             monoclinic
_space_group_name_H-M_alt               'P 1 21/n 1'
_space_group_name_Hall                  '-P 2yn'
loop_
    _space_group_symop_operation_xyz
    'x, y, z'
    '-x+1/2, y+1/2, -z+1/2'
    '-x, -y, -z'
    'x-1/2, -y-1/2, z-1/2'

_cell_length_a                          10.4893(3)
_cell_length_b                          21.2204(6)
_cell_length_c                          19.9158(6)
_cell_angle_alpha                       90
_cell_angle_beta                        99.8280(10)
_cell_angle_gamma                       90
_cell_volume                            4367.9(2)
_cell_formula_units_Z                   4
_cell_measurement_reflns_used           9714
_cell_measurement_theta_min             2.2868
_cell_measurement_theta_max             28.3104
_cell_measurement_temperature           150.(2)

_exptl_crystal_description              Block
_exptl_crystal_colour                   Yellow
_exptl_crystal_size_max                 0.240
_exptl_crystal_size_mid                 0.200
_exptl_crystal_size_min                 0.180
_exptl_crystal_density_diffrn           1.177
_exptl_crystal_density_meas             ?
_exptl_crystal_density_method           'not measured'
_exptl_crystal_F_000                    1648

_exptl_absorpt_coefficient_mu           0.439
_exptl_absorpt_correction_type          Multi-Scan
_exptl_absorpt_process_details          
;
SADABS-2016/2 - Bruker AXS area detector scaling and absorption correction
;
_exptl_absorpt_correction_T_min         0.86
_exptl_absorpt_correction_T_max         0.93

_exptl_special_details                  
;
; 

_diffrn_ambient_temperature             150.(2)

_diffrn_source                          'Sealed x-ray tube'
_diffrn_source_type                     'Bruker IuS 3.0'

_diffrn_radiation_type                  'Mo K\a'
_diffrn_radiation_wavelength            0.71073
_diffrn_radiation_monochromator         ?

_diffrn_measurement_device_type         'Bruker D8 Venture Photon II'
_diffrn_measurement_method              '\f and \w scans'

_diffrn_detector_area_resol_mean        7.3910

_diffrn_reflns_number                   69636
_diffrn_reflns_av_R_equivalents         0.0324
_diffrn_reflns_av_unetI/netI            0.0207
_diffrn_reflns_theta_min                2.28
_diffrn_reflns_theta_max                28.32
_diffrn_reflns_theta_full               28.32
_diffrn_measured_fraction_theta_max     0.998
_diffrn_measured_fraction_theta_full    0.998
_diffrn_reflns_limit_h_min              -13
_diffrn_reflns_limit_h_max              13
_diffrn_reflns_limit_k_min              -28
_diffrn_reflns_limit_k_max              28
_diffrn_reflns_limit_l_min              -26
_diffrn_reflns_limit_l_max              26

_refine_special_details                 
;
;

_reflns_number_total                    10839
_reflns_number_gt                       9657
_reflns_threshold_expression            'I > 2\s(I)'

_refine_ls_structure_factor_coef        Fsqd
_refine_ls_matrix_type                  full
_refine_ls_R_factor_all                 0.0305
_refine_ls_R_factor_gt                  0.0251
_refine_ls_wR_factor_gt                 0.0624
_refine_ls_wR_factor_ref                0.0658
_refine_ls_goodness_of_fit_ref          1.047
_refine_ls_restrained_S_all             1.047
_refine_ls_number_reflns                10839
_refine_ls_number_parameters            433
_refine_ls_number_restraints            0
_refine_ls_number_constraints           ?
_refine_ls_hydrogen_treatment           constr
_refine_ls_weighting_scheme             calc
_refine_ls_weighting_details            
    'w=1/[\s^2^(Fo^2^)+(0.0257P)^2^+2.4255P] where P=(Fo^2^+2Fc^2^)/3'

_atom_sites_solution_hydrogens          geom
_atom_sites_solution_primary            other
_atom_sites_solution_secondary          ?

_refine_ls_shift/su_max                 0.001
_refine_ls_shift/su_mean                0.000
_refine_diff_density_max                0.318
_refine_diff_density_min                -0.437
_refine_ls_extinction_method            none
_refine_ls_extinction_coef              ?

loop_
    _atom_type_symbol
    _atom_type_description
    _atom_type_scat_dispersion_real
    _atom_type_scat_dispersion_imag
    _atom_type_scat_source
    C C 0.0033 0.0016 'International Tables Vol C Tables 4.2.6.8 and 6.1.1.4'
    H H 0.0000 0.0000 'International Tables Vol C Tables 4.2.6.8 and 6.1.1.4'
    Mo Mo -1.6832 0.6857
     'International Tables Vol C Tables 4.2.6.8 and 6.1.1.4'
    N N 0.0061 0.0033 'International Tables Vol C Tables 4.2.6.8 and 6.1.1.4'
    Si Si 0.0817 0.0704
     'International Tables Vol C Tables 4.2.6.8 and 6.1.1.4'

_computing_data_collection              ?
_computing_cell_refinement              'SAINT V8.38A (Bruker AXS Inc., 2017)'
_computing_data_reduction               'SAINT V8.38A (Bruker AXS Inc., 2017)'
_computing_structure_solution           'SHELXT 2014/5 (Sheldrick, 2014)'
_computing_structure_refinement         'SHELXL-2016/6 (Sheldrick, 2016)'
_computing_molecular_graphics           'shelXle (C.B. Huebschle, rev 833)'
_computing_publication_material         ?

loop_
    _atom_site_type_symbol
    _atom_site_label
    _atom_site_fract_x
    _atom_site_fract_y
    _atom_site_fract_z
    _atom_site_U_iso_or_equiv
    _atom_site_adp_type
    _atom_site_calc_flag
    _atom_site_refinement_flags_adp
    _atom_site_refinement_flags_occupancy
    _atom_site_refinement_flags_posn
    _atom_site_occupancy
    _atom_site_disorder_assembly
    _atom_site_disorder_group
    Mo Mo1 0.50553(2) 0.60021(2) 0.73383(2) 0.01897(4) Uani d . . . 1 . .
    C C1 0.33161(15) 0.68190(7) 0.77790(8) 0.0275(3) Uani d . . . 1 . .
    Si Si1 0.36167(5) 0.58326(3) 0.87242(2) 0.03842(11) Uani d . . . 1 . .
    N N1 0.38857(13) 0.62208(6) 0.79863(6) 0.0285(3) Uani d . . . 1 . .
    Si Si2 0.79364(4) 0.67076(2) 0.77405(2) 0.02907(9) Uani d . . . 1 . .
    N N2 0.64104(12) 0.66324(5) 0.72278(6) 0.0238(2) Uani d . . . 1 . .
    C C2 0.23492(14) 0.68638(8) 0.72059(8) 0.0292(3) Uani d . . . 1 . .
    H H2 0.202168 0.649126 0.697376 0.035 Uiso calc U . R 1 . .
    Si Si3 0.50080(4) 0.47283(2) 0.63612(2) 0.02173(8) Uani d . . . 1 . .
    N N3 0.43822(11) 0.54617(5) 0.65475(6) 0.0212(2) Uani d . . . 1 . .
    C C3 0.18550(15) 0.74509(8) 0.69681(8) 0.0314(3) Uani d . . . 1 . .
    C C4 0.23310(16) 0.79902(8) 0.73195(8) 0.0330(3) Uani d . . . 1 . .
    H H4 0.199953 0.839001 0.716139 0.04 Uiso calc U . R 1 . .
    N N4 0.60483(12) 0.54466(5) 0.78454(6) 0.0229(2) Uani d . . . 1 . .
    Si Si4 0.77105(4) 0.44847(2) 0.85424(2) 0.03135(10) Uani d . . . 1 . .
    C C6 0.37695(16) 0.73724(8) 0.81247(8) 0.0317(3) Uani d . . . 1 . .
    H H6 0.441898 0.73452 0.851941 0.038 Uiso calc U . R 1 . .
    C C5 0.32884(16) 0.79575(8) 0.79016(8) 0.0324(3) Uani d . . . 1 . .
    N N5 0.67336(16) 0.51025(7) 0.82396(8) 0.0434(4) Uani d . . . 1 . .
    C C7 0.08325(17) 0.74887(9) 0.63369(10) 0.0433(4) Uani d . . . 1 . .
    H H7A 0.061107 0.793105 0.623484 0.065 Uiso calc U . R 1 . .
    H H7B 0.005853 0.726006 0.641391 0.065 Uiso calc U . R 1 . .
    H H7C 0.116375 0.729946 0.595205 0.065 Uiso calc U . R 1 . .
    C C8 0.38143(19) 0.85525(9) 0.82666(10) 0.0447(4) Uani d . . . 1 . .
    H H8A 0.362701 0.891331 0.79584 0.067 Uiso calc U . R 1 . .
    H H8B 0.47522 0.851274 0.840964 0.067 Uiso calc U . R 1 . .
    H H8C 0.340431 0.861676 0.86681 0.067 Uiso calc U . R 1 . .
    C C9 0.2201(2) 0.62035(11) 0.90263(10) 0.0499(5) Uani d . . . 1 . .
    H H9A 0.14438 0.618532 0.866237 0.075 Uiso calc U . R 1 . .
    H H9B 0.240068 0.664414 0.914852 0.075 Uiso calc U . R 1 . .
    H H9C 0.20144 0.597535 0.942638 0.075 Uiso calc U . R 1 . .
    C C10 0.5052(2) 0.58826(15) 0.94207(11) 0.0710(8) Uani d . . . 1 . .
    H H10A 0.579349 0.567607 0.927392 0.106 Uiso calc U . R 1 . .
    H H10B 0.485544 0.567179 0.982888 0.106 Uiso calc U . R 1 . .
    H H10C 0.525937 0.632598 0.952477 0.106 Uiso calc U . R 1 . .
    C C12 0.61320(14) 0.69863(6) 0.66092(7) 0.0231(3) Uani d . . . 1 . .
    C C11 0.3264(3) 0.49900(11) 0.85149(14) 0.0749(8) Uani d . . . 1 . .
    H H11A 0.248351 0.49589 0.816759 0.112 Uiso calc U . R 1 . .
    H H11B 0.312783 0.476484 0.892632 0.112 Uiso calc U . R 1 . .
    H H11C 0.399639 0.480205 0.834037 0.112 Uiso calc U . R 1 . .
    C C13 0.68597(15) 0.68830(7) 0.60897(8) 0.0268(3) Uani d . . . 1 . .
    H H13 0.752163 0.657247 0.615335 0.032 Uiso calc U . R 1 . .
    C C14 0.66375(16) 0.72221(7) 0.54870(8) 0.0296(3) Uani d . . . 1 . .
    C C15 0.56340(15) 0.76636(7) 0.53906(8) 0.0300(3) Uani d . . . 1 . .
    H H15 0.54631 0.789397 0.497597 0.036 Uiso calc U . R 1 . .
    C C17 0.51482(14) 0.74359(7) 0.65025(8) 0.0254(3) Uani d . . . 1 . .
    H H17 0.46521 0.751522 0.685048 0.031 Uiso calc U . R 1 . .
    C C16 0.48818(15) 0.77723(7) 0.58891(8) 0.0279(3) Uani d . . . 1 . .
    C C18 0.74842(19) 0.71263(9) 0.49511(9) 0.0422(4) Uani d . . . 1 . .
    H H18A 0.695895 0.71693 0.449681 0.063 Uiso calc U . R 1 . .
    H H18B 0.786811 0.670427 0.499994 0.063 Uiso calc U . R 1 . .
    H H18C 0.817355 0.744342 0.500984 0.063 Uiso calc U . R 1 . .
    C C19 0.38015(17) 0.82523(9) 0.57758(10) 0.0401(4) Uani d . . . 1 . .
    H H19A 0.388959 0.851583 0.538224 0.06 Uiso calc U . R 1 . .
    H H19B 0.38487 0.851786 0.618183 0.06 Uiso calc U . R 1 . .
    H H19C 0.296583 0.803427 0.568983 0.06 Uiso calc U . R 1 . .
    C C20 0.77999(19) 0.65999(9) 0.86533(8) 0.0413(4) Uani d . . . 1 . .
    H H20A 0.710834 0.68704 0.876511 0.062 Uiso calc U . R 1 . .
    H H20B 0.862128 0.671426 0.894063 0.062 Uiso calc U . R 1 . .
    H H20C 0.759818 0.615842 0.873452 0.062 Uiso calc U . R 1 . .
    C C21 0.91138(17) 0.61215(10) 0.75051(10) 0.0438(4) Uani d . . . 1 . .
    H H21A 0.877172 0.569491 0.753736 0.066 Uiso calc U . R 1 . .
    H H21B 0.993986 0.6162 0.781705 0.066 Uiso calc U . R 1 . .
    H H21C 0.924761 0.620025 0.70372 0.066 Uiso calc U . R 1 . .
    C C22 0.8535(2) 0.75268(9) 0.76468(11) 0.0508(5) Uani d . . . 1 . .
    H H22A 0.852641 0.761711 0.716356 0.076 Uiso calc U . R 1 . .
    H H22B 0.941956 0.756615 0.7898 0.076 Uiso calc U . R 1 . .
    H H22C 0.797149 0.782679 0.78298 0.076 Uiso calc U . R 1 . .
    C C23 0.32727(13) 0.57011(6) 0.61005(7) 0.0207(3) Uani d . . . 1 . .
    C C24 0.20415(14) 0.54688(7) 0.61454(7) 0.0251(3) Uani d . . . 1 . .
    H H24 0.194892 0.516516 0.648429 0.03 Uiso calc U . R 1 . .
    C C25 0.09504(14) 0.56752(7) 0.57017(8) 0.0289(3) Uani d . . . 1 . .
    C C26 0.11099(16) 0.61204(7) 0.52103(8) 0.0321(3) Uani d . . . 1 . .
    H H26 0.037137 0.626268 0.490373 0.038 Uiso calc U . R 1 . .
    C C27 0.23158(16) 0.63630(7) 0.51546(8) 0.0293(3) Uani d . . . 1 . .
    C C28 0.33998(14) 0.61518(7) 0.56059(7) 0.0236(3) Uani d . . . 1 . .
    H H28 0.42304 0.631648 0.557581 0.028 Uiso calc U . R 1 . .
    C C29 -0.03726(16) 0.54183(9) 0.57540(10) 0.0423(4) Uani d . . . 1 . .
    H H29A -0.074002 0.520863 0.532617 0.063 Uiso calc U . R 1 . .
    H H29B -0.093981 0.576518 0.584045 0.063 Uiso calc U . R 1 . .
    H H29C -0.029617 0.511445 0.612933 0.063 Uiso calc U . R 1 . .
    C C30 0.2461(2) 0.68439(9) 0.46137(9) 0.0449(5) Uani d . . . 1 . .
    H H30A 0.207445 0.667943 0.416518 0.067 Uiso calc U . R 1 . .
    H H30B 0.338086 0.692994 0.462146 0.067 Uiso calc U . R 1 . .
    H H30C 0.202018 0.723447 0.470357 0.067 Uiso calc U . R 1 . .
    C C31 0.67483(15) 0.48376(8) 0.63060(9) 0.0339(3) Uani d . . . 1 . .
    H H31A 0.710015 0.444222 0.616058 0.051 Uiso calc U . R 1 . .
    H H31B 0.72263 0.49586 0.675389 0.051 Uiso calc U . R 1 . .
    H H31C 0.683442 0.516941 0.597443 0.051 Uiso calc U . R 1 . .
    C C32 0.47948(17) 0.41392(7) 0.70215(9) 0.0347(4) Uani d . . . 1 . .
    H H32A 0.387413 0.410242 0.704966 0.052 Uiso calc U . R 1 . .
    H H32B 0.527586 0.427463 0.746355 0.052 Uiso calc U . R 1 . .
    H H32C 0.512199 0.372951 0.690021 0.052 Uiso calc U . R 1 . .
    C C33 0.40995(16) 0.44388(8) 0.55303(8) 0.0342(3) Uani d . . . 1 . .
    H H33A 0.412833 0.475841 0.5178 0.051 Uiso calc U . R 1 . .
    H H33B 0.319754 0.435776 0.557404 0.051 Uiso calc U . R 1 . .
    H H33C 0.449576 0.404821 0.540263 0.051 Uiso calc U . R 1 . .
    C C34 0.6712(2) 0.38667(9) 0.88605(10) 0.0494(5) Uani d . . . 1 . .
    H H34A 0.608923 0.369865 0.847955 0.074 Uiso calc U . R 1 . .
    H H34B 0.624598 0.404937 0.920035 0.074 Uiso calc U . R 1 . .
    H H34C 0.727388 0.352571 0.906957 0.074 Uiso calc U . R 1 . .
    C C35 0.8561(2) 0.41470(10) 0.78782(11) 0.0496(5) Uani d . . . 1 . .
    H H35A 0.792372 0.401916 0.748302 0.074 Uiso calc U . R 1 . .
    H H35B 0.906704 0.377919 0.806358 0.074 Uiso calc U . R 1 . .
    H H35C 0.914066 0.446497 0.773808 0.074 Uiso calc U . R 1 . .
    C C36 0.8886(2) 0.48085(12) 0.92595(12) 0.0657(7) Uani d . . . 1 . .
    H H36A 0.943014 0.44671 0.948137 0.099 Uiso calc U . R 1 . .
    H H36B 0.841789 0.500609 0.959016 0.099 Uiso calc U . R 1 . .
    H H36C 0.943041 0.512381 0.908633 0.099 Uiso calc U . R 1 . .

loop_
    _atom_site_aniso_label
    _atom_site_aniso_U_11
    _atom_site_aniso_U_22
    _atom_site_aniso_U_33
    _atom_site_aniso_U_12
    _atom_site_aniso_U_13
    _atom_site_aniso_U_23
    Mo1 0.02075(6) 0.01804(6) 0.01772(6) -0.00039(4) 0.00213(4) 0.00043(4)
    C1 0.0259(7) 0.0303(7) 0.0283(7) 0.0034(6) 0.0108(6) -0.0039(6)
    Si1 0.0438(3) 0.0449(3) 0.0303(2) 0.0024(2) 0.0171(2) 0.0040(2)
    N1 0.0315(7) 0.0291(6) 0.0265(6) 0.0033(5) 0.0098(5) -0.0002(5)
    Si2 0.0301(2) 0.0268(2) 0.0282(2) -0.00821(16) -0.00100(17) -0.00369(16)
    N2 0.0266(6) 0.0208(6) 0.0239(6) -0.0031(5) 0.0041(5) -0.0001(4)
    C2 0.0242(7) 0.0325(8) 0.0323(8) 0.0021(6) 0.0086(6) -0.0087(6)
    Si3 0.02189(18) 0.02122(18) 0.02151(18) -0.00166(14) 0.00214(14)
     -0.00055(14)
    N3 0.0217(6) 0.0210(5) 0.0197(5) -0.0011(4) 0.0000(4) 0.0011(4)
    C3 0.0252(7) 0.0360(8) 0.0334(8) 0.0078(6) 0.0056(6) -0.0085(6)
    C4 0.0316(8) 0.0317(8) 0.0365(8) 0.0099(6) 0.0086(7) -0.0071(7)
    N4 0.0261(6) 0.0210(5) 0.0205(5) -0.0014(5) 0.0009(5) -0.0009(4)
    Si4 0.0329(2) 0.0301(2) 0.0271(2) 0.00375(17) -0.00598(17) 0.00537(17)
    C6 0.0304(8) 0.0373(8) 0.0275(7) 0.0026(6) 0.0049(6) -0.0072(6)
    C5 0.0299(8) 0.0335(8) 0.0347(8) 0.0027(6) 0.0079(6) -0.0123(7)
    N5 0.0551(10) 0.0322(7) 0.0368(8) 0.0120(7) -0.0092(7) 0.0040(6)
    C7 0.0341(9) 0.0472(10) 0.0445(10) 0.0121(8) -0.0044(8) -0.0106(8)
    C8 0.0462(11) 0.0367(9) 0.0493(11) 0.0018(8) 0.0026(8) -0.0169(8)
    C9 0.0457(11) 0.0711(14) 0.0378(10) -0.0006(10) 0.0206(8) -0.0039(9)
    C10 0.0529(13) 0.126(2) 0.0353(11) 0.0120(14) 0.0111(10) 0.0225(13)
    C12 0.0259(7) 0.0180(6) 0.0251(7) -0.0061(5) 0.0037(5) -0.0016(5)
    C11 0.118(2) 0.0455(12) 0.0760(17) -0.0088(13) 0.0602(17) 0.0081(12)
    C13 0.0293(7) 0.0217(7) 0.0304(7) -0.0009(6) 0.0076(6) -0.0001(6)
    C14 0.0338(8) 0.0273(7) 0.0291(7) -0.0061(6) 0.0093(6) -0.0010(6)
    C15 0.0335(8) 0.0282(7) 0.0270(7) -0.0060(6) 0.0015(6) 0.0038(6)
    C17 0.0246(7) 0.0245(7) 0.0273(7) -0.0028(5) 0.0047(6) -0.0026(5)
    C16 0.0255(7) 0.0247(7) 0.0318(8) -0.0034(6) 0.0000(6) 0.0000(6)
    C18 0.0503(11) 0.0438(10) 0.0368(9) 0.0003(8) 0.0199(8) 0.0044(8)
    C19 0.0341(9) 0.0416(9) 0.0423(10) 0.0079(7) 0.0004(7) 0.0055(8)
    C20 0.0530(11) 0.0399(9) 0.0279(8) -0.0089(8) -0.0023(7) -0.0076(7)
    C21 0.0294(9) 0.0527(11) 0.0462(10) 0.0020(8) -0.0023(7) -0.0047(8)
    C22 0.0559(12) 0.0392(10) 0.0538(12) -0.0241(9) -0.0009(10) -0.0019(9)
    C23 0.0225(6) 0.0203(6) 0.0183(6) -0.0002(5) 0.0006(5) -0.0025(5)
    C24 0.0257(7) 0.0254(7) 0.0247(7) -0.0031(5) 0.0056(5) -0.0038(5)
    C25 0.0215(7) 0.0315(8) 0.0330(8) -0.0002(6) 0.0026(6) -0.0125(6)
    C26 0.0285(8) 0.0307(8) 0.0322(8) 0.0065(6) -0.0084(6) -0.0069(6)
    C27 0.0369(8) 0.0227(7) 0.0248(7) 0.0016(6) -0.0044(6) -0.0008(6)
    C28 0.0260(7) 0.0221(6) 0.0217(6) -0.0026(5) 0.0012(5) -0.0008(5)
    C29 0.0231(8) 0.0526(11) 0.0513(11) -0.0042(7) 0.0066(7) -0.0177(9)
    C30 0.0567(12) 0.0356(9) 0.0355(9) -0.0030(8) -0.0120(8) 0.0120(7)
    C31 0.0239(7) 0.0448(9) 0.0332(8) 0.0003(7) 0.0051(6) -0.0044(7)
    C32 0.0405(9) 0.0245(7) 0.0371(9) -0.0038(6) 0.0012(7) 0.0075(6)
    C33 0.0354(9) 0.0373(9) 0.0285(8) -0.0033(7) 0.0017(6) -0.0094(7)
    C34 0.0675(14) 0.0398(10) 0.0409(10) 0.0003(9) 0.0096(9) 0.0123(8)
    C35 0.0480(11) 0.0521(11) 0.0492(11) 0.0159(9) 0.0093(9) 0.0077(9)
    C36 0.0618(14) 0.0701(15) 0.0516(13) -0.0006(12) -0.0287(11) -0.0016(11)

_geom_special_details                   
;

All esds (except the esd in the dihedral angle between two l.s. planes)
are estimated using the full covariance matrix.  The cell esds are taken
into account individually in the estimation of esds in distances, angles
and torsion angles; correlations between esds in cell parameters are only
used when they are defined by crystal symmetry.  An approximate (isotropic)
treatment of cell esds is used for estimating esds involving l.s. planes.
;

loop_
    _geom_bond_atom_site_label_1
    _geom_bond_atom_site_label_2
    _geom_bond_site_symmetry_2
    _geom_bond_distance
    _geom_bond_publ_flag
    Mo1 N4 . 1.7706(12) ?
    Mo1 N3 . 1.9784(11) ?
    Mo1 N1 . 1.9817(13) ?
    Mo1 N2 . 1.9912(12) ?
    C1 C2 . 1.395(2) ?
    C1 C6 . 1.403(2) ?
    C1 N1 . 1.4334(19) ?
    Si1 N1 . 1.7491(14) ?
    Si1 C11 . 1.859(2) ?
    Si1 C10 . 1.868(2) ?
    Si1 C9 . 1.869(2) ?
    Si2 N2 . 1.7528(13) ?
    Si2 C20 . 1.8617(18) ?
    Si2 C21 . 1.868(2) ?
    Si2 C22 . 1.8682(18) ?
    N2 C12 . 1.4298(18) ?
    C2 C3 . 1.400(2) ?
    C2 H2 . 0.95 ?
    Si3 N3 . 1.7531(12) ?
    Si3 C32 . 1.8554(16) ?
    Si3 C31 . 1.8619(16) ?
    Si3 C33 . 1.8670(16) ?
    N3 C23 . 1.4322(17) ?
    C3 C4 . 1.389(2) ?
    C3 C7 . 1.509(2) ?
    C4 C5 . 1.400(2) ?
    C4 H4 . 0.95 ?
    N4 N5 . 1.2140(18) ?
    Si4 N5 . 1.7093(15) ?
    Si4 C36 . 1.852(2) ?
    Si4 C34 . 1.856(2) ?
    Si4 C35 . 1.861(2) ?
    C6 C5 . 1.385(2) ?
    C6 H6 . 0.95 ?
    C5 C8 . 1.513(2) ?
    C7 H7A . 0.98 ?
    C7 H7B . 0.98 ?
    C7 H7C . 0.98 ?
    C8 H8A . 0.98 ?
    C8 H8B . 0.98 ?
    C8 H8C . 0.98 ?
    C9 H9A . 0.98 ?
    C9 H9B . 0.98 ?
    C9 H9C . 0.98 ?
    C10 H10A . 0.98 ?
    C10 H10B . 0.98 ?
    C10 H10C . 0.98 ?
    C12 C17 . 1.395(2) ?
    C12 C13 . 1.404(2) ?
    C11 H11A . 0.98 ?
    C11 H11B . 0.98 ?
    C11 H11C . 0.98 ?
    C13 C14 . 1.385(2) ?
    C13 H13 . 0.95 ?
    C14 C15 . 1.398(2) ?
    C14 C18 . 1.514(2) ?
    C15 C16 . 1.389(2) ?
    C15 H15 . 0.95 ?
    C17 C16 . 1.401(2) ?
    C17 H17 . 0.95 ?
    C16 C19 . 1.512(2) ?
    C18 H18A . 0.98 ?
    C18 H18B . 0.98 ?
    C18 H18C . 0.98 ?
    C19 H19A . 0.98 ?
    C19 H19B . 0.98 ?
    C19 H19C . 0.98 ?
    C20 H20A . 0.98 ?
    C20 H20B . 0.98 ?
    C20 H20C . 0.98 ?
    C21 H21A . 0.98 ?
    C21 H21B . 0.98 ?
    C21 H21C . 0.98 ?
    C22 H22A . 0.98 ?
    C22 H22B . 0.98 ?
    C22 H22C . 0.98 ?
    C23 C28 . 1.3955(19) ?
    C23 C24 . 1.399(2) ?
    C24 C25 . 1.392(2) ?
    C24 H24 . 0.95 ?
    C25 C26 . 1.391(2) ?
    C25 C29 . 1.511(2) ?
    C26 C27 . 1.387(2) ?
    C26 H26 . 0.95 ?
    C27 C28 . 1.397(2) ?
    C27 C30 . 1.510(2) ?
    C28 H28 . 0.95 ?
    C29 H29A . 0.98 ?
    C29 H29B . 0.98 ?
    C29 H29C . 0.98 ?
    C30 H30A . 0.98 ?
    C30 H30B . 0.98 ?
    C30 H30C . 0.98 ?
    C31 H31A . 0.98 ?
    C31 H31B . 0.98 ?
    C31 H31C . 0.98 ?
    C32 H32A . 0.98 ?
    C32 H32B . 0.98 ?
    C32 H32C . 0.98 ?
    C33 H33A . 0.98 ?
    C33 H33B . 0.98 ?
    C33 H33C . 0.98 ?
    C34 H34A . 0.98 ?
    C34 H34B . 0.98 ?
    C34 H34C . 0.98 ?
    C35 H35A . 0.98 ?
    C35 H35B . 0.98 ?
    C35 H35C . 0.98 ?
    C36 H36A . 0.98 ?
    C36 H36B . 0.98 ?
    C36 H36C . 0.98 ?

loop_
    _geom_angle_atom_site_label_1
    _geom_angle_atom_site_label_2
    _geom_angle_atom_site_label_3
    _geom_angle_site_symmetry_1
    _geom_angle_site_symmetry_3
    _geom_angle
    _geom_angle_publ_flag
    N4 Mo1 N3 . . 99.41(5) ?
    N4 Mo1 N1 . . 98.85(6) ?
    N3 Mo1 N1 . . 118.54(5) ?
    N4 Mo1 N2 . . 98.55(5) ?
    N3 Mo1 N2 . . 117.77(5) ?
    N1 Mo1 N2 . . 116.59(5) ?
    C2 C1 C6 . . 118.88(14) ?
    C2 C1 N1 . . 120.34(14) ?
    C6 C1 N1 . . 120.68(14) ?
    N1 Si1 C11 . . 108.60(9) ?
    N1 Si1 C10 . . 111.85(9) ?
    C11 Si1 C10 . . 108.98(14) ?
    N1 Si1 C9 . . 108.86(8) ?
    C11 Si1 C9 . . 109.80(12) ?
    C10 Si1 C9 . . 108.74(11) ?
    C1 N1 Si1 . . 122.69(10) ?
    C1 N1 Mo1 . . 107.08(9) ?
    Si1 N1 Mo1 . . 130.05(7) ?
    N2 Si2 C20 . . 110.05(8) ?
    N2 Si2 C21 . . 111.73(7) ?
    C20 Si2 C21 . . 109.13(9) ?
    N2 Si2 C22 . . 108.38(8) ?
    C20 Si2 C22 . . 107.15(9) ?
    C21 Si2 C22 . . 110.29(10) ?
    C12 N2 Si2 . . 119.09(9) ?
    C12 N2 Mo1 . . 113.79(9) ?
    Si2 N2 Mo1 . . 126.50(7) ?
    C1 C2 C3 . . 120.85(14) ?
    C1 C2 H2 . . 119.6 ?
    C3 C2 H2 . . 119.6 ?
    N3 Si3 C32 . . 110.69(7) ?
    N3 Si3 C31 . . 107.95(7) ?
    C32 Si3 C31 . . 111.33(8) ?
    N3 Si3 C33 . . 109.08(7) ?
    C32 Si3 C33 . . 107.55(8) ?
    C31 Si3 C33 . . 110.23(8) ?
    C23 N3 Si3 . . 118.51(9) ?
    C23 N3 Mo1 . . 115.52(9) ?
    Si3 N3 Mo1 . . 125.97(6) ?
    C4 C3 C2 . . 118.82(15) ?
    C4 C3 C7 . . 121.28(15) ?
    C2 C3 C7 . . 119.90(15) ?
    C3 C4 C5 . . 121.44(15) ?
    C3 C4 H4 . . 119.3 ?
    C5 C4 H4 . . 119.3 ?
    N5 N4 Mo1 . . 174.30(12) ?
    N5 Si4 C36 . . 105.51(10) ?
    N5 Si4 C34 . . 108.86(10) ?
    C36 Si4 C34 . . 109.82(11) ?
    N5 Si4 C35 . . 112.07(9) ?
    C36 Si4 C35 . . 110.75(12) ?
    C34 Si4 C35 . . 109.73(10) ?
    C5 C6 C1 . . 121.24(15) ?
    C5 C6 H6 . . 119.4 ?
    C1 C6 H6 . . 119.4 ?
    C6 C5 C4 . . 118.74(15) ?
    C6 C5 C8 . . 120.73(15) ?
    C4 C5 C8 . . 120.50(16) ?
    N4 N5 Si4 . . 160.51(14) ?
    C3 C7 H7A . . 109.5 ?
    C3 C7 H7B . . 109.5 ?
    H7A C7 H7B . . 109.5 ?
    C3 C7 H7C . . 109.5 ?
    H7A C7 H7C . . 109.5 ?
    H7B C7 H7C . . 109.5 ?
    C5 C8 H8A . . 109.5 ?
    C5 C8 H8B . . 109.5 ?
    H8A C8 H8B . . 109.5 ?
    C5 C8 H8C . . 109.5 ?
    H8A C8 H8C . . 109.5 ?
    H8B C8 H8C . . 109.5 ?
    Si1 C9 H9A . . 109.5 ?
    Si1 C9 H9B . . 109.5 ?
    H9A C9 H9B . . 109.5 ?
    Si1 C9 H9C . . 109.5 ?
    H9A C9 H9C . . 109.5 ?
    H9B C9 H9C . . 109.5 ?
    Si1 C10 H10A . . 109.5 ?
    Si1 C10 H10B . . 109.5 ?
    H10A C10 H10B . . 109.5 ?
    Si1 C10 H10C . . 109.5 ?
    H10A C10 H10C . . 109.5 ?
    H10B C10 H10C . . 109.5 ?
    C17 C12 C13 . . 118.41(13) ?
    C17 C12 N2 . . 121.84(13) ?
    C13 C12 N2 . . 119.75(13) ?
    Si1 C11 H11A . . 109.5 ?
    Si1 C11 H11B . . 109.5 ?
    H11A C11 H11B . . 109.5 ?
    Si1 C11 H11C . . 109.5 ?
    H11A C11 H11C . . 109.5 ?
    H11B C11 H11C . . 109.5 ?
    C14 C13 C12 . . 121.70(14) ?
    C14 C13 H13 . . 119.1 ?
    C12 C13 H13 . . 119.1 ?
    C13 C14 C15 . . 118.60(14) ?
    C13 C14 C18 . . 120.60(15) ?
    C15 C14 C18 . . 120.78(15) ?
    C16 C15 C14 . . 121.30(14) ?
    C16 C15 H15 . . 119.3 ?
    C14 C15 H15 . . 119.3 ?
    C12 C17 C16 . . 120.90(14) ?
    C12 C17 H17 . . 119.6 ?
    C16 C17 H17 . . 119.6 ?
    C15 C16 C17 . . 119.05(14) ?
    C15 C16 C19 . . 120.53(15) ?
    C17 C16 C19 . . 120.41(15) ?
    C14 C18 H18A . . 109.5 ?
    C14 C18 H18B . . 109.5 ?
    H18A C18 H18B . . 109.5 ?
    C14 C18 H18C . . 109.5 ?
    H18A C18 H18C . . 109.5 ?
    H18B C18 H18C . . 109.5 ?
    C16 C19 H19A . . 109.5 ?
    C16 C19 H19B . . 109.5 ?
    H19A C19 H19B . . 109.5 ?
    C16 C19 H19C . . 109.5 ?
    H19A C19 H19C . . 109.5 ?
    H19B C19 H19C . . 109.5 ?
    Si2 C20 H20A . . 109.5 ?
    Si2 C20 H20B . . 109.5 ?
    H20A C20 H20B . . 109.5 ?
    Si2 C20 H20C . . 109.5 ?
    H20A C20 H20C . . 109.5 ?
    H20B C20 H20C . . 109.5 ?
    Si2 C21 H21A . . 109.5 ?
    Si2 C21 H21B . . 109.5 ?
    H21A C21 H21B . . 109.5 ?
    Si2 C21 H21C . . 109.5 ?
    H21A C21 H21C . . 109.5 ?
    H21B C21 H21C . . 109.5 ?
    Si2 C22 H22A . . 109.5 ?
    Si2 C22 H22B . . 109.5 ?
    H22A C22 H22B . . 109.5 ?
    Si2 C22 H22C . . 109.5 ?
    H22A C22 H22C . . 109.5 ?
    H22B C22 H22C . . 109.5 ?
    C28 C23 C24 . . 119.14(13) ?
    C28 C23 N3 . . 121.09(13) ?
    C24 C23 N3 . . 119.75(12) ?
    C25 C24 C23 . . 121.09(14) ?
    C25 C24 H24 . . 119.5 ?
    C23 C24 H24 . . 119.5 ?
    C26 C25 C24 . . 118.42(14) ?
    C26 C25 C29 . . 121.05(15) ?
    C24 C25 C29 . . 120.54(16) ?
    C27 C26 C25 . . 121.94(14) ?
    C27 C26 H26 . . 119.0 ?
    C25 C26 H26 . . 119.0 ?
    C26 C27 C28 . . 118.85(14) ?
    C26 C27 C30 . . 120.78(15) ?
    C28 C27 C30 . . 120.38(15) ?
    C23 C28 C27 . . 120.56(14) ?
    C23 C28 H28 . . 119.7 ?
    C27 C28 H28 . . 119.7 ?
    C25 C29 H29A . . 109.5 ?
    C25 C29 H29B . . 109.5 ?
    H29A C29 H29B . . 109.5 ?
    C25 C29 H29C . . 109.5 ?
    H29A C29 H29C . . 109.5 ?
    H29B C29 H29C . . 109.5 ?
    C27 C30 H30A . . 109.5 ?
    C27 C30 H30B . . 109.5 ?
    H30A C30 H30B . . 109.5 ?
    C27 C30 H30C . . 109.5 ?
    H30A C30 H30C . . 109.5 ?
    H30B C30 H30C . . 109.5 ?
    Si3 C31 H31A . . 109.5 ?
    Si3 C31 H31B . . 109.5 ?
    H31A C31 H31B . . 109.5 ?
    Si3 C31 H31C . . 109.5 ?
    H31A C31 H31C . . 109.5 ?
    H31B C31 H31C . . 109.5 ?
    Si3 C32 H32A . . 109.5 ?
    Si3 C32 H32B . . 109.5 ?
    H32A C32 H32B . . 109.5 ?
    Si3 C32 H32C . . 109.5 ?
    H32A C32 H32C . . 109.5 ?
    H32B C32 H32C . . 109.5 ?
    Si3 C33 H33A . . 109.5 ?
    Si3 C33 H33B . . 109.5 ?
    H33A C33 H33B . . 109.5 ?
    Si3 C33 H33C . . 109.5 ?
    H33A C33 H33C . . 109.5 ?
    H33B C33 H33C . . 109.5 ?
    Si4 C34 H34A . . 109.5 ?
    Si4 C34 H34B . . 109.5 ?
    H34A C34 H34B . . 109.5 ?
    Si4 C34 H34C . . 109.5 ?
    H34A C34 H34C . . 109.5 ?
    H34B C34 H34C . . 109.5 ?
    Si4 C35 H35A . . 109.5 ?
    Si4 C35 H35B . . 109.5 ?
    H35A C35 H35B . . 109.5 ?
    Si4 C35 H35C . . 109.5 ?
    H35A C35 H35C . . 109.5 ?
    H35B C35 H35C . . 109.5 ?
    Si4 C36 H36A . . 109.5 ?
    Si4 C36 H36B . . 109.5 ?
    H36A C36 H36B . . 109.5 ?
    Si4 C36 H36C . . 109.5 ?
    H36A C36 H36C . . 109.5 ?
    H36B C36 H36C . . 109.5 ?

_shelx_res_file                         
;

TITL mo_ZDD_04_03_0m_a.res in P2(1)/n
    mo_ZDD_04_03_0m_a.res
    created by SHELXL-2016/6 at 09:48:23 on 17-Jul-2019
REM Old TITL mo_ZDD_04_03_0m in P2(1)/n
REM SHELXT solution in P2(1)/n
REM R1 0.083,  Rweak 0.003,  Alpha 0.018,  Orientation as input
REM Formula found by SHELXT:  C35 Mo N6 Si4
CELL  0.71073  10.4893  21.2204  19.9158   90.000   99.828   90.000
ZERR   4.000   0.0003   0.0006   0.0006    0.000    0.001    0.000
LATT  1
SYMM 1/2-X, 1/2+Y, 1/2-Z
SFAC C H MO N SI
UNIT 144 252 4 20 16
TEMP -123.160
L.S. 10
BOND $H
LIST 4
SIZE 0.24 0.20 0.18
ACTA
FMAP 2
PLAN 20
WGHT    0.025700    2.425500
FVAR       0.34189
MO1   3    0.505535    0.600205    0.733827    11.00000    0.02075    0.01804 =
         0.01772    0.00043    0.00213   -0.00039
C1    1    0.331612    0.681903    0.777900    11.00000    0.02593    0.03033 =
         0.02827   -0.00387    0.01075    0.00339
SI1   5    0.361674    0.583265    0.872424    11.00000    0.04380    0.04491 =
         0.03033    0.00397    0.01705    0.00241
N1    4    0.388565    0.622080    0.798633    11.00000    0.03151    0.02912 =
         0.02650   -0.00025    0.00979    0.00335
SI2   5    0.793643    0.670760    0.774055    11.00000    0.03009    0.02683 =
         0.02818   -0.00369   -0.00100   -0.00821
N2    4    0.641044    0.663240    0.722778    11.00000    0.02658    0.02077 =
         0.02391   -0.00015    0.00406   -0.00307
C2    1    0.234921    0.686382    0.720586    11.00000    0.02417    0.03248 =
         0.03232   -0.00872    0.00862    0.00208
AFIX  43
H2    2    0.202168    0.649126    0.697376    11.00000   -1.20000
AFIX   0
SI3   5    0.500795    0.472832    0.636118    11.00000    0.02189    0.02122 =
         0.02151   -0.00055    0.00214   -0.00166
N3    4    0.438222    0.546168    0.654748    11.00000    0.02165    0.02101 =
         0.01973    0.00114   -0.00003   -0.00111
C3    1    0.185499    0.745087    0.696814    11.00000    0.02518    0.03595 =
         0.03338   -0.00852    0.00556    0.00775
C4    1    0.233100    0.799020    0.731953    11.00000    0.03163    0.03173 =
         0.03650   -0.00713    0.00862    0.00988
AFIX  43
H4    2    0.199953    0.839001    0.716139    11.00000   -1.20000
AFIX   0
N4    4    0.604832    0.544661    0.784535    11.00000    0.02611    0.02101 =
         0.02053   -0.00086    0.00087   -0.00135
SI4   5    0.771051    0.448469    0.854244    11.00000    0.03289    0.03013 =
         0.02712    0.00537   -0.00598    0.00375
C6    1    0.376953    0.737236    0.812470    11.00000    0.03036    0.03731 =
         0.02753   -0.00718    0.00491    0.00265
AFIX  43
H6    2    0.441898    0.734520    0.851941    11.00000   -1.20000
AFIX   0
C5    1    0.328843    0.795748    0.790155    11.00000    0.02992    0.03349 =
         0.03469   -0.01228    0.00788    0.00272
N5    4    0.673362    0.510250    0.823959    11.00000    0.05511    0.03222 =
         0.03676    0.00399   -0.00916    0.01203
C7    1    0.083248    0.748867    0.633692    11.00000    0.03414    0.04722 =
         0.04452   -0.01063   -0.00435    0.01212
AFIX 137
H7A   2    0.061107    0.793105    0.623484    11.00000   -1.50000
H7B   2    0.005853    0.726006    0.641391    11.00000   -1.50000
H7C   2    0.116375    0.729946    0.595205    11.00000   -1.50000
AFIX   0
C8    1    0.381432    0.855250    0.826658    11.00000    0.04625    0.03666 =
         0.04930   -0.01687    0.00263    0.00180
AFIX 137
H8A   2    0.362701    0.891331    0.795840    11.00000   -1.50000
H8B   2    0.475220    0.851274    0.840964    11.00000   -1.50000
H8C   2    0.340431    0.861676    0.866810    11.00000   -1.50000
AFIX   0
C9    1    0.220050    0.620346    0.902629    11.00000    0.04565    0.07107 =
         0.03781   -0.00390    0.02062   -0.00058
AFIX 137
H9A   2    0.144380    0.618532    0.866237    11.00000   -1.50000
H9B   2    0.240068    0.664414    0.914852    11.00000   -1.50000
H9C   2    0.201440    0.597535    0.942638    11.00000   -1.50000
AFIX   0
C10   1    0.505177    0.588255    0.942071    11.00000    0.05289    0.12593 =
         0.03533    0.02252    0.01111    0.01205
AFIX 137
H10A  2    0.579349    0.567607    0.927392    11.00000   -1.50000
H10B  2    0.485544    0.567179    0.982888    11.00000   -1.50000
H10C  2    0.525937    0.632598    0.952477    11.00000   -1.50000
AFIX   0
C12   1    0.613197    0.698634    0.660920    11.00000    0.02586    0.01796 =
         0.02512   -0.00156    0.00371   -0.00606
C11   1    0.326448    0.499002    0.851488    11.00000    0.11848    0.04555 =
         0.07600    0.00807    0.06022   -0.00880
AFIX 137
H11A  2    0.248351    0.495890    0.816759    11.00000   -1.50000
H11B  2    0.312783    0.476484    0.892632    11.00000   -1.50000
H11C  2    0.399639    0.480205    0.834037    11.00000   -1.50000
AFIX   0
C13   1    0.685965    0.688304    0.608975    11.00000    0.02931    0.02165 =
         0.03040   -0.00012    0.00764   -0.00091
AFIX  43
H13   2    0.752163    0.657247    0.615335    11.00000   -1.20000
AFIX   0
C14   1    0.663752    0.722214    0.548700    11.00000    0.03382    0.02727 =
         0.02915   -0.00103    0.00932   -0.00610
C15   1    0.563397    0.766364    0.539064    11.00000    0.03352    0.02821 =
         0.02697    0.00381    0.00153   -0.00596
AFIX  43
H15   2    0.546310    0.789397    0.497597    11.00000   -1.20000
AFIX   0
C17   1    0.514824    0.743593    0.650252    11.00000    0.02455    0.02452 =
         0.02729   -0.00256    0.00466   -0.00276
AFIX  43
H17   2    0.465210    0.751522    0.685048    11.00000   -1.20000
AFIX   0
C16   1    0.488175    0.777226    0.588909    11.00000    0.02546    0.02472 =
         0.03176   -0.00001    0.00003   -0.00337
C18   1    0.748420    0.712633    0.495114    11.00000    0.05028    0.04376 =
         0.03683    0.00437    0.01990    0.00029
AFIX 137
H18A  2    0.695895    0.716930    0.449681    11.00000   -1.50000
H18B  2    0.786811    0.670427    0.499994    11.00000   -1.50000
H18C  2    0.817355    0.744342    0.500984    11.00000   -1.50000
AFIX   0
C19   1    0.380148    0.825226    0.577579    11.00000    0.03413    0.04155 =
         0.04231    0.00548    0.00036    0.00789
AFIX 137
H19A  2    0.388959    0.851583    0.538224    11.00000   -1.50000
H19B  2    0.384870    0.851786    0.618183    11.00000   -1.50000
H19C  2    0.296583    0.803427    0.568983    11.00000   -1.50000
AFIX   0
C20   1    0.779989    0.659992    0.865326    11.00000    0.05297    0.03988 =
         0.02791   -0.00760   -0.00231   -0.00895
AFIX 137
H20A  2    0.710834    0.687040    0.876511    11.00000   -1.50000
H20B  2    0.862128    0.671426    0.894063    11.00000   -1.50000
H20C  2    0.759818    0.615842    0.873452    11.00000   -1.50000
AFIX   0
C21   1    0.911384    0.612154    0.750505    11.00000    0.02943    0.05267 =
         0.04618   -0.00473   -0.00235    0.00201
AFIX 137
H21A  2    0.877172    0.569491    0.753736    11.00000   -1.50000
H21B  2    0.993986    0.616200    0.781705    11.00000   -1.50000
H21C  2    0.924761    0.620025    0.703720    11.00000   -1.50000
AFIX   0
C22   1    0.853457    0.752678    0.764684    11.00000    0.05591    0.03925 =
         0.05376   -0.00194   -0.00088   -0.02412
AFIX 137
H22A  2    0.852641    0.761711    0.716356    11.00000   -1.50000
H22B  2    0.941956    0.756615    0.789800    11.00000   -1.50000
H22C  2    0.797149    0.782679    0.782980    11.00000   -1.50000
AFIX   0
C23   1    0.327274    0.570115    0.610054    11.00000    0.02250    0.02029 =
         0.01833   -0.00253    0.00059   -0.00023
C24   1    0.204153    0.546880    0.614540    11.00000    0.02565    0.02539 =
         0.02474   -0.00380    0.00557   -0.00308
AFIX  43
H24   2    0.194892    0.516516    0.648429    11.00000   -1.20000
AFIX   0
C25   1    0.095042    0.567518    0.570174    11.00000    0.02149    0.03145 =
         0.03301   -0.01251    0.00258   -0.00021
C26   1    0.110988    0.612045    0.521030    11.00000    0.02852    0.03073 =
         0.03221   -0.00695   -0.00842    0.00649
AFIX  43
H26   2    0.037137    0.626268    0.490373    11.00000   -1.20000
AFIX   0
C27   1    0.231580    0.636301    0.515465    11.00000    0.03686    0.02269 =
         0.02484   -0.00079   -0.00436    0.00162
C28   1    0.339984    0.615184    0.560594    11.00000    0.02602    0.02214 =
         0.02166   -0.00082    0.00119   -0.00262
AFIX  43
H28   2    0.423040    0.631648    0.557581    11.00000   -1.20000
AFIX   0
C29   1   -0.037264    0.541829    0.575402    11.00000    0.02308    0.05263 =
         0.05133   -0.01766    0.00663   -0.00424
AFIX 137
H29A  2   -0.074002    0.520863    0.532617    11.00000   -1.50000
H29B  2   -0.093981    0.576518    0.584045    11.00000   -1.50000
H29C  2   -0.029617    0.511445    0.612933    11.00000   -1.50000
AFIX   0
C30   1    0.246053    0.684393    0.461374    11.00000    0.05669    0.03563 =
         0.03547    0.01202   -0.01202   -0.00301
AFIX 137
H30A  2    0.207445    0.667943    0.416518    11.00000   -1.50000
H30B  2    0.338086    0.692994    0.462146    11.00000   -1.50000
H30C  2    0.202018    0.723447    0.470357    11.00000   -1.50000
AFIX   0
C31   1    0.674829    0.483758    0.630598    11.00000    0.02389    0.04485 =
         0.03315   -0.00444    0.00513    0.00032
AFIX 137
H31A  2    0.710015    0.444222    0.616058    11.00000   -1.50000
H31B  2    0.722630    0.495860    0.675389    11.00000   -1.50000
H31C  2    0.683442    0.516941    0.597443    11.00000   -1.50000
AFIX   0
C32   1    0.479485    0.413923    0.702154    11.00000    0.04052    0.02454 =
         0.03707    0.00752    0.00121   -0.00379
AFIX 137
H32A  2    0.387413    0.410242    0.704966    11.00000   -1.50000
H32B  2    0.527586    0.427463    0.746355    11.00000   -1.50000
H32C  2    0.512199    0.372951    0.690021    11.00000   -1.50000
AFIX   0
C33   1    0.409949    0.443879    0.553028    11.00000    0.03543    0.03731 =
         0.02848   -0.00941    0.00168   -0.00331
AFIX 137
H33A  2    0.412833    0.475841    0.517800    11.00000   -1.50000
H33B  2    0.319754    0.435776    0.557404    11.00000   -1.50000
H33C  2    0.449576    0.404821    0.540263    11.00000   -1.50000
AFIX   0
C34   1    0.671210    0.386669    0.886051    11.00000    0.06753    0.03980 =
         0.04090    0.01227    0.00956    0.00030
AFIX 137
H34A  2    0.608923    0.369865    0.847955    11.00000   -1.50000
H34B  2    0.624598    0.404937    0.920035    11.00000   -1.50000
H34C  2    0.727388    0.352571    0.906957    11.00000   -1.50000
AFIX   0
C35   1    0.856114    0.414705    0.787817    11.00000    0.04802    0.05208 =
         0.04915    0.00768    0.00928    0.01594
AFIX 137
H35A  2    0.792372    0.401916    0.748302    11.00000   -1.50000
H35B  2    0.906704    0.377919    0.806358    11.00000   -1.50000
H35C  2    0.914066    0.446497    0.773808    11.00000   -1.50000
AFIX   0
C36   1    0.888555    0.480854    0.925947    11.00000    0.06182    0.07010 =
         0.05165   -0.00163   -0.02865   -0.00060
AFIX 137
H36A  2    0.943014    0.446710    0.948137    11.00000   -1.50000
H36B  2    0.841789    0.500609    0.959016    11.00000   -1.50000
H36C  2    0.943041    0.512381    0.908633    11.00000   -1.50000
AFIX   0
HKLF 4


REM  mo_ZDD_04_03_0m_a.res in P2(1)/n
REM R1 =  0.0251 for    9657 Fo > 4sig(Fo)  and  0.0305 for all   10839 data
REM    433 parameters refined using      0 restraints

END

WGHT      0.0257      2.4255

REM Highest difference peak  0.318,  deepest hole -0.437,  1-sigma level  0.050
Q1    1   0.7902  0.4788  0.8869  11.00000  0.05    0.32
Q2    1   0.4967  0.4450  0.6781  11.00000  0.05    0.30
Q3    1   0.3316  0.5862  0.5808  11.00000  0.05    0.29
Q4    1   0.6726  0.7099  0.5796  11.00000  0.05    0.28
Q5    1   0.2658  0.5531  0.6019  11.00000  0.05    0.28
Q6    1   0.2953  0.7205  0.4816  11.00000  0.05    0.28
Q7    1   0.2206  0.7170  0.7032  11.00000  0.05    0.28
Q8    1   0.6030  0.7362  0.5417  11.00000  0.05    0.27
Q9    1   0.2878  0.6083  0.8931  11.00000  0.05    0.27
Q10   1   0.5159  0.7673  0.6225  11.00000  0.05    0.27
Q11   1   0.6066  0.6386  0.7195  11.00000  0.05    0.26
Q12   1   0.7022  0.6667  0.7419  11.00000  0.05    0.26
Q13   1   0.4434  0.5678  0.9200  11.00000  0.05    0.26
Q14   1   0.8788  0.6359  0.7749  11.00000  0.05    0.26
Q15   1   0.2949  0.7991  0.7584  11.00000  0.05    0.26
Q16   1   0.3946  0.5555  0.6393  11.00000  0.05    0.26
Q17   1   0.5946  0.4763  0.6298  11.00000  0.05    0.26
Q18   1   0.8618  0.6468  0.7459  11.00000  0.05    0.25
Q19   1   0.3656  0.6466  0.7945  11.00000  0.05    0.25
Q20   1   0.7830  0.6586  0.8227  11.00000  0.05    0.25
;
_shelx_res_checksum                     47987

_shelx_hkl_file                         
;
   2   0   0   26.20    1.70
   2   0   0   23.50    1.70
   2   0   0   25.00    1.40
  -2   0   0   26.70    1.90
  -2   0   0   24.80    1.60
  -2   0   0   24.30    1.60
  -2   0   0   24.10    1.40
   2   0   0   24.10    1.70
  -3   0   0    0.30    0.70
   3   0   0   -0.20    0.80
   3   0   0    0.00    0.80
   3   0   0    0.50    0.80
   3   0   0    0.50    0.50
  -3   0   0   -0.70    0.70
  -3   0   0    0.00    0.70
  -3   0   0    0.60    0.60
   4   0   0  930.51   22.90
   4   0   0  879.11   21.60
  -4   0   0  909.61   23.40
  -4   0   0  894.21   22.40
  -4   0   0  871.71   22.50
  -4   0   0  918.61   21.70
   4   0   0  875.81   22.70
   4   0   0  911.11   23.10
   5   0   0   -1.40    1.10
   5   0   0   -1.10    1.00
  -5   0   0   -0.10    1.30
  -5   0   0    0.60    0.80
   5   0   0   -0.50    1.20
   5   0   0   -0.70    0.70
   6   0   0 1987.90   46.10
   6   0   0 1969.80   48.10
  -6   0   0 2026.40   46.10
   6   0   0 2056.69   48.30
  -6   0   0 1850.81   51.19
   7   0   0   -4.30    2.20
   7   0   0    0.20    2.80
  -7   0   0    1.10    2.90
  -7   0   0   -0.20    2.60
   8   0   0 1677.43   44.40
   8   0   0 1725.73   44.40
  -8   0   0 1677.83   45.10
  -8   0   0 1734.93   41.50
   9   0   0   -2.30    1.90
  -9   0   0    0.10    1.40
  -9   0   0   -1.70    2.10
 -10   0   0  816.92   28.10
 -10   0   0  832.52   24.00
  10   0   0  907.31   31.90
 -11   0   0    3.90    3.00
 -11   0   0   -2.10    3.50
  11   0   0   -0.10    3.60
 -12   0   0  337.77   13.50
 -12   0   0  351.96   18.10
  12   0   0  365.86   18.10
 -13   0   0    1.50    2.70
 -13   0   0   -4.50    3.20
  13   0   0   11.50    5.50
  -2  -1   0  152.28    5.10
  -2  -1   0  158.38    4.50
   2  -1   0  163.58    4.70
  -2  -1   0  158.58    4.80
   2  -1   0  158.98    5.30
   2  -1   0  164.68    5.20
   2  -1   0  162.58    5.30
  -2  -1   0  170.98    4.90
   2   1   0  158.78    4.90
   2   1   0  154.98    4.50
  -2   1   0  155.68    4.70
  -2   1   0  169.78    5.40
   2   1   0  154.58    4.80
  -2   1   0  161.88    5.20
  -2   1   0  160.28    5.00
   2   1   0  164.08    5.20
   3  -1   0 1328.87   31.30
   3  -1   0 1329.57   31.20
  -3  -1   0 1333.57   30.60
   3  -1   0 1290.77   30.20
   3  -1   0 1360.76   31.20
  -3  -1   0 1310.77   31.20
  -3  -1   0 1301.77   30.50
  -3   1   0 1349.86   31.10
   3   1   0 1330.57   29.90
  -3   1   0 1345.27   31.60
   3   1   0 1302.47   31.10
   3   1   0 1320.47   30.90
  -3   1   0 1319.17   30.80
   3   1   0 1320.47   30.70
  -3   1   0 1302.67   30.20
   4  -1   0  250.07    8.50
  -4  -1   0  227.88    7.80
   4  -1   0  242.48    7.50
   4  -1   0  231.98    8.40
   4  -1   0  243.18    8.50
  -4  -1   0  234.48    7.10
  -4  -1   0  240.58    7.80
  -4  -1   0  235.28    8.50
  -4   1   0  244.08    8.10
   4   1   0  235.48    8.50
  -4   1   0  245.38    8.80
   4   1   0  230.08    7.90
  -4   1   0  244.38    7.50
   4   1   0  236.28    8.20
   4   1   0  234.38    7.20
  -4   1   0  236.78    8.20
  -5  -1   0 1325.27   30.10
   5  -1   0 1246.78   30.20
  -5  -1   0 1250.87   32.20
   5  -1   0 1239.48   33.90
   5  -1   0 1284.67   32.10
  -5   1   0 1300.47   32.60
   5   1   0 1221.68   31.80
   5   1   0 1226.88   29.90
   5   1   0 1281.87   31.60
  -5   1   0 1288.07   30.40
   5   1   0 1298.37   31.80
   6  -1   0  213.08    9.20
   6  -1   0  214.18    9.20
  -6  -1   0  226.38    9.60
  -6  -1   0  219.08    7.60
   6   1   0  205.18    7.50
  -6   1   0  210.68    7.80
   6   1   0  214.08    8.80
   6   1   0  209.58    9.00
  -6   1   0  218.08    9.60
   7  -1   0 2970.50   71.89
  -7  -1   0 3090.19   69.39
   7  -1   0 3027.40   72.09
  -7  -1   0 3060.49   72.59
   7   1   0 3096.69   71.69
   7   1   0 3091.59   71.99
  -7   1   0 2992.00   72.79
  -7   1   0 2981.90   69.39
   8  -1   0   18.50    3.80
  -8  -1   0   15.60    3.80
  -8  -1   0   17.10    2.90
   8   1   0   11.70    3.50
  -8   1   0   14.30    2.80
   8   1   0   13.70    3.60
  -8   1   0    6.30    3.30
  -9  -1   0   45.50    6.20
   9  -1   0   33.60    5.30
  -9  -1   0   36.70    3.60
  -9   1   0   47.30    6.60
   9   1   0   44.40    5.80
  -9   1   0   38.50    4.00
 -10  -1   0   10.90    4.40
 -10  -1   0   22.90    3.70
  10  -1   0   14.40    4.80
 -10   1   0   24.80    4.00
 -10   1   0   24.60    5.50
 -11  -1   0  645.54   19.80
 -11  -1   0  645.54   24.50
  11  -1   0  636.34   24.10
 -11   1   0  612.84   24.40
 -11   1   0  639.64   20.30
  11   1   0  618.24   23.80
 -12  -1   0    1.90    2.60
 -12  -1   0    3.70    4.20
  12  -1   0    4.60    4.60
 -12   1   0    4.70    2.80
 -12   1   0   10.50    4.90
  12   1   0   -1.30    3.60
  13  -1   0  156.48   12.60
 -13  -1   0  130.09   11.50
  13   1   0  171.78   12.90
 -13   1   0  158.58   12.80
  -1  -2   0  693.73   15.20
  -1  -2   0  690.63   15.20
   1  -2   0  692.83   15.90
   1  -2   0  686.93   15.80
   1   2   0  683.53   15.20
  -1   2   0  675.43   15.90
  -1   2   0  679.63   15.80
   1   2   0  697.33   15.50
   1   2   0  683.23   15.30
  -1   2   0  691.93   15.80
  -1   2   0  690.83   16.10
   2  -2   0 2341.87   84.29
  -2   2   0 2248.18   81.59
   2   2   0 2417.86   80.19
  -3  -2   0  288.67    7.90
  -3  -2   0  293.17    8.40
   3  -2   0  309.67    9.50
  -3  -2   0  295.07    8.50
  -3  -2   0  307.67    9.10
   3  -2   0  307.77    9.40
   3  -2   0  296.97    9.10
   3  -2   0  296.47    8.40
  -3   2   0  305.67    8.60
   3   2   0  288.17    9.00
  -3   2   0  320.37    9.80
   3   2   0  293.97    8.70
   3   2   0  294.47    8.50
  -3   2   0  317.47    9.60
   3   2   0  313.27    8.10
  -4  -2   0  111.59    4.70
   4  -2   0  109.89    5.30
   4  -2   0  111.19    4.50
  -4  -2   0  124.99    5.40
  -4  -2   0  111.39    4.20
  -4  -2   0  110.19    5.20
   4  -2   0  108.89    5.20
   4  -2   0  112.39    5.40
  -4   2   0  107.09    5.40
  -4   2   0  105.89    5.10
   4   2   0  114.69    5.20
   4   2   0  105.19    4.10
  -4   2   0  107.59    5.00
  -4   2   0  119.29    4.70
   4   2   0  107.09    5.00
   4   2   0  103.29    4.70
  -5  -2   0  149.49    5.50
   5  -2   0  146.09    8.10
  -5  -2   0  143.29    6.80
   5  -2   0  149.09    5.80
  -5  -2   0  150.38    6.10
   5  -2   0  142.69    6.80
  -5  -2   0  145.79    6.10
   5   2   0  148.79    5.50
  -5   2   0  148.89    6.00
   5   2   0  151.18    6.40
  -5   2   0  158.28    7.40
   5   2   0  145.09    6.50
   5   2   0  143.19    6.60
   6  -2   0  197.38    8.60
  -6  -2   0  180.88    6.70
   6  -2   0  187.08    8.60
  -6  -2   0  178.98    8.40
   6   2   0  184.38    8.20
  -6   2   0  176.48    8.80
   6   2   0  181.38    7.90
   6   2   0  168.78    6.60
  -6   2   0  192.28    7.40
   7  -2   0  115.19    7.60
   7  -2   0  126.29    7.80
  -7  -2   0  140.49    6.00
  -7  -2   0  129.89    7.90
  -7   2   0  132.89    6.50
   7   2   0  118.29    7.10
  -7   2   0  130.19    8.20
   7   2   0  137.39    7.80
  -8  -2   0  135.19    8.20
   8  -2   0  136.09    8.50
  -8  -2   0  139.29    6.50
  -8   2   0  171.18    9.80
  -8   2   0  140.59    7.10
   8   2   0  138.79    8.00
   8   2   0  143.29    8.50
   9  -2   0   -1.00    2.40
  -9  -2   0    4.00    2.80
  -9  -2   0    0.40    1.40
  -9   2   0   -1.80    1.40
   9   2   0    4.40    3.00
  -9   2   0    0.60    1.80
   9   2   0    1.90    1.90
  10  -2   0   86.89    8.30
 -10  -2   0  104.59    6.50
 -10  -2   0   97.29    8.50
 -10   2   0  129.29    9.80
 -10   2   0  106.69    6.80
  10   2   0  109.09    8.90
 -11  -2   0  208.38    9.60
 -11  -2   0  204.08   12.70
  11  -2   0  205.98   12.80
  11   2   0  207.78   13.00
 -11   2   0  228.08   10.50
  12  -2   0   47.20    7.90
 -12  -2   0   56.79    5.40
 -12  -2   0   55.49    8.50
  12   2   0   55.69    8.30
 -12   2   0   49.60    6.00
 -12   2   0   55.29    8.50
 -13  -2   0   23.20    4.10
 -13  -2   0   21.60    6.20
  13  -2   0   28.60    7.00
 -13   2   0   16.60    4.30
  13   2   0   28.60    6.90
 -13   2   0   19.10    5.70
   0  -3   0    0.30    0.20
   0  -3   0    0.30    0.30
   0   3   0    0.50    0.20
   0   3   0    0.00    0.20
   0   3   0   -0.10    0.20
   0   3   0    0.10    0.20
   1  -3   0  192.28    5.30
   1  -3   0  175.88    5.00
   1  -3   0  176.08    5.00
  -1  -3   0  179.28    4.90
  -1   3   0  176.88    5.30
   1   3   0  177.88    4.60
   1   3   0  180.68    4.40
  -1   3   0  181.58    5.00
  -1   3   0  183.48    5.20
   1   3   0  180.88    4.50
  -1   3   0  186.48    5.20
   1   3   0  177.68    5.00
  -2  -3   0  122.69    3.80
  -2  -3   0  128.39    3.80
  -2  -3   0  134.79    4.30
  -2  -3   0  126.09    4.20
   2  -3   0  120.19    4.70
   2  -3   0  126.59    4.60
   2  -3   0  128.59    4.60
  -2   3   0  135.79    4.50
   2   3   0  119.99    4.00
   2   3   0  129.69    3.90
  -2   3   0  129.89    4.50
   2   3   0  119.89    3.80
   2   3   0  126.09    4.30
  -2   3   0  125.59    4.70
  -2   3   0  124.69    4.70
   3  -3   0  218.38    7.60
  -3  -3   0  216.08    7.00
  -3  -3   0  212.48    6.30
  -3  -3   0  208.18    6.00
   3  -3   0  206.38    6.60
   3  -3   0  214.68    7.30
  -3  -3   0  215.88    6.70
   3  -3   0  218.48    7.30
  -3  -3   0  209.98    6.40
   3   3   0  213.98    6.50
  -3   3   0  215.78    7.50
  -3   3   0  210.78    6.80
  -3   3   0  208.38    7.30
   3   3   0  202.08    6.00
   3   3   0  212.38    6.70
  -3   3   0  216.88    7.10
   3   3   0  218.68    7.00
  -4  -3   0    1.50    0.70
  -4  -3   0    1.70    0.90
  -4  -3   0    3.10    1.20
   4  -3   0    1.00    0.80
   4  -3   0    0.80    0.90
   4  -3   0    1.00    1.20
   4  -3   0    3.20    1.40
  -4   3   0    0.60    0.80
   4   3   0    2.50    1.10
  -4   3   0    1.40    1.30
   4   3   0    1.60    1.10
   4   3   0    1.80    1.10
   4   3   0    2.60    0.90
  -4   3   0    3.30    1.60
   5  -3   0   61.19    4.40
  -5  -3   0   65.79    3.70
  -5  -3   0   66.19    4.40
   5  -3   0   68.09    4.40
  -5  -3   0   63.99    3.30
  -5  -3   0   69.09    3.80
   5  -3   0   64.69    4.50
   5   3   0   63.49    4.20
   5   3   0   69.49    3.50
   5   3   0   64.99    4.00
   5   3   0   62.99    4.30
  -5   3   0   63.39    3.80
  -6  -3   0   78.59    5.30
   6  -3   0   80.09    5.60
  -6  -3   0   81.69    4.00
   6  -3   0   75.59    5.40
   6   3   0   76.69    5.10
   6   3   0   76.99    6.10
  -6   3   0   75.39    5.50
   6   3   0   78.49    4.10
  -7  -3   0  159.88   10.20
  -7  -3   0  199.28    7.30
   7  -3   0  196.28    9.50
  -7   3   0  188.58    9.60
   7   3   0  187.48    8.70
  -7   3   0  170.28    7.70
   7   3   0  189.88    9.10
   8  -3   0   43.90    5.80
  -8  -3   0   45.60    3.70
  -8  -3   0   50.09    5.30
   8   3   0   49.80    5.30
   8   3   0   37.30    4.80
  -8   3   0   48.80    6.30
  -8   3   0   45.00    4.20
  -9  -3   0   10.80    3.40
  -9  -3   0    5.70    2.20
   9  -3   0   10.30    3.70
  -9   3   0    7.90    2.60
  -9   3   0   10.60    3.40
   9   3   0   13.00    3.60
   9   3   0    8.60    3.50
 -10  -3   0  245.58   13.00
  10  -3   0  232.38   13.00
 -10  -3   0  252.97   10.00
  10   3   0  252.07   13.10
 -10   3   0  253.87   14.00
 -10   3   0  265.97   11.30
 -11  -3   0    2.80    3.30
 -11  -3   0    2.50    2.20
  11  -3   0    5.10    3.70
 -11   3   0    8.00    4.00
  11   3   0    4.30    3.50
 -11   3   0    3.30    2.50
 -12  -3   0   41.30    4.90
 -12  -3   0   44.40    7.40
  12  -3   0   55.29    8.50
  12   3   0   42.70    7.30
 -12   3   0   36.90    5.60
 -12   3   0   47.10    7.70
 -13  -3   0   -5.90    3.00
  13  -3   0    4.40    5.00
 -13  -3   0    2.20    2.60
 -13  -3   0   -0.40    3.50
  13   3   0    8.10    5.30
 -13   3   0   -0.20    4.20
 -13   3   0    0.20    3.00
   0  -4   0  344.07    7.70
   0  -4   0  359.76    8.80
   0   4   0  336.27    7.90
   0   4   0  337.77    8.00
   0   4   0  349.17    8.00
   0   4   0  343.17    8.00
   0   4   0  336.47    8.70
   1  -4   0 6523.95  168.38
  -1  -4   0 6555.74  158.38
   1   4   0 6871.31  157.08
  -1   4   0 6651.83  167.38
  -2  -4   0  245.38    6.60
  -2  -4   0  249.88    7.00
   2  -4   0  244.08    7.30
  -2  -4   0  241.18    6.20
   2  -4   0  238.18    7.20
  -2  -4   0  236.88    6.10
  -2   4   0  246.08    7.20
   2   4   0  249.78    6.30
   2   4   0  240.58    6.60
  -2   4   0  229.28    7.40
  -2   4   0  232.78    7.10
   2   4   0  237.68    6.80
   2   4   0  257.07    7.10
  -2   4   0  240.58    7.20
  -2   4   0  241.38    7.60
   3  -4   0  295.47    9.20
  -3  -4   0  277.67    7.80
  -3  -4   0  291.67    7.90
  -3  -4   0  272.37    8.30
  -3  -4   0  295.57    8.60
   3  -4   0  282.87    9.00
   3   4   0  286.07    8.30
   3   4   0  284.27    8.70
   3   4   0  291.27    7.90
  -3   4   0  280.67    8.70
   3   4   0  287.57    8.00
  -3   4   0  297.87    9.40
  -3   4   0  285.17    8.90
  -3   4   0  302.87    9.50
   4  -4   0  151.28    6.70
  -4  -4   0  156.88    5.40
  -4  -4   0  142.99    5.30
  -4  -4   0  161.68    5.90
   4  -4   0  153.98    6.50
   4  -4   0  156.78    5.90
  -4  -4   0  157.18    6.20
  -4  -4   0  144.49    5.00
  -4   4   0  160.88    7.00
   4   4   0  150.28    6.20
   4   4   0  158.58    6.00
   4   4   0  144.09    5.60
   4   4   0  150.08    5.20
  -4   4   0  146.19    5.90
  -5  -4   0  396.76   11.60
  -5  -4   0  402.16   12.80
   5  -4   0  404.26   13.20
  -5  -4   0  409.16   11.10
  -5  -4   0  397.76   11.60
   5   4   0  396.66   12.50
  -5   4   0  391.26   12.20
  -5   4   0  399.86   13.70
   5   4   0  393.36   11.20
   5   4   0  393.06   11.90
   6  -4   0  138.59    8.10
  -6  -4   0  150.88    7.40
  -6  -4   0  152.88    5.80
   6   4   0  137.99    7.10
   6   4   0  142.69    6.60
   6   4   0  155.48    6.00
  -6   4   0  166.18    8.50
   6   4   0  136.09    7.00
  -6   4   0  151.08    6.80
   7  -4   0   24.20    4.20
  -7  -4   0   16.60    3.30
  -7  -4   0   24.10    2.90
   7   4   0   21.00    3.70
   7   4   0   22.60    3.50
  -7   4   0   21.70    3.30
  -7   4   0   29.20    4.50
  -8  -4   0  518.15   18.20
  -8  -4   0  532.05   15.20
   8  -4   0  492.15   18.10
  -8   4   0  527.95   19.30
  -8   4   0  506.25   16.50
   8   4   0  532.45   18.20
   8   4   0  529.85   17.40
  -9  -4   0   10.10    3.70
  -9  -4   0    5.30    2.20
   9  -4   0    6.50    3.50
   9   4   0   18.10    4.40
  -9   4   0    9.60    3.50
  -9   4   0    5.80    2.70
   9   4   0    7.30    3.20
 -10  -4   0  113.09    8.90
 -10  -4   0  139.39    7.00
  10  -4   0  120.49    9.40
  10   4   0  111.29    8.70
 -10   4   0  119.99    9.20
 -10   4   0  136.79    7.90
 -11  -4   0    2.30    2.00
  11  -4   0   -3.60    2.50
 -11  -4   0    0.60    2.40
 -11  -4   0    1.90    2.80
  11   4   0    1.30    3.00
 -11   4   0   -0.40    1.80
 -11   4   0   -3.50    2.80
 -12  -4   0   12.80    3.00
 -12  -4   0   12.60    4.10
 -12  -4   0   15.60    4.80
  12  -4   0   18.40    5.70
  12   4   0   18.20    5.20
 -12   4   0   11.80    4.80
 -12   4   0   10.50    3.60
 -13  -4   0   76.29    9.60
  13  -4   0   68.09    9.70
 -13  -4   0   63.69    7.80
 -13   4   0   83.99   10.90
  13   4   0   56.19    8.80
 -13   4   0   62.69    6.60
   0  -5   0    0.50    0.70
   0  -5   0    0.30    0.30
   0   5   0    0.30    0.60
   0   5   0    0.90    0.40
   0   5   0    0.40    0.40
   0   5   0    0.80    0.40
   0   5   0    0.20    0.40
  -1  -5   0 2260.27   65.49
   1   5   0 2369.56   63.69
   2  -5   0 1330.67   31.70
   2  -5   0 1296.47   30.60
  -2  -5   0 1314.57   29.20
  -2  -5   0 1432.26   29.40
   2   5   0 1314.07   29.30
   2   5   0 1347.07   30.00
  -2   5   0 1350.16   30.70
  -2   5   0 1346.17   31.50
  -2   5   0 1188.08   31.20
  -2   5   0 1293.37   31.00
   2   5   0 1330.57   29.70
   2   5   0 1357.46   30.60
   3  -5   0 2695.83   62.49
  -3  -5   0 2772.32   60.79
  -3   5   0 2833.52   62.29
  -3   5   0 2816.22   62.49
  -3   5   0 2764.12   62.99
   4  -5   0   28.00    2.90
  -4  -5   0   32.10    2.20
  -4  -5   0   28.00    2.40
  -4  -5   0   28.30    2.10
  -4  -5   0   28.30    2.40
  -4   5   0   31.50    2.70
   4   5   0   25.40    2.50
   4   5   0   30.10    2.70
  -4   5   0   30.00    3.60
   4   5   0   31.40    2.40
   4   5   0   28.80    2.00
  -5  -5   0 1111.59   31.70
  -5  -5   0 1292.27   30.70
  -5  -5   0 1255.27   31.20
  -5  -5   0 1247.28   29.90
   5  -5   0 1271.57   32.00
   5   5   0 1253.97   31.40
   5   5   0 1232.28   29.50
   5   5   0 1274.87   30.30
  -5   5   0 1259.87   32.80
   5   5   0 1304.07   31.20
  -6  -5   0   86.79    4.60
  -6  -5   0   95.79    5.30
  -6  -5   0  101.89    5.80
   6  -5   0   94.19    6.10
   6   5   0   94.99    4.50
   6   5   0  100.99    5.40
  -6   5   0   91.79    6.40
   6   5   0   97.69    5.90
   6   5   0   90.99    5.60
  -6   5   0   97.09    5.60
  -7  -5   0  698.83   21.10
  -7  -5   0  699.43   20.00
  -7  -5   0  665.83   18.20
   7  -5   0  670.73   21.50
  -7   5   0  690.23   22.40
  -7   5   0  710.93   20.30
   7   5   0  704.53   20.20
   7   5   0  686.53   20.90
   8  -5   0  472.75   17.80
  -8  -5   0  496.65   14.40
  -8  -5   0  492.85   17.40
  -8  -5   0  501.25   16.30
   8   5   0  512.85   17.60
  -8   5   0  472.05   18.40
  -8   5   0  501.55   16.40
   8   5   0  489.35   16.50
  -9  -5   0  321.37   11.10
   9  -5   0  328.37   14.80
  -9  -5   0  330.87   12.90
  -9  -5   0  349.07   14.50
  -9   5   0  318.77   15.40
  -9   5   0  336.87   13.00
   9   5   0  303.37   13.10
   9   5   0  361.16   14.90
 -10  -5   0    1.60    2.40
 -10  -5   0   -1.70    2.50
  10  -5   0    2.60    3.10
  10   5   0    3.10    3.30
 -10   5   0   -0.80    2.00
 -10   5   0    6.80    3.60
  11  -5   0   59.49    8.10
 -11  -5   0   50.09    7.10
 -11  -5   0   58.99    6.10
  11   5   0   68.79    8.50
 -11   5   0   70.49    6.20
 -11   5   0   57.79    8.40
 -12  -5   0   27.80    5.30
  12  -5   0   28.90    7.40
 -12  -5   0   27.40    5.90
 -12   5   0   24.50    5.90
 -12   5   0   27.40    5.10
  12   5   0   35.70    6.90
 -13  -5   0   84.69    8.00
 -13  -5   0   99.69   12.50
  13  -5   0  100.49   10.70
  13   5   0   88.99   10.90
 -13   5   0   90.49    7.70
 -13   5   0   69.59   10.40
   0  -6   0 2367.36   66.39
   0   6   0 2291.67   66.99
   1  -6   0  315.97    8.20
   1  -6   0  317.07    9.00
   1  -6   0  299.97    8.10
  -1  -6   0  318.87    8.70
   1   6   0  306.27    7.60
  -1   6   0  318.97    8.40
   1   6   0  313.77    7.60
  -1   6   0  320.57    8.60
   2  -6   0 6007.20  188.88
  -2  -6   0 6887.11  176.88
   2   6   0 7042.20  174.28
  -2   6   0 7303.97  191.28
   3  -6   0   18.50    2.40
  -3  -6   0   18.40    1.70
  -3  -6   0   19.50    1.80
  -3  -6   0   19.80    1.30
   3  -6   0   19.20    2.40
  -3  -6   0   16.80    1.30
   3   6   0   20.80    1.90
  -3   6   0   19.80    2.70
   3   6   0   15.20    1.60
  -3   6   0   19.80    2.40
  -3   6   0   17.50    1.80
   3   6   0   20.70    1.90
   3   6   0   18.10    1.50
  -3   6   0   20.40    2.10
  -3   6   0   15.40    2.30
  -4  -6   0   92.49    3.70
  -4  -6   0   95.59    4.50
  -4  -6   0   87.19    4.30
  -4  -6   0   93.09    3.70
   4  -6   0   86.69    5.70
   4   6   0   89.29    4.40
  -4   6   0   88.79    4.70
   4   6   0   91.19    4.60
   4   6   0   89.29    3.90
  -4   6   0   84.69    5.10
   4   6   0   95.19    4.40
  -5  -6   0  263.87    9.30
  -5  -6   0  256.17    8.10
  -5  -6   0  259.37    8.30
  -5  -6   0  253.97    9.00
   5  -6   0  265.67   10.10
   5   6   0  276.47    8.80
  -5   6   0  253.17   10.40
   5   6   0  281.87    9.50
  -5   6   0  249.78    9.40
   5   6   0  271.67    8.40
   5   6   0  249.78    9.40
  -6  -6   0  496.25   14.10
  -6  -6   0  516.95   15.20
  -6  -6   0  508.25   15.70
   6  -6   0  504.85   16.60
   6   6   0  512.65   15.00
  -6   6   0  503.65   17.40
   6   6   0  474.75   13.90
   6   6   0  498.35   15.90
  -6   6   0  526.25   15.90
   6   6   0  511.05   15.80
   7  -6   0   10.80    2.80
  -7  -6   0   11.80    2.60
  -7  -6   0    9.70    2.70
  -7   6   0   11.80    3.40
  -7   6   0   11.40    2.70
   7   6   0   13.00    2.80
   7   6   0    3.10    2.30
  -8  -6   0  512.35   16.20
   8  -6   0  474.75   17.90
  -8  -6   0  486.25   19.60
  -8   6   0  475.05   18.80
  -8   6   0  483.45   16.40
   8   6   0  470.05   17.00
   8   6   0  498.35   16.50
  -9  -6   0    3.90    2.20
   9  -6   0    1.90    2.30
  -9  -6   0    3.80    2.70
  -9   6   0    1.70    3.10
   9   6   0   -1.70    2.60
  -9   6   0    2.80    2.40
   9   6   0    3.30    2.90
 -10  -6   0   82.49    7.20
  10  -6   0   77.99    7.70
 -10  -6   0   68.39    6.10
  10   6   0   59.79    7.40
 -10   6   0   80.99    6.40
 -10   6   0   78.49    9.50
 -11  -6   0    2.60    2.60
 -11  -6   0   -0.10    2.90
  11  -6   0   -0.60    3.20
 -11   6   0    6.80    4.30
  11   6   0    0.60    3.30
 -11   6   0   -2.90    1.90
 -12  -6   0  177.28   12.10
 -12  -6   0  158.88   10.10
  12  -6   0  157.38   12.60
 -12   6   0  161.08   13.30
 -12   6   0  169.68   10.20
  12   6   0  187.88   12.70
 -13  -6   0   -3.10    3.40
  13  -6   0    0.70    4.60
 -13  -6   0    0.00    3.10
 -13   6   0    4.60    4.60
  13   6   0   -0.40    4.20
 -13   6   0   -1.70    2.80
   0  -7   0    1.10    0.70
   0   7   0   -0.50    0.40
   0   7   0    0.10    0.40
   0   7   0    0.90    0.50
   0   7   0    0.50    0.40
   0   7   0    0.90    0.60
   1  -7   0  603.54   14.60
  -1  -7   0  586.94   15.40
   1  -7   0  608.54   14.10
   1  -7   0  617.14   15.80
  -1   7   0  603.64   14.90
  -1   7   0  617.34   15.10
   1   7   0  618.44   15.40
   1   7   0  604.94   14.00
  -1   7   0  627.04   15.60
   1   7   0  612.74   14.10
   2  -7   0  226.28    7.70
  -2  -7   0  213.58    7.00
   2  -7   0  218.38    7.10
   2  -7   0  229.38    7.10
  -2   7   0  221.48    7.40
   2   7   0  220.28    5.90
  -2   7   0  202.38    7.10
   2   7   0  222.08    6.20
   2   7   0  231.88    6.40
  -2   7   0  228.98    7.20
  -2   7   0  228.08    7.80
   2   7   0  222.78    7.10
  -3  -7   0    7.90    1.20
   3  -7   0   11.10    2.00
  -3  -7   0    9.80    1.70
  -3  -7   0    8.90    1.10
   3   7   0    9.30    1.20
   3   7   0    9.70    1.50
  -3   7   0    9.70    1.90
   3   7   0   10.20    1.50
  -3   7   0    7.80    1.80
  -4  -7   0  119.49    4.90
  -4  -7   0  115.69    4.00
  -4  -7   0  116.39    4.20
   4  -7   0  119.09    6.00
  -4   7   0  118.09    6.10
   4   7   0  115.59    4.60
   4   7   0  115.89    5.20
   4   7   0  116.89    5.00
  -4   7   0  113.09    5.60
   4   7   0  119.09    4.50
  -5  -7   0    8.80    2.20
  -5  -7   0    5.60    1.70
  -5  -7   0    0.60    1.00
  -5  -7   0    0.30    1.00
   5  -7   0    0.00    1.60
   5   7   0    3.80    1.70
  -5   7   0    0.80    1.30
   5   7   0    2.30    1.40
  -5   7   0    0.00    1.80
   5   7   0    1.40    1.20
   5   7   0    0.20    1.20
  -6  -7   0  730.63   20.30
  -6  -7   0  729.13   20.00
  -6  -7   0  706.13   18.80
   6  -7   0  726.43   21.60
   6   7   0  709.13   19.30
  -6   7   0  727.43   20.70
  -6   7   0  722.53   22.40
   6   7   0  728.83   22.50
   6   7   0  672.93   20.40
  -7  -7   0   57.59    4.60
  -7  -7   0   52.29    3.90
  -7  -7   0   51.09    4.60
   7  -7   0   55.19    5.50
   7   7   0   53.59    4.80
  -7   7   0   59.19    6.00
   7   7   0   52.19    4.70
   7   7   0   55.59    4.50
  -7   7   0   59.39    5.00
  -8  -7   0  125.89    7.70
  -8  -7   0  117.19    7.00
   8  -7   0  118.99    8.40
   8   7   0  119.29    7.80
  -8   7   0  119.19    7.40
  -8   7   0  108.89    8.70
   8   7   0  116.89    6.90
  -9  -7   0   78.09    6.70
  -9  -7   0   84.39    6.40
  -9   7   0   85.49    8.30
  -9   7   0   68.69    6.20
   9   7   0   72.09    6.00
   9   7   0   82.99    7.10
  10  -7   0   -3.00    2.70
 -10  -7   0    1.30    2.40
 -10  -7   0   -1.40    2.50
  10   7   0    0.60    3.20
 -10   7   0    3.20    2.70
 -10   7   0   -0.50    2.80
 -11  -7   0    3.50    3.00
  11  -7   0    2.30    3.60
 -11  -7   0    1.10    2.50
 -11   7   0    3.00    3.90
  11   7   0    5.70    3.60
 -12  -7   0   76.79    7.60
  12  -7   0   82.89   10.20
 -12  -7   0   58.59    8.00
 -12   7   0   63.09    9.70
 -12   7   0   76.99    7.90
  12   7   0   86.19    9.00
 -13  -7   0    0.20    3.10
 -13  -7   0   -1.30    4.10
  13  -7   0    2.60    5.00
 -13   7   0    8.50    3.60
  13   7   0   -3.50    4.20
 -13   7   0    9.10    5.70
   0  -8   0   13.00    1.80
   0   8   0   12.10    1.10
   0   8   0   10.60    1.10
   0   8   0   11.50    1.00
   0   8   0   12.10    1.20
   0   8   0   13.80    1.80
  -1  -8   0  295.17    8.90
   1  -8   0  295.67    7.80
   1  -8   0  300.17    8.00
   1  -8   0  280.77    9.10
   1  -8   0  287.57    7.40
  -1   8   0  300.17    8.20
   1   8   0  288.37    8.80
  -1   8   0  292.27    8.40
   1   8   0  300.37    7.40
   1   8   0  302.97    7.40
  -1   8   0  281.57    8.80
   2  -8   0 1573.54   36.40
   2  -8   0 1580.14   36.40
   2  -8   0 1510.45   37.30
  -2  -8   0 1586.94   36.80
   2   8   0 1615.44   35.00
  -2   8   0 1555.54   37.00
   2   8   0 1614.24   35.30
  -2   8   0 1557.84   36.60
   2   8   0 1637.84   35.60
  -2   8   0 1583.14   37.60
   3  -8   0  348.47   10.60
  -3  -8   0  350.16   10.40
   3   8   0  340.77    9.50
   3   8   0  336.37    9.80
   3   8   0  340.47    8.90
  -4  -8   0   11.80    1.10
  -4  -8   0   11.50    2.00
   4  -8   0   14.30    2.50
  -4  -8   0   11.70    1.70
  -4  -8   0   11.10    1.40
   4   8   0   11.30    1.90
  -4   8   0   10.60    2.40
  -4   8   0    7.80    1.90
   4   8   0   10.80    1.90
   4   8   0   11.10    1.50
   4   8   0   11.00    1.70
   5  -8   0  765.72   21.70
  -5  -8   0  770.02   18.40
  -5  -8   0  745.83   19.90
  -5  -8   0  771.92   20.50
  -5  -8   0  747.13   18.80
   5   8   0  755.12   20.70
   5   8   0  755.72   19.40
   5   8   0  787.92   19.50
  -5   8   0  763.92   21.40
  -5   8   0  741.03   22.40
   5   8   0  756.82   20.40
   6  -8   0  453.25   15.50
  -6  -8   0  441.46   14.00
  -6  -8   0  432.36   12.20
  -6  -8   0  435.06   12.60
  -6  -8   0  456.65   14.10
   6   8   0  451.25   13.30
  -6   8   0  442.86   14.90
  -6   8   0  437.96   16.20
  -7  -8   0   46.30    4.00
   7  -8   0   56.09    5.50
  -7  -8   0   51.59    3.70
  -7  -8   0   53.29    4.50
  -7   8   0   45.30    4.70
   7   8   0   45.60    4.40
   7   8   0   52.09    5.10
  -7   8   0   52.59    6.30
   7   8   0   48.20    4.60
  -8  -8   0   52.99    5.50
   8  -8   0   42.90    5.90
  -8  -8   0   31.20    4.40
   8   8   0   37.50    5.10
  -8   8   0   31.90    5.40
   8   8   0   42.90    4.90
  -8   8   0   34.40    4.60
  -9  -8   0   35.60    5.30
   9  -8   0   22.20    6.00
  -9  -8   0   28.50    4.50
  -9   8   0   37.80    6.80
   9   8   0   40.50    5.20
   9   8   0   32.10    5.20
  -9   8   0   22.90    4.50
 -10  -8   0   60.39    6.50
  10  -8   0   59.59    7.60
 -10  -8   0   62.49    7.60
 -10   8   0   78.09    8.30
 -10   8   0   59.29    6.10
  10   8   0   72.19    7.10
 -11  -8   0    4.40    3.00
 -11  -8   0    0.10    2.80
  11  -8   0    4.10    3.80
 -11   8   0    2.70    3.00
  11   8   0   -0.70    2.90
 -11   8   0   -0.30    3.60
  12  -8   0   51.69    8.50
 -12  -8   0   53.19    7.30
 -12  -8   0   47.20    6.70
 -12   8   0   48.00    8.90
  12   8   0   60.39    8.50
 -12   8   0   57.59    7.40
 -13  -8   0  117.29    9.90
  13  -8   0  109.19   11.10
 -13  -8   0  128.69    9.60
 -13   8   0  118.39   10.40
 -13   8   0  101.79   12.60
  13   8   0   93.99   11.40
   0  -9   0    0.00    0.90
   0   9   0   -0.30    0.50
   0   9   0    0.60    0.50
   0   9   0   -0.30    0.50
   0   9   0    1.80    0.70
   1  -9   0 1066.09   23.60
   1  -9   0 1043.90   24.30
   1  -9   0 1064.29   24.00
   1  -9   0 1042.20   26.00
  -1  -9   0 1037.40   25.60
   1   9   0 1039.40   23.70
  -1   9   0 1040.00   24.90
   1   9   0 1063.59   23.70
   2  -9   0    7.20    1.70
   2  -9   0    7.80    1.50
  -2  -9   0    9.20    1.70
  -2   9   0    8.70    1.90
  -2   9   0   12.30    1.80
   2   9   0    8.20    1.10
  -2   9   0    7.40    1.60
   2   9   0    9.00    1.20
   2   9   0   10.70    1.20
  -3  -9   0    5.70    1.60
   3  -9   0    4.40    1.50
   3   9   0    2.80    1.00
  -3   9   0    8.80    1.90
   3   9   0    4.10    1.20
   3   9   0    6.80    1.10
  -3   9   0    3.30    1.50
  -4  -9   0  305.87   10.20
  -4  -9   0  327.77    9.20
   4  -9   0  314.57   10.80
  -4   9   0  303.97   11.40
   4   9   0  329.17    9.80
   4   9   0  314.97   10.00
  -4   9   0  320.27   11.30
   4   9   0  318.47    8.90
   5  -9   0 2137.79   51.29
  -5  -9   0 2136.59   49.99
  -5  -9   0 2106.29   46.90
  -5  -9   0 2157.08   49.10
   5   9   0 2172.18   49.80
  -5   9   0 2071.49   51.09
   5   9   0 2183.28   48.50
  -5   9   0 2061.79   52.19
   5   9   0 2124.79   50.09
  -6  -9   0    1.60    1.50
  -6  -9   0    6.90    2.10
  -6  -9   0    3.50    2.20
  -6  -9   0    3.50    1.40
   6  -9   0    2.90    2.60
   6   9   0    5.80    2.10
   6   9   0    5.60    2.50
  -6   9   0    0.20    2.40
   6   9   0    3.50    1.70
  -6   9   0    6.20    2.20
  -7  -9   0  145.09    7.30
  -7  -9   0  145.99    7.40
   7  -9   0  134.99    8.40
   7   9   0  138.19    7.70
   7   9   0  123.39    7.30
  -7   9   0  134.19    8.90
  -7   9   0  135.99    7.60
   7   9   0  140.89    7.70
   8  -9   0   12.30    4.10
  -8  -9   0   18.10    3.50
  -8  -9   0   15.80    2.60
  -8  -9   0   12.30    3.10
  -8   9   0   15.50    4.40
  -8   9   0   17.10    3.70
   8   9   0   15.80    3.10
   8   9   0   10.80    3.60
  -9  -9   0  592.64   19.80
  -9  -9   0  612.24   19.50
   9  -9   0  591.04   21.80
   9   9   0  606.64   20.80
   9   9   0  574.44   18.90
  -9   9   0  601.64   23.50
  -9   9   0  625.14   20.60
 -10  -9   0   37.90    5.40
  10  -9   0   42.00    6.70
 -10  -9   0   42.30    5.40
 -10   9   0   36.70    6.80
 -10   9   0   23.90    5.60
  10   9   0   35.40    5.80
  11  -9   0   37.00    6.80
 -11  -9   0   33.10    5.60
 -11  -9   0   37.60    5.60
 -11   9   0   29.80    5.30
  11   9   0   33.10    6.40
 -11   9   0   26.90    6.40
  12  -9   0   27.80    7.00
 -12  -9   0   16.10    4.40
 -12   9   0   25.00    7.10
 -12   9   0   22.80    5.10
  12   9   0   19.90    5.80
 -13  -9   0   49.90    7.40
 -13  -9   0   58.99    7.60
 -13   9   0   53.39    7.40
 -13   9   0   61.89   10.20
  13   9   0   53.19    8.60
   0  10   0  616.14   14.90
   0  10   0  612.74   14.90
   0  10   0  614.34   15.10
   0  10   0  621.34   14.70
   1 -10   0  162.18    4.60
   1 -10   0  164.18    4.80
   1 -10   0  149.19    6.40
  -1 -10   0  164.38    6.40
  -1  10   0  160.58    5.70
  -1  10   0  152.08    5.40
   1  10   0  160.88    4.80
   1  10   0  161.28    4.80
  -2 -10   0  584.74   13.60
  -2 -10   0  580.44   16.00
   2 -10   0  560.64   16.50
   2 -10   0  606.14   15.20
  -2  10   0  557.34   16.70
   2  10   0  598.94   14.30
   2  10   0  597.24   14.40
   2  10   0  584.84   14.00
  -3 -10   0    2.10    1.30
   3 -10   0    0.80    1.30
   3  10   0    0.70    0.80
   3  10   0    0.90    0.70
   3  10   0    1.30    0.90
  -3  10   0    3.10    1.50
  -3  10   0    1.00    1.10
   4 -10   0  506.25   15.10
  -4 -10   0  511.35   14.70
   4  10   0  486.05   13.70
   4  10   0  493.25   14.00
   4  10   0  494.55   12.70
  -4  10   0  471.85   15.40
  -4  10   0  504.35   16.00
  -5 -10   0   12.90    2.10
   5 -10   0   10.70    2.80
  -5 -10   0   10.90    2.50
   5  10   0   10.60    2.30
   5  10   0   11.80    1.80
   5  10   0   10.40    2.40
  -5  10   0   11.40    2.80
  -5  10   0   10.00    3.00
  -6 -10   0 1531.75   35.90
  -6 -10   0 1520.35   37.20
  -6 -10   0 1585.54   38.40
   6 -10   0 1519.85   39.80
   6  10   0 1521.45   38.60
  -6  10   0 1538.05   39.70
   6  10   0 1442.76   39.90
  -6  10   0 1638.84   41.70
   6  10   0 1595.34   36.70
  -7 -10   0    2.30    1.80
  -7 -10   0   -1.20    1.70
   7 -10   0    0.60    2.30
  -7  10   0    2.20    2.70
  -7  10   0    1.80    2.10
   7  10   0   -2.80    1.50
   7  10   0    1.70    1.80
   7  10   0    0.20    1.50
   8 -10   0  495.65   18.40
  -8 -10   0  518.75   16.70
  -8 -10   0  497.15   16.40
  -8  10   0  499.05   17.80
   8  10   0  482.25   17.30
  -8  10   0  508.25   19.90
   8  10   0  501.05   15.80
  -9 -10   0   62.39    5.60
  -9 -10   0   53.59    6.00
   9 -10   0   60.39    7.50
  -9  10   0   46.30    7.10
   9  10   0   54.49    5.30
   9  10   0   50.39    6.30
  -9  10   0   61.99    6.10
 -10 -10   0  116.19    7.90
  10 -10   0  113.39    9.30
 -10 -10   0  111.69    7.90
 -10  10   0  111.99    7.90
 -10  10   0  117.79   10.20
  10  10   0  104.09    8.60
 -11 -10   0   50.49    6.60
  11 -10   0   51.99    8.00
 -11 -10   0   59.79    6.20
 -11  10   0   50.49    8.60
  11  10   0   50.19    7.50
 -11  10   0   38.70    6.30
 -12 -10   0  254.07   12.80
  12 -10   0  245.48   15.70
 -12 -10   0  237.58   12.80
 -12  10   0  264.97   13.80
 -12  10   0  233.38   16.30
  12  10   0  242.38   14.30
   0 -11   0   -1.20    1.00
   0  11   0   -0.10    0.60
   0  11   0    0.60    0.70
   0  11   0    0.30    0.60
   1 -11   0 1180.08   26.40
  -1 -11   0 1133.89   29.20
   1 -11   0 1216.58   29.90
   1 -11   0 1199.88   26.70
   1  11   0 1193.88   27.00
  -1  11   0 1204.08   27.80
  -1  11   0 1199.18   28.00
   1  11   0 1184.18   27.00
  -1  11   0 1211.58   28.40
   1  11   0 1171.38   26.90
  -2 -11   0   13.90    1.10
  -2 -11   0   19.00    2.60
   2 -11   0   15.60    1.50
   2 -11   0   15.50    2.50
   2 -11   0   16.50    2.00
   2  11   0   15.60    1.40
   2  11   0   13.30    1.40
  -2  11   0   14.20    2.30
   3 -11   0  361.66   10.90
   3 -11   0  323.27   11.70
  -3 -11   0  334.27   11.00
  -3 -11   0  351.86    8.70
  -3  11   0  359.86   11.80
  -3  11   0  318.87   11.70
   3  11   0  350.46    9.80
   3  11   0  343.37    9.90
   3  11   0  341.27    9.00
  -4 -11   0   81.69    4.90
   4 -11   0   85.29    5.20
  -4  11   0   92.29    5.90
   4  11   0   91.89    4.60
   4  11   0   85.59    3.50
  -4  11   0   81.49    5.30
   4  11   0   79.19    4.20
  -5 -11   0 1238.68   31.90
  -5 -11   0 1270.47   29.90
   5 -11   0 1300.37   33.00
   5  11   0 1268.87   29.70
   5  11   0 1275.07   31.30
  -5  11   0 1275.87   34.30
  -5  11   0 1226.08   33.20
   5  11   0 1243.98   31.50
  -6 -11   0    2.70    2.20
  -6 -11   0    7.00    1.90
  -6 -11   0    4.80    1.40
   6 -11   0    4.40    2.70
   6  11   0    2.80    2.10
  -6  11   0    3.90    2.40
   6  11   0    2.70    2.00
  -6  11   0    2.20    1.90
   6  11   0    7.20    1.80
   7 -11   0  428.16   16.10
  -7 -11   0  423.76   13.60
  -7 -11   0  434.16   14.60
  -7  11   0  456.75   16.20
   7  11   0  420.36   14.80
   7  11   0  413.56   13.00
  -7  11   0  436.56   17.40
   7  11   0  408.36   14.60
  -8 -11   0   -0.40    1.90
  -8 -11   0    3.00    2.00
   8 -11   0    3.60    3.10
  -8  11   0    3.20    2.60
  -8  11   0    2.60    3.00
   8  11   0    1.50    1.90
   8  11   0    1.20    1.90
   8  11   0   -0.50    2.20
   9 -11   0  110.99    8.70
  -9 -11   0  124.79    7.40
  -9 -11   0  125.99    7.90
  -9  11   0  107.09    9.00
   9  11   0  122.59    8.40
   9  11   0  120.09    6.90
  -9  11   0  128.19    8.80
 -10 -11   0  106.39    7.60
 -10 -11   0  105.29    8.60
  10 -11   0  111.89    9.20
  10  11   0  100.89    8.40
 -10  11   0   81.99   10.10
 -10  11   0  100.59    8.00
  11 -11   0   62.19    9.00
 -11 -11   0   50.59    6.40
 -11 -11   0   44.40    6.20
 -11  11   0   49.99    8.50
 -11  11   0   42.70    6.70
  11  11   0   48.40    7.30
 -12 -11   0    1.10    2.90
 -12 -11   0    4.90    3.60
  12 -11   0    6.00    4.90
  12  11   0    5.40    4.00
 -12  11   0    2.60    4.60
 -12  11   0    8.20    3.90
   0 -12   0  183.08    7.70
   0  12   0  186.48    6.00
   0  12   0  195.78    6.00
   0  12   0  194.28    6.20
   1 -12   0   46.50    3.80
   1 -12   0   47.70    1.80
  -1 -12   0   44.90    3.60
  -1  12   0   44.70    2.80
  -1  12   0   49.70    2.80
   1  12   0   43.50    2.30
   1  12   0   44.50    2.30
  -1  12   0   46.30    3.10
  -1  12   0   46.80    3.40
   1  12   0   49.60    2.40
   2 -12   0   18.40    2.90
   2 -12   0   11.60    1.40
  -2 -12   0   10.10    2.10
   2 -12   0   14.40    1.90
   2  12   0    9.70    1.40
  -2  12   0   11.90    2.10
   2  12   0   11.50    1.40
   3 -12   0    5.90    2.20
  -3 -12   0    3.00    0.80
   3 -12   0    8.20    1.80
  -3 -12   0    2.40    1.60
  -3  12   0    6.20    1.90
   3  12   0    3.80    1.00
   3  12   0    9.50    1.50
   3  12   0    5.80    1.30
  -4 -12   0   51.69    3.90
   4 -12   0   51.79    4.00
   4  12   0   46.30    3.20
   4  12   0   53.79    2.70
  -4  12   0   48.40    4.40
   4  12   0   54.39    3.50
  -4  12   0   47.30    4.50
   5 -12   0  163.28    7.90
  -5 -12   0  159.38    7.30
   5  12   0  162.48    7.10
  -5  12   0  153.68    8.60
   5  12   0  168.48    5.80
   5  12   0  155.48    6.70
  -5  12   0  165.38    8.50
  -6 -12   0  525.55   14.80
  -6 -12   0  566.64   17.00
   6 -12   0  525.15   17.70
  -6  12   0  496.65   18.70
   6  12   0  523.85   14.50
  -6  12   0  536.45   18.10
   6  12   0  548.95   16.60
   6  12   0  534.15   16.50
  -7 -12   0   32.30    4.50
  -7 -12   0   24.40    3.10
   7 -12   0   22.40    4.40
   7  12   0   24.50    3.10
  -7  12   0   17.40    4.40
   7  12   0   32.10    4.30
  -7  12   0   23.00    4.50
   7  12   0   24.50    4.50
  -8 -12   0    8.10    3.00
  -8 -12   0    2.80    2.10
   8 -12   0    7.40    3.60
   8  12   0    9.60    2.50
  -8  12   0    3.90    2.90
   8  12   0   -0.20    2.20
  -8  12   0    3.50    3.30
   8  12   0    9.40    3.20
  -9 -12   0    3.80    2.60
  -9 -12   0   -3.70    1.80
   9 -12   0    0.70    3.10
  -9  12   0   -3.00    2.50
  -9  12   0    1.50    2.60
   9  12   0    0.30    2.10
  10 -12   0    3.20    4.20
 -10 -12   0    4.00    3.00
 -10 -12   0    8.70    3.30
 -10  12   0   13.90    5.00
  10  12   0   11.10    3.90
 -10  12   0    2.10    3.20
  11 -12   0   36.30    7.10
 -11 -12   0   25.90    4.70
 -11 -12   0   25.90    4.80
 -11  12   0   29.40    7.00
 -11  12   0   28.50    5.20
  11  12   0   27.30    5.60
 -12 -12   0    0.50    3.30
 -12 -12   0    2.30    3.30
  12 -12   0    2.70    4.60
  12  12   0    2.40    3.60
 -12  12   0   -3.50    2.70
 -12  12   0    4.90    4.40
   0 -13   0    1.10    1.30
   0  13   0    0.10    0.80
   0  13   0    0.20    1.00
   1 -13   0  237.68    9.40
  -1 -13   0  241.38    9.20
  -1  13   0  243.28    7.60
   1  13   0  245.78    7.00
  -1  13   0  244.48    8.20
   1  13   0  243.38    7.00
   1  13   0  236.68    7.00
  -2 -13   0   45.50    3.60
   2 -13   0   46.30    2.40
   2 -13   0   48.80    4.20
   2 -13   0   44.80    2.70
   2  13   0   45.50    2.50
  -2  13   0   49.30    3.70
   2  13   0   46.70    2.60
  -3 -13   0  395.76    9.70
   3 -13   0  400.86   13.90
  -3 -13   0  397.06   13.10
   3 -13   0  403.26   12.00
  -3  13   0  392.76   13.30
   3  13   0  402.66   11.30
   3  13   0  387.36   11.00
   3  13   0  404.16   10.40
  -4 -13   0  287.17    7.90
  -4 -13   0  280.27   10.50
   4 -13   0  309.77   10.60
   4  13   0  292.17    8.20
   4  13   0  300.07    9.60
  -4  13   0  262.67   11.40
   4  13   0  303.47    9.40
  -4  13   0  289.37   11.60
  -5 -13   0   20.00    3.20
   5 -13   0   23.00    3.70
   5  13   0   20.90    2.00
  -5  13   0   23.20    4.10
  -5  13   0   18.40    3.40
   5  13   0   20.50    2.80
   5  13   0   19.50    2.80
  -6 -13   0    1.00    2.00
  -6 -13   0    0.70    1.10
   6 -13   0    1.70    2.30
   6  13   0   -0.30    1.40
  -6  13   0   -1.10    2.20
  -6  13   0    3.70    2.40
   6  13   0   -1.20    1.50
   6  13   0    0.40    1.30
   7 -13   0   29.50    5.00
  -7 -13   0   31.70    3.30
  -7 -13   0   27.20    4.30
  -7  13   0   40.70    5.60
   7  13   0   33.20    3.20
   7  13   0   35.20    4.40
  -7  13   0   34.80    5.90
   7  13   0   33.40    4.50
   8 -13   0  310.17   14.30
  -8 -13   0  323.77   12.80
   8  13   0  283.97   12.40
  -8  13   0  330.77   15.70
   8  13   0  301.27   12.70
  -9 -13   0   59.19    4.90
   9 -13   0   49.30    6.90
  -9 -13   0   56.09    5.70
   9  13   0   47.60    6.20
  -9  13   0   65.79    6.50
  -9  13   0   46.60    7.30
 -10 -13   0    4.70    2.50
 -10 -13   0    3.20    2.30
  10 -13   0    0.20    3.90
 -10  13   0   -2.00    3.60
  10  13   0    0.70    2.60
 -10  13   0    0.70    2.70
 -11 -13   0  136.19    8.70
 -11 -13   0  127.99    9.00
  11 -13   0  135.19   11.00
 -11  13   0  143.29   10.40
 -11  13   0  130.89   12.00
  11  13   0  136.39   10.00
 -12 -13   0   51.09    6.40
  12 -13   0   70.19    9.10
 -12 -13   0   75.49    7.40
  12  13   0   70.89    8.80
 -12  13   0   45.00    7.60
 -12  13   0   51.99    9.20
   0 -14   0 2217.88   52.59
   0  14   0 2213.88   49.99
   0  14   0 2185.68   49.40
  -1 -14   0  212.48    8.70
   1 -14   0  223.38    9.10
  -1  14   0  207.48    7.60
   1  14   0  205.88    6.40
   1  14   0  211.18    6.60
  -1  14   0  214.68    7.10
   1  14   0  201.28    6.40
   2 -14   0  709.63   16.70
   2 -14   0  698.63   20.70
  -2 -14   0  695.33   20.00
   2 -14   0  689.73   17.10
   2  14   0  704.53   17.30
  -2  14   0  723.33   18.50
   2  14   0  699.93   17.20
  -2  14   0  696.23   19.50
   3 -14   0  297.57    9.60
  -3 -14   0  294.97   11.00
   3 -14   0  292.97   11.90
   3  14   0  298.27    8.20
   3  14   0  292.97    8.90
  -3  14   0  297.67   11.20
   3  14   0  283.77    8.90
   4 -14   0  798.22   21.60
  -4 -14   0  805.22   22.40
  -4 -14   0  779.72   18.30
   4  14   0  800.22   18.90
  -4  14   0  783.62   23.40
   4  14   0  778.52   20.50
   4  14   0  808.52   20.40
  -4  14   0  753.62   23.40
  -5 -14   0  215.28    9.20
   5 -14   0  218.28    9.40
  -5 -14   0  209.98    6.60
  -5  14   0  212.18   10.40
   5  14   0  229.98    8.50
   5  14   0  208.28    8.30
   5  14   0  213.88    6.70
  -5  14   0  226.58   10.90
   6 -14   0  336.77   13.00
  -6 -14   0  341.97   12.70
   6  14   0  337.17   11.90
  -6  14   0  327.77   14.50
  -6  14   0  327.77   13.70
   6  14   0  353.96   10.00
   6  14   0  305.67   12.80
  -7 -14   0   15.80    3.70
  -7 -14   0   22.30    2.80
   7 -14   0   21.80    4.70
   7  14   0   17.60    3.50
   7  14   0   16.50    2.60
   7  14   0   17.40    3.70
  -7  14   0   21.70    5.10
  -7  14   0   20.30    4.60
  -8 -14   0  226.78    8.80
  -8 -14   0  237.58   11.20
   8  14   0  224.28    8.60
   8  14   0  223.68   10.70
  -8  14   0  241.28   12.30
  -8  14   0  223.58   13.10
   8  14   0  202.38   10.20
   9 -14   0   17.60    4.60
  -9 -14   0    9.30    2.70
  -9 -14   0   20.70    4.20
  -9  14   0   17.10    5.20
   9  14   0   13.30    3.80
  -9  14   0   12.10    3.50
 -10 -14   0  334.47   13.00
 -10 -14   0  362.96   14.90
  10 -14   0  342.67   16.50
  10  14   0  343.37   15.60
 -10  14   0  330.67   15.80
 -10  14   0  338.87   18.40
 -11 -14   0   32.20    4.90
  11 -14   0   36.00    7.50
 -11 -14   0   30.00    5.60
 -11  14   0   30.90    6.20
  11  14   0   37.00    6.30
 -11  14   0   28.40    7.10
   0 -15   0   -1.30    1.90
   0  15   0    0.10    0.90
   0  15   0    0.50    1.10
  -1 -15   0  929.61   25.50
   1 -15   0  879.31   25.70
   1  15   0  914.81   22.20
  -1  15   0  982.60   23.20
   1  15   0  936.61   22.30
   1  15   0  958.90   22.50
  -1  15   0  934.81   23.90
  -2 -15   0   -0.50    1.70
   2 -15   0    0.20    1.80
   2 -15   0    0.50    0.90
   2 -15   0    0.40    0.70
   2  15   0    2.20    1.00
  -2  15   0    1.40    1.20
   2  15   0   -0.60    1.00
   2  15   0    1.70    1.00
  -2  15   0   -0.80    1.40
   3 -15   0 1427.86   38.30
  -3 -15   0 1460.15   37.20
   3 -15   0 1505.35   34.80
   3  15   0 1471.95   33.30
   3  15   0 1459.85   34.40
   3  15   0 1494.85   34.20
  -3  15   0 1422.16   37.20
  -4 -15   0   18.20    1.40
   4 -15   0   23.90    3.40
  -4 -15   0   20.90    3.70
  -4  15   0   15.10    3.30
   4  15   0   18.10    2.60
   4  15   0   24.20    2.60
   4  15   0   16.90    1.80
  -4  15   0   16.80    3.40
  -5 -15   0  447.96   15.10
   5 -15   0  450.15   14.80
  -5 -15   0  418.96   11.20
   5  15   0  442.66   11.50
  -5  15   0  452.95   16.60
  -5  15   0  429.46   16.30
   5  15   0  444.36   13.70
   5  15   0  435.96   13.50
  -6 -15   0    2.50    1.20
   6 -15   0    2.90    2.70
  -6 -15   0    2.90    2.70
  -6  15   0    2.90    3.10
   6  15   0    4.60    1.50
   6  15   0    2.40    1.80
  -6  15   0    5.50    3.10
  -7 -15   0  987.90   28.40
   7 -15   0  994.60   29.20
  -7  15   0  986.50   31.50
   7  15   0 1012.50   27.70
   7  15   0  988.70   24.50
  -7  15   0 1016.10   30.60
   7  15   0  968.20   27.40
  -8 -15   0   79.89    6.70
   8 -15   0   87.09    7.50
  -8  15   0   84.09    7.30
  -8  15   0   84.69    8.60
   8  15   0   80.49    6.60
  -9 -15   0  290.77   11.00
  -9 -15   0  322.77   13.80
   9 -15   0  307.17   14.80
  -9  15   0  303.17   14.90
  -9  15   0  329.77   17.00
   9  15   0  344.37   14.20
 -10 -15   0   10.00    3.20
 -10 -15   0   21.90    4.90
  10 -15   0   13.60    4.90
 -10  15   0   20.20    5.30
 -10  15   0   16.90    6.10
  10  15   0   26.10    5.40
 -11 -15   0  157.38   10.20
  11 -15   0  128.79   11.00
 -11  15   0  151.68   11.40
 -11  15   0  151.88   13.10
  11  15   0  166.78   11.20
   0 -16   0  145.49    7.70
   0  16   0  158.38    6.20
   0  16   0  162.48    5.80
  -1 -16   0   13.40    2.70
   1 -16   0    7.90    2.90
  -1  16   0   10.40    1.90
   1  16   0    9.50    1.60
  -1  16   0   12.80    2.40
   1  16   0    9.30    1.60
   1  16   0   10.00    1.50
  -2 -16   0 1398.06   35.60
   2 -16   0 1349.56   36.20
   2 -16   0 1364.06   30.00
  -2  16   0 1333.37   34.40
   2  16   0 1386.26   31.60
   2  16   0 1365.06   31.80
  -2  16   0 1405.06   33.30
   3 -16   0   36.70    2.60
  -3 -16   0   36.30    4.50
   3 -16   0   28.40    2.90
   3 -16   0   30.10    4.50
  -3  16   0   30.90    4.20
   3  16   0   32.60    2.30
   3  16   0   31.00    2.70
  -4 -16   0  646.74   20.10
   4 -16   0  684.73   18.80
   4  16   0  672.83   17.90
  -4  16   0  664.63   21.60
   4  16   0  671.63   18.00
  -4  16   0  661.93   21.00
   4  16   0  673.43   16.20
   5 -16   0   14.10    3.20
  -5 -16   0   19.80    3.80
  -5 -16   0   19.70    1.60
   5  16   0   15.70    1.80
  -5  16   0   21.80    4.20
  -5  16   0   17.10    3.80
   5  16   0   20.40    3.00
   5  16   0   18.60    2.80
   6 -16   0  762.62   22.70
  -6 -16   0  704.23   18.00
  -6 -16   0  762.12   22.80
   6  16   0  743.93   18.10
  -6  16   0  754.92   27.60
   6  16   0  744.83   21.10
  -7 -16   0    4.10    1.70
  -7 -16   0    9.20    3.40
   7 -16   0    3.30    3.10
   7  16   0    1.30    1.40
   7  16   0    2.70    2.60
  -7  16   0    5.40    3.50
  -7  16   0    3.00    3.20
   7  16   0    3.70    2.10
  -8 -16   0  327.57   13.60
   8 -16   0  325.07   14.70
  -8  16   0  332.57   15.60
   8  16   0  338.27   13.60
  -8  16   0  319.57   16.40
   8  16   0  336.97   13.10
   9 -16   0   -1.00    3.10
  -9 -16   0    2.80    2.50
  -9 -16   0    5.70    2.30
  -9  16   0    3.20    3.60
  -9  16   0    8.10    4.70
   9  16   0    1.10    3.10
  10 -16   0  125.09   10.20
 -10 -16   0  141.09    9.60
 -10  16   0  134.89   12.10
 -10  16   0  150.08   11.10
  10  16   0  134.89    9.60
  11 -16   0   43.50    7.30
 -11 -16   0   45.30    6.50
  11  16   0   47.90    7.00
 -11  16   0   44.10    7.50
 -11  16   0   44.90    8.50
   0 -17   0    0.90    1.50
   0  17   0   -0.90    0.90
   0  17   0    3.70    1.40
   1 -17   0  277.77   11.60
  -1 -17   0  272.57   11.20
  -1  17   0  273.07    9.00
   1  17   0  281.57    8.40
   1  17   0  274.17    8.30
   1  17   0  285.17    8.70
  -1  17   0  266.07    9.70
  -2 -17   0   15.50    3.10
   2 -17   0   16.70    3.80
   2  17   0   15.30    1.90
  -2  17   0   11.80    2.30
  -2  17   0    8.20    2.50
   2  17   0   12.10    1.90
   3 -17   0  246.98    7.90
   3 -17   0  253.27    7.50
   3 -17   0  221.58   11.00
  -3 -17   0  257.67   10.90
   3  17   0  271.17    9.10
  -3  17   0  245.98   10.70
   3  17   0  243.88    7.40
  -3  17   0  236.08    9.10
   3  17   0  262.37    8.20
   4 -17   0   -0.90    1.60
  -4 -17   0    3.40    2.50
   4 -17   0    2.10    1.40
  -4  17   0    4.10    2.40
   4  17   0    0.10    0.90
   4  17   0    3.00    1.60
  -4  17   0    2.60    2.60
   5 -17   0  245.38   10.10
  -5 -17   0  222.58   10.40
   5  17   0  248.58    9.10
  -5  17   0  256.97   12.10
   5  17   0  238.18    6.80
   5  17   0  241.08    9.10
  -6 -17   0   42.00    2.30
   6 -17   0   48.60    5.20
  -6 -17   0   43.90    4.70
  -6  17   0   40.50    6.50
  -6  17   0   35.80    5.50
   6  17   0   38.30    3.70
   6  17   0   36.20    2.20
  -7 -17   0    1.30    1.10
  -7 -17   0    3.30    2.60
   7 -17   0    0.40    2.60
  -7  17   0    2.20    3.20
  -7  17   0    4.50    2.70
   7  17   0    0.30    1.80
   7  17   0    3.20    1.90
  -8 -17   0   56.39    3.80
   8 -17   0   66.29    7.00
  -8 -17   0   62.09    7.00
  -8  17   0   51.39    7.80
  -8  17   0   67.09    8.10
   8  17   0   70.59    6.20
   8  17   0   43.60    5.20
   9 -17   0  293.77   14.80
  -9 -17   0  306.67   14.00
  -9  17   0  303.47   15.70
  -9  17   0  309.47   17.10
   9  17   0  302.57   13.70
 -10 -17   0    9.60    3.90
  10 -17   0   21.10    5.50
 -10  17   0   15.40    5.00
  10  17   0   10.80    4.30
 -10  17   0    7.30    4.80
  11 -17   0    1.00    4.10
  11  17   0   -1.50    2.80
   0 -18   0  112.29    7.10
   0  18   0   96.99    4.50
   0  18   0  103.39    5.20
   1 -18   0  131.49    8.20
  -1 -18   0  139.89    7.80
  -1  18   0  140.09    5.90
  -1  18   0  134.19    6.50
   1  18   0  144.39    5.70
   1  18   0  137.19    5.30
   2 -18   0   68.09    5.70
  -2 -18   0   55.49    5.50
  -2  18   0   60.79    5.00
  -2  18   0   57.19    4.10
   2  18   0   60.49    3.40
   2  18   0   56.79    3.40
   2  18   0   58.99    3.50
   3 -18   0   91.19    5.00
   3 -18   0   87.79    3.70
  -3 -18   0   81.29    6.00
   3 -18   0   86.39    6.70
   3  18   0   87.99    4.40
  -3  18   0   88.69    6.80
   3  18   0   80.79    3.70
  -3  18   0   85.19    5.00
   3  18   0   83.69    3.80
   3  18   0   85.09    4.30
  -3  18   0   84.69    6.10
   4 -18   0   29.30    3.50
  -4 -18   0   34.60    4.60
   4  18   0   25.60    3.20
  -4  18   0   27.50    4.50
   4  18   0   25.20    1.90
   4  18   0   28.00    2.90
   5 -18   0    0.30    2.00
  -5 -18   0   -0.70    2.10
  -5  18   0   -1.80    2.80
  -5  18   0    0.50    2.30
   5  18   0    0.20    1.40
   5  18   0    0.40    0.70
   5  18   0   -0.60    1.50
   6 -18   0   19.40    3.70
  -6 -18   0   17.40    4.10
  -6  18   0   13.10    4.00
   6  18   0   18.10    2.90
  -6  18   0   18.50    4.20
   6  18   0   16.50    3.20
  -7 -18   0    1.20    1.50
  -7 -18   0   -2.50    2.10
  -7  18   0   -1.80    2.60
   7  18   0   -0.50    1.90
   7  18   0   -2.40    1.80
  -7  18   0   -0.70    1.90
   8 -18   0   12.80    3.90
  -8 -18   0   23.70    5.00
  -8  18   0   23.10    5.10
  -8  18   0   16.30    5.00
   8  18   0   17.90    3.80
   9 -18   0   39.20    6.50
  -9 -18   0   43.60    6.20
  -9  18   0   31.60    6.60
  -9  18   0   37.00    7.00
   9  18   0   46.20    6.00
 -10 -18   0   10.80    4.30
  10 -18   0    6.00    4.80
  10  18   0   11.80    4.40
 -10  18   0   16.20    6.00
 -10  18   0   17.40    5.20
   0 -19   0   -1.60    2.00
   0  19   0    5.80    1.80
   0  19   0   -0.20    1.10
   1 -19   0   69.39    5.90
  -1 -19   0   83.49    6.50
   1  19   0   72.49    3.80
   1  19   0   71.49    4.10
  -1  19   0   77.69    5.00
  -1  19   0   75.19    4.30
   2 -19   0   19.40    3.90
  -2 -19   0   27.40    4.50
   2  19   0   27.90    2.60
   2  19   0   31.80    2.90
  -2  19   0   28.90    3.00
  -2  19   0   27.70    4.00
   2  19   0   26.90    2.50
   2  19   0   32.90    2.60
   3  19   0  230.58    7.90
  -3  19   0  223.28   10.40
  -3  19   0  236.98   14.10
   3  19   0  229.98    7.30
   3  19   0  227.78    7.10
   3  19   0  223.78    7.80
  -3  19   0  231.78    9.10
   4 -19   0   53.19    3.30
  -4 -19   0   51.19    5.50
   4  19   0   51.79    3.60
  -4  19   0   52.29    6.20
   4  19   0   51.69    3.70
   4  19   0   47.80    2.40
  -4  19   0   51.29    6.60
   5 -19   0    4.30    2.40
  -5 -19   0    4.10    2.40
  -5  19   0    6.40    3.10
   5  19   0    6.80    2.10
  -5  19   0    8.50    3.20
   6 -19   0  104.39    7.00
  -6 -19   0  101.69    7.20
  -6  19   0  101.09    8.30
   6  19   0  112.59    6.40
   6  19   0   94.39    5.70
  -6  19   0  105.49    8.20
   7 -19   0   43.10    5.70
  -7 -19   0   33.20    5.30
   7  19   0   41.80    4.80
   7  19   0   41.40    4.30
  -7  19   0   40.60    6.70
  -7  19   0   42.80    6.60
   8 -19   0    6.60    4.00
  -8 -19   0   10.90    3.50
   8  19   0   21.40    4.10
  -8  19   0    8.90    4.60
  -8  19   0    8.00    4.80
   9 -19   0   14.40    4.70
  -9 -19   0   18.90    4.50
   9  19   0   22.20    4.50
  -9  19   0   28.60    6.80
  -9  19   0   30.20    6.20
 -10 -19   0   14.90    4.70
  10 -19   0   16.50    5.10
 -10  19   0   21.90    6.00
   0 -20   0  255.37   14.10
   0  20   0  306.07   10.20
   0  20   0  280.27    9.10
  -1 -20   0  119.99    8.10
   1 -20   0  113.19    8.20
  -1  20   0  117.19    5.50
  -1  20   0  123.89    6.50
   1  20   0  119.89    5.40
   2 -20   0  209.58   11.00
  -2 -20   0  192.58   10.10
   2  20   0  205.18    7.10
  -2  20   0  200.08    8.00
   2  20   0  193.48    6.80
   2  20   0  181.38    7.30
  -2  20   0  187.28    8.90
   3 -20   0   10.80    4.00
  -3 -20   0   30.10    5.00
  -3  20   0   12.00    4.00
   3  20   0   21.20    2.10
   3  20   0   21.10    2.60
  -3  20   0   25.10    3.40
   3  20   0   26.40    2.80
   3  20   0   25.30    2.30
  -3  20   0   25.20    4.30
   4 -20   0  261.47    8.50
  -4 -20   0  269.87   12.00
   4  20   0  240.18    6.90
   4  20   0  273.77    9.20
  -4  20   0  262.27   12.20
   4  20   0  252.47    6.90
  -4  20   0  268.97   13.30
   4  20   0  243.78    8.70
   5 -20   0    1.40    1.90
  -5 -20   0   -0.60    2.50
   5 -20   0   -1.80    2.00
  -5  20   0    3.10    3.10
   5  20   0   -2.00    1.30
   5  20   0   -0.10    1.70
  -5  20   0   -2.10    1.80
  -6 -20   0   18.60    4.40
   6 -20   0   16.30    3.40
  -6  20   0   25.70    5.10
   6  20   0   16.80    3.00
  -6  20   0   11.10    4.10
  -7 -20   0    4.10    2.60
   7 -20   0   -4.00    2.30
  -7  20   0   -4.40    2.00
  -7  20   0    0.30    3.10
   7  20   0   -1.70    2.00
   7  20   0   -0.80    2.10
  -8 -20   0  109.49    8.60
   8 -20   0  112.29    8.40
   8  20   0  105.49    7.30
  -8  20   0  129.49   10.80
  -8  20   0  124.79   10.30
  -9 -20   0   -2.60    3.20
   9 -20   0   -2.30    3.30
  -9  20   0    2.30    3.90
   9  20   0    1.10    2.80
  -9  20   0   -3.60    3.50
   0 -21   0   -1.10    1.70
   0  21   0    0.90    1.30
   0  21   0   -1.00    1.30
   1 -21   0  217.18   11.40
  -1 -21   0  231.58   11.30
  -1  21   0  204.28    7.90
   1  21   0  203.68    7.70
  -1  21   0  200.58    8.80
  -2 -21   0   50.89    6.30
   2 -21   0   48.30    6.30
   2  21   0   54.79    3.90
   2  21   0   51.29    3.40
  -2  21   0   63.19    5.30
   2  21   0   60.39    3.60
  -2  21   0   52.59    4.10
   2  21   0   60.89    3.60
   2  21   0   57.29    3.60
  -3 -21   0  174.78   10.00
   3 -21   0  162.48   10.50
   3  21   0  162.98    5.70
   3  21   0  164.28    6.50
  -3  21   0  161.28    7.70
   3  21   0  153.38    6.30
   3  21   0  165.78    6.00
  -3  21   0  164.98   10.10
  -4 -21   0    0.80    2.10
   4  21   0    4.70    0.90
   4  21   0   -0.20    1.40
  -4  21   0    6.90    3.10
   4  21   0    3.40    1.50
   4  21   0    1.10    1.40
   4  21   0    3.30    0.70
  -4  21   0    2.60    3.20
   5 -21   0   28.90    3.30
  -5 -21   0   30.70    5.00
   5 -21   0   21.80    4.50
   5  21   0   34.80    3.40
   5  21   0   29.00    3.60
  -5  21   0   33.90    6.50
  -5  21   0   43.50    6.40
   6 -21   0    1.60    2.30
  -6 -21   0   -2.20    1.90
  -6  21   0    4.70    3.60
  -6  21   0   -0.20    2.10
   6  21   0    3.00    1.70
   6  21   0    1.10    2.00
  -7 -21   0   43.50    6.40
   7 -21   0   38.00    4.90
  -7  21   0   47.70    7.20
  -7  21   0   54.99    8.00
   7  21   0   55.59    5.00
  -8 -21   0    3.10    3.10
   8 -21   0   -1.50    2.90
   8  21   0    2.10    2.70
  -8  21   0   -2.80    3.30
  -8  21   0   12.60    4.60
   9 -21   0   94.79    8.30
  -9 -21   0   81.39    8.20
  -9  21   0   79.39   10.20
   9  21   0   87.29    7.20
  -9  21   0   77.09   10.00
   0 -22   0   26.40    5.10
   0  22   0   24.50    3.30
   0  22   0   26.90    2.70
  -1 -22   0   29.70    5.20
   1 -22   0   26.40    4.90
   1  22   0   31.70    3.10
  -1  22   0   32.60    4.10
   1  22   0   26.70    2.70
  -1  22   0   23.10    3.10
   2 -22   0    1.50    3.80
  -2 -22   0    2.60    3.40
   2  22   0    0.70    1.50
   2  22   0    1.00    1.50
  -2  22   0   -4.20    1.40
  -2  22   0   -4.10    2.00
   2  22   0    0.30    1.40
  -3 -22   0   96.89    8.00
   3 -22   0   92.09    8.00
   3  22   0   96.29    5.00
   3  22   0   89.09    4.60
  -3  22   0   95.29    8.30
   3  22   0   93.09    4.10
  -3  22   0  103.39    6.10
   3  22   0  100.99    4.50
  -3  22   0   92.99    7.20
  -4 -22   0   73.49    7.30
  -4  22   0   79.29    7.30
   4  22   0   83.09    4.90
   4  22   0   79.89    4.30
  -4  22   0   82.49    7.50
   4  22   0   83.09    4.00
   5 -22   0   13.50    2.70
  -5 -22   0   11.50    4.20
  -5  22   0   18.40    5.00
  -5  22   0   13.90    5.10
   5  22   0   23.00    2.50
   5  22   0   18.70    2.50
  -6 -22   0   -0.10    3.40
   6 -22   0    4.50    2.60
   6  22   0    3.40    2.60
  -6  22   0    7.80    3.90
  -6  22   0    7.40    4.10
   6  22   0    4.40    1.90
   7 -22   0    3.90    2.70
  -7 -22   0    3.00    3.50
   7  22   0    7.70    2.80
  -7  22   0    4.10    4.00
  -7  22   0    5.30    3.50
   8 -22   0   -3.80    3.00
  -8 -22   0    9.10    4.20
  -8  22   0   -1.00    3.50
   8  22   0    2.60    2.90
  -8  22   0    0.50    3.90
   0 -23   0    1.60    2.90
   0  23   0    1.30    1.30
   0  23   0   -2.20    1.30
   1 -23   0   39.20    6.30
  -1 -23   0   46.40    6.40
   1  23   0   46.20    3.40
   1  23   0   50.99    3.90
  -1  23   0   43.10    3.70
  -1  23   0   46.30    4.70
  -2 -23   0   54.69    7.10
   2 -23   0   51.09    7.50
   2  23   0   50.49    3.50
   2  23   0   49.90    3.60
  -2  23   0   44.60    4.20
   2  23   0   55.19    3.60
  -2  23   0   60.89    5.80
  -3 -23   0   31.80    5.30
   3 -23   0   29.20    5.60
  -3  23   0   31.20    5.00
   3  23   0   28.40    2.70
   3  23   0   27.90    2.70
   3  23   0   25.60    3.40
   3  23   0   32.90    2.30
   3  23   0   23.10    2.90
  -3  23   0   31.40    5.50
  -4 -23   0   34.70    6.20
   4  23   0   34.30    2.80
  -4  23   0   39.10    6.70
   4  23   0   38.50    3.50
   4  23   0   41.80    3.10
  -4  23   0   36.10    5.80
  -5 -23   0  314.77   15.10
   5  23   0  307.67   11.10
   5  23   0  309.97    9.30
  -5  23   0  317.27   16.60
   5  23   0  301.67   10.00
  -5  23   0  341.27   15.80
   6 -23   0   48.60    4.00
  -6 -23   0   52.59    7.20
   6  23   0   44.80    3.70
  -6  23   0   50.89    7.60
  -6  23   0   61.19    8.70
   6  23   0   62.69    4.80
   7 -23   0   16.20    3.50
  -7 -23   0   24.40    5.30
  -7  23   0   17.10    4.90
  -7  23   0   21.10    5.70
   7  23   0   26.50    4.00
   8 -23   0    5.40    4.70
  -8  23   0    1.20    3.50
   8  23   0    9.90    3.00
   0 -24   0   39.40    6.10
   0  24   0   37.30    4.60
   0  24   0   41.10    3.90
   1 -24   0    0.10    2.50
  -1 -24   0    1.00    2.50
   1  24   0    0.10    1.40
   1  24   0   -0.70    1.50
  -1  24   0    0.00    1.60
   2 -24   0  274.97   14.70
  -2 -24   0  303.77   14.50
  -2  24   0  289.47   12.20
   2  24   0  283.17    9.20
   2  24   0  276.87    9.10
  -2  24   0  269.47   14.10
   2  24   0  284.37    9.20
   3 -24   0   59.19    8.10
  -3 -24   0   62.59    6.40
   3  24   0   52.49    3.30
   3  24   0   48.00    2.70
  -3  24   0   62.09    6.20
   3  24   0   46.00    3.40
  -3  24   0   50.79    7.50
   3  24   0   54.99    3.90
  -4 -24   0  263.17   13.60
  -4  24   0  256.87   12.80
   4  24   0  231.38    7.80
  -4  24   0  249.48   14.60
   4  24   0  245.58    7.50
   4  24   0  219.98   12.00
  -5 -24   0   21.10    5.60
   5  24   0   20.80    2.20
   5  24   0   22.40    2.60
  -5  24   0   23.90    6.00
  -5  24   0   28.60    5.80
   5  24   0   26.30    3.60
  -6 -24   0  114.89    8.70
  -6  24   0  132.29   10.90
   6  24   0   89.49    6.00
  -6  24   0  114.49    9.90
   6  24   0  103.79    4.50
   7 -24   0   26.60    3.60
  -7 -24   0   24.80    5.60
   7  24   0   29.30    4.00
  -7  24   0   27.20    6.20
  -7  24   0   22.20    5.50
   0 -25   0    1.30    3.20
   0  25   0   -1.40    1.60
   1 -25   0  114.49    9.30
  -1 -25   0  104.89    8.50
   1  25   0   98.49    5.10
  -1  25   0  113.29    6.80
   1  25   0  106.39    5.60
  -2 -25   0    2.10    3.40
   2 -25   0    3.50    4.00
   2  25   0   -3.10    1.40
  -2  25   0   -1.00    3.30
   2  25   0   -0.60    1.30
  -2  25   0   -1.30    2.10
   2  25   0    2.70    1.30
  -3 -25   0  309.27   14.80
   3 -25   0  291.07   15.60
  -3  25   0  318.67   15.90
  -3  25   0  297.57   13.30
   3  25   0  282.97    8.90
   3  25   0  297.17    8.80
  -4 -25   0    0.50    3.00
  -4  25   0    2.10    3.70
   4  25   0    3.70    2.10
  -4  25   0    2.00    3.50
   4  25   0    2.50    1.30
  -5 -25   0  310.37   15.20
   5  25   0  300.07    8.40
   5  25   0  296.87   10.80
  -5  25   0  345.37   17.60
  -6 -25   0    3.30    4.00
  -6  25   0   -5.00    3.20
   6  25   0   -1.10    1.90
  -6  25   0   -3.00    2.80
   6  25   0   -1.80    0.90
   0 -26   0  136.39   10.60
   0  26   0  140.59    7.30
   1 -26   0   -0.60    3.40
  -1 -26   0   -2.10    2.00
   1  26   0   -1.10    1.30
  -1  26   0    1.80    2.10
   1  26   0    1.10    1.40
  -2 -26   0   58.69    8.10
   2 -26   0   55.09    8.20
  -2  26   0   60.89    8.10
   2  26   0   55.79    3.60
   2  26   0   64.39    3.70
   2  26   0   66.99    3.70
  -2  26   0   55.39    5.50
  -3 -26   0    1.20    4.00
  -3  26   0    3.50    2.90
  -3  26   0    3.70    4.10
   3  26   0    1.50    1.10
  -4 -26   0  297.47   14.80
  -4  26   0  281.47   14.20
  -4  26   0  258.77   15.80
   4  26   0  272.47   10.00
  -5 -26   0    1.80    3.60
   5  26   0    5.30    2.20
  -5  26   0   -2.40    3.30
  -5  26   0    5.90    4.80
   0 -27   0   -4.50    2.90
   0  27   0   -4.20    1.70
   1 -27   0   30.40    6.30
  -1 -27   0   40.70    6.70
  -1  27   0   32.60    6.40
  -1  27   0   32.80    4.50
  -2 -27   0   -2.50    3.80
   2 -27   0    0.20    2.80
  -2  27   0   -0.20    2.70
  -2  27   0    1.70    2.30
   2  27   0    2.20    1.30
  -3 -27   0  121.69   10.60
  -3  27   0  133.89   10.60
  -3  27   0  131.09    9.00
  -4 -27   0   32.70    7.60
  -4  27   0   33.40    5.80
   0 -28   0    5.10    3.90
   0  28   0    3.00    2.00
  -1 -28   0   44.50    8.60
   1  28   0   27.50    3.50
  -1  28   0   29.50    4.40
  -1  28   0   28.90    5.90
  13   0  -1  107.09   11.20
 -13   0   1  101.09   10.30
 -12   0   1   -1.20    3.90
 -12   0   1   -5.10    1.70
  12   0  -1    4.20    4.50
  11   0  -1  296.27   15.00
 -11   0   1  299.57   15.90
 -11   0   1  291.67   12.30
 -10   0   1    1.90    3.00
 -10   0   1   -0.50    1.90
  -9   0   1   38.90    3.80
  -9   0   1   37.80    5.70
   9   0  -1   47.30    6.00
  -8   0   1   -2.00    1.50
   8   0  -1    0.70    1.90
  -8   0   1   -0.60    1.80
   7   0  -1   69.99    6.00
  -7   0   1   80.49    6.00
  -7   0   1   79.99    4.90
   6   0  -1    1.90    1.30
  -6   0   1    0.30    1.20
   6   0  -1   -0.40    1.60
   5   0  -1 1136.49   29.40
   5   0  -1 1107.09   27.60
  -5   0   1 1174.38   29.70
  -5   0   1 1152.58   27.80
   5   0  -1 1165.38   29.00
   5   0  -1 1121.19   29.30
  -4   0   1    0.80    1.20
   4   0  -1    0.50    1.00
   4   0  -1    0.80    1.10
  -4   0   1    0.60    0.80
  -4   0   1   -0.30    0.80
  -4   0   1   -0.90    0.60
   4   0  -1   -0.40    0.60
  -3   0   1    0.50    0.80
   3   0  -1    0.70    0.70
  -3   0   1    0.80    0.70
  -3   0   1   -0.40    0.80
  -3   0   1    0.70    0.70
   3   0  -1   -1.10    0.70
   3   0  -1    1.40    0.80
   3   0  -1    2.10    0.90
   2   0  -1   -0.80    0.60
  -2   0   1    0.10    0.40
  -2   0   1    0.80    0.60
  -2   0   1   -0.20    0.50
   2   0  -1    0.90    0.40
  -2   0   1    1.00    0.80
   1   0   1  244.98    6.30
  -1   0  -1  220.78    7.10
  -1   0  -1  251.67    7.00
   1   0   1  246.48    5.60
   1   0   1  253.87    6.30
  -1   0  -1  242.08    5.70
  -1   0  -1  252.47    6.30
   1   0   1  249.58    6.10
  -2   0  -1   -0.10    0.40
   2   0   1    0.30    0.40
  -2   0  -1    0.20    0.50
  -2   0  -1    1.00    0.80
   2   0   1    1.30    0.70
   2   0   1    0.90    0.70
  -2   0  -1    0.50    0.70
   2   0   1    0.60    0.50
  -3   0  -1  321.87    8.50
   3   0   1  337.37    8.50
   3   0   1  335.47    9.50
   3   0   1  335.87    9.70
  -3   0  -1  316.07    9.40
  -3   0  -1  331.67    9.20
   3   0   1  310.37    9.60
  -3   0  -1  310.47    9.70
  -4   0  -1   -0.60    0.50
   4   0   1   -0.20    0.90
  -4   0  -1   -0.60    0.70
   4   0   1    0.70    0.60
  -4   0  -1    0.90    0.70
   4   0   1    0.10    0.60
  -4   0  -1   -0.30    0.90
   4   0   1   -0.90    0.80
   5   0   1  131.49    7.20
  -5   0  -1  137.09    6.80
   5   0   1  136.29    6.50
   5   0   1  129.69    6.30
  -5   0  -1  146.09    5.30
   5   0   1  142.09    5.20
   6   0   1   -0.50    1.60
  -6   0  -1    0.60    1.00
  -6   0  -1    0.40    1.90
   6   0   1    0.50    1.10
   6   0   1    0.90    1.70
   7   0   1   39.40    5.30
  -7   0  -1   33.60    5.00
   7   0   1   29.30    4.60
  -7   0  -1   35.00    3.60
   8   0   1   -1.30    2.40
  -8   0  -1   -0.30    2.30
  -8   0  -1   -0.20    1.30
   8   0   1   -1.10    2.30
   9   0   1    2.70    3.10
  -9   0  -1    2.90    2.00
  -9   0  -1    1.20    2.90
   9   0   1    1.50    2.80
 -10   0  -1   -1.30    3.30
  10   0   1    4.30    3.60
 -10   0  -1   -0.20    2.00
 -11   0  -1   30.80    6.40
 -11   0  -1   29.60    4.30
  11   0   1   25.10    6.10
  12   0   1    1.50    3.40
 -12   0  -1    1.60    2.60
 -12   0  -1   -1.60    2.80
 -13   0  -1   16.70    3.60
  13   0   1   19.00    6.00
 -13   0  -1   12.60    5.10
 -13  -1   1   36.70    6.30
 -13  -1   1   49.40    8.20
  13  -1  -1   36.80    7.60
 -13   1   1   34.80    5.30
 -13   1   1   36.90    7.60
  13   1  -1   35.10    7.50
  12  -1  -1  294.37   16.30
 -12  -1   1  301.57   16.50
 -12  -1   1  311.97   12.80
 -12   1   1  272.27   16.20
  12   1  -1  322.77   16.80
 -12   1   1  301.37   12.90
 -11  -1   1  108.09    9.60
  11  -1  -1   89.69    9.00
 -11  -1   1   91.19    6.50
 -11   1   1   84.89    6.60
  11   1  -1   89.49    8.90
 -11   1   1  115.19    9.40
 -10  -1   1   49.90    4.60
 -10  -1   1   52.69    6.90
  10  -1  -1   44.60    6.70
 -10   1   1   49.00    4.90
  10   1  -1   55.39    8.30
 -10   1   1   56.49    7.50
  -9  -1   1   15.20    2.90
   9  -1  -1   19.20    4.00
  -9  -1   1   16.30    4.00
  -9   1   1   15.50    3.70
   9   1  -1   15.20    3.80
  -9   1   1   13.00    2.80
  -8  -1   1   16.10    4.00
   8  -1  -1   16.50    3.90
  -8  -1   1   19.10    3.00
  -8   1   1   26.80    4.60
   8   1  -1   15.50    3.90
  -8   1   1   23.00    3.40
  -7  -1   1 1277.77   32.60
  -7  -1   1 1303.67   35.50
   7  -1  -1 1364.06   35.40
  -7   1   1 1333.37   36.00
   7   1  -1 1340.27   35.20
  -7   1   1 1322.57   33.10
  -6  -1   1   12.30    2.10
   6  -1  -1    9.80    2.70
  -6  -1   1   14.40    3.00
  -6   1   1   12.10    2.70
  -6   1   1   16.30    2.60
   6   1  -1   17.60    2.80
   6   1  -1   12.40    2.80
  -5  -1   1   38.30    3.00
  -5  -1   1   40.20    2.80
  -5  -1   1   37.30    3.60
   5  -1  -1   43.60    3.00
   5   1  -1   40.90    3.30
   5   1  -1   41.20    2.80
  -5   1   1   41.80    3.00
   5   1  -1   36.60    3.40
  -5   1   1   39.60    3.60
   5   1  -1   40.90    3.50
  -4  -1   1   68.19    4.00
   4  -1  -1   54.79    3.00
   4  -1  -1   61.09    3.80
  -4  -1   1   58.59    3.00
  -4  -1   1   56.79    3.30
   4  -1  -1   54.19    3.60
  -4  -1   1   55.79    3.30
  -4   1   1   51.89    3.00
   4   1  -1   55.99    3.00
   4   1  -1   51.99    3.30
   4   1  -1   59.59    3.60
  -4   1   1   57.59    3.50
  -4   1   1   57.59    3.40
  -4   1   1   51.89    3.60
  -3  -1   1  107.19    3.90
   3  -1  -1  102.09    4.40
   3  -1  -1  107.59    4.00
  -3  -1   1  107.09    4.10
  -3  -1   1   97.59    4.10
   3  -1  -1  102.59    4.60
  -3  -1   1   98.89    4.50
  -3   1   1  105.29    4.70
   3   1  -1  108.39    3.90
  -3   1   1  102.69    4.30
  -3   1   1   97.89    4.20
   3   1  -1  107.79    4.20
   3   1  -1  103.89    4.50
  -3   1   1  104.79    4.10
   3   1  -1  104.39    4.40
   2  -1  -1   60.69    2.80
  -2  -1   1   65.39    2.90
  -2  -1   1   65.39    2.70
  -2  -1   1   63.89    2.50
  -2  -1   1   66.39    2.50
   2  -1  -1   59.39    2.50
   2  -1  -1   68.99    3.10
  -2   1   1   62.79    2.80
   2   1  -1   62.89    2.80
   2   1  -1   62.29    2.50
   2   1  -1   63.39    2.50
  -2   1   1   63.29    3.00
   2   1  -1   65.99    2.90
  -2   1   1   65.09    2.80
  -2   1   1   64.89    2.70
  -1   1   1 1738.73   59.89
   1   1  -1 1309.37   60.19
   1  -1   1 3257.67   92.49
   1   1   1 3623.34   90.49
  -1   1  -1 3449.75   92.99
   2  -1   1 1486.75   33.80
  -2  -1  -1 1484.75   33.20
  -2   1  -1 1500.65   33.90
  -2   1  -1 1501.85   33.70
   3  -1   1  616.24   15.90
   3  -1   1  585.44   14.60
  -3  -1  -1  605.74   15.90
  -3  -1  -1  616.44   14.40
   3  -1   1  592.64   15.60
  -3  -1  -1  599.44   15.10
   3  -1   1  628.14   16.00
  -3  -1  -1  599.64   15.40
  -3   1  -1  609.04   16.20
   3   1   1  591.44   15.70
  -3   1  -1  584.74   15.50
   3   1   1  613.94   14.40
   3   1   1  620.74   15.50
   3   1   1  623.84   15.60
  -3   1  -1  608.84   14.80
   4  -1   1  186.68    7.20
  -4  -1  -1  198.78    7.50
   4  -1   1  190.88    7.20
  -4  -1  -1  195.58    5.90
  -4  -1  -1  183.28    6.50
  -4  -1  -1  193.08    6.80
   4  -1   1  200.48    7.40
   4  -1   1  189.18    6.10
   4   1   1  186.08    6.90
   4   1   1  180.78    5.80
  -4   1  -1  183.98    7.00
  -4   1  -1  192.58    6.20
   4   1   1  185.98    7.00
  -4   1  -1  186.98    7.50
  -4   1  -1  183.28    6.70
   4   1   1  195.68    7.30
  -5  -1  -1   26.00    3.40
   5  -1   1   19.30    2.00
   5  -1   1   26.80    2.80
  -5  -1  -1   17.10    1.80
  -5  -1  -1   21.90    3.10
  -5   1  -1   24.70    2.20
   5   1   1   24.60    2.50
  -5   1  -1   17.90    3.00
   5   1   1   19.20    2.90
   5   1   1   22.30    2.90
  -6  -1  -1   65.29    5.00
   6  -1   1   53.79    3.40
   6  -1   1   53.69    4.50
  -6  -1  -1   60.29    3.50
   6  -1   1   51.09    4.30
   6   1   1   65.99    4.80
  -6   1  -1   56.59    3.60
   6   1   1   54.69    3.30
   6   1   1   60.49    4.60
  -6   1  -1   56.39    4.60
   7  -1   1 1842.32   47.10
   7  -1   1 1880.21   47.30
  -7  -1  -1 1915.81   44.00
  -7  -1  -1 1887.71   47.70
  -7   1  -1 1803.42   47.70
   7   1   1 1890.41   47.00
   7   1   1 1882.81   46.80
   8  -1   1  110.59    7.70
   8  -1   1  111.09    7.60
  -8  -1  -1  110.79    5.60
  -8  -1  -1  101.79    7.50
   8   1   1  116.69    7.70
   8   1   1  105.79    7.00
  -8   1  -1  111.99    5.90
  -8   1  -1  104.89    7.80
   9  -1   1  127.29    8.80
   9  -1   1  129.69    8.90
  -9  -1  -1  122.49    8.80
  -9  -1  -1  120.19    6.30
   9   1   1  140.49    9.10
   9   1   1  117.29    8.20
  -9   1  -1  129.19    6.70
  -9   1  -1  121.69    9.10
 -10  -1  -1   43.40    4.50
  10  -1   1   31.50    5.80
 -10  -1  -1   41.60    6.80
 -10   1  -1   38.70    6.60
 -10   1  -1   34.40    4.50
 -11  -1  -1   53.59    7.70
  11  -1   1   38.90    6.90
 -11  -1  -1   51.99    4.90
  11   1   1   41.90    7.00
 -11   1  -1   49.00    7.20
 -11   1  -1   46.10    5.30
 -12  -1  -1   11.70    5.50
  12  -1   1   15.00    5.00
 -12  -1  -1   12.60    3.20
  12   1   1   15.00    5.30
 -12   1  -1   19.60    5.60
 -12   1  -1   16.90    3.70
 -13  -1  -1   26.80    4.20
 -13  -1  -1   13.40    5.00
  13  -1   1   28.80    7.20
 -13   1  -1   13.00    3.50
 -13   1  -1   17.30    5.90
  13   1   1   20.70    6.60
 -13  -2   1  160.18    9.10
 -13  -2   1  143.09   11.90
  13  -2  -1  155.38   12.60
 -13   2   1  127.69    9.10
 -13   2   1  136.79   12.30
  13   2  -1  153.78   12.90
 -12  -2   1   17.80    3.90
 -12  -2   1   14.90    6.20
  12  -2  -1   17.10    5.40
 -12   2   1   31.60    7.10
 -12   2   1   25.60    4.60
  12   2  -1   22.00    5.80
 -11  -2   1    7.10    3.90
 -11  -2   1    2.10    2.30
  11  -2  -1    3.00    3.80
 -11   2   1    7.90    3.10
  11   2  -1   10.60    4.60
 -10  -2   1  281.37   14.00
  10  -2  -1  269.37   13.60
 -10  -2   1  265.37   10.80
 -10   2   1  253.07   13.90
  10   2  -1  258.57   13.70
 -10   2   1  269.57   11.30
  -9  -2   1   71.39    4.80
  -9  -2   1   65.29    6.50
   9  -2  -1   64.59    6.40
   9   2  -1   68.49    6.30
  -9   2   1   71.69    5.30
  -9   2   1   69.59    6.40
  -8  -2   1  456.15   17.00
   8  -2  -1  469.35   17.00
  -8  -2   1  456.75   14.20
  -8   2   1  432.96   17.20
   8   2  -1  458.65   16.60
  -8   2   1  473.25   15.10
  -7  -2   1   47.30    4.90
  -7  -2   1   49.60    3.90
   7  -2  -1   39.60    5.10
   7   2  -1   47.10    4.60
  -7   2   1   45.40    4.80
  -7   2   1   49.60    4.10
   7   2  -1   43.70    5.20
   6  -2  -1 1358.46   34.70
  -6  -2   1 1353.86   34.70
  -6  -2   1 1332.57   32.30
  -6   2   1 1304.67   35.20
   6   2  -1 1365.86   34.40
  -5  -2   1   63.79    3.80
  -5  -2   1   68.49    4.50
   5  -2  -1   64.79    4.40
  -5  -2   1   61.59    3.70
  -5  -2   1   61.19    3.40
   5  -2  -1   61.19    3.60
   5   2  -1   59.99    4.20
   5   2  -1   56.19    3.30
  -5   2   1   56.89    4.30
  -5   2   1   59.19    3.70
   5   2  -1   59.29    4.10
   5   2  -1   59.19    3.80
  -4  -2   1  486.95   13.90
  -4  -2   1  484.35   12.60
   4  -2  -1  481.65   14.00
  -4  -2   1  479.35   13.20
   4  -2  -1  467.95   12.90
   4  -2  -1  480.65   13.90
  -4  -2   1  491.75   13.90
   4   2  -1  451.85   13.40
  -4   2   1  464.65   13.50
  -4   2   1  478.35   13.10
   4   2  -1  476.55   13.10
  -4   2   1  484.85   14.30
   4   2  -1  452.05   13.70
  -4   2   1  467.95   13.70
   4   2  -1  487.75   12.70
   3  -2  -1    2.60    0.80
   3  -2  -1    1.40    1.00
  -3  -2   1    3.30    1.10
   3  -2  -1    4.40    1.50
  -3  -2   1    2.70    1.00
  -3  -2   1    2.60    0.80
  -3  -2   1    2.10    0.80
   3   2  -1    3.00    0.90
  -3   2   1    2.70    0.80
  -3   2   1    4.70    1.40
   3   2  -1    3.30    0.80
   3   2  -1    3.50    1.00
   3   2  -1    2.60    1.10
  -2  -2   1    2.30    0.80
  -2  -2   1    2.70    0.60
  -2  -2   1    2.10    0.70
   2  -2  -1    1.70    0.90
   2  -2  -1    1.30    0.80
   2  -2  -1    2.20    0.80
   2   2  -1    2.30    0.80
  -2   2   1    2.60    0.80
   2   2  -1    3.00    0.70
   2   2  -1    2.60    0.70
   2   2  -1    3.50    0.90
  -2   2   1    2.40    0.80
  -2   2   1    1.40    0.80
  -2   2   1    1.90    0.80
   1  -2  -1   87.29    3.00
   1  -2  -1   90.09    2.90
   1  -2  -1   89.79    2.90
  -1  -2   1   85.99    2.70
  -1  -2   1   94.89    2.90
  -1  -2   1   93.49    2.80
  -1   2   1   82.99    2.90
   1   2  -1   87.69    2.80
  -1   2   1   89.79    3.00
   1   2  -1   87.19    2.80
   1   2  -1   85.09    2.80
  -1   2   1   90.19    2.90
  -1  -2  -1  758.22   17.30
   1  -2   1  755.82   17.40
   1  -2   1  769.82   17.70
   1  -2   1  759.32   17.80
  -1   2  -1  762.52   17.80
   1   2   1  778.82   17.40
  -1   2  -1  763.32   17.60
  -1   2  -1  806.62   17.40
   2  -2   1 2792.62   94.59
  -2   2  -1 2812.82   92.29
   2   2   1 2684.43   87.99
  -3  -2  -1   49.40    2.10
   3  -2   1   48.10    3.00
  -3  -2  -1   48.00    2.50
  -3  -2  -1   49.70    3.00
   3  -2   1   51.59    3.60
   3  -2   1   50.09    2.50
  -3  -2  -1   54.19    2.80
   3  -2   1   49.70    3.20
   3   2   1   49.60    2.70
  -3   2  -1   51.29    3.00
   3   2   1   52.09    2.20
   3   2   1   49.40    2.90
  -3   2  -1   48.10    3.20
  -3   2  -1   48.00    2.80
   3   2   1   52.19    2.80
  -3   2  -1   52.59    2.60
  -4  -2  -1  282.67    7.80
   4  -2   1  282.37    9.50
  -4  -2  -1  282.17    9.50
   4  -2   1  283.47    9.70
   4  -2   1  282.07    9.60
  -4  -2  -1  279.37    8.80
   4   2   1  281.37    9.10
  -4   2  -1  278.27    9.10
  -4   2  -1  285.87    8.60
  -4   2  -1  299.97   10.10
   4   2   1  276.57    7.80
  -4   2  -1  278.27    9.50
   4   2   1  274.47    9.20
   4   2   1  294.97    9.20
  -5  -2  -1   17.40    2.30
  -5  -2  -1   21.00    1.80
   5  -2   1   23.80    3.10
   5  -2   1   23.30    3.30
   5  -2   1   15.40    2.00
  -5  -2  -1   22.90    3.10
   5   2   1   19.80    2.70
   5   2   1   22.20    2.90
   5   2   1   17.10    2.70
  -5   2  -1   14.50    2.70
  -5   2  -1   22.50    2.20
   5   2   1   18.50    1.70
   6  -2   1  294.57   11.50
   6  -2   1  305.17   11.80
  -6  -2  -1  319.87    9.50
  -6  -2  -1  320.07   11.90
   6   2   1  318.47   11.40
  -6   2  -1  313.67   10.20
   6   2   1  294.47    9.40
   6   2   1  302.27   11.10
  -6   2  -1  331.17   12.50
  -7  -2  -1    0.70    1.20
   7  -2   1   -0.90    1.70
   7  -2   1    0.80    2.40
  -7  -2  -1    1.60    2.30
   7   2   1    1.60    2.10
   7   2   1    2.50    2.30
  -7   2  -1    3.10    2.00
  -7   2  -1    0.80    1.90
  -8  -2  -1  181.88    7.50
  -8  -2  -1  162.18    9.40
   8  -2   1  197.78   10.10
   8  -2   1  189.78   10.10
   8   2   1  170.08    9.20
   8   2   1  183.28    9.60
  -8   2  -1  191.18    8.10
  -8   2  -1  183.38   10.10
  -9  -2  -1    1.50    2.90
   9  -2   1    5.10    3.30
  -9  -2  -1    4.00    2.00
  -9   2  -1   -3.10    2.40
   9   2   1    0.70    2.70
   9   2   1    1.50    2.60
  -9   2  -1    1.40    1.90
 -10  -2  -1  591.84   17.70
 -10  -2  -1  617.84   22.60
  10  -2   1  577.54   22.10
 -10   2  -1  580.94   18.60
  10   2   1  624.34   21.90
  10   2   1  595.84   25.30
 -10   2  -1  614.64   23.00
 -11  -2  -1   18.70    3.30
 -11  -2  -1   20.00    5.20
  11  -2   1   12.30    4.60
  11   2   1   13.30    4.70
 -11   2  -1   16.20    3.40
  12  -2   1  135.89   11.30
 -12  -2  -1  123.59   10.80
 -12  -2  -1  144.19    7.70
 -12   2  -1  122.99    8.00
  12   2   1  143.59   11.20
 -12   2  -1  144.99   11.60
 -13  -2  -1    2.70    3.20
  13  -2   1   -8.20    3.40
 -13  -2  -1    8.50    4.20
 -13  -2  -1   -2.50    2.30
  13   2   1   -1.80    4.30
 -13   2  -1    7.60    4.80
 -13  -3   1  234.48   13.00
 -13  -3   1  208.18   10.40
  13  -3  -1  211.58   14.60
 -13  -3   1  188.68   13.50
  13   3  -1  231.58   15.20
 -13   3   1  220.98   11.80
 -13   3   1  203.88   14.70
 -12  -3   1    7.30    3.70
 -12  -3   1    7.00    2.60
  12  -3  -1    0.80    3.60
 -12   3   1    6.90    4.10
 -12   3   1    0.70    3.20
  12   3  -1   -1.90    3.20
  11  -3  -1   16.30    4.90
 -11  -3   1    9.60    2.70
 -11  -3   1    7.90    3.70
  11   3  -1    5.20    3.50
 -11   3   1   10.80    4.40
 -11   3   1    6.10    2.80
  10  -3  -1    3.40    3.20
 -10  -3   1   -1.70    2.60
 -10  -3   1   -0.30    2.00
 -10   3   1   -0.10    2.10
 -10   3   1    5.70    3.60
  10   3  -1    1.70    3.10
  -9  -3   1  158.18    9.50
   9  -3  -1  143.39    9.30
  -9  -3   1  140.59    7.00
   9   3  -1  143.69    9.00
  -9   3   1  139.79    9.60
  -9   3   1  148.39    7.90
   8  -3  -1  160.48    9.10
  -8  -3   1  149.49    8.60
  -8  -3   1  155.58    6.90
  -8   3   1  136.59    9.00
  -8   3   1  151.68    7.60
   8   3  -1  139.79    8.40
  -7  -3   1  669.33   20.30
  -7  -3   1  650.63   23.30
   7  -3  -1  700.73   21.40
   7   3  -1  698.63   20.90
  -7   3   1  673.13   19.50
   7   3  -1  675.43   20.00
  -7   3   1  708.43   22.20
   6  -3  -1  192.08    8.80
  -6  -3   1  199.98    8.70
  -6  -3   1  195.58    7.10
   6   3  -1  184.68    8.30
  -6   3   1  194.28    9.10
  -6   3   1  194.28    7.90
   6   3  -1  192.58    7.90
   5  -3  -1  385.56   12.60
  -5  -3   1  389.46   11.00
  -5  -3   1  380.36   12.40
  -5  -3   1  378.66   11.30
  -5  -3   1  374.66   11.50
   5   3  -1  394.36   11.70
   5   3  -1  372.96   11.00
   5   3  -1  363.86   12.40
  -5   3   1  388.96   11.80
   5   3  -1  392.66   12.30
  -4  -3   1   58.69    3.00
   4  -3  -1   59.39    3.80
  -4  -3   1   60.69    3.00
   4  -3  -1   61.39    3.90
   4  -3  -1   55.39    3.20
  -4  -3   1   57.29    3.60
   4   3  -1   62.49    3.30
  -4   3   1   55.89    3.90
  -4   3   1   59.29    3.80
   4   3  -1   52.59    2.90
   4   3  -1   55.89    3.60
   4   3  -1   55.59    3.60
  -4   3   1   59.29    4.30
  -4   3   1   64.29    3.60
   3  -3  -1   47.40    2.90
  -3  -3   1   39.70    2.60
   3  -3  -1   48.10    3.00
  -3  -3   1   45.40    2.50
  -3  -3   1   49.20    2.40
  -3  -3   1   45.90    2.30
  -3   3   1   46.90    3.10
   3   3  -1   47.70    2.40
  -3   3   1   51.09    3.30
  -3   3   1   43.30    2.80
  -3   3   1   47.00    2.70
   3   3  -1   47.00    2.90
   3   3  -1   45.30    2.30
   3   3  -1   43.10    2.60
   2  -3  -1  556.34   13.90
   2  -3  -1  542.35   13.70
  -2  -3   1  551.44   12.50
  -2  -3   1  558.24   13.20
   2  -3  -1  531.55   13.50
  -2  -3   1  509.35   13.20
  -2  -3   1  537.85   13.40
   2   3  -1  540.25   13.30
  -2   3   1  541.25   14.00
   2   3  -1  543.45   12.60
   2   3  -1  538.15   13.50
  -2   3   1  556.54   13.70
  -2   3   1  561.54   13.70
   2   3  -1  531.65   13.10
  -1  -3   1 1961.40   59.79
   1  -3  -1 1855.01   61.89
  -1   3   1 1938.21   61.99
   1   3  -1 1823.22   57.59
   0  -3   1   12.40    0.80
   0  -3   1   11.70    0.80
   0  -3   1   12.00    0.90
   0  -3   1   12.00    0.80
   0  -3   1   11.60    0.80
   0  -3  -1   13.10    0.90
   0   3  -1   11.30    0.80
   0   3  -1   12.40    0.80
   0   3   1   11.80    0.50
   0   3   1   11.50    0.90
   0   3  -1   11.70    0.90
   0   3  -1   10.60    0.80
   1  -3   1 1564.84   56.79
  -1  -3  -1 1767.52   47.70
   1  -3   1 1605.44   57.49
   1   3   1 1786.42   48.40
  -2  -3  -1 1505.15   33.70
   2  -3   1 1532.75   35.00
   2  -3   1 1495.45   34.50
  -2   3  -1 1515.45   34.40
  -2   3  -1 1488.25   34.80
   2   3   1 1518.45   33.80
  -2   3  -1 1543.65   34.90
  -3  -3  -1   36.50    2.10
  -3  -3  -1   38.60    2.20
   3  -3   1   33.30    2.50
  -3  -3  -1   39.00    2.30
   3  -3   1   34.70    2.50
  -3  -3  -1   36.80    2.50
   3  -3   1   36.60    2.70
  -3  -3  -1   38.20    1.80
   3   3   1   38.70    2.40
  -3   3  -1   33.90    2.60
   3   3   1   36.80    1.80
  -3   3  -1   39.80    2.60
   3   3   1   40.40    2.50
   3   3   1   38.40    2.60
  -3   3  -1   40.50    3.00
  -3   3  -1   41.70    2.40
  -4  -3  -1  375.66   10.90
  -4  -3  -1  388.46   11.70
  -4  -3  -1  378.96    9.90
   4  -3   1  381.46   11.90
   4  -3   1  384.46   12.00
  -4  -3  -1  382.16   10.60
   4  -3   1  385.06   12.20
   4   3   1  396.26   11.70
   4   3   1  377.66   11.20
  -4   3  -1  379.96   12.30
   4   3   1  393.66   11.30
  -4   3  -1  384.86   11.00
   4   3   1  364.96   10.00
   5  -3   1  579.24   17.20
  -5  -3  -1  569.94   15.60
   5  -3   1  598.14   17.60
  -5  -3  -1  587.94   17.00
   5  -3   1  565.54   15.60
  -5  -3  -1  600.94   17.30
  -5  -3  -1  602.54   14.80
   5   3   1  562.54   16.50
   5   3   1  579.84   16.40
   5   3   1  581.84   16.80
  -5   3  -1  574.24   15.80
   5   3   1  581.54   14.90
   6  -3   1   -0.70    1.40
   6  -3   1   -1.30    1.40
  -6  -3  -1    0.40    0.90
  -6  -3  -1    0.50    1.50
   6   3   1   -0.10    0.80
   6   3   1    1.60    1.60
  -6   3  -1    0.00    1.50
   6   3   1    0.00    1.20
   6   3   1    0.50    1.50
  -6   3  -1    0.80    1.20
  -7  -3  -1  281.47   11.60
   7  -3   1  269.77   11.60
   7  -3   1  277.87   11.70
  -7  -3  -1  269.17    8.80
  -7   3  -1  253.67    9.70
   7   3   1  265.87    9.80
   7   3   1  266.97   11.00
   7   3   1  268.27   10.80
  -7   3  -1  262.67   12.00
  -8  -3  -1   29.40    4.80
   8  -3   1   43.20    5.70
   8  -3   1   29.50    4.90
  -8   3  -1   35.00    4.20
   8   3   1   36.20    5.00
   8   3   1   33.70    4.70
  -8   3  -1   40.90    5.70
  -9  -3  -1  571.14   20.80
   9  -3   1  621.24   21.50
  -9  -3  -1  591.44   17.00
   9   3   1  598.74   20.90
   9   3   1  602.84   20.40
  -9   3  -1  542.55   21.30
  -9   3  -1  614.44   18.60
 -10  -3  -1  131.19    9.60
  10  -3   1  134.19    9.50
 -10  -3  -1  114.09    6.40
  10   3   1  118.69    9.40
 -10   3  -1  149.69   10.70
  10   3   1  123.19    9.00
 -10   3  -1  117.39    7.20
  11  -3   1   58.89    8.00
 -11  -3  -1   72.69    7.70
 -11  -3  -1   59.19    4.90
  11   3   1   60.49    7.70
 -11   3  -1   71.29    8.90
 -11   3  -1   64.49    5.60
 -12  -3  -1    7.70    4.00
 -12  -3  -1    1.80    2.80
  12  -3   1   10.90    4.60
 -12  -3  -1    2.90    2.30
  12   3   1   11.10    4.90
 -12   3  -1    5.70    4.20
 -12   3  -1    4.50    3.00
 -13  -3  -1   95.39   11.20
  13  -3   1  104.99   10.90
 -13  -3  -1   98.59    8.40
 -13   3  -1   80.49   10.40
 -13   3  -1   91.69    7.30
  13   3   1   91.59   11.10
 -13  -4   1   -1.10    3.70
 -13  -4   1   -3.70    3.40
  13  -4  -1    4.30    5.40
 -13   4   1   -0.20    4.30
  13   4  -1   -4.10    4.40
 -13   4   1   -2.00    2.90
 -12  -4   1   46.00    6.40
 -12  -4   1   52.29    7.80
  12  -4  -1   47.70    7.90
 -12  -4   1   47.50    4.70
 -12   4   1   34.70    6.70
 -12   4   1   54.89    6.50
  12   4  -1   40.60    7.20
  11  -4  -1    4.40    3.70
 -11  -4   1   10.70    2.90
 -11  -4   1    0.50    2.90
 -11   4   1    1.70    3.30
  11   4  -1    6.50    3.70
 -11   4   1    5.90    2.90
 -10  -4   1   52.39    4.50
 -10  -4   1   65.59    6.80
  10  -4  -1   45.00    6.40
 -10   4   1   57.39    7.60
  10   4  -1   57.29    7.20
 -10   4   1   61.49    5.60
  -9  -4   1   68.49    4.70
  -9  -4   1   76.49    6.80
   9  -4  -1   70.59    6.40
  -9   4   1   54.39    7.00
  -9   4   1   68.39    5.50
   9   4  -1   71.09    6.60
  -8  -4   1   94.89    7.00
   8  -4  -1   92.49    7.20
  -8  -4   1   94.79    5.30
  -8   4   1   84.59    7.30
  -8   4   1   97.99    6.20
   8   4  -1   93.29    6.90
   7  -4  -1    6.40    2.60
  -7  -4   1    3.80    1.70
  -7  -4   1    6.20    2.50
   7   4  -1    1.30    1.80
  -7   4   1    2.30    1.80
  -7   4   1    2.50    2.50
   7   4  -1    7.60    2.70
  -6  -4   1  563.44   17.20
   6  -4  -1  540.35   17.90
  -6  -4   1  576.34   15.30
  -6   4   1  586.14   18.50
  -6   4   1  531.85   16.20
   6   4  -1  537.55   16.80
   6   4  -1  551.74   17.30
   6   4  -1  556.94   16.20
  -5  -4   1  198.68    7.00
   5  -4  -1  219.38    8.60
  -5  -4   1  193.28    7.20
  -5  -4   1  210.58    6.90
  -5  -4   1  204.38    8.10
   5   4  -1  207.98    8.30
   5   4  -1  199.48    7.30
   5   4  -1  196.78    7.90
  -5   4   1  199.28    8.80
   5   4  -1  190.88    6.90
  -5   4   1  212.78    7.90
   4  -4  -1  175.08    7.10
  -4  -4   1  188.58    6.10
   4  -4  -1  180.68    6.70
  -4  -4   1  189.48    6.10
  -4  -4   1  182.68    6.40
  -4  -4   1  184.88    6.80
  -4  -4   1  185.48    6.90
  -4   4   1  184.58    6.90
  -4   4   1  193.98    7.80
   4   4  -1  188.78    6.90
   4   4  -1  190.28    6.30
   4   4  -1  186.78    7.10
  -3  -4   1  253.37    6.90
  -3  -4   1  257.37    7.80
  -3  -4   1  249.38    7.80
  -3  -4   1  256.07    7.50
   3  -4  -1  247.88    8.30
   3  -4  -1  242.68    7.90
   3  -4  -1  270.27    8.40
  -3   4   1  258.47    8.60
  -3   4   1  274.27    8.30
   3   4  -1  261.77    8.10
   3   4  -1  254.17    7.40
  -3   4   1  253.37    8.70
   3   4  -1  258.67    7.10
   3   4  -1  266.87    7.90
  -3   4   1  253.47    8.20
  -2  -4   1 4062.29  117.69
   2  -4  -1 3615.04  132.99
   2   4  -1 3978.50  115.39
  -2   4   1 3742.03  120.29
   1  -4  -1  764.02   17.60
   1  -4  -1  766.72   18.10
  -1  -4   1  763.02   17.20
  -1  -4   1  773.92   17.20
   1  -4  -1  771.72   17.40
  -1  -4   1  786.22   17.80
   1   4  -1  737.43   17.80
   1   4  -1  782.12   17.40
  -1   4   1  755.62   17.50
   1   4  -1  772.42   17.30
  -1   4   1  778.32   18.00
  -1   4   1  733.33   18.00
  -1   4   1  725.13   17.70
   0  -4   1   25.90    1.30
   0  -4   1   27.70    1.50
   0  -4   1   26.20    1.20
   0  -4  -1   23.70    1.50
   0  -4   1   26.10    1.30
   0   4   1   27.10    1.50
   0   4  -1   26.10    1.50
   0   4  -1   24.40    1.30
   0   4  -1   24.60    1.30
   0   4   1   26.80    1.00
   0   4  -1   25.00    1.30
  -1  -4  -1  667.93   14.30
  -1  -4  -1  644.54   15.40
   1  -4   1  631.84   15.90
   1  -4   1  635.84   15.50
   1  -4   1  650.63   15.50
   1  -4   1  659.93   15.70
   1   4   1  679.13   15.40
  -1   4  -1  649.24   15.50
  -1   4  -1  661.83   15.70
  -1   4  -1  656.23   15.50
  -1   4  -1  646.84   15.80
   1   4   1  669.33   15.00
   1   4   1  658.73   14.60
   2  -4   1 1270.57   29.50
   2  -4   1 1268.27   30.10
  -2  -4  -1 1274.47   28.50
   2  -4   1 1242.78   29.50
  -2   4  -1 1257.97   29.80
  -2   4  -1 1274.97   29.20
   2   4   1 1257.07   28.80
   2   4   1 1289.47   28.40
  -2   4  -1 1255.17   29.40
  -2   4  -1 1258.87   29.80
   2   4   1 1284.27   28.70
   2   4   1 1336.17   29.00
  -3  -4  -1    6.90    1.20
   3  -4   1   10.30    1.70
  -3  -4  -1    6.70    1.30
   3  -4   1    7.10    1.50
   3  -4   1    7.50    1.80
  -3  -4  -1    8.60    1.20
  -3  -4  -1    9.60    1.10
  -3   4  -1    7.80    1.50
   3   4   1    7.50    1.40
   3   4   1    9.70    1.40
  -3   4  -1    8.60    1.70
   3   4   1    6.70    1.30
  -3   4  -1    5.70    1.30
   3   4   1    6.10    0.90
  -3   4  -1   10.10    1.80
  -4  -4  -1  188.18    6.10
  -4  -4  -1  176.88    6.30
   4  -4   1  191.88    7.80
  -4  -4  -1  187.28    6.50
   4  -4   1  183.48    7.40
  -4  -4  -1  183.38    6.90
   4   4   1  194.68    5.80
   4   4   1  191.18    6.70
  -4   4  -1  188.98    6.80
   4   4   1  188.68    7.10
  -4   4  -1  190.78    7.90
   4   4   1  184.98    6.70
   5  -4   1  123.69    6.70
  -5  -4  -1  121.49    5.10
   5  -4   1  129.39    6.50
  -5  -4  -1  129.99    4.60
  -5  -4  -1  124.09    6.10
  -5  -4  -1  124.69    5.40
  -5  -4  -1  116.29    5.30
   5   4   1  129.99    6.00
   5   4   1  113.29    6.80
   5   4   1  123.69    4.70
  -5   4  -1  128.49    5.70
  -5   4  -1  120.99    6.60
   5   4   1  120.29    5.70
  -6  -4  -1    2.00    1.10
   6  -4   1    3.20    2.00
   6  -4   1    1.20    1.40
  -6  -4  -1    1.40    1.60
  -6   4  -1    1.20    1.30
  -6   4  -1    1.40    1.50
   6   4   1    4.70    1.30
   6   4   1    3.00    1.60
   6   4   1    1.20    1.40
   6   4   1    0.10    1.50
  -7  -4  -1  224.38    9.90
   7  -4   1  216.38   10.30
  -7  -4  -1  215.48    7.50
   7  -4   1  212.38   10.10
  -7   4  -1  223.58   10.90
   7   4   1  198.18    9.10
   7   4   1  191.98    7.40
  -7   4  -1  197.88    8.40
   7   4   1  209.38    9.50
  -8  -4  -1   95.69    5.80
   8  -4   1   95.09    7.30
  -8  -4  -1   96.99    7.00
  -8   4  -1  103.59    6.20
   8   4   1   91.69    6.60
   8   4   1   94.89    7.00
  -8   4  -1  101.79    7.50
  -9  -4  -1    9.30    2.40
   9  -4   1   11.90    4.20
  -9  -4  -1    6.60    3.50
  -9   4  -1   13.60    3.20
  -9   4  -1   18.20    4.90
   9   4   1    8.30    3.70
   9   4   1    7.40    3.40
 -10  -4  -1    9.20    3.10
  10  -4   1   -5.90    2.80
 -10  -4  -1    7.30    3.60
 -10  -4  -1    3.90    2.00
  10   4   1    7.30    3.60
  10   4   1    5.80    3.50
 -10   4  -1    3.30    3.50
 -10   4  -1    4.20    2.70
 -11  -4  -1   17.40    4.70
 -11  -4  -1   25.40    3.50
  11  -4   1   28.80    6.00
 -11   4  -1   29.60    6.20
 -11   4  -1   26.60    4.50
  11   4   1   29.40    5.70
 -12  -4  -1   82.59    8.50
 -12  -4  -1   87.79    7.40
  12  -4   1   92.39    9.30
 -12   4  -1   79.89    6.40
 -12   4  -1   70.59    9.30
  12   4   1   70.69    9.30
  13  -4   1   11.50    6.00
 -13  -4  -1   19.40    4.80
 -13  -4  -1   13.30    4.90
  13   4   1   21.10    6.50
 -13   4  -1   12.10    4.00
 -13   4  -1   22.00    6.50
  13  -5  -1   -0.50    4.80
 -13  -5   1    8.00    4.70
 -13  -5   1    8.70    4.60
  13   5  -1   12.60    5.90
 -13   5   1   12.40    6.00
 -13   5   1    0.50    3.70
 -12  -5   1   14.40    4.70
  12  -5  -1    9.60    5.00
 -12  -5   1   13.50    4.30
 -12   5   1    5.60    3.60
  12   5  -1    7.80    4.90
 -12   5   1   16.10    5.30
 -11  -5   1   54.99    7.30
  11  -5  -1   52.29    7.40
 -11  -5   1   54.39    5.50
 -11   5   1   45.70    7.40
 -11   5   1   44.00    5.70
  11   5  -1   52.09    7.60
 -10  -5   1  117.49    7.70
 -10  -5   1  104.29    8.40
 -10  -5   1  114.49    6.40
  10  -5  -1  105.09    8.60
 -10   5   1  112.69    9.60
  10   5  -1  111.19    8.50
 -10   5   1   93.49    6.90
  -9  -5   1   10.40    3.60
   9  -5  -1    9.10    3.90
  -9  -5   1   14.30    2.80
  -9  -5   1   15.10    3.50
   9   5  -1   11.20    3.80
  -9   5   1   14.30    3.30
  -9   5   1   16.40    4.50
  -8  -5   1   28.60    4.80
   8  -5  -1   36.20    5.40
  -8  -5   1   27.20    3.40
  -8  -5   1   23.90    3.90
  -8   5   1   25.70    5.10
  -8   5   1   31.70    4.40
   8   5  -1   25.90    3.90
   8   5  -1   32.00    4.80
  -7  -5   1   93.69    5.80
  -7  -5   1  109.09    6.80
   7  -5  -1   95.49    6.70
  -7  -5   1   91.79    5.80
   7   5  -1   96.29    5.70
  -7   5   1   99.29    7.10
   7   5  -1  105.79    6.50
  -7   5   1  107.39    6.00
  -6  -5   1  213.88    8.50
  -6  -5   1  216.68    9.00
  -6  -5   1  217.48    8.80
  -6  -5   1  232.58    9.60
   6  -5  -1  209.48    9.40
  -6  -5   1  208.98    7.50
   6   5  -1  221.68    8.30
  -6   5   1  207.48    9.90
   6   5  -1  204.68    9.10
   6   5  -1  218.78    9.10
  -6   5   1  222.98    8.90
  -5  -5   1    3.80    1.70
   5  -5  -1    6.20    2.00
  -5  -5   1    5.90    1.50
  -5  -5   1    1.50    1.40
  -5  -5   1    6.50    1.50
   5   5  -1    6.10    1.70
   5   5  -1    3.90    1.40
  -5   5   1    3.00    1.90
  -5   5   1    3.80    1.70
   5   5  -1    3.80    1.70
  -4  -5   1    6.30    1.20
  -4  -5   1    5.80    1.30
  -4  -5   1    8.10    1.70
  -4  -5   1    5.20    1.30
   4  -5  -1    7.90    1.90
   4   5  -1    6.10    1.30
  -4   5   1    7.60    1.90
   4   5  -1    7.00    1.30
  -4   5   1    5.20    1.60
   4   5  -1    4.60    1.40
   4   5  -1    5.20    1.40
  -3  -5   1    8.50    1.40
  -3  -5   1    7.10    1.30
   3  -5  -1   10.30    1.80
   3  -5  -1    6.10    1.40
  -3  -5   1    7.80    1.20
  -3  -5   1    9.10    1.00
   3   5  -1    5.00    1.30
   3   5  -1    6.50    1.20
   3   5  -1    8.80    1.10
  -3   5   1    4.30    1.50
  -3   5   1    9.40    1.90
  -3   5   1    5.50    1.50
   3   5  -1    8.60    1.60
  -3   5   1    6.40    1.50
  -2  -5   1  137.69    3.40
  -2  -5   1  131.39    4.20
   2  -5  -1  138.29    4.80
  -2  -5   1  124.19    4.60
  -2  -5   1  132.39    4.10
  -2   5   1  135.39    5.10
   2   5  -1  133.29    3.50
  -2   5   1  134.49    4.90
  -2   5   1  136.79    6.10
  -2   5   1  139.79    5.10
   2   5  -1  137.09    4.50
   2   5  -1  136.99    4.60
  -1  -5   1  629.14   14.20
  -1  -5   1  635.64   14.40
   1  -5  -1  616.44   14.50
  -1  -5   1  600.34   15.10
   1  -5  -1  629.14   14.70
   1  -5  -1  626.74   15.50
   1   5  -1  626.84   14.50
  -1   5   1  633.34   15.00
   1   5  -1  621.14   14.50
   1   5  -1  614.04   15.10
  -1   5   1  654.23   15.40
  -1   5   1  600.04   14.70
   0  -5  -1  152.58    4.90
   0  -5   1  151.08    4.90
   0  -5   1  151.88    4.30
   0  -5   1  154.18    4.20
   0   5   1  152.78    4.90
   0   5  -1  159.28    4.30
   0   5  -1  159.68    4.60
   0   5   1  159.78    4.00
   0   5  -1  145.59    4.80
   0   5  -1  163.28    4.50
   0   5  -1  160.58    4.50
  -1  -5  -1  223.88    5.00
  -1  -5  -1  232.78    6.40
   1  -5   1  221.88    6.60
   1  -5   1  228.28    6.30
   1  -5   1  217.78    6.30
  -1   5  -1  226.08    6.50
  -1   5  -1  218.38    6.50
   1   5   1  215.38    6.30
  -1   5  -1  221.28    6.70
  -1   5  -1  232.38    6.40
   1   5   1  198.28    5.50
  -2   5  -1 2249.07   50.19
  -3  -5  -1   66.89    2.50
  -3  -5  -1   61.79    3.10
   3  -5   1   70.59    4.20
  -3  -5  -1   70.09    3.20
  -3  -5  -1   66.89    2.90
   3  -5   1   69.09    3.70
   3  -5   1   65.49    3.80
  -3   5  -1   69.89    4.00
   3   5   1   65.29    3.00
  -3   5  -1   64.49    3.90
  -3   5  -1   63.09    3.50
   3   5   1   67.89    3.10
  -3   5  -1   65.49    3.50
  -3   5  -1   71.29    3.50
   3   5   1   60.29    2.70
   3   5   1   66.79    3.30
   4  -5   1  266.67   11.50
  -4  -5  -1  273.17    9.00
  -4  -5  -1  303.97    8.90
   4  -5   1  286.47   11.00
  -4  -5  -1  277.17    8.00
   4   5   1  282.97    8.00
   4   5   1  284.17    9.00
  -4   5  -1  287.47   10.40
   4   5   1  282.57    8.80
  -4   5  -1  283.07    9.30
   4   5   1  298.17    9.40
  -5  -5  -1  285.07    9.90
  -5  -5  -1  302.17    9.90
   5  -5   1  303.77   11.50
  -5  -5  -1  305.97    9.60
   5  -5   1  292.77   10.80
  -5  -5  -1  310.57   10.40
   5   5   1  299.97    9.60
   5   5   1  313.67   10.30
  -5   5  -1  299.17   10.10
  -5   5  -1  294.37   11.40
   5   5   1  291.27   10.30
   5   5   1  300.67    9.90
  -6  -5  -1  578.94   17.30
  -6  -5  -1  564.24   16.30
   6  -5   1  575.34   18.50
   6  -5   1  563.74   17.80
  -6  -5  -1  551.74   15.50
   6   5   1  566.84   17.20
   6   5   1  560.94   15.00
  -6   5  -1  545.05   16.50
  -6   5  -1  591.64   18.90
   6   5   1  558.04   17.00
   7  -5   1  531.65   18.20
  -7  -5  -1  548.05   17.70
  -7  -5  -1  551.54   16.50
   7   5   1  545.25   15.10
   7   5   1  535.85   16.90
   7   5   1  564.54   17.80
  -7   5  -1  547.35   16.70
  -7   5  -1  526.25   19.00
   8  -5   1    0.00    2.60
  -8  -5  -1    0.50    1.90
  -8  -5  -1    2.00    2.50
   8   5   1   -0.30    2.10
  -8   5  -1    5.00    2.80
   8   5   1   -0.20    2.30
  -8   5  -1    0.90    1.80
  -9  -5  -1  195.78    9.50
   9  -5   1  167.18   10.80
  -9  -5  -1  201.38   10.80
   9   5   1  184.98   10.20
  -9   5  -1  197.68   12.00
  -9   5  -1  200.78    9.40
   9   5   1  207.68   11.00
  10  -5   1   17.10    4.90
 -10  -5  -1   23.80    4.00
 -10  -5  -1   20.60    4.70
 -10   5  -1   21.00    3.90
  10   5   1   21.10    4.50
  10   5   1   24.50    5.10
 -10   5  -1   20.90    5.30
 -11  -5  -1   66.59    6.40
  11  -5   1   68.09    8.50
 -11  -5  -1   78.09    7.60
 -11   5  -1   71.99    9.40
  11   5   1   64.39    8.20
 -11   5  -1   73.99    6.50
 -12  -5  -1   16.60    4.20
 -12  -5  -1   13.70    4.90
  12  -5   1   15.10    5.50
 -12   5  -1    6.60    4.80
  12   5   1   11.90    5.00
 -13  -5  -1    1.30    3.30
  13  -5   1    8.80    5.20
  13   5   1   -4.20    3.90
 -13   5  -1    3.70    2.70
 -13   5  -1    3.30    4.60
  13  -6  -1  121.79   11.60
 -13  -6   1  100.29   12.30
 -13  -6   1  121.99    9.60
  13   6  -1  113.59   11.00
 -13   6   1   97.79    8.30
 -13   6   1  116.09   12.00
 -12  -6   1  235.78   12.50
 -12  -6   1  247.68   14.10
  12  -6  -1  243.78   15.10
 -12   6   1  226.68   15.40
 -12   6   1  227.48   12.20
  12   6  -1  240.28   15.00
  11  -6  -1    1.40    2.80
 -11  -6   1    4.90    3.10
 -11  -6   1    7.20    3.80
 -11   6   1    2.30    3.70
 -11   6   1    3.30    2.80
  11   6  -1    3.10    3.40
  10  -6  -1   88.39    8.10
 -10  -6   1   83.69    6.70
 -10  -6   1   93.69    7.70
 -10   6   1  102.59    7.20
  10   6  -1   98.89    8.00
 -10   6   1  104.49    8.90
   9  -6  -1   21.30    4.90
  -9  -6   1   32.20    5.10
  -9  -6   1   26.00    4.40
  -9   6   1   27.40    4.60
  -9   6   1   34.80    6.20
   9   6  -1   17.60    4.40
  -8  -6   1  587.14   18.90
  -8  -6   1  600.14   22.10
   8  -6  -1  638.64   21.20
   8   6  -1  632.74   19.00
  -8   6   1  618.24   22.00
  -8   6   1  625.14   19.50
   8   6  -1  626.74   20.30
   7  -6  -1   29.60    4.40
  -7  -6   1   31.50    4.00
  -7  -6   1   30.20    4.00
  -7   6   1   39.00    4.00
  -7   6   1   29.40    4.80
   7   6  -1   33.00    3.40
   7   6  -1   37.50    4.50
  -6  -6   1  155.08    6.40
  -6  -6   1  153.28    6.20
  -6  -6   1  150.38    7.00
   6  -6  -1  163.88    8.10
  -6  -6   1  157.58    7.40
  -6   6   1  152.18    7.30
   6   6  -1  161.48    6.80
  -6   6   1  155.98    8.50
   6   6  -1  163.48    7.70
   6   6  -1  145.39    7.30
  -5  -6   1  608.74   17.10
   5  -6  -1  621.94   18.10
  -5  -6   1  614.84   17.00
  -5  -6   1  600.54   16.50
   5   6  -1  615.64   17.20
  -5   6   1  629.24   17.70
   5   6  -1  574.74   16.00
  -5   6   1  615.44   18.80
   5   6  -1  618.54   16.10
   5   6  -1  587.74   17.40
  -4  -6   1 1053.09   25.30
   4  -6  -1 1051.39   26.30
  -4  -6   1 1017.00   25.40
  -4  -6   1 1029.50   24.30
  -4  -6   1 1025.20   23.80
  -4   6   1 1006.60   26.00
   4   6  -1 1015.50   24.10
  -4   6   1 1030.20   29.00
   4   6  -1 1024.00   25.70
   4   6  -1 1034.90   25.40
   4   6  -1 1003.90   24.60
   3  -6  -1  216.38    7.50
  -3  -6   1  207.68    5.60
  -3  -6   1  221.98    7.10
   3  -6  -1  204.88    7.30
  -3  -6   1  206.58    6.60
  -3  -6   1  215.88    6.20
  -3   6   1  198.58    7.60
  -3   6   1  214.28    7.40
   3   6  -1  222.68    7.40
   3   6  -1  215.28    5.80
   3   6  -1  219.48    6.90
  -3   6   1  204.98    7.30
  -3   6   1  204.48    7.80
   3   6  -1  216.88    7.10
   3   6  -1  193.48    7.00
  -3   6   1  217.88    7.60
  -2  -6   1  363.46   10.40
  -2  -6   1  383.56    9.30
   2  -6  -1  380.56   10.50
   2  -6  -1  375.26   10.30
  -2  -6   1  387.16    9.60
   2   6  -1  379.66   10.50
   2   6  -1  380.66   10.00
   2   6  -1  390.36    8.80
  -2   6   1  367.46   10.70
  -2   6   1  377.26   10.50
  -2   6   1  384.16   10.80
   2   6  -1  390.36    9.90
  -2   6   1  387.56   11.00
  -1  -6   1 1105.39   27.10
   1  -6  -1 1192.68   26.70
  -1  -6   1 1196.78   26.20
   1  -6  -1 1192.18   28.10
   1  -6  -1 1191.68   27.00
  -1  -6   1 1221.98   26.40
  -1   6   1 1243.58   28.90
   1   6  -1 1257.07   28.60
   1   6  -1 1215.18   26.90
  -1   6   1 1181.18   27.40
   1   6  -1 1226.68   26.90
  -1   6   1 1179.08   27.10
   0  -6   1 1169.18   26.10
   0  -6   1 1198.38   27.30
   0  -6   1 1170.08   26.20
   0  -6  -1 1156.48   27.30
   0   6   1 1175.78   25.90
   0   6   1 1175.78   25.50
   0   6  -1 1191.88   26.70
   0   6   1 1182.18   25.60
   0   6  -1 1211.88   27.30
   0   6   1 1164.58   27.20
   0   6  -1 1161.68   26.40
   1  -6   1  134.09    4.50
  -1  -6  -1  128.69    4.60
   1  -6   1  130.19    4.80
   1  -6   1  142.89    4.50
  -1   6  -1  140.49    5.00
   1   6   1  141.49    4.70
  -1   6  -1  136.29    4.70
  -1   6  -1  135.39    4.60
   1   6   1  130.79    3.50
  -2  -6  -1  489.05   12.50
   2  -6   1  487.25   12.90
   2  -6   1  482.05   12.70
   2  -6   1  463.75   12.90
  -2   6  -1  472.85   12.70
   2   6   1  476.45   11.80
  -2   6  -1  477.35   12.70
  -2   6  -1  479.15   13.10
   2   6   1  496.25   12.60
   2   6   1  476.85   11.80
   2   6   1  480.65   11.30
  -2   6  -1  470.55   13.20
   3  -6   1  148.29    6.00
  -3  -6  -1  150.78    4.80
  -3  -6  -1  150.48    5.40
  -3  -6  -1  147.89    5.00
   3  -6   1  141.99    6.30
  -3   6  -1  139.49    6.10
   3   6   1  147.39    5.00
  -3   6  -1  143.59    5.90
  -3   6  -1  161.18    6.50
   3   6   1  142.99    5.20
  -3   6  -1  141.19    5.60
  -3   6  -1  156.08    6.00
   3   6   1  137.49    5.30
   3   6   1  150.28    5.00
   4  -6   1 2250.27   53.49
   4  -6   1 2264.47   53.99
  -4  -6  -1 2288.67   50.39
  -4  -6  -1 2333.77   51.99
   4   6   1 2299.47   52.29
  -4   6  -1 2196.68   53.79
   4   6   1 2304.27   51.79
   4   6   1 2237.68   50.79
   4   6   1 2350.96   51.59
  -5  -6  -1   -0.70    0.80
  -5  -6  -1    1.10    1.30
   5  -6   1    2.00    1.80
  -5  -6  -1   -0.20    0.90
   5  -6   1   -0.50    1.20
  -5  -6  -1   -0.90    1.10
   5   6   1    1.60    0.90
   5   6   1    0.10    1.30
   5   6   1    0.20    1.20
  -5   6  -1   -0.70    1.20
  -5   6  -1    0.60    1.40
   5   6   1   -0.90    1.30
   6  -6   1  495.85   16.60
  -6  -6  -1  516.65   15.80
  -6  -6  -1  486.55   14.90
  -6  -6  -1  505.15   14.00
  -6   6  -1  528.95   15.70
   6   6   1  504.05   13.80
   6   6   1  520.35   15.20
   6   6   1  509.75   17.40
   6   6   1  484.35   15.70
  -6   6  -1  505.65   17.50
  -7  -6  -1    7.10    2.60
   7  -6   1    8.70    3.10
  -7  -6  -1    7.10    2.30
  -7   6  -1   12.00    2.70
   7   6   1    8.10    2.30
   7   6   1    3.20    2.40
  -7   6  -1    5.80    2.50
   7   6   1    9.80    2.10
  -8  -6  -1  441.86   16.20
   8  -6   1  464.15   17.20
  -8  -6  -1  444.56   15.00
   8   6   1  446.76   15.60
   8   6   1  469.45   16.60
  -8   6  -1  460.55   15.70
  -8   6  -1  456.55   18.20
  -9  -6  -1  290.87   13.00
   9  -6   1  269.87   15.80
  -9  -6  -1  262.67   11.20
   9   6   1  256.87   11.90
  -9   6  -1  271.77   14.20
   9   6   1  269.27   12.80
  -9   6  -1  257.37   11.40
  10  -6   1  252.17   13.50
 -10  -6  -1  229.58   10.80
 -10  -6  -1  247.88   12.50
 -10   6  -1  246.48   11.30
 -10   6  -1  243.38   14.10
  10   6   1  205.28   12.10
  10   6   1  236.08   11.70
  11  -6   1    4.40    4.10
 -11  -6  -1   -2.00    2.50
 -11  -6  -1   -0.70    2.30
  11   6   1   -4.20    2.50
 -11   6  -1    1.70    2.70
 -11   6  -1   -1.60    2.20
 -12  -6  -1  100.59    9.10
 -12  -6  -1  104.49    8.10
  12  -6   1  112.49   10.70
  12   6   1  118.29   10.20
 -12   6  -1   98.89    7.80
 -12   6  -1   95.89    9.70
  13  -6   1    3.10    4.70
 -13  -6  -1   18.40    5.70
 -13  -6  -1   18.20    4.40
 -13   6  -1   17.70    5.70
  13   6   1   12.60    5.50
 -13   6  -1   12.40    3.80
  13  -7  -1  190.18   14.10
 -13  -7   1  185.88   11.90
 -13  -7   1  208.68   13.60
 -13   7   1  177.28   11.20
  13   7  -1  207.88   14.60
 -13   7   1  189.48   14.80
 -12  -7   1   90.79    9.30
 -12  -7   1   95.99    7.80
  12  -7  -1  108.49   11.00
  12   7  -1   91.89    9.80
 -12   7   1  106.29    8.80
 -12   7   1   86.39   11.30
 -11  -7   1  167.08   10.60
  11  -7  -1  160.58   11.40
 -11  -7   1  169.88    9.80
 -11   7   1  159.78   12.20
 -11   7   1  177.38   10.20
  11   7  -1  152.88   10.80
 -10  -7   1   -1.20    2.30
 -10  -7   1    3.90    2.50
  10  -7  -1    2.10    3.00
  10   7  -1   -0.50    2.60
 -10   7   1   -0.50    2.10
 -10   7   1    4.10    3.40
  -9  -7   1  734.43   22.80
   9  -7  -1  750.02   25.60
  -9  -7   1  737.23   23.80
  -9   7   1  737.63   23.40
   9   7  -1  782.52   24.60
  -9   7   1  768.82   26.50
   8  -7  -1  137.59    9.00
  -8  -7   1  128.39    7.50
  -8  -7   1  141.59    8.10
  -8   7   1  138.59    7.70
  -8   7   1  137.79    9.50
   8   7  -1  134.59    8.30
   8   7  -1  127.49    7.00
  -7  -7   1  734.23   21.00
   7  -7  -1  735.03   22.60
  -7  -7   1  747.83   21.50
   7   7  -1  699.13   21.50
   7   7  -1  756.12   22.30
  -7   7   1  719.93   23.60
  -7   7   1  695.83   21.40
   6  -7  -1    7.50    2.90
  -6  -7   1   11.50    2.00
  -6  -7   1   13.70    2.60
  -6  -7   1   13.10    2.20
  -6  -7   1    8.40    2.50
   6   7  -1   12.00    2.60
  -6   7   1    6.20    2.80
   6   7  -1   13.60    2.30
   6   7  -1    6.40    2.40
  -6   7   1    7.60    2.20
  -5  -7   1 2549.44   57.49
   5  -7  -1 2512.15   58.79
  -5  -7   1 2458.15   55.69
  -5  -7   1 2452.55   56.09
   5   7  -1 2555.64   56.19
  -5   7   1 2454.65   59.69
   5   7  -1 2512.15   57.79
   5   7  -1 2476.95   58.19
   5   7  -1 2483.75   56.69
  -4  -7   1    8.00    1.60
   4  -7  -1    5.60    2.20
  -4  -7   1    6.70    1.20
  -4  -7   1    6.40    1.10
  -4  -7   1    7.30    1.70
   4   7  -1    8.80    1.80
   4   7  -1    7.60    1.70
  -4   7   1    6.60    1.70
   4   7  -1    5.20    1.10
   4   7  -1    6.70    1.40
  -4   7   1    7.30    2.10
  -3   7   1 3310.67   73.99
   2  -7  -1  685.23   16.90
   2  -7  -1  681.73   17.00
  -2  -7   1  673.63   16.00
   2  -7  -1  681.43   17.90
  -2  -7   1  675.33   17.20
  -2  -7   1  759.42   16.30
   2   7  -1  678.43   16.50
  -2   7   1  695.83   17.20
   2   7  -1  666.43   16.40
  -2   7   1  659.93   17.70
  -2   7   1  680.13   17.50
   2   7  -1  689.43   15.20
   2   7  -1  659.03   17.20
  -2   7   1  645.64   17.40
   1  -7  -1  592.14   14.10
   1  -7  -1  607.94   15.50
  -1  -7   1  601.64   15.20
   1  -7  -1  595.74   13.40
   1  -7  -1  595.54   13.70
  -1  -7   1  588.34   13.20
   1   7  -1  596.34   14.10
  -1   7   1  586.14   15.20
   1   7  -1  597.14   14.10
  -1   7   1  580.74   14.60
  -1   7   1  600.84   14.40
   1   7  -1  569.74   15.00
   0  -7   1  163.18    4.50
   0  -7   1  169.48    5.70
   0  -7   1  160.88    4.60
   0  -7  -1  152.88    5.60
   0   7   1  143.29    4.60
   0   7   1  159.98    4.40
   0   7  -1  168.08    4.90
   0   7   1  154.48    5.50
   0   7  -1  167.38    4.90
   0   7  -1  164.08    5.10
   0   7  -1  165.18    4.70
   0   7   1  167.28    4.30
   0   7  -1  161.88    5.50
  -1   7  -1 2192.08   50.69
  -1   7  -1 2386.76   50.79
  -1   7  -1 2190.08   50.09
  -2  -7  -1    2.60    0.90
   2  -7   1    5.40    1.40
  -2  -7  -1    5.30    0.70
   2  -7   1    2.30    1.20
   2  -7   1    4.00    1.20
   2   7   1    6.10    1.00
  -2   7  -1    5.70    1.20
   2   7   1    3.00    0.70
  -2   7  -1    4.30    1.40
  -2   7  -1    6.90    1.40
   2   7   1    3.40    1.10
  -2   7  -1    7.50    1.70
   2   7   1    4.40    0.90
   3  -7   1 2295.77   51.69
  -3  -7  -1 2215.28   49.60
  -3   7  -1 2182.68   52.69
   3   7   1 2103.49   50.79
   3   7   1 2284.67   49.90
   3   7   1 2334.37   49.99
   3   7   1 2238.68   50.39
  -3   7  -1 2302.97   52.29
  -4  -7  -1  172.48    5.80
  -4  -7  -1  176.68    6.60
   4  -7   1  176.08    7.40
  -4  -7  -1  174.08    6.20
   4   7   1  181.68    6.40
  -4   7  -1  169.68    8.20
  -4   7  -1  172.98    7.80
   4   7   1  175.78    6.20
   4   7   1  172.98    6.60
  -5  -7  -1 2241.68   51.59
   5  -7   1 2270.77   53.39
  -5  -7  -1 2207.28   50.59
  -5  -7  -1 2156.08   51.49
  -5  -7  -1 2166.68   49.60
  -5   7  -1 2335.07   52.79
   5   7   1 2136.59   50.19
   5   7   1 2235.68   51.19
   5   7   1 2216.98   52.09
   5   7   1 2280.37   51.79
  -5   7  -1 2267.37   54.29
   6  -7   1   71.39    5.60
  -6  -7  -1   72.19    4.40
  -6  -7  -1   75.49    4.90
   6   7   1   69.79    4.50
   6   7   1   70.29    3.80
  -6   7  -1   75.79    5.20
  -6   7  -1   82.59    6.30
   6   7   1   75.19    5.50
  -7  -7  -1  907.31   25.50
   7  -7   1  892.01   26.80
  -7  -7  -1  937.61   24.80
  -7   7  -1  974.60   25.90
   7   7   1  925.91   25.80
   7   7   1  912.81   24.90
   7   7   1  858.11   25.50
  -7   7  -1  890.31   27.80
   8  -7   1   20.40    4.70
  -8  -7  -1   34.10    4.70
  -8  -7  -1   26.60    4.10
  -8   7  -1   33.40    5.80
   8   7   1   30.90    4.40
  -8   7  -1   27.70    4.40
   8   7   1   27.40    4.60
  -9  -7  -1  883.01   24.90
  -9  -7  -1  865.21   26.20
   9  -7   1  764.62   30.00
  -9   7  -1  851.31   28.60
  -9   7  -1  864.61   25.40
   9   7   1  817.32   26.30
   9   7   1  873.91   25.60
  10  -7   1   28.30    5.90
 -10  -7  -1   26.80    5.00
 -10  -7  -1   33.30    4.90
 -10   7  -1   26.90    6.20
  10   7   1   25.50    5.10
 -10   7  -1   28.30    4.60
  10   7   1   26.10    5.00
 -11  -7  -1  202.18   10.40
  11  -7   1  182.68   12.50
 -11  -7  -1  191.98   11.40
 -11   7  -1  208.18   13.70
 -11   7  -1  189.18   10.60
  11   7   1  172.38   11.50
 -12  -7  -1   36.40    5.80
  12  -7   1   43.00    7.70
 -12  -7  -1   52.29    7.40
  12   7   1   32.60    6.90
 -12   7  -1   40.40    6.10
 -12   7  -1   47.50    9.00
  13  -7   1   74.59   11.00
 -13  -7  -1   73.09    7.40
 -13  -7  -1   64.69    8.30
  13   7   1   73.59    9.80
 -13   7  -1   61.89   10.40
 -13   7  -1   85.59    7.80
 -13  -8   1   47.70    7.10
  13  -8  -1   38.20    8.40
 -13  -8   1   38.80    6.60
 -13   8   1   53.59    7.80
 -13   8   1   66.69   10.50
  13   8  -1   45.60    8.10
 -12  -8   1  188.28   12.10
  12  -8  -1  187.38   13.60
 -12  -8   1  205.78   11.60
 -12   8   1  210.68   15.10
  12   8  -1  209.18   13.50
 -12   8   1  201.38   11.70
  11  -8  -1   33.40    6.40
 -11  -8   1   33.60    5.80
 -11  -8   1   27.90    5.20
 -11   8   1   29.50    6.60
 -11   8   1   28.70    5.10
  11   8  -1   22.80    5.60
  10  -8  -1  192.08   11.70
 -10  -8   1  178.68   11.30
 -10  -8   1  182.98   10.40
  10   8  -1  186.88   11.10
 -10   8   1  200.88   12.50
 -10   8   1  205.98   10.80
  -9  -8   1   16.70    4.00
  -9  -8   1   14.20    3.20
  -9   8   1    7.80    3.70
   9   8  -1    6.30    3.30
  -9   8   1    8.60    3.30
   8  -8  -1  847.52   26.50
  -8  -8   1  870.01   25.10
  -8  -8   1  872.11   24.60
   8   8  -1  851.41   23.70
   8   8  -1  843.92   25.50
  -8   8   1  808.12   27.20
  -8   8   1  875.01   25.60
  -7  -8   1  350.26   11.30
   7  -8  -1  336.67   13.80
  -7  -8   1  362.36   12.70
  -7  -8   1  372.96   13.10
  -7   8   1  374.86   13.60
   7   8  -1  360.06   13.60
  -7   8   1  354.16   14.80
   7   8  -1  370.16   12.00
   7   8  -1  369.46   13.50
  -6  -8   1 1035.00   26.80
   6  -8  -1 1007.70   28.00
  -6  -8   1 1001.80   24.70
  -6  -8   1 1000.60   26.50
   6   8  -1  997.20   27.30
  -6   8   1 1033.50   27.80
   6   8  -1 1036.90   27.40
  -6   8   1 1010.00   29.10
   6   8  -1 1017.60   25.40
  -5  -8   1   -0.30    0.90
   5  -8  -1   -0.10    1.70
  -5  -8   1    2.90    1.90
  -5  -8   1   -2.00    1.20
  -5  -8   1    0.40    1.10
  -5   8   1    0.10    1.70
   5   8  -1    0.30    1.60
   5   8  -1   -0.10    1.30
   5   8  -1   -0.10    1.10
  -5   8   1    1.80    2.10
   4  -8  -1  483.85   16.00
  -4  -8   1  481.35   13.90
  -4  -8   1  476.55   12.10
  -4  -8   1  493.85   13.10
  -4  -8   1  479.25   11.80
   4   8  -1  504.55   14.10
   4   8  -1  453.95   13.20
   4   8  -1  491.15   12.20
  -4   8   1  471.35   14.70
  -4   8   1  486.85   15.30
   4   8  -1  491.55   13.60
  -3  -8   1  518.15   12.80
  -3  -8   1  499.05   14.10
   3  -8  -1  506.45   14.10
  -3  -8   1  506.15   11.90
  -3   8   1  489.65   16.10
   3   8  -1  511.15   13.60
   3   8  -1  498.15   11.90
   3   8  -1  513.25   13.40
  -2  -8   1 1307.87   28.10
  -2  -8   1 1291.07   31.00
   2  -8  -1 1348.57   31.80
   2  -8  -1 1343.07   30.30
   2  -8  -1 1293.77   30.40
   2   8  -1 1311.87   30.00
  -2   8   1 1310.57   30.70
  -2   8   1 1330.47   31.20
   2   8  -1 1306.87   28.70
  -2   8   1 1279.87   31.60
   2   8  -1 1276.07   29.80
   1  -8  -1  100.69    3.60
   1  -8  -1  105.79    3.20
  -1  -8   1  100.39    2.50
   1  -8  -1  107.59    3.00
  -1  -8   1  105.69    4.40
   1  -8  -1   97.09    4.60
   1   8  -1  100.29    3.50
  -1   8   1   99.79    4.30
   1   8  -1  102.49    4.40
  -1   8   1  107.69    3.80
   1   8  -1  108.49    3.60
  -1   8   1  100.39    3.90
   0  -8   1  964.00   23.00
   0  -8  -1  930.91   23.00
   0  -8   1  940.91   21.10
   0  -8   1  947.31   21.20
   0   8  -1  924.01   21.50
   0   8   1  956.30   21.10
   0   8   1  937.51   20.80
   0   8   1  899.41   22.70
   0   8  -1  943.11   22.80
   0   8   1  949.01   21.30
   0   8   1  930.01   21.00
   0   8  -1  954.10   21.90
   0   8  -1  940.31   22.20
   0   8  -1  933.81   21.70
   1  -8   1   28.30    1.80
   1  -8   1   26.30    1.70
   1  -8   1   27.20    2.20
  -1  -8  -1   22.00    2.00
   1  -8   1   23.90    1.90
   1   8   1   24.60    0.90
  -1   8  -1   21.30    1.90
  -1   8  -1   25.10    2.10
   1   8   1   23.90    1.90
   1   8   1   27.90    1.00
   1   8   1   25.60    1.20
  -1   8  -1   24.20    2.10
  -1   8  -1   25.80    2.00
  -2   8  -1 4559.34  100.89
   3  -8   1  101.29    5.00
  -3  -8  -1  109.79    4.80
  -3   8  -1  100.59    5.30
   3   8   1  101.99    3.90
   3   8   1   99.69    3.90
   3   8   1  107.49    4.20
   4  -8   1  878.41   23.30
  -4  -8  -1  860.01   20.80
  -4  -8  -1  875.01   22.10
  -4  -8  -1  880.81   21.30
  -4   8  -1  868.71   23.20
   4   8   1  885.41   21.60
   4   8   1  870.61   21.20
  -4   8  -1  873.31   24.00
   4   8   1  852.21   21.90
   4   8   1  853.81   21.20
  -5  -8  -1   37.50    3.30
   5  -8   1   31.40    4.00
  -5  -8  -1   37.80    3.10
  -5  -8  -1   32.80    2.50
  -5   8  -1   38.80    4.30
   5   8   1   36.40    3.20
   5   8   1   33.70    2.90
   5   8   1   39.00    2.70
   5   8   1   30.80    3.10
  -5   8  -1   37.10    4.70
  -6  -8  -1  515.95   15.60
  -6  -8  -1  497.35   13.50
   6  -8   1  533.45   17.40
  -6  -8  -1  512.55   15.50
  -6   8  -1  516.95   16.50
   6   8   1  528.85   17.10
   6   8   1  517.65   15.30
  -6   8  -1  524.25   18.20
   6   8   1  514.55   14.30
   6   8   1  528.35   16.10
  -7  -8  -1   18.40    2.50
  -7  -8  -1   27.60    3.80
   7  -8   1   27.20    4.60
  -7  -8  -1   15.90    3.10
  -7   8  -1   20.70    3.50
   7   8   1   14.20    3.40
  -7   8  -1   21.80    4.60
   7   8   1   15.10    3.00
   7   8   1   15.50    3.20
  -8  -8  -1 1470.55   37.10
   8  -8   1 1430.66   39.80
  -8  -8  -1 1467.55   38.00
  -8   8  -1 1385.56   40.90
   8   8   1 1447.06   38.50
  -8   8  -1 1429.36   38.10
   8   8   1 1490.85   37.50
   9  -8   1   43.50    6.60
  -9  -8  -1   47.90    5.10
  -9   8  -1   39.30    7.10
  -9   8  -1   37.00    5.30
   9   8   1   52.99    6.70
   9   8   1   47.70    5.70
  10  -8   1  464.65   19.30
 -10  -8  -1  451.55   16.20
 -10  -8  -1  433.96   17.10
 -10   8  -1  443.86   16.90
  10   8   1  431.36   17.80
 -10   8  -1  444.96   20.10
  10   8   1  437.76   16.80
 -11  -8  -1   54.49    6.50
 -11  -8  -1   57.49    7.10
  11  -8   1   57.19    8.30
  11   8   1   55.29    7.50
 -11   8  -1   56.89    8.60
 -11   8  -1   66.09    7.50
  12  -8   1  323.17   17.40
 -12  -8  -1  323.37   15.60
 -12  -8  -1  327.97   14.60
  12   8   1  312.77   16.60
 -12   8  -1  318.27   18.20
 -12   8  -1  340.47   15.10
 -13  -8  -1    7.60    3.90
 -13  -8  -1   18.90    4.80
 -13   8  -1    9.90    4.20
  13   8   1    7.00    5.10
 -13   8  -1   10.50    5.20
  13  -9  -1   52.69    9.00
 -13  -9   1   51.29    7.50
 -13  -9   1   72.19    7.80
  13   9  -1   51.29    8.40
 -13   9   1   63.39    8.20
 -13   9   1   70.89   10.40
  12  -9  -1    5.90    5.10
 -12  -9   1   15.90    4.60
 -12  -9   1   24.40    5.20
 -12   9   1   12.80    6.10
  12   9  -1   25.50    5.80
 -12   9   1   15.20    4.60
 -11  -9   1  245.18   12.70
  11  -9  -1  239.88   14.20
 -11  -9   1  230.08   11.80
 -11   9   1  207.28   11.90
 -11   9   1  228.18   14.90
  11   9  -1  254.97   14.00
 -10  -9   1    6.30    3.50
  10  -9  -1   11.30    4.60
 -10  -9   1    4.90    2.60
  10   9  -1   11.10    4.30
 -10   9   1    7.10    4.30
   9  -9  -1   20.00    4.90
  -9  -9   1   23.20    4.30
  -9   9   1   20.40    4.40
   9   9  -1   24.90    4.70
  -9   9   1   21.70    5.40
  -8  -9   1   97.99    6.50
   8  -9  -1  104.89    7.80
  -8  -9   1  121.79    7.20
  -8   9   1  121.99    9.00
  -8   9   1  122.09    7.40
   8   9  -1  105.69    7.30
   7  -9  -1  566.24   18.80
  -7  -9   1  563.14   17.40
  -7  -9   1  556.64   17.20
   7   9  -1  560.14   16.10
   7   9  -1  547.45   17.70
   7   9  -1  547.35   18.00
  -7   9   1  551.14   19.90
  -7   9   1  539.85   18.20
  -6  -9   1  977.00   25.00
   6  -9  -1  897.91   25.90
  -6  -9   1  926.61   22.50
  -6  -9   1  887.31   22.30
  -6  -9   1  910.11   24.10
  -6   9   1  905.01   25.70
   6   9  -1  923.81   23.10
  -6   9   1  899.61   27.10
   6   9  -1  929.31   26.90
  -5  -9   1 1231.48   30.20
   5  -9  -1 1330.27   32.40
  -5  -9   1 1227.28   31.20
  -5  -9   1 1233.68   28.60
  -5  -9   1 1261.87   28.80
   5   9  -1 1192.48   31.20
  -5   9   1 1222.18   32.20
   5   9  -1 1270.87   31.10
  -5   9   1 1200.68   33.00
   5   9  -1 1266.57   29.20
  -4  -9   1  170.98    5.00
  -4  -9   1  172.58    7.00
  -4  -9   1  165.18    5.90
   4  -9  -1  187.98    7.40
  -4   9   1  167.68    7.80
   4   9  -1  168.88    6.50
   4   9  -1  166.78    5.20
  -4   9   1  160.88    7.40
   4   9  -1  166.18    6.70
   3  -9  -1   41.90    3.10
  -3  -9   1   44.50    2.30
  -3  -9   1   46.60    3.30
   3   9  -1   40.50    2.70
  -3   9   1   37.40    3.40
  -3   9   1   37.20    3.20
   3   9  -1   46.70    2.90
   3   9  -1   46.20    1.90
   2  -9  -1   95.19    3.90
  -2  -9   1   88.39    4.90
   2   9  -1   92.29    3.70
  -2   9   1   88.49    4.40
  -2   9   1   89.79    4.10
   2   9  -1   94.39    2.90
   2   9  -1   95.39    3.70
   1  -9  -1  550.24   14.90
   1  -9  -1  531.55   12.10
   1  -9  -1  515.05   12.90
  -1  -9   1  544.25   14.50
  -1   9   1  512.65   13.50
   1   9  -1  539.75   13.00
   1   9  -1  509.85   12.90
  -1   9   1  530.85   13.30
   0  -9   1   23.90    2.30
   0  -9  -1   23.00    2.10
   0  -9   1   22.10    1.30
   0  -9   1   19.30    1.30
   0   9  -1   22.40    1.60
   0   9   1   22.60    1.20
   0   9  -1   24.40    1.80
   0   9   1   22.20    1.30
   0   9  -1   19.00    1.80
   0   9   1   23.30    1.40
   0   9   1   21.00    1.40
   0   9  -1   20.60    1.60
  -1  -9  -1 1668.33   40.40
   1  -9   1 1737.83   39.40
   1  -9   1 1712.43   38.90
   1  -9   1 1790.92   40.90
  -1   9  -1 1760.22   40.60
   1   9   1 1719.23   38.20
   1   9   1 1748.82   37.90
  -1   9  -1 1775.42   39.60
   1   9   1 1846.62   39.00
  -1   9  -1 1748.82   40.00
  -1   9  -1 1722.03   39.70
  -2  -9  -1  219.38    7.50
   2  -9   1  215.58    7.30
   2  -9   1  211.08    7.80
  -2  -9  -1  224.78    5.30
  -2   9  -1  210.28    7.40
  -2   9  -1  216.18    7.70
   2   9   1  223.18    5.80
   2   9   1  217.98    6.40
  -2   9  -1  215.38    8.00
   3  -9   1   18.30    2.60
  -3  -9  -1   16.50    2.20
   3   9   1   14.70    1.50
   3   9   1   16.00    1.80
  -3   9  -1   13.50    2.40
   3   9   1   15.80    1.50
  -4  -9  -1  406.46   12.40
   4  -9   1  420.96   13.30
   4   9   1  420.16   11.80
   4   9   1  407.76   12.00
   4   9   1  412.26   11.40
  -4   9  -1  395.46   13.80
  -4   9  -1  435.36   13.60
   5  -9   1  418.96   14.20
  -5  -9  -1  415.86   12.10
  -5  -9  -1  410.56   11.50
  -5  -9  -1  427.66   12.90
   5   9   1  399.56   12.70
  -5   9  -1  409.36   14.80
   5   9   1  410.96   12.00
   5   9   1  401.76   11.80
   5   9   1  428.16   12.70
  -5   9  -1  390.86   13.60
  -6  -9  -1  633.44   18.50
   6  -9   1  648.04   20.20
  -6  -9  -1  659.33   18.30
  -6   9  -1  661.43   19.80
   6   9   1  666.83   18.10
   6   9   1  659.43   18.90
  -6   9  -1  642.74   21.30
   6   9   1  611.24   18.70
   7  -9   1  914.51   27.10
  -7  -9  -1  887.21   24.70
  -7  -9  -1  909.81   24.80
   7   9   1  926.91   25.60
   7   9   1  909.41   24.40
  -7   9  -1  895.91   28.10
   7   9   1  894.51   25.50
  -7   9  -1  916.91   26.10
  -8  -9  -1   12.00    3.20
   8  -9   1   14.80    4.20
  -8  -9  -1   13.00    3.00
  -8   9  -1   12.00    4.40
   8   9   1   13.80    3.50
  -8   9  -1   11.90    3.40
   8   9   1    6.70    2.80
   9  -9   1   22.20    5.30
  -9  -9  -1   19.10    3.90
  -9  -9  -1   21.00    4.00
  -9   9  -1   14.60    4.40
   9   9   1   16.10    3.70
  -9   9  -1   17.60    3.50
   9   9   1   25.00    4.80
 -10  -9  -1   12.30    3.60
  10  -9   1   16.90    5.00
 -10   9  -1   14.80    4.10
  10   9   1   13.90    4.10
  10   9   1   15.90    4.20
 -10   9  -1    8.30    4.40
  11  -9   1  163.08   11.70
 -11  -9  -1  151.48    9.90
 -11  -9  -1  172.88    9.80
  11   9   1  161.38   11.30
 -11   9  -1  156.98   10.20
 -11   9  -1  171.08   12.80
 -12  -9  -1   12.20    4.60
 -12  -9  -1   -3.70    2.60
  12  -9   1    3.50    4.70
 -12   9  -1    0.60    3.10
  12   9   1    5.00    4.00
 -12   9  -1    1.10    4.50
 -12 -10   1    9.10    4.00
  12 -10  -1   16.70    5.90
 -12 -10   1   12.00    4.10
 -12  10   1   17.60    6.10
 -12  10   1    5.90    3.70
  12  10  -1    7.70    4.60
 -11 -10   1   75.89    7.20
  11 -10  -1   73.49    9.40
 -11 -10   1   91.89    7.60
 -11  10   1   89.89    9.20
 -11  10   1   69.79    7.30
  11  10  -1   68.69    8.70
  10 -10  -1   21.00    5.40
 -10 -10   1   17.60    4.10
 -10 -10   1   16.50    4.00
  10  10  -1   17.40    4.80
 -10  10   1    4.50    3.50
 -10  10   1   15.80    4.10
  -9 -10   1   30.90    4.70
   9 -10  -1   24.00    5.20
  -9 -10   1   25.00    4.20
  -9  10   1   13.50    4.80
  -9  10   1   20.30    4.40
   9  10  -1   24.50    4.50
  -8 -10   1    1.30    1.80
   8 -10  -1    2.30    2.90
  -8 -10   1    2.40    1.70
  -8 -10   1    1.40    1.70
  -8  10   1   -0.30    2.20
   8  10  -1    2.10    2.50
  -8  10   1    7.50    3.30
  -7 -10   1  154.88    6.50
  -7 -10   1  115.89    5.20
  -7 -10   1  130.59    6.90
  -7 -10   1  129.49    6.70
   7 -10  -1  115.59    7.60
  -7  10   1  120.69    8.20
   7  10  -1  127.79    6.00
   7  10  -1  131.79    7.50
   7  10  -1  113.99    7.10
  -7  10   1  138.59    8.00
  -6 -10   1  238.08    9.60
  -6 -10   1  245.58    9.00
  -6 -10   1  230.88    7.30
   6 -10  -1  243.28   10.50
  -6 -10   1  226.38    7.30
   6  10  -1  224.78   10.70
  -6  10   1  230.18   10.50
  -6  10   1  256.47   11.70
   6  10  -1  242.88    9.80
   6  10  -1  229.78    7.90
  -5 -10   1    2.00    0.90
  -5 -10   1    4.70    1.50
  -5 -10   1    3.80    1.70
   5 -10  -1    4.20    2.20
   5  10  -1    5.10    1.30
  -5  10   1    3.90    2.40
   5  10  -1    2.60    1.70
   5  10  -1    1.10    1.50
  -5  10   1    3.30    1.90
   4 -10  -1   42.70    3.70
  -4 -10   1   48.30    3.60
  -4 -10   1   52.79    2.90
  -4  10   1   44.70    3.90
   4  10  -1   44.40    3.20
   4  10  -1   46.30    3.40
   4  10  -1   48.40    2.30
  -4  10   1   42.30    4.00
  -3 -10   1  441.46   13.30
   3 -10  -1  439.86   12.80
  -3  10   1  456.35   13.90
   3  10  -1  443.36   12.30
   3  10  -1  460.35   10.80
   3  10  -1  463.85   12.50
  -3  10   1  459.25   14.20
  -2 -10   1  676.53   18.20
   2 -10  -1  685.83   16.90
   2 -10  -1  683.43   18.90
   2  10  -1  682.03   16.70
   2  10  -1  688.33   15.70
  -2  10   1  655.93   17.50
  -2  10   1  695.73   18.10
   2  10  -1  697.33   16.80
  -1 -10   1  155.28    6.30
   1 -10  -1  158.08    4.90
   1 -10  -1  154.58    6.50
   1  10  -1  159.28    5.00
   1  10  -1  162.18    5.10
  -1  10   1  156.68    5.60
   0 -10   1  470.55   15.40
   0 -10   1  515.95   11.90
   0  10  -1  504.95   13.40
   0  10  -1  518.55   12.90
   0  10  -1  510.55   13.00
   0  10   1  512.05   12.50
   0  10   1  507.65   12.30
   0  10   1  511.85   12.00
   0  10  -1  500.25   12.60
   0  10   1  513.85   12.20
   1 -10   1  123.59    4.50
  -1 -10  -1  110.19    6.00
   1 -10   1  124.29    5.60
   1 -10   1  116.39    4.00
   1  10   1  121.39    3.60
  -1  10  -1  124.19    4.70
  -1  10  -1  122.29    5.00
  -1  10  -1  133.59    5.50
  -1  10  -1  121.99    4.60
   1  10   1  121.69    3.70
   2 -10   1   13.10    2.20
  -2 -10  -1   12.80    2.20
   2 -10   1   12.30    1.90
  -2  10  -1   12.80    2.10
   2  10   1   13.30    1.40
   2  10   1   11.10    1.20
   2  10   1   11.40    1.10
   3 -10   1  266.87   10.00
  -3 -10  -1  284.17    7.10
  -3 -10  -1  270.77    9.30
   3 -10   1  278.27    9.60
   3  10   1  287.67    8.00
   3  10   1  274.57    8.20
  -3  10  -1  298.97   10.30
   3  10   1  291.57    8.10
  -4 -10  -1   85.49    4.70
   4 -10   1   84.29    5.20
   4  10   1  100.59    4.50
   4  10   1   97.29    4.10
   4  10   1   87.19    4.40
  -4  10  -1   97.99    5.80
  -4  10  -1   93.29    5.90
  -5 -10  -1    2.80    1.80
  -5 -10  -1    3.50    1.30
   5 -10   1    3.40    2.30
  -5  10  -1   -1.50    1.90
   5  10   1    2.90    1.40
   5  10   1    2.20    1.40
  -5  10  -1    0.80    1.40
   5  10   1    1.00    1.50
   6 -10   1  148.39    8.20
  -6 -10  -1  144.09    6.40
  -6 -10  -1  146.89    7.10
  -6 -10  -1  155.08    6.70
   6  10   1  152.68    7.20
   6  10   1  149.49    6.50
  -6  10  -1  155.18    8.80
   6  10   1  148.19    7.10
  -6  10  -1  138.69    7.80
  -7 -10  -1   41.10    4.60
  -7 -10  -1   36.40    3.70
   7 -10   1   36.00    5.20
   7  10   1   42.30    4.40
  -7  10  -1   43.60    5.40
  -7  10  -1   45.30    6.20
   7  10   1   38.10    4.60
   7  10   1   37.00    3.70
  -8 -10  -1   -0.30    1.90
   8 -10   1    0.00    2.70
  -8 -10  -1   -1.40    1.70
  -8  10  -1   -2.80    1.20
  -8  10  -1    0.30    2.90
   8  10   1    0.70    2.30
   8  10   1    0.40    2.50
   8  10   1   -0.30    1.70
   9 -10   1    3.50    3.40
  -9 -10  -1    5.80    3.00
  -9 -10  -1   13.70    3.10
   9  10   1    9.10    3.40
  -9  10  -1   17.80    4.90
  -9  10  -1   11.70    3.30
   9  10   1    9.70    3.10
  10 -10   1   10.60    4.40
 -10 -10  -1   26.40    4.50
  10  10   1   20.60    4.20
 -10  10  -1   18.00    4.10
 -10  10  -1   17.60    5.10
  10  10   1   20.60    4.60
  11 -10   1    7.80    4.40
 -11 -10  -1    7.30    3.40
 -11 -10  -1    4.00    3.00
 -11  10  -1    5.30    4.00
 -11  10  -1    6.70    3.80
  11  10   1    0.60    3.60
 -12 -10  -1    0.70    3.20
  12 -10   1    1.40    4.60
 -12 -10  -1   -6.30    3.00
 -12  10  -1    7.80    5.20
  12  10   1    5.00    4.20
 -12  10  -1    0.20    3.60
  12 -11  -1    2.30    4.10
 -12 -11   1    0.10    3.30
 -12 -11   1   -3.80    3.30
 -12  11   1    6.00    3.60
  12  11  -1    2.80    4.60
 -12  11   1    5.30    4.90
 -11 -11   1   81.89    7.10
  11 -11  -1   83.19    9.70
 -11 -11   1   71.19    7.10
 -11  11   1   67.49    9.60
 -11  11   1   83.79    7.90
  11  11  -1   87.69    8.60
 -10 -11   1   54.19    6.80
  10 -11  -1   43.00    6.80
 -10 -11   1   43.40    5.80
  10  11  -1   34.90    5.80
 -10  11   1   51.39    8.00
 -10  11   1   55.89    7.00
   9 -11  -1   97.59    8.30
  -9 -11   1  119.69    7.30
  -9 -11   1  102.69    5.20
  -9  11   1  114.09    9.50
   9  11  -1  101.69    7.60
  -8 -11   1   -0.20    2.10
  -8 -11   1    1.90    1.90
   8 -11  -1    4.40    2.90
   8  11  -1   -2.40    1.50
  -8  11   1    3.30    3.00
  -8  11   1    3.00    2.50
  -7 -11   1    5.80    1.40
  -7 -11   1    6.80    2.10
   7 -11  -1    5.70    3.10
  -7 -11   1    5.00    1.60
  -7 -11   1    5.70    2.60
   7  11  -1    5.80    2.30
   7  11  -1    7.60    1.90
   7  11  -1    9.00    2.50
  -7  11   1    4.80    2.20
  -7  11   1    6.30    3.20
  -6 -11   1   -0.70    1.20
  -6 -11   1    0.00    1.00
  -6 -11   1   -1.70    1.20
   6 -11  -1    0.60    2.00
  -6 -11   1    0.20    0.80
   6  11  -1    1.40    1.30
  -6  11   1   -2.60    1.80
   6  11  -1   -0.40    2.60
  -6  11   1   -0.10    2.00
   6  11  -1    0.30    1.70
   5 -11  -1  149.99    7.40
  -5 -11   1  159.78    7.40
  -5 -11   1  158.48    6.00
  -5  11   1  154.28    8.40
  -5  11   1  151.88    7.90
   5  11  -1  154.28    5.20
   5  11  -1  152.68    6.90
   5  11  -1  156.98    6.90
   4 -11  -1  520.05   15.30
  -4 -11   1  538.25   13.50
  -4 -11   1  493.05   15.30
   4  11  -1  526.95   14.80
  -4  11   1  531.55   16.70
   4  11  -1  508.25   14.40
  -4  11   1  498.65   16.30
   4  11  -1  519.95   12.50
  -3 -11   1   53.79    3.80
   3 -11  -1   53.09    3.40
   3  11  -1   56.89    3.20
   3  11  -1   55.09    3.20
   3  11  -1   53.99    2.10
  -3  11   1   47.80    4.10
  -3  11   1   51.69    4.00
   2 -11  -1   34.20    3.10
   2 -11  -1   35.90    2.30
  -2 -11   1   35.40    3.10
   2 -11  -1   38.20    2.00
  -2  11   1   32.80    2.90
   2  11  -1   32.20    2.20
   2  11  -1   32.20    2.20
   1 -11  -1   83.49    4.90
  -1 -11   1   88.59    4.60
  -1  11   1   86.69    3.70
  -1  11   1   89.39    4.00
   1  11  -1   91.09    3.60
   1  11  -1   89.29    3.50
   0 -11   1  198.88    4.90
   0 -11  -1  195.48    7.60
   0 -11   1  185.58    7.40
   0  11   1  195.48    5.70
   0  11  -1  199.58    6.90
   0  11   1  200.08    6.00
   0  11   1  197.98    5.70
   0  11  -1  195.28    6.00
   0  11  -1  197.18    6.20
   0  11  -1  197.48    6.40
   1 -11   1  339.27   11.10
  -1 -11  -1  310.07   10.60
   1 -11   1  358.06    9.10
   1 -11   1  349.67    9.40
  -1  11  -1  348.37   10.80
   1  11   1  355.36    8.60
   1  11   1  338.27    8.60
   1  11   1  351.96    8.70
  -1  11  -1  354.76    9.90
  -1  11  -1  341.07   10.00
   2 -11   1   71.09    4.50
   2 -11   1   69.89    3.70
  -2 -11  -1   61.79    4.00
   2 -11   1   71.69    3.30
   2  11   1   73.29    2.80
   2  11   1   72.19    3.10
   2  11   1   69.99    2.90
  -2  11  -1   67.19    4.10
  -3 -11  -1    7.40    1.90
  -3 -11  -1    7.20    0.80
   3 -11   1    6.70    2.10
   3  11   1    8.30    1.40
   3  11   1    8.20    1.40
   3  11   1    8.50    1.40
  -3  11  -1   10.70    2.30
  -4 -11  -1    3.80    1.80
  -4 -11  -1    4.00    1.00
   4 -11   1    1.00    1.60
  -4  11  -1   -0.50    1.10
   4  11   1    4.90    1.30
   4  11   1    2.20    1.20
   4  11   1    3.30    1.30
  -4  11  -1    4.40    1.90
  -5 -11  -1  222.58    8.80
   5 -11   1  228.98    9.80
  -5  11  -1  237.68   10.20
  -5  11  -1  228.68   10.60
   5  11   1  230.98    7.80
   5  11   1  241.08    8.70
   5  11   1  243.98    8.60
  -6 -11  -1   89.49    5.70
  -6 -11  -1  101.79    5.00
  -6 -11  -1   98.89    4.50
   6 -11   1   97.49    6.90
   6  11   1   97.79    5.70
   6  11   1   94.69    5.00
  -6  11  -1   99.39    6.60
  -6  11  -1  105.69    7.60
   6  11   1  103.09    5.80
  -7 -11  -1    0.30    1.50
   7 -11   1   -3.00    2.30
  -7 -11  -1    7.00    2.60
  -7  11  -1    4.30    3.20
  -7  11  -1   -0.60    2.10
   7  11   1    1.10    2.10
   7  11   1    0.00    2.20
   8 -11   1   -2.70    2.40
  -8 -11  -1    0.30    1.70
  -8 -11  -1   -0.30    1.90
   8  11   1   -0.70    1.80
   8  11   1    1.60    2.00
   8  11   1    4.30    2.40
  -8  11  -1   -1.60    1.20
  -9 -11  -1   -1.40    1.80
  -9 -11  -1    6.80    2.50
   9 -11   1    5.90    3.20
  -9  11  -1    3.80    3.20
   9  11   1    1.30    2.20
  -9  11  -1    1.50    2.60
   9  11   1    1.90    2.30
 -10 -11  -1    2.60    2.60
  10 -11   1   11.40    4.50
 -10 -11  -1    2.30    2.70
 -10  11  -1    6.50    2.90
  10  11   1   -0.70    2.70
  10  11   1    0.70    2.90
 -10  11  -1   19.90    6.00
 -11 -11  -1  134.19    9.10
 -11 -11  -1  123.89    8.60
  11 -11   1  134.89   10.90
 -11  11  -1  123.99   11.70
  11  11   1  130.79   10.20
 -11  11  -1  139.59    9.70
 -12 -11  -1    0.50    3.00
 -12 -11  -1    9.20    3.80
  12 -11   1   -3.00    4.20
 -12  11  -1    3.40    3.30
  12  11   1   -2.70    3.50
 -12  11  -1   -3.80    3.40
 -12 -12   1   75.99    7.70
 -12 -12   1   63.49    7.50
  12 -12  -1   63.09    8.80
 -12  12   1   72.49   10.90
 -12  12   1   70.89    8.50
  12  12  -1   69.29    9.30
  11 -12  -1    6.70    4.40
 -11 -12   1    1.10    2.90
 -11 -12   1    1.80    3.00
  11  12  -1   -0.90    2.90
 -11  12   1   -1.40    3.90
 -11  12   1    7.60    3.70
 -10 -12   1  112.59    8.00
 -10 -12   1  133.59    8.00
  10 -12  -1  109.79    9.10
  10  12  -1  122.39    8.80
 -10  12   1  101.89    8.50
 -10  12   1  120.29   10.50
   9 -12  -1    4.70    3.30
  -9 -12   1    1.40    2.00
  -9 -12   1    2.60    2.60
   9  12  -1    1.10    2.70
  -9  12   1    0.60    2.90
  -9  12   1    1.30    2.90
  -8 -12   1  321.17   12.70
   8 -12  -1  318.27   13.90
  -8 -12   1  313.77   11.60
  -8  12   1  330.47   15.50
  -8  12   1  291.47   13.50
   8  12  -1  280.87   12.70
   8  12  -1  316.97   13.10
  -7 -12   1   22.00    3.80
  -7 -12   1   23.80    3.20
   7 -12  -1   27.40    4.60
  -7  12   1   16.90    4.30
   7  12  -1   19.60    3.50
  -7  12   1   21.90    4.00
   7  12  -1   24.80    4.00
   7  12  -1   22.60    2.80
  -6 -12   1  143.49    7.40
   6 -12  -1  143.49    7.80
  -6 -12   1  133.39    6.00
   6  12  -1  145.79    7.20
   6  12  -1  155.58    8.50
   6  12  -1  138.29    5.40
  -6  12   1  130.09    8.00
  -6  12   1  132.49    8.50
   5 -12  -1    9.90    2.50
  -5 -12   1    7.10    2.40
  -5 -12   1    7.10    1.50
   5  12  -1    9.50    2.20
   5  12  -1    6.50    1.20
  -5  12   1    7.80    2.70
  -5  12   1    7.90    2.70
   5  12  -1    8.60    2.20
   4 -12  -1  661.53   18.40
  -4 -12   1  671.33   18.90
  -4  12   1  659.63   20.10
  -4  12   1  663.23   19.90
   4  12  -1  642.54   17.50
   4  12  -1  657.03   17.90
   4  12  -1  654.93   15.40
  -3 -12   1   30.50    3.10
   3 -12  -1   32.40    2.80
  -3  12   1   26.10    3.40
   3  12  -1   25.50    2.30
   3  12  -1   30.00    1.60
   3  12  -1   25.30    2.30
  -3  12   1   26.40    3.60
   2 -12  -1  319.67    8.70
   2 -12  -1  325.77   11.40
  -2 -12   1  325.37   10.80
   2 -12  -1  330.77    8.30
   2  12  -1  317.67    9.10
  -2  12   1  307.77   10.30
   2  12  -1  309.47    9.00
  -1 -12   1    2.00    1.50
   1 -12  -1    4.10    1.60
   1  12  -1    4.70    1.10
  -1  12   1    3.30    1.10
  -1  12   1    4.20    1.50
   1  12  -1    5.60    1.20
   1  12  -1    3.00    1.00
   0 -12   1 1117.79   28.50
   0 -12  -1 1118.09   28.50
   0  12  -1 1160.88   27.40
   0  12   1 1103.69   26.50
   0  12   1 1123.79   26.10
   0  12   1 1122.69   25.70
   0  12  -1 1122.59   26.40
   1 -12   1  187.98    5.50
   1 -12   1  191.48    5.80
   1 -12   1  171.18    7.40
  -1 -12  -1  178.68    7.40
   1  12   1  189.18    5.40
  -1  12  -1  188.08    6.40
   1  12   1  185.18    5.30
  -1  12  -1  182.78    7.20
   1  12   1  191.58    5.30
  -1  12  -1  179.18    6.80
   2 -12   1  285.77    8.80
  -2 -12  -1  272.77    9.70
   2 -12   1  275.27   10.30
  -2  12  -1  287.47    9.80
   2  12   1  282.17    7.50
   2  12   1  276.07    7.60
  -3 -12  -1  126.79    6.20
   3 -12   1  133.19    6.90
   3 -12   1  132.19    6.90
  -3 -12  -1  131.49    3.40
   3  12   1  124.09    4.60
  -3  12  -1  118.89    6.40
   3  12   1  126.59    4.70
   4 -12   1  763.42   21.40
  -4 -12  -1  777.32   21.20
  -4 -12  -1  765.62   18.00
   4  12   1  773.42   19.80
  -4  12  -1  778.62   22.70
   4  12   1  795.62   19.20
   4  12   1  773.02   19.60
  -4  12  -1  761.22   22.50
  -5 -12  -1    6.30    2.10
   5 -12   1   -1.70    1.70
   5  12   1    3.50    1.50
   5  12   1    5.20    1.40
  -5  12  -1    4.10    2.50
   5  12   1    2.30    1.50
  -5  12  -1    5.00    2.40
  -6 -12  -1  180.58    7.00
  -6 -12  -1  194.68    8.70
   6 -12   1  201.18    9.80
   6  12   1  202.58    8.40
   6  12   1  204.48    8.50
  -6  12  -1  191.08   10.40
   6  12   1  201.48    7.50
  -6  12  -1  203.48    9.90
  -7 -12  -1   85.19    5.00
  -7 -12  -1   92.09    6.10
   7 -12   1   79.89    6.90
   7  12   1   98.59    6.20
  -7  12  -1   76.79    7.40
  -7  12  -1   89.99    7.00
   7  12   1   84.69    5.80
   7  12   1   91.59    6.00
  -8 -12  -1  204.88    8.80
   8 -12   1  206.68   11.50
  -8 -12  -1  187.48    9.30
  -8  12  -1  178.78   11.50
   8  12   1  195.18    9.40
  -8  12  -1  199.08   10.30
   8  12   1  220.38    9.00
   8  12   1  200.48   10.00
   9 -12   1    1.00    2.50
  -9 -12  -1    0.80    2.00
   9  12   1    0.70    2.20
  -9  12  -1   -5.10    1.60
   9  12   1    2.00    2.40
  -9  12  -1    0.20    2.80
  10 -12   1  191.88   12.10
 -10 -12  -1  190.68   10.10
 -10 -12  -1  196.28    9.80
 -10  12  -1  202.48   13.50
 -10  12  -1  189.88   10.80
  10  12   1  189.08   11.10
  10  12   1  193.18    9.80
 -11 -12  -1    5.00    3.40
  11 -12   1    3.20    4.30
  11  12   1    2.60    3.50
 -11  12  -1   10.10    5.50
 -11  12  -1    5.00    3.50
 -12 -12  -1   41.00    6.10
  12 -12   1   42.60    7.90
 -12 -12  -1   28.70    5.60
  12  12   1   26.40    6.00
 -12  12  -1   45.80    8.60
 -12  12  -1   39.60    6.50
 -12 -13   1    5.80    3.20
 -12 -13   1    5.70    3.50
  12 -13  -1    7.40    5.00
  12  13  -1    6.90    4.60
 -12  13   1   -0.20    3.90
 -12  13   1    7.40    4.20
 -11 -13   1   60.49    7.30
 -11 -13   1   41.90    8.30
  11 -13  -1   55.09    8.50
  11  13  -1   64.89    8.00
 -11  13   1   45.90    7.20
 -11  13   1   37.20    7.60
  10 -13  -1   18.50    5.50
 -10 -13   1   20.90    4.10
 -10 -13   1   25.10    4.20
 -10  13   1   19.00    5.90
 -10  13   1   20.90    4.90
  10  13  -1   25.50    5.30
  -9 -13   1   48.60    5.90
   9 -13  -1   45.60    6.80
  -9 -13   1   44.40    4.50
   9  13  -1   47.60    6.00
  -9  13   1   47.90    6.70
  -9  13   1   39.90    7.00
   8 -13  -1   18.30    4.50
  -8 -13   1   25.80    4.60
  -8 -13   1   26.90    3.70
  -8  13   1   26.20    5.50
   8  13  -1   25.50    4.50
   7 -13  -1  538.25   18.60
  -7 -13   1  549.95   17.80
  -7 -13   1  539.65   15.80
  -7  13   1  551.44   19.40
  -7  13   1  526.55   20.20
   7  13  -1  535.25   17.50
  -6 -13   1   22.50    2.60
   6 -13  -1   21.80    3.80
  -6 -13   1   19.90    3.50
  -6  13   1   19.80    3.80
  -6  13   1   26.40    4.70
   6  13  -1   19.70    3.20
   6  13  -1   20.50    3.30
   6  13  -1   19.40    2.00
   5 -13  -1  212.58    8.90
  -5 -13   1  177.28    8.40
  -5 -13   1  212.78    7.40
   5  13  -1  188.18    8.00
   5  13  -1  190.58    5.70
  -5  13   1  187.98    9.60
   5  13  -1  185.98    7.80
  -5  13   1  219.88   10.10
   4 -13  -1   25.10    3.30
  -4 -13   1   27.80    3.70
  -4  13   1   19.60    3.30
  -4  13   1   29.40    4.20
   4  13  -1   19.50    1.40
   4  13  -1   23.60    2.80
   4  13  -1   27.60    3.10
   3 -13  -1  502.25   13.70
  -3 -13   1  465.25   15.00
   3 -13  -1  504.45   16.30
   3  13  -1  506.85   13.50
   3  13  -1  481.25   13.60
  -3  13   1  495.75   16.20
   3  13  -1  493.25   11.80
  -3  13   1  507.05   15.50
   2 -13  -1  219.08    6.00
   2 -13  -1  221.38    6.30
  -2 -13   1  212.48    8.60
   2 -13  -1  227.78    9.40
   2  13  -1  218.58    6.90
  -2  13   1  213.88    8.20
   2  13  -1  218.58    7.00
  -1 -13   1  669.63   18.90
   1 -13  -1  650.13   19.10
  -1  13   1  688.33   16.70
   1  13  -1  666.73   16.50
  -1  13   1  672.93   17.00
  -1  13   1  651.93   17.30
   1  13  -1  676.53   16.60
   1  13  -1  647.74   16.50
   0 -13  -1  329.57   11.70
   0 -13   1  345.57   11.70
   0  13   1  349.57    9.30
   0  13  -1  339.77    9.80
   0  13  -1  354.16   10.20
   0  13   1  350.66    9.40
   0  13   1  352.66    9.70
   0  13  -1  341.57   10.60
   1 -13   1   78.09    5.00
   1 -13   1   75.59    2.90
  -1 -13  -1   72.89    4.50
   1 -13   1   73.89    3.10
  -1  13  -1   79.09    3.80
   1  13   1   71.49    2.90
   1  13   1   75.59    2.90
   1  13   1   72.79    2.90
  -1  13  -1   76.69    4.20
   2 -13   1   15.90    3.00
   2 -13   1   24.80    2.00
  -2 -13  -1   15.30    2.60
   2 -13   1   21.10    2.20
   2  13   1   16.90    1.50
  -2  13  -1   19.50    2.80
   2  13   1   17.80    1.50
  -2  13  -1   23.10    2.30
   3 -13   1 1222.78   28.80
  -3 -13  -1 1214.98   30.80
   3 -13   1 1196.38   30.00
   3 -13   1 1161.98   31.70
   3  13   1 1235.68   28.30
  -3  13  -1 1213.18   31.50
   3  13   1 1223.18   28.20
   3  13   1 1194.38   28.40
   4 -13   1   39.00    4.00
  -4 -13  -1   44.40    2.00
  -4 -13  -1   52.19    4.30
   4  13   1   46.90    3.20
   4  13   1   48.20    3.00
   4  13   1   51.49    3.20
  -4  13  -1   50.39    5.60
  -4  13  -1   44.40    5.20
  -5 -13  -1   66.09    4.80
   5 -13   1   72.69    5.40
  -5 -13  -1   66.89    3.10
   5  13   1   67.79    4.20
  -5  13  -1   67.79    5.70
   5  13   1   67.59    3.60
   5  13   1   65.69    4.20
  -5  13  -1   71.89    5.70
   6 -13   1   49.80    5.80
  -6 -13  -1   46.80    4.50
  -6  13  -1   51.09    4.90
   6  13   1   38.10    3.20
  -6  13  -1   48.60    6.10
   6  13   1   44.30    3.90
   6  13   1   42.20    4.00
  -7 -13  -1  934.01   23.70
   7 -13   1  933.41   28.00
  -7 -13  -1  950.40   26.10
   7  13   1  899.11   25.70
   7  13   1  949.31   26.10
  -7  13  -1  859.91   29.50
  -7  13  -1  925.21   28.00
  -8 -13  -1    1.30    1.80
  -8 -13  -1    2.90    2.50
  -8  13  -1    4.60    3.70
   8  13   1    7.50    2.60
   8  13   1    3.20    2.70
   8  13   1    4.50    2.20
   9 -13   1   76.19    7.60
  -9 -13  -1   92.79    6.70
  -9 -13  -1   80.89    5.60
  -9  13  -1  101.09    7.80
   9  13   1   91.89    7.00
   9  13   1   76.49    5.70
  -9  13  -1   82.69    8.10
 -10 -13  -1    6.10    2.80
 -10 -13  -1    8.50    3.40
  10 -13   1    8.20    4.60
 -10  13  -1    4.90    2.90
 -10  13  -1    7.30    4.60
  10  13   1    4.20    3.30
  11 -13   1  114.49   10.40
 -11 -13  -1  108.29    7.60
 -11 -13  -1   89.79    7.80
 -11  13  -1   79.59   10.80
 -11  13  -1   92.09    8.60
  11  13   1  109.69    9.20
 -12 -13  -1   11.80    4.50
  12 -13   1   20.80    6.20
 -12  13  -1   17.10    6.40
  12  13   1   21.80    5.60
 -12  13  -1   12.30    4.60
  12 -14  -1   46.80    8.10
 -12 -14   1   30.20    5.70
  12  14  -1   37.00    6.80
 -12  14   1   25.10    8.70
 -12  14   1   27.10    5.80
  11 -14  -1   67.89    9.00
 -11 -14   1   57.99    6.20
 -11 -14   1   57.79    7.20
  11  14  -1   90.69    8.80
 -11  14   1   73.99    7.60
 -11  14   1   58.39    9.40
  10 -14  -1   -0.70    3.10
 -10 -14   1    0.20    2.30
 -10 -14   1    2.60    2.70
 -10  14   1    3.00    4.10
 -10  14   1    4.50    2.90
  10  14  -1   -1.50    2.50
   9 -14  -1  110.89    8.90
  -9 -14   1  106.99    6.40
  -9 -14   1  102.39    7.50
  -9  14   1   98.99    9.20
  -9  14   1  120.39    8.50
   9  14  -1  108.29    8.00
   8 -14  -1   25.60    4.80
  -8 -14   1   38.10    5.30
  -8 -14   1   26.40    3.50
  -8  14   1   34.10    5.80
  -8  14   1   30.90    5.90
   8  14  -1   24.30    4.10
   8  14  -1   33.40    4.80
  -7 -14   1   82.49    6.40
  -7 -14   1   83.59    4.80
   7 -14  -1   73.49    6.80
   7  14  -1   68.59    5.90
  -7  14   1   83.29    7.20
  -7  14   1   89.09   10.70
   7  14  -1   90.79    6.40
  -6 -14   1   76.69    5.80
  -6 -14   1   81.59    4.20
   6 -14  -1   76.29    5.90
  -6  14   1   79.89    7.10
   6  14  -1   79.09    5.40
   6  14  -1   80.19    5.30
  -6  14   1   81.49    6.70
   5 -14  -1   61.09    5.00
  -5 -14   1   63.59    5.10
   5  14  -1   63.99    4.40
  -5  14   1   69.19    5.60
   5  14  -1   63.69    2.60
  -5  14   1   64.89    5.80
   5  14  -1   70.29    4.60
  -4 -14   1  410.26   14.00
   4 -14  -1  437.26   13.10
  -4 -14   1  414.86   12.80
   4  14  -1  419.66    9.90
   4  14  -1  401.36   12.30
  -4  14   1  384.66   14.70
  -4  14   1  417.66   14.80
   4  14  -1  401.06   12.50
  -3 -14   1   28.10    1.90
   3 -14  -1   26.70    4.00
   3 -14  -1   26.80    2.20
   3 -14  -1   29.30    2.60
  -3 -14   1   30.60    3.80
  -3  14   1   37.20    3.90
  -3  14   1   27.10    4.30
   3  14  -1   25.60    2.60
   3  14  -1   25.70    1.60
   3  14  -1   25.20    2.40
  -2 -14   1   41.50    3.70
   2 -14  -1   40.10    4.20
   2 -14  -1   43.00    1.90
   2  14  -1   43.90    2.70
   2  14  -1   43.70    2.80
  -2  14   1   45.50    3.60
   1 -14  -1  397.36   13.30
  -1 -14   1  376.96   12.80
   1  14  -1  379.36   10.50
  -1  14   1  383.26   10.60
   1  14  -1  373.66   10.50
   1  14  -1  381.46   10.60
   1  14  -1  384.66   11.10
  -1  14   1  368.76   11.30
   0 -14   1  358.06   12.50
   0 -14  -1  352.96   12.40
   0  14   1  359.26    9.90
   0  14  -1  374.66   10.40
   0  14   1  363.06   10.20
   0  14   1  352.66    9.60
   0  14  -1  356.86   10.70
   0  14  -1  352.46   11.10
  -1 -14  -1   15.70    2.70
   1 -14   1   14.60    1.40
   1 -14   1   18.70    3.00
  -1  14  -1   20.30    2.40
   1  14   1   17.30    1.50
   1  14   1   17.50    1.60
   1  14   1   16.50    1.60
  -1  14  -1   17.70    2.50
   2 -14   1   19.10    1.90
   2 -14   1   16.50    3.20
  -2 -14  -1   20.30    3.20
   2 -14   1   21.20    2.40
  -2  14  -1   17.90    2.80
   2  14   1   19.60    1.70
   2  14   1   18.20    1.60
  -2  14  -1   18.80    2.50
  -3 -14  -1    6.10    2.30
   3 -14   1    2.70    1.90
   3 -14   1    2.30    2.20
   3 -14   1    7.90    1.60
   3  14   1    4.00    1.20
   3  14   1    4.90    1.30
   3  14   1    5.90    1.40
  -3  14  -1    4.80    2.10
  -4 -14  -1  173.98    4.60
   4 -14   1  179.88    7.90
  -4 -14  -1  172.78    7.90
   4  14   1  184.48    6.20
  -4  14  -1  174.58    9.00
   4  14   1  174.38    6.50
  -4  14  -1  177.48    8.90
   4  14   1  172.68    6.60
  -5 -14  -1    1.20    0.80
   5 -14   1    0.80    1.80
  -5 -14  -1    1.60    1.50
   5  14   1    1.00    1.20
   5  14   1    0.40    1.00
  -5  14  -1    0.70    1.60
   5  14   1    0.70    1.30
  -5  14  -1    3.70    2.30
  -6 -14  -1  161.88    8.30
   6 -14   1  179.68    9.30
   6  14   1  159.08    6.50
   6  14   1  179.48    7.90
  -6  14  -1  188.78   10.00
  -6  14  -1  176.48   10.30
   6  14   1  163.48    7.50
   7 -14   1    1.10    3.10
  -7 -14  -1   -1.10    2.40
   7  14   1    1.00    2.10
   7  14   1   -0.80    2.00
  -7  14  -1    2.10    2.30
   7  14   1   -0.50    1.80
  -7  14  -1    4.40    3.40
  -8 -14  -1  124.69    6.10
   8 -14   1  126.19    9.00
   8  14   1  132.39    6.80
  -8  14  -1  140.59   10.40
   8  14   1  131.79    8.00
  -8  14  -1  137.39    9.20
   9 -14   1    0.50    3.00
  -9 -14  -1    3.00    1.90
  -9 -14  -1    1.80    2.50
   9  14   1   -1.50    2.00
   9  14   1   -2.90    2.40
   9  14   1    8.70    3.30
  -9  14  -1    1.30    2.20
  -9  14  -1   -3.30    2.40
 -10 -14  -1   75.49    6.80
  10 -14   1   67.39    8.40
  10  14   1   72.49    7.60
 -10  14  -1   72.69    8.70
 -10  14  -1   64.79    9.50
  11 -14   1   74.79    9.50
 -11 -14  -1   76.69    7.20
 -11 -14  -1   53.79    5.80
 -11  14  -1   69.49    8.80
 -11  14  -1   54.59    9.40
  11  14   1   51.59    7.50
 -11 -15   1    2.70    2.80
 -11 -15   1   -1.60    3.30
  11 -15  -1    0.50    4.20
 -11  15   1    0.40    3.90
  11  15  -1   -1.50    3.60
 -11  15   1   -1.90    3.10
 -10 -15   1   26.70    4.00
 -10 -15   1   37.80    5.90
  10 -15  -1   40.40    6.60
  10  15  -1   24.10    5.50
 -10  15   1   36.30    7.30
 -10  15   1   23.90    5.90
  -9 -15   1   36.20    5.50
   9 -15  -1   49.00    6.90
  -9 -15   1   36.90    4.00
  -9  15   1   36.30    6.10
  -9  15   1   34.90    6.50
   9  15  -1   48.40    6.40
  -8 -15   1  178.78    7.60
  -8 -15   1  196.58   10.10
   8 -15  -1  183.88   13.80
  -8  15   1  177.68   10.80
  -8  15   1  183.18   11.90
   8  15  -1  157.18    9.00
   8  15  -1  187.98    9.70
   7 -15  -1   19.80    4.50
  -7 -15   1   14.60    2.40
   7  15  -1    9.70    3.00
  -7  15   1   16.00    4.50
   7  15  -1   10.20    3.00
  -7  15   1   14.30    3.80
  -6 -15   1   74.59    6.00
   6 -15  -1   68.19    5.70
   6  15  -1   61.59    4.90
  -6  15   1   65.59    6.80
   6  15  -1   68.39    5.10
  -6  15   1   56.69    5.70
   5 -15  -1    3.30    2.20
  -5 -15   1    4.50    2.50
  -5  15   1    1.50    2.20
  -5  15   1    0.40    1.70
   5  15  -1    4.70    1.70
   5  15  -1    1.50    1.50
   5  15  -1    3.30    0.70
  -4 -15   1  222.98    6.70
  -4 -15   1  227.18    9.90
   4 -15  -1  224.88    8.60
   4  15  -1  224.48    8.40
   4  15  -1  234.28    5.90
  -4  15   1  243.08   11.10
   4  15  -1  226.08    8.30
  -4  15   1  233.58   10.50
   3 -15  -1  404.86   11.20
   3 -15  -1  408.16   10.60
   3 -15  -1  405.26   14.70
  -3 -15   1  385.66   13.60
   3  15  -1  385.36    9.90
   3  15  -1  395.56   11.70
   3  15  -1  397.16   11.50
  -3  15   1  377.66   14.50
  -3  15   1  401.76   13.70
   2 -15  -1   50.49    4.70
  -2 -15   1   56.59    4.60
   2  15  -1   46.80    3.00
   2  15  -1   53.29    3.10
  -2  15   1   53.79    4.10
   1 -15  -1   67.09    5.30
  -1 -15   1   54.79    4.40
  -1  15   1   56.39    3.20
   1  15  -1   64.09    3.30
   1  15  -1   54.49    3.10
  -1  15   1   68.79    4.00
   1  15  -1   57.79    3.50
   1  15  -1   49.90    3.20
   0 -15   1   11.10    2.80
   0 -15  -1    8.50    2.60
   0  15  -1   11.10    2.00
   0  15   1    6.10    1.50
   0  15   1   11.20    1.60
   0  15  -1    9.20    2.10
   0  15  -1    8.60    1.60
   0  15   1    9.10    1.70
  -1 -15  -1    7.00    2.10
   1 -15   1    9.40    2.70
  -1  15  -1    5.90    1.90
   1  15   1    6.50    1.20
  -1  15  -1    4.80    1.50
   1  15   1    7.40    1.30
   1  15   1    3.50    1.00
  -2 -15  -1  130.89    6.70
   2 -15   1  132.19    5.10
   2 -15   1  134.19    4.80
   2 -15   1  124.89    7.20
  -2  15  -1  122.99    6.30
   2  15   1  124.19    4.80
  -2  15  -1  123.89    5.70
   2  15   1  124.89    4.50
   2  15   1  127.49    4.50
   3 -15   1   29.00    3.40
   3 -15   1   30.00    4.50
  -3 -15  -1   33.40    3.50
   3 -15   1   26.90    2.60
   3  15   1   29.60    2.40
  -3  15  -1   26.80    3.30
   3  15   1   31.40    2.40
   3  15   1   27.30    2.40
  -3  15  -1   25.40    3.70
   4 -15   1    3.30    2.10
  -4 -15  -1    2.30    2.10
  -4  15  -1    0.30    1.80
  -4  15  -1   -0.20    1.40
   4  15   1    2.00    1.20
   4  15   1    1.60    1.20
  -5 -15  -1  100.49    3.40
  -5 -15  -1  103.69    6.20
   5 -15   1  119.19    6.90
   5  15   1  100.69    5.30
  -5  15  -1  111.89    7.60
   5  15   1  105.39    5.30
  -5  15  -1  127.09    8.00
   5  15   1  111.09    4.70
  -6 -15  -1  100.19    4.00
  -6 -15  -1   95.59    6.60
   6 -15   1  108.99    7.10
   6  15   1   97.19    5.80
   6  15   1   98.69    5.70
  -6  15  -1   98.19    7.60
   6  15   1  102.19    4.90
  -6  15  -1  108.79    8.10
   7 -15   1   12.50    3.90
  -7 -15  -1   11.70    3.70
   7  15   1   17.10    3.50
  -7  15  -1    4.40    3.50
   7  15   1   12.70    2.90
   7  15   1   12.80    2.50
  -7  15  -1   16.50    4.90
   8 -15   1   30.80    5.40
  -8 -15  -1   23.80    4.40
  -8  15  -1   35.70    6.60
   8  15   1   32.20    4.70
  -8  15  -1   23.50    4.70
   8  15   1   27.10    3.90
  -9 -15  -1    3.70    2.20
   9 -15   1    3.40    3.70
  -9 -15  -1    1.20    2.80
   9  15   1   -0.20    2.10
  -9  15  -1   -0.80    3.00
  -9  15  -1    3.90    3.90
   9  15   1    1.60    3.00
 -10 -15  -1   15.80    4.20
  10 -15   1    6.80    4.50
 -10 -15  -1   12.90    3.00
 -10  15  -1   18.60    5.30
  10  15   1    8.20    3.60
 -10  15  -1    7.80    4.90
 -11 -15  -1   12.60    4.20
  11 -15   1   14.30    6.10
 -11  15  -1   11.20    5.70
 -11  15  -1    7.20    4.50
  11  15   1   13.30    4.40
 -11 -16   1   40.40    6.40
  11 -16  -1   42.50    7.20
 -11  16   1   36.80    7.20
 -11  16   1   45.50    8.40
  11  16  -1   38.00    6.50
 -10 -16   1  217.98   11.90
  10 -16  -1  197.58   12.30
  10  16  -1  205.08   11.90
 -10  16   1  190.28   14.00
 -10  16   1  209.08   13.20
   9 -16  -1   31.30    5.70
  -9 -16   1   19.80    3.20
  -9 -16   1   22.10    4.60
   9  16  -1   25.20    4.80
  -9  16   1   21.90    5.40
  -9  16   1   16.50    5.20
  -8 -16   1   41.50    5.40
  -8 -16   1   46.80    3.70
   8  16  -1   42.40    5.30
  -8  16   1   39.70    6.90
  -8  16   1   42.30    6.40
  -7 -16   1   66.29    6.10
   7 -16  -1   60.59    6.10
  -7  16   1   63.89    7.50
   7  16  -1   54.29    5.10
   7  16  -1   42.40    5.00
  -7  16   1   72.89    7.40
  -6 -16   1  295.77   12.30
   6 -16  -1  295.27   11.90
  -6  16   1  277.57   15.80
   6  16  -1  287.77   11.00
  -5 -16   1   39.00    5.00
   5 -16  -1   24.50    3.50
  -5 -16   1   35.30    2.30
  -5  16   1   31.60    5.20
   5  16  -1   30.30    3.50
  -5  16   1   29.20    4.80
   5  16  -1   31.80    3.40
  -4 -16   1  395.56   14.10
   4 -16  -1  393.86   12.20
  -4 -16   1  383.26   10.10
  -4  16   1  425.16   15.70
  -4  16   1  385.76   14.50
   4  16  -1  385.46   12.00
   4  16  -1  396.36   12.30
   3 -16  -1   97.59    4.10
   3 -16  -1   88.59    6.50
   3 -16  -1   94.49    3.70
  -3 -16   1  103.69    6.20
   3  16  -1   89.79    4.60
   3  16  -1   94.49    3.40
  -3  16   1   86.79    6.70
   3  16  -1   99.49    4.80
  -3  16   1   92.99    6.10
   2 -16  -1  237.98   10.70
  -2 -16   1  251.57   10.10
  -2  16   1  246.88    9.40
   2  16  -1  230.78    7.70
   2  16  -1  228.38    7.50
   2  16  -1  239.58    7.80
  -2  16   1  243.58    8.30
   2  16  -1  223.58    7.40
   1 -16  -1  212.28    9.80
  -1 -16   1  214.48    9.50
   1  16  -1  224.58    7.90
   1  16  -1  233.28    7.60
  -1  16   1  231.28    8.30
   1  16  -1  222.08    7.40
   1  16  -1  225.48    7.40
  -1  16   1  237.78    7.60
   0 -16   1 1150.48   31.70
   0 -16  -1 1212.48   32.10
   0  16   1 1201.68   28.80
   0  16  -1 1212.48   29.40
   0  16  -1 1219.08   28.80
   0  16   1 1217.78   28.10
   1 -16   1    0.80    1.50
  -1 -16  -1    0.00    1.50
  -1  16  -1    2.90    1.40
   1  16   1    0.90    0.90
   1  16   1    1.40    1.10
   1  16   1    1.60    0.90
  -1  16  -1   -1.60    1.40
  -2 -16  -1  387.46   13.40
   2 -16   1  372.26   10.30
   2 -16   1  374.36    9.90
   2 -16   1  374.86   14.00
  -2  16  -1  365.76   11.70
   2  16   1  382.06   10.10
  -2  16  -1  372.46   12.80
   2  16   1  365.76    9.80
   2  16   1  362.96   10.00
   3 -16   1   22.30    4.20
  -3 -16  -1   23.20    3.70
   3  16   1   22.30    2.20
   3  16   1   22.90    2.20
  -3  16  -1   19.30    3.50
   3  16   1   24.10    2.20
  -3  16  -1   18.70    3.00
   4 -16   1  141.59    6.90
  -4 -16  -1  146.59    7.80
   4  16   1  147.59    5.90
  -4  16  -1  143.79    8.60
   4  16   1  139.89    5.70
   4  16   1  132.79    5.30
  -4  16  -1  133.39    8.00
   5 -16   1   14.20    3.20
  -5 -16  -1   21.60    3.80
   5  16   1   18.50    2.20
   5  16   1   19.50    2.60
   5  16   1   15.80    2.60
  -5  16  -1   22.20    4.40
  -5  16  -1   18.10    4.00
  -6 -16  -1  135.29    7.90
  -6 -16  -1  114.79    4.10
   6 -16   1  128.29    8.00
   6  16   1  133.39    6.80
  -6  16  -1  123.29    8.90
   6  16   1  114.29    6.10
  -6  16  -1  108.99    9.40
   6  16   1  132.09    5.40
  -7 -16  -1    0.30    1.10
   7 -16   1    0.60    2.40
  -7 -16  -1   -0.10    2.50
  -7  16  -1    2.40    3.00
  -7  16  -1    6.30    3.60
   7  16   1    4.30    2.50
   7  16   1   -0.20    1.80
  -8 -16  -1   75.49    6.60
   8 -16   1   83.99    7.40
   8  16   1   76.09    5.60
  -8  16  -1   74.19    7.10
   8  16   1   83.89    6.60
  -8  16  -1   68.69    8.70
   8  16   1   74.19    5.30
  -9 -16  -1   10.60    3.70
   9 -16   1   14.70    4.70
   9  16   1    7.30    3.60
  -9  16  -1   18.70    5.00
  -9  16  -1   16.70    5.40
  10 -16   1  111.79    9.80
 -10 -16  -1  106.69    8.40
 -10  16  -1  115.09    9.30
  10  16   1  112.19    8.70
 -10  16  -1   92.89   11.30
  11 -16   1    5.30    4.80
 -11 -16  -1    0.00    3.10
 -11  16  -1   -1.30    3.90
  11  16   1   -1.00    3.20
 -11  16  -1    3.40    4.00
  11 -17  -1  139.19   11.00
 -11 -17   1  154.68   10.60
  11  17  -1  163.68   11.00
 -11  17   1  146.89   11.10
  10 -17  -1    9.70    4.60
 -10 -17   1   10.30    4.50
 -10  17   1   11.20    5.40
 -10  17   1    6.70    3.60
  -9 -17   1  152.28    9.90
   9 -17  -1  179.78   11.40
  -9  17   1  168.78   11.60
  -9  17   1  163.38   12.40
   9  17  -1  175.18   10.10
   8 -17  -1   -1.10    2.80
  -8 -17   1    0.40    2.80
  -8  17   1    4.60    3.60
   8  17  -1    0.90    2.40
   8  17  -1   -4.80    2.00
  -8  17   1    8.30    4.10
  -7 -17   1  215.18    8.50
  -7 -17   1  269.77   12.00
   7 -17  -1  235.28   11.30
  -7  17   1  273.87   13.60
   7  17  -1  233.78   10.40
  -7  17   1  280.77   14.00
   7  17  -1  255.77   10.70
   6 -17  -1   21.10    4.00
  -6 -17   1   26.90    2.30
  -6 -17   1   32.10    4.70
   6  17  -1   35.60    4.20
  -6  17   1   24.70    4.80
   6  17  -1   28.10    3.80
  -6  17   1   25.40    5.10
  -5 -17   1  127.49    7.60
  -5 -17   1  141.49    4.80
   5 -17  -1  144.69    7.10
   5  17  -1  149.69    6.90
   5  17  -1  146.19    6.90
  -5  17   1  140.39    8.80
   4 -17  -1  101.79    7.10
  -4 -17   1  101.19    6.80
  -4  17   1   95.29    6.90
   4  17  -1   84.19    4.90
   4  17  -1   93.29    5.00
  -4  17   1   97.79    7.40
   3 -17  -1 1163.98   26.00
   3 -17  -1 1148.59   32.50
  -3 -17   1 1149.98   31.10
  -3  17   1 1150.48   30.80
   3  17  -1 1115.89   28.00
  -3  17   1 1163.38   32.50
   3  17  -1 1158.68   28.00
   3  17  -1 1126.79   26.00
   3  17  -1 1128.39   26.20
  -2 -17   1   51.19    4.70
   2 -17  -1   50.59    5.40
  -2  17   1   56.69    3.80
   2  17  -1   60.39    3.40
   2  17  -1   55.59    3.50
   2  17  -1   50.29    3.20
  -2  17   1   55.79    4.50
   2  17  -1   55.89    3.50
  -1 -17   1  402.06   14.30
   1 -17  -1  404.36   14.70
   1  17  -1  391.36   11.30
  -1  17   1  409.06   12.50
   1  17  -1  409.56   11.70
  -1  17   1  392.96   11.50
   1  17  -1  396.36   11.40
   1  17  -1  385.16   11.90
   0 -17  -1   48.50    4.50
   0 -17   1   49.40    4.60
   0  17   1   43.80    3.10
   0  17  -1   41.30    3.10
   0  17   1   46.40    2.80
   0  17  -1   54.79    3.70
   1 -17   1  908.21   26.70
  -1 -17  -1  911.01   26.30
  -1  17  -1  938.91   23.70
   1  17   1  973.00   22.60
   1  17   1  941.01   22.30
   1  17   1  942.51   22.20
  -1  17  -1  926.41   24.70
   2 -17   1   15.30    3.40
  -2 -17  -1   16.40    3.20
   2 -17   1   14.00    1.60
  -2  17  -1   15.70    3.10
   2  17   1   12.20    1.70
   2  17   1   14.60    1.70
   2  17   1   13.80    1.80
  -2  17  -1   14.00    2.50
   3 -17   1  462.55   17.00
  -3 -17  -1  461.05   16.00
   3  17   1  471.95   12.70
  -3  17  -1  474.15   16.20
   3  17   1  468.35   12.60
   3  17   1  472.85   12.80
  -3  17  -1  474.05   14.60
   4 -17   1  144.59    6.90
   4 -17   1  153.78    7.30
  -4 -17  -1  172.78    8.60
   4  17   1  157.18    6.10
   4  17   1  161.88    5.80
   4  17   1  157.98    6.30
  -4  17  -1  146.39    9.00
  -4  17  -1  147.19    8.60
  -5 -17  -1  412.16   14.90
   5 -17   1  413.76   14.20
   5  17   1  402.36   11.20
  -5  17  -1  378.36   15.80
   5  17   1  392.46   12.40
   6 -17   1   17.80    3.70
   6  17   1   12.60    2.00
  -6  17  -1   10.30    3.70
   6  17   1   11.90    2.70
   6  17   1   11.20    2.50
  -6  17  -1   16.40    4.60
  -7 -17  -1  245.58    7.40
   7 -17   1  271.07   12.40
  -7 -17  -1  260.17   11.80
   7  17   1  270.17   11.00
  -7  17  -1  299.27   14.80
  -7  17  -1  278.87   13.50
   7  17   1  252.87   10.30
   7  17   1  259.87    8.60
  -8 -17  -1   83.59    7.10
   8 -17   1   89.99    7.70
  -8  17  -1   86.99    7.60
   8  17   1   78.69    4.70
   8  17   1   63.99    5.60
   8  17   1   91.09    6.80
  -8  17  -1   97.09    9.00
   9 -17   1  205.68   12.20
  -9 -17  -1  223.28   11.70
  -9  17  -1  230.98   13.30
  -9  17  -1  230.18   14.80
   9  17   1  233.48   11.70
 -10 -17  -1   -2.50    3.00
  10 -17   1   -1.60    3.50
 -10  17  -1   -1.30    3.40
 -10  17  -1   -0.20    3.70
  10  17   1   -4.80    3.10
 -10 -18   1  174.98   10.90
  10 -18  -1  143.19   10.80
 -10  18   1  160.58   13.00
 -10  18   1  142.19   11.40
   9 -18  -1    0.40    3.40
  -9 -18   1    1.00    3.30
  -9  18   1   -2.20    3.50
  -9  18   1   -1.10    3.60
   9  18  -1   -7.00    2.20
  -8 -18   1  136.89    9.10
  -8 -18   1  122.49    5.60
   8 -18  -1  141.29    9.30
  -8  18   1  134.49   10.60
  -8  18   1  124.29    9.50
   8  18  -1  134.39    8.20
  -7 -18   1   13.00    1.90
  -7 -18   1   17.00    3.70
   7 -18  -1   13.20    3.50
  -7  18   1   18.60    4.80
   7  18  -1   13.90    3.40
   7  18  -1   19.10    3.40
  -7  18   1   22.90    4.60
  -6 -18   1  173.08    5.70
  -6 -18   1  193.08   10.00
   6 -18  -1  170.88    8.60
  -6  18   1  184.98   10.90
   6  18  -1  187.78    8.50
   6  18  -1  181.38    8.30
  -6  18   1  165.18   10.60
   5 -18  -1    9.80    2.60
   5 -18  -1    8.40    2.10
  -5 -18   1   11.50    3.50
   5  18  -1    7.60    2.20
  -5  18   1    4.90    3.50
   5  18  -1    9.70    2.40
  -4 -18   1  379.36   14.50
   4 -18  -1  399.76   10.80
   4  18  -1  390.66   12.10
  -4  18   1  404.56   15.20
   4  18  -1  370.46   12.20
  -3 -18   1  204.88    9.80
   3 -18  -1  211.78   10.90
   3  18  -1  215.38    6.30
  -3  18   1  229.88   11.30
  -3  18   1  219.18    9.90
   3  18  -1  212.68    7.90
   3  18  -1  212.78    6.20
   3  18  -1  214.68    7.70
  -3  18   1  219.08    9.60
  -2 -18   1 1033.80   29.40
   2 -18  -1 1042.50   30.40
  -2  18   1 1040.40   27.90
  -2  18   1 1068.39   26.50
   2  18  -1 1045.50   25.60
   2  18  -1 1077.79   25.80
   2  18  -1 1057.99   25.90
   1 -18  -1  311.47   12.80
  -1 -18   1  281.37   11.80
   1  18  -1  302.27    9.60
   1  18  -1  274.07    9.50
  -1  18   1  295.97    9.30
   1  18  -1  290.87    9.20
  -1  18   1  279.07   10.10
   0 -18  -1  114.99    7.40
   0 -18   1  129.39    7.70
   0  18   1  120.09    5.40
   0  18  -1  113.99    5.20
   0  18   1  120.39    4.80
   0  18  -1  129.99    5.90
  -1 -18  -1  230.38   10.30
   1 -18   1  210.68   10.20
  -1  18  -1  224.78    9.00
   1  18   1  221.18    6.90
   1  18   1  214.78    7.10
  -1  18  -1  219.08    8.00
   2 -18   1  821.32   25.40
  -2 -18  -1  849.72   25.00
   2  18   1  862.61   20.30
   2  18   1  859.01   20.50
  -2  18  -1  826.32   23.80
   2  18   1  852.71   20.50
  -2  18  -1  838.92   22.40
   3 -18   1   -0.80    1.20
   3 -18   1   -0.80    1.70
  -3 -18  -1   -0.50    1.50
   3 -18   1   -3.00    2.10
   3  18   1   -1.30    0.90
   3  18   1    0.20    1.00
  -3  18  -1   -1.50    1.60
   3  18   1    0.10    0.80
  -3  18  -1   -0.80    1.20
   4 -18   1  161.08    6.60
   4 -18   1  175.68    7.60
  -4 -18  -1  162.38    8.90
   4  18   1  171.68    6.40
   4  18   1  166.88    6.50
   4  18   1  168.78    6.00
  -4  18  -1  164.08    9.20
   5 -18   1   16.70    3.40
   5  18   1   18.70    2.60
   5  18   1   25.80    3.30
  -5  18  -1   19.50    4.30
   5  18   1   22.00    2.20
  -5  18  -1   14.80    4.40
  -6 -18  -1  222.78   10.90
   6 -18   1  248.78   11.00
  -6  18  -1  245.88   12.90
   6  18   1  231.58    9.40
   6  18   1  225.58    7.40
  -6  18  -1  236.38   12.60
   7 -18   1   17.70    4.10
  -7 -18  -1   19.60    4.10
  -7  18  -1   16.10    4.80
   7  18   1   21.80    3.60
   7  18   1   13.20    2.70
  -7  18  -1   21.20    5.10
   7  18   1   13.90    2.00
   8 -18   1  242.88   12.70
  -8 -18  -1  229.78   11.70
  -8  18  -1  240.08   13.10
   8  18   1  216.38   10.70
  -8  18  -1  225.48   14.20
  -9 -18  -1    3.90    3.70
   9 -18   1    2.50    3.80
  -9  18  -1   -1.40    2.30
   9  18   1    7.20    3.40
  -9  18  -1    3.70    4.30
 -10 -18  -1   55.69    7.10
  10 -18   1   62.59    7.70
  10  18   1   46.20    6.60
 -10  18  -1   47.00    7.20
 -10  18  -1   49.10    8.70
  10 -19  -1    4.20    4.20
 -10 -19   1    0.20    3.20
 -10  19   1    1.90    4.20
  10  19  -1    1.20    3.50
 -10  19   1    9.70    5.00
  -9 -19   1   75.19    7.70
   9 -19  -1   69.49    7.50
  -9  19   1   56.89    8.60
   9  19  -1   63.09    6.40
  -9  19   1   74.89    9.70
  -8 -19   1   48.10    6.50
   8 -19  -1   46.40    6.00
  -8  19   1   39.70    6.90
   8  19  -1   44.10    5.70
  -8  19   1   49.60    7.70
  -7 -19   1    6.50    3.40
   7 -19  -1    1.90    2.60
  -7  19   1    5.50    3.00
   7  19  -1    2.20    1.90
   7  19  -1    3.20    2.30
  -7  19   1    9.90    4.30
  -6 -19   1   76.29    6.20
   6 -19  -1   80.29    5.80
  -6  19   1   69.39    6.80
   6  19  -1   74.09    5.30
  -6  19   1   95.09    8.00
   6  19  -1   74.29    5.20
  -5 -19   1  212.38   10.50
   5 -19  -1  213.48    8.40
   5 -19  -1  224.58    8.20
  -5  19   1  225.28   12.20
   5  19  -1  197.98    8.50
  -5  19   1  214.58   11.40
   5  19  -1  221.08    9.90
   4 -19  -1   74.89    3.40
  -4 -19   1   83.79    6.70
   4 -19  -1   82.99    3.80
   4  19  -1   83.39    4.90
   4  19  -1   73.79    4.70
  -4  19   1   77.39    7.20
  -4  19   1   84.69    6.70
   3  19  -1   12.50    2.20
   3  19  -1   19.50    1.70
  -3  19   1   16.60    3.60
   3  19  -1   16.60    2.50
   3  19  -1   15.90    1.60
   3  19  -1   13.00    2.10
  -3  19   1   15.70    3.20
  -2 -19   1   99.59    7.20
   2 -19  -1  118.39    7.80
   2  19  -1  123.99    5.30
   2  19  -1  120.99    5.30
  -2  19   1  111.69    5.60
  -2  19   1  129.29    6.80
   2  19  -1  114.19    5.30
   1 -19  -1  119.59    7.80
  -1 -19   1  126.09    7.60
  -1  19   1  121.79    5.40
   1  19  -1  119.49    5.70
  -1  19   1  124.79    6.30
   1  19  -1  113.09    5.20
   0 -19   1    6.70    2.90
   0 -19  -1    2.00    2.60
   0  19  -1    4.40    1.90
   0  19  -1    4.40    1.60
   0  19   1    3.60    1.30
   0  19   1    5.30    1.60
  -1 -19  -1  358.46   14.00
   1 -19   1  346.17   14.20
   1  19   1  345.77    9.70
  -1  19  -1  359.66   12.20
  -1  19  -1  332.97   11.00
   1  19   1  331.07   10.00
  -2 -19  -1    4.10    2.50
   2 -19   1    4.70    3.00
   2  19   1    4.00    1.30
   2  19   1    2.10    1.10
  -2  19  -1    6.10    2.40
   2  19   1    1.30    1.00
  -2  19  -1    2.20    1.90
   3 -19   1  107.79    4.50
  -3 -19  -1   99.79    8.30
   3 -19   1  111.09    4.20
   3  19   1  106.89    4.00
   3  19   1  109.69    4.50
  -3  19  -1   91.89    5.80
  -3  19  -1  113.59    7.30
   3  19   1  110.29    4.70
   3  19   1  107.89    4.70
  -4 -19  -1  219.38   10.60
   4 -19   1  203.88    9.90
  -4  19  -1  211.78   11.40
   4  19   1  211.58    7.60
   4  19   1  208.88    6.90
   4  19   1  208.68    7.20
   5 -19   1   34.90    4.20
  -5 -19  -1   33.70    4.70
  -5  19  -1   34.30    5.60
   5  19   1   36.10    3.00
   5  19   1   34.20    2.40
  -5  19  -1   42.60    6.40
   5  19   1   40.60    3.60
  -6 -19  -1   21.60    4.10
   6 -19   1   25.80    4.40
   6  19   1   19.60    3.70
  -6  19  -1   20.30    5.10
   6  19   1   20.20    2.10
  -6  19  -1   18.80    4.60
   6  19   1   20.90    3.30
   7 -19   1   34.10    5.30
  -7 -19  -1   27.60    4.70
   7  19   1   24.90    3.90
  -7  19  -1   22.70    5.30
   7  19   1   19.80    3.20
  -7  19  -1   26.20    5.90
   7  19   1   26.50    2.10
   8 -19   1   98.39    8.10
  -8 -19  -1  100.69    7.50
  -8  19  -1   98.09    9.80
  -8  19  -1   81.39    8.50
   8  19   1  105.19    7.10
   9 -19   1  123.39    9.90
  -9 -19  -1  137.19    9.60
  -9  19  -1  134.29   10.90
   9  19   1  130.19    8.60
  -9  19  -1  153.28   12.30
  10 -19   1   16.00    5.10
 -10 -19  -1   25.90    5.50
  10  19   1   18.80    5.00
 -10  19  -1   31.00    6.60
   9 -20  -1   89.99    8.20
  -9 -20   1  113.09    9.30
  -9  20   1  116.09   11.50
   9  20  -1  125.79    8.40
  -9  20   1   96.39   10.00
  -8 -20   1    5.00    3.70
   8 -20  -1    6.10    3.40
  -8  20   1    1.60    3.90
   8  20  -1   12.50    3.80
  -8  20   1    8.80    4.90
  -7 -20   1   15.70    3.90
   7 -20  -1   12.40    3.30
   7  20  -1   13.90    2.80
  -7  20   1   10.50    4.20
  -7  20   1   21.10    5.40
   7  20  -1   13.50    3.30
   6 -20  -1    7.10    2.70
  -6 -20   1    6.30    3.40
  -6  20   1   11.00    3.80
   6  20  -1    6.90    2.40
   6  20  -1    7.30    2.40
  -6  20   1    4.90    3.00
   5 -20  -1   18.40    3.20
   5 -20  -1   12.10    2.50
  -5 -20   1   13.60    3.90
   5  20  -1   10.90    3.90
   5  20  -1   13.60    2.70
  -5  20   1   13.10    4.30
  -5  20   1   16.90    4.10
  -4 -20   1   38.00    5.20
  -4  20   1   31.30    4.00
   4  20  -1   41.60    3.80
  -4  20   1   56.09    7.20
   3 -20  -1   38.70    5.70
  -3 -20   1   39.00    5.50
   3  20  -1   33.80    2.20
   3  20  -1   43.50    3.40
  -3  20   1   41.20    5.80
  -3  20   1   42.70    5.20
   3  20  -1   44.10    3.20
  -3  20   1   41.40    6.90
   3  20  -1   41.20    2.20
  -2 -20   1   11.40    3.40
   2 -20  -1    5.20    3.30
   2  20  -1   10.20    2.00
   2  20  -1    3.80    1.60
   2  20  -1    9.10    2.00
   2  20  -1    4.80    1.70
  -2  20   1    9.70    2.00
  -2  20   1    8.60    2.60
  -1 -20   1   13.50    3.50
   1 -20  -1    8.20    3.50
   1  20  -1   10.00    2.00
  -1  20   1   11.30    2.00
  -1  20   1   11.50    2.50
   1  20  -1   12.20    2.30
   0 -20   1   -1.40    2.20
   0 -20  -1    0.90    2.40
   0  20  -1    0.80    1.70
   0  20   1   -0.80    1.50
   0  20   1    5.60    1.80
   0  20  -1    4.20    1.60
  -1 -20  -1   23.90    5.20
   1 -20   1   18.50    4.10
   1  20   1   18.80    2.00
  -1  20  -1   21.60    2.80
   1  20   1   21.70    2.50
  -1  20  -1   16.50    3.00
   2 -20   1    3.20    2.20
  -2 -20  -1    3.40    2.60
   2  20   1   -1.70    0.90
  -2  20  -1   -2.50    1.30
  -2  20  -1    2.40    2.10
   2  20   1    0.40    0.90
   2  20   1    1.50    1.00
   2  20   1    1.10    1.30
   3 -20   1   30.60    5.20
  -3 -20  -1   32.70    5.10
   3 -20   1   31.30    1.40
   3  20   1   31.50    2.80
  -3  20  -1   25.50    4.50
   3  20   1   30.70    2.20
   3  20   1   35.00    2.80
  -3  20  -1   32.30    4.00
   3  20   1   33.30    2.50
   4 -20   1   78.29    4.60
  -4 -20  -1   85.29    6.90
   4 -20   1   84.29    5.60
   4  20   1   78.19    4.40
   4  20   1   79.39    3.80
   4  20   1   83.49    3.50
   4  20   1   70.29    3.80
  -4  20  -1   85.19    7.20
  -4  20  -1   69.09    6.60
  -5 -20  -1   19.70    4.50
   5 -20   1   21.70    3.50
   5  20   1   22.60    3.00
   5  20   1   23.90    1.90
   5  20   1   25.20    2.70
  -5  20  -1   25.40    4.90
  -5  20  -1   15.50    4.40
  -6 -20  -1    6.10    3.40
   6 -20   1    5.90    3.00
   6  20   1    3.20    1.90
  -6  20  -1    5.20    3.30
  -6  20  -1    2.30    3.40
   6  20   1    4.70    0.90
   7 -20   1    3.80    3.10
  -7 -20  -1    7.50    3.00
  -7  20  -1    4.30    3.30
  -7  20  -1    0.70    3.40
   7  20   1    1.60    2.20
   8 -20   1    0.00    3.40
  -8 -20  -1    9.80    4.00
  -8  20  -1    8.10    4.50
   8  20   1    6.40    3.00
  -8  20  -1   14.80    5.00
  -9 -20  -1   51.79    6.90
   9 -20   1   47.70    6.70
  -9  20  -1   56.39    8.80
  -9  20  -1   45.60    8.00
   9  20   1   46.00    5.70
   9 -21  -1   75.99    7.60
  -9 -21   1   85.59    8.50
  -9  21   1   68.19    9.90
  -9  21   1   68.59    9.20
   9  21  -1   76.99    7.20
   8 -21  -1    8.10    5.30
  -8 -21   1    7.90    4.10
   8  21  -1    1.10    2.40
  -8  21   1    6.60    4.30
  -8  21   1    2.90    4.10
  -7 -21   1  116.89    8.90
  -7  21   1  141.49   10.80
   7  21  -1  118.99    7.30
  -7  21   1  129.59   10.10
   6 -21  -1    4.80    2.30
  -6 -21   1    7.80    3.20
   6  21  -1    3.60    2.10
  -6  21   1    4.00    3.50
  -6  21   1    1.80    2.50
   6  21  -1    5.90    2.50
   5 -21  -1  121.69    5.20
   5 -21  -1  107.69    5.80
  -5 -21   1  110.89    8.00
  -5  21   1  127.39    9.70
   5  21  -1  119.89    6.40
  -5  21   1  121.59    9.10
  -4 -21   1   -1.80    2.80
  -4  21   1    3.40    3.00
   4  21  -1    0.40    1.70
   4  21  -1    4.00    1.60
  -4  21   1   -1.10    1.90
  -4  21   1    2.10    2.60
   4  21  -1    0.00    1.40
   3 -21  -1  420.96   17.70
  -3 -21   1  460.55   17.00
   3  21  -1  424.96   12.20
   3  21  -1  415.86   10.50
   3  21  -1  399.66   15.60
  -3  21   1  455.25   19.20
  -3  21   1  415.06   17.50
   3  21  -1  413.26   10.60
  -3  21   1  430.66   15.70
   3  21  -1  425.26   12.80
  -2 -21   1   26.10    5.00
   2 -21  -1   28.70    5.50
  -2  21   1   22.30    3.60
  -2  21   1   26.80    4.70
   2  21  -1   26.90    2.90
   2  21  -1   25.80    2.60
  -2  21   1   20.60    2.80
   2  21  -1   22.30    3.10
   2  21  -1   27.20    3.10
   1 -21  -1  131.29    8.70
  -1 -21   1  156.08    9.40
  -1  21   1  139.49    6.00
  -1  21   1  134.09    6.80
   1  21  -1  139.59    6.00
   1  21  -1  152.78    6.60
   0 -21  -1   -3.60    2.20
   0 -21   1    0.00    2.00
   0  21  -1    2.70    1.60
   0  21  -1    3.00    2.00
   0  21   1    3.30    1.70
  -1 -21  -1  100.99    7.60
   1 -21   1   98.79    7.80
  -1  21  -1   90.89    6.00
  -1  21  -1   95.49    5.20
   1  21   1   90.59    4.20
   1  21   1   98.89    4.60
   2 -21   1   17.00    4.30
  -2 -21  -1   23.70    4.70
   2  21   1   20.50    2.10
  -2  21  -1   22.30    3.30
  -2  21  -1   16.20    3.50
   2  21   1   23.50    2.40
   2  21   1   20.70    4.00
   2  21   1   20.30    2.10
  -3 -21  -1  159.08    9.50
   3 -21   1  139.29    9.40
  -3  21  -1  155.88    9.20
   3  21   1  150.88    5.90
   3  21   1  162.98    6.10
  -3  21  -1  145.59    7.40
   3  21   1  157.78    5.20
   3  21   1  154.48    5.50
   4 -21   1    4.30    2.40
  -4 -21  -1   10.60    3.30
   4 -21   1    8.50    2.70
   4  21   1   10.10    2.10
   4  21   1   10.20    1.70
   4  21   1    8.10    1.60
  -4  21  -1    9.20    3.80
   4  21   1   12.00    1.60
  -4  21  -1    2.00    3.20
  -5 -21  -1  498.05   18.40
   5 -21   1  516.95   15.40
  -5  21  -1  493.35   19.40
   5  21   1  485.75   12.10
  -5  21  -1  509.55   20.30
   5  21   1  490.05   13.70
   5  21   1  486.55   14.70
   6 -21   1   24.70    4.10
  -6 -21  -1   18.50    4.30
  -6  21  -1   25.80    5.60
   6  21   1   27.60    4.20
  -6  21  -1   31.00    5.80
   6  21   1   29.60    3.10
  -7 -21  -1   17.00    4.40
   7 -21   1   12.70    3.60
   7  21   1   12.80    2.50
  -7  21  -1   17.50    5.00
  -7  21  -1   15.90    4.90
   7  21   1   14.70    3.40
   8 -21   1    2.20    3.10
  -8 -21  -1   -1.80    2.80
  -8  21  -1    1.20    4.00
  -8  21  -1   -1.50    3.30
   8  21   1   -1.40    2.40
  -9 -21  -1  128.19    9.70
   9 -21   1  137.69   10.30
   9  21   1  151.98    9.00
  -9  21  -1  118.19   11.00
  -8 -22   1  185.18   11.60
  -8  22   1  171.28   12.80
   8  22  -1  174.98    9.50
  -8  22   1  191.98   13.50
  -7 -22   1   21.00    4.60
   7 -22  -1   20.00    3.70
   7  22  -1   21.70    3.90
  -7  22   1   20.50    5.60
  -7  22   1   11.40    4.30
   6 -22  -1  276.27    9.70
  -6 -22   1  301.77   14.30
  -6  22   1  266.17   15.30
   6  22  -1  279.27   11.10
  -6  22   1  303.87   15.00
   6  22  -1  334.77   14.80
  -5 -22   1   10.60    4.10
   5  22  -1    2.00    1.90
  -5  22   1    3.70    3.30
   5  22  -1   -2.10    1.70
  -5  22   1    4.10    4.10
  -4 -22   1  238.48   12.30
   4  22  -1  212.18    8.50
  -4  22   1  241.38   11.90
   4  22  -1  227.48    7.90
  -4  22   1  247.68   13.40
   3 -22  -1    4.60    4.10
  -3 -22   1   12.00    3.50
   3  22  -1    6.80    2.00
   3  22  -1    3.40    1.80
  -3  22   1   10.50    3.40
   3  22  -1   13.30    2.40
  -3  22   1    0.00    2.10
   3  22  -1    8.00    1.10
   3  22  -1    6.40    1.00
  -3  22   1    4.60    2.40
   2 -22  -1  902.41   29.10
  -2 -22   1  923.01   28.40
   2  22  -1  880.51   22.10
   2  22  -1  903.31   23.30
  -2  22   1 1001.50   30.00
  -2  22   1  925.51   25.90
  -2  22   1  857.21   23.70
  -1 -22   1    0.90    3.00
   1 -22  -1   -4.30    2.40
  -1  22   1    0.90    1.50
   1  22  -1    0.60    1.40
   1  22  -1   -1.80    1.50
  -1  22   1    3.10    1.90
   0 -22   1  148.89    9.30
   0 -22  -1  167.38   10.10
   0  22   1  135.59    6.40
   0  22  -1  163.78    7.50
   0  22  -1  154.48    6.60
   0  22   1  158.28    6.90
  -1 -22  -1    5.20    3.50
   1 -22   1    7.30    3.70
   1  22   1    2.60    1.30
  -1  22  -1    1.00    1.60
  -1  22  -1    5.50    2.40
   1  22   1    2.50    1.50
   2 -22   1  592.34   22.10
  -2 -22  -1  615.34   21.60
  -2  22  -1  699.93   20.40
   2  22   1  597.14   15.70
   2  22   1  612.64   15.80
  -3 -22  -1   13.00    4.20
   3 -22   1   12.70    4.40
   3  22   1   17.00    2.40
   3  22   1   13.40    1.70
  -3  22  -1    9.20    2.80
  -3  22  -1    9.10    3.60
   3  22   1   13.00    1.70
   3  22   1   11.20    2.10
  -3  22  -1   12.40    3.90
   3  22   1   10.20    2.20
  -4 -22  -1  337.07   15.10
   4  22   1  348.27    9.80
  -4  22  -1  404.36   17.40
  -4  22  -1  369.36   15.50
   4  22   1  364.26    9.50
   4  22   1  368.66   11.20
   4  22   1  351.76    9.90
  -5 -22  -1   54.89    7.10
   5 -22   1   48.80    4.30
   5  22   1   46.10    4.00
  -5  22  -1   53.09    8.10
  -5  22  -1   40.00    6.80
   5  22   1   45.60    3.10
   5  22   1   41.30    2.70
   6 -22   1  314.97   12.00
  -6 -22  -1  282.27   14.20
  -6  22  -1  342.37   16.40
  -6  22  -1  334.57   16.30
   6  22   1  326.47   11.60
   6  22   1  319.47   10.00
   7 -22   1    4.40    3.10
  -7 -22  -1   10.30    4.10
  -7  22  -1   13.20    4.80
  -7  22  -1    1.70    3.70
   7  22   1    4.70    2.40
  -8 -22  -1  147.09   10.40
  -8  22  -1  171.68   12.60
  -8  22  -1  156.68   12.40
   8  22   1  170.68    9.10
  -8 -23   1   43.20    7.00
   8 -23  -1   36.00    6.60
  -8  23   1   43.10    7.80
   8  23  -1   40.90    5.40
  -7 -23   1   70.49    7.60
  -7  23   1   50.99    7.80
  -7  23   1   51.09    7.90
   7  23  -1   72.19    5.70
  -6 -23   1  100.79    8.20
   6 -23  -1  121.39    6.80
  -6  23   1   93.89    9.20
  -6  23   1   92.29    9.60
   6  23  -1   99.49    6.30
  -5 -23   1  438.16   17.90
   5  23  -1  427.06   12.40
  -5  23   1  434.96   19.20
  -5  23   1  460.45   18.20
   5  23  -1  404.76   13.40
   5  23  -1  407.66   13.70
  -4 -23   1   31.10    5.80
   4  23  -1   32.10    3.40
   4  23  -1   32.70    3.10
  -4  23   1   31.60    6.30
  -4  23   1   27.70    5.10
   4  23  -1   34.60    3.70
   3 -23  -1  184.08   11.90
  -3 -23   1  208.78   11.20
  -3  23   1  187.58   11.80
   3  23  -1  183.58    7.50
   3  23  -1  194.98    8.70
  -3  23   1  190.78   10.00
   3  23  -1  198.38    7.30
  -2 -23   1   75.29    7.50
   2 -23  -1   85.19    8.40
   2  23  -1   78.09    4.80
   2  23  -1   72.39    3.90
  -2  23   1   75.19    4.90
  -2  23   1   64.49    6.70
   2  23  -1   77.69    4.70
   2  23  -1   72.09    4.10
  -2  23   1   83.69    7.50
  -1 -23   1  352.56   15.40
   1 -23  -1  332.67   15.50
  -1  23   1  342.87   12.20
  -1  23   1  323.07   10.70
   1  23  -1  331.47   10.90
   1  23  -1  335.97   11.40
   0 -23  -1   58.79    6.10
   0 -23   1   70.99    7.00
   0  23  -1   60.69    4.80
   0  23   1   59.99    3.60
   0  23  -1   57.69    4.10
   0  23   1   63.39    4.40
   1 -23   1  508.35   19.30
  -1 -23  -1  486.45   18.70
   1  23   1  469.85   13.10
   1  23   1  483.65   13.60
  -1  23  -1  475.85   14.80
  -1  23  -1  479.15   16.60
   2 -23   1    8.50    4.10
  -2 -23  -1   10.30    4.00
  -2  23  -1    2.80    2.00
   2  23   1    8.40    1.60
  -2  23  -1   13.60    3.60
   2  23   1    8.40    1.50
   3 -23   1  326.17   15.70
  -3 -23  -1  301.47   14.20
   3  23   1  288.67    8.10
   3  23   1  288.17    9.30
   3  23   1  289.47    7.90
  -3  23  -1  322.77   15.40
   3  23   1  282.57    9.10
  -3  23  -1  275.17   12.90
  -4 -23  -1    2.40    3.80
   4  23   1    0.80    0.90
  -4  23  -1    0.80    2.60
   4  23   1    3.20    1.10
   4  23   1    5.50    1.90
  -4  23  -1    3.60    3.10
  -5 -23  -1  411.16   17.30
   5  23   1  396.96   12.20
   5  23   1  402.36   10.20
  -5  23  -1  387.86   17.60
  -5  23  -1  428.36   19.40
   5  23   1  385.56   12.60
   6 -23   1   -0.30    2.30
  -6 -23  -1   -3.40    3.20
  -6  23  -1    9.30    4.80
   6  23   1   -1.90    1.70
   6  23   1    0.00    1.20
  -6  23  -1    0.40    3.70
  -7 -23  -1   97.89    8.40
  -7  23  -1   81.79    8.50
   7  23   1   77.79    5.70
  -7  23  -1   91.59   10.60
   7 -24  -1   47.80    4.00
  -7 -24   1   63.09    8.00
  -7  24   1   49.30    8.00
   7  24  -1   53.49    5.20
  -7  24   1   44.30    7.50
  -6 -24   1   71.09    8.50
   6  24  -1   74.19    5.40
   6  24  -1   80.19    5.00
  -6  24   1   67.19    8.40
  -6  24   1   73.99    9.60
  -5 -24   1   37.10    6.20
   5  24  -1   37.60    3.30
   5  24  -1   39.70    3.70
  -5  24   1   25.30    6.30
   5  24  -1   47.30    4.40
  -5  24   1   42.00    6.60
  -4 -24   1  163.08   10.40
   4  24  -1  176.98    6.70
  -4  24   1  157.18   11.20
  -4  24   1  176.08   10.40
   4  24  -1  167.38    7.40
   4  24  -1  169.88    7.20
  -3 -24   1    9.60    4.20
   3 -24  -1   10.60    4.30
   3  24  -1   10.20    2.20
  -3  24   1    5.10    3.00
  -3  24   1    8.70    4.40
   3  24  -1    6.90    2.00
   3  24  -1    8.70    2.10
   2 -24  -1   85.99    8.00
  -2 -24   1   93.59    8.40
   2  24  -1   92.49    5.10
   2  24  -1   85.99    4.10
   2  24  -1   89.49    5.20
  -2  24   1   95.39    5.70
  -2  24   1   93.19    6.70
  -2  24   1  111.89    9.20
  -1 -24   1   15.40    4.80
   1 -24  -1   27.80    5.70
  -1  24   1   15.80    2.60
  -1  24   1   20.10    3.40
   1  24  -1   19.30    3.00
   0 -24   1   63.79    7.80
   0 -24  -1   74.69    7.50
   0  24  -1   61.59    4.40
   0  24  -1   61.59    4.90
   0  24   1   68.19    4.60
   0  24   1   60.59    3.70
   1 -24   1   50.19    6.90
  -1 -24  -1   36.30    5.90
  -1  24  -1   53.79    4.30
   1  24   1   46.10    3.40
   1  24   1   44.40    3.10
  -1  24  -1   39.40    5.00
  -2 -24  -1   75.59    7.70
   2 -24   1   86.79    8.40
   2  24   1   80.89    3.60
   2  24   1   80.39    3.70
   2  24   1   86.29    5.20
  -2  24  -1   82.09    6.60
  -3 -24  -1    0.20    2.30
   3 -24   1    1.90    3.00
   3  24   1    1.70    1.40
  -3  24  -1    2.50    3.00
   3  24   1    3.20    0.80
  -3  24  -1    5.40    3.40
  -4 -24  -1  101.49    9.10
   4  24   1  107.29    5.50
  -4  24  -1  110.19    8.60
  -4  24  -1  120.29   10.50
  -5 -24  -1   -0.70    3.80
  -5  24  -1    0.60    3.00
   5  24   1    1.20    1.90
  -5  24  -1   -0.70    3.30
   6 -24   1  118.39    5.70
  -6 -24  -1  136.99    9.50
   6  24   1  113.09    3.80
   6  24   1  120.89    6.50
  -6  24  -1  107.59   10.30
  -6  24  -1  137.49   10.70
  -7 -24  -1    6.20    4.10
   7 -24   1    1.10    2.50
   7  24   1   -1.60    2.00
  -7  24  -1    1.80    3.20
  -7  24  -1    2.70    4.10
  -6 -25   1    9.80    4.60
  -6  25   1   14.00    4.60
  -6  25   1    7.60    3.90
   6  25  -1    6.70    1.80
   6  25  -1    6.80    2.80
  -5 -25   1   15.60    5.00
  -5  25   1    6.70    4.10
   5  25  -1   10.10    2.70
  -5  25   1   11.30    5.20
   5  25  -1   10.70    2.10
  -4 -25   1   15.70    5.10
  -4  25   1   20.40    6.00
   4  25  -1   16.70    2.60
   4  25  -1   19.90    3.10
   4  25  -1   19.60    2.60
  -4  25   1   12.30    3.90
  -3 -25   1   34.30    6.40
   3  25  -1   28.90    3.20
   3  25  -1   25.90    3.00
  -3  25   1   33.50    6.40
  -3  25   1   28.30    4.80
  -2 -25   1   -3.10    2.80
   2 -25  -1    7.50    4.60
   2  25  -1    1.20    1.20
   2  25  -1   -0.50    1.50
  -2  25   1   -0.60    2.00
  -2  25   1   -0.20    2.10
   2  25  -1   -0.30    1.50
   1 -25  -1   -0.80    3.30
  -1 -25   1   -4.10    2.80
  -1  25   1    1.30    2.20
   1  25  -1    2.00    1.90
  -1  25   1    2.20    3.50
   0 -25  -1   15.40    4.90
   0 -25   1   25.40    5.40
   0  25  -1   24.20    3.70
   0  25   1   16.10    2.30
   0  25   1   22.10    3.00
  -1 -25  -1   12.20    4.40
   1 -25   1    9.10    3.90
   1  25   1   11.40    1.90
  -1  25  -1    5.50    2.30
   1  25   1   13.00    2.10
   2 -25   1    3.60    3.60
  -2 -25  -1   11.80    4.50
  -2  25  -1    4.70    3.00
   2  25   1    9.20    1.40
   2  25   1    7.00    2.80
  -3 -25  -1   11.20    3.90
   3 -25   1   12.00    4.90
  -3  25  -1    9.50    4.50
  -3  25  -1   10.20    3.60
   3  25   1    9.30    1.80
  -4 -25  -1   -1.20    3.50
  -4  25  -1    4.40    3.80
  -4  25  -1    5.00    3.60
   4  25   1    2.90    1.90
  -5 -25  -1    3.80    3.30
  -5  25  -1    6.30    4.60
  -5  25  -1    1.70    3.50
  -6 -25  -1    1.40    3.70
  -6  25  -1    1.80    4.10
  -6  25  -1    2.40    3.50
   6  25   1    9.90    2.60
  -5 -26   1   12.00    5.00
   5  26  -1    7.80    2.50
  -5  26   1    1.60    3.50
  -5  26   1    3.30    3.50
  -4 -26   1   96.89    9.50
  -4  26   1  109.09   10.50
   4  26  -1  104.99    4.90
  -4  26   1   98.29    8.40
   4  26  -1  100.29    5.80
  -3 -26   1    6.30    4.40
   3  26  -1    0.00    1.60
  -3  26   1    0.20    2.50
  -3  26   1    4.20    4.50
   2 -26  -1    6.50    3.80
  -2 -26   1   -2.00    3.10
   2  26  -1    1.20    1.20
  -2  26   1    3.90    3.50
  -2  26   1    2.40    2.10
   2  26  -1    2.90    2.60
  -1 -26   1   55.79    8.20
   1 -26  -1   55.49    7.60
  -1  26   1   59.59    8.20
  -1  26   1   60.99    5.10
   1  26  -1   63.39    4.80
   0 -26  -1    4.20    4.10
   0 -26   1    5.80    3.10
   0  26  -1    7.30    2.60
   0  26   1    6.00    1.70
   0  26   1    3.50    1.90
   1 -26   1    0.70    3.60
  -1 -26  -1    8.90    4.50
  -1  26  -1    1.40    2.40
   1  26   1    4.70    1.50
  -2 -26  -1    2.30    3.80
   2 -26   1   12.30    4.70
  -2  26  -1    9.00    4.40
  -2  26  -1    0.60    2.80
  -3 -26  -1   21.00    4.90
   3 -26   1    9.30    4.60
  -3  26  -1    9.40    3.80
  -3  26  -1   25.00    6.20
  -4 -26  -1  107.09    9.10
  -4  26  -1  123.99   11.10
   4  26   1  106.49    5.50
  -4  26  -1  123.09    9.60
  -5 -26  -1   10.10    4.10
  -5  26  -1   11.40    6.10
  -5  26  -1    4.80    3.90
  -4 -27   1    4.30    4.70
   4  27  -1    4.20    1.90
  -4  27   1    5.00    3.50
  -3 -27   1  274.27   15.00
  -3  27   1  237.48   12.00
  -3  27   1  257.67   15.40
   2 -27  -1   21.30    5.90
  -2 -27   1   15.40    5.00
  -2  27   1   18.70    4.10
  -2  27   1   19.80    5.80
  -1 -27   1   84.09    8.10
   1 -27  -1   55.49    8.20
  -1  27   1   85.09    9.90
  -1  27   1   75.09    5.40
   1  27  -1   65.39    5.00
   0 -27  -1    9.40    3.90
   0 -27   1    1.80    3.70
   0  27  -1    9.10    2.70
  -1 -27  -1    4.70    4.20
   1 -27   1    8.00    4.70
   1  27   1    7.70    1.60
   1  27   1    4.40    1.80
  -1  27  -1    5.20    2.80
   2 -27   1   16.50    5.40
  -2 -27  -1   18.30    4.70
  -2  27  -1   12.90    4.10
  -2  27  -1    6.50    3.10
  -3 -27  -1  185.38   11.90
  -3  27  -1  190.38   11.00
  -3  27  -1  162.28   12.00
  -1  28   1   23.80    3.60
   1  28  -1   23.70    3.30
  -1  28   1   24.90    5.90
   0 -28   1   77.19   11.00
   0 -28  -1   64.89   10.40
   0  28  -1   59.39    5.30
   0  28   1   68.59    8.50
   1  28   1    1.50    0.90
   1  28   1    4.40    2.00
  -1  28  -1    3.90    2.60
 -13   0   2   -3.50    3.50
  13   0  -2   -3.90    4.10
 -13   0   2    3.00    2.60
 -12   0   2   99.59    9.10
  12   0  -2   98.29    9.80
 -12   0   2  100.89    7.30
 -11   0   2    0.00    3.60
 -11   0   2   -5.50    2.00
  11   0  -2   -1.40    2.40
 -10   0   2  167.18    8.60
 -10   0   2  159.88   10.80
  -9   0   2   -3.10    2.20
   9   0  -2    3.80    2.90
  -9   0   2    3.50    2.00
  -8   0   2 1183.38   30.90
   8   0  -2 1200.78   33.40
  -8   0   2 1194.18   34.00
  -7   0   2   -0.90    1.80
   7   0  -2   -2.10    1.50
  -7   0   2    2.70    1.70
  -6   0   2 2018.10   48.40
  -6   0   2 2075.19   50.49
   6   0  -2 2084.89   49.90
  -5   0   2    0.40    1.00
   5   0  -2    0.50    0.90
   5   0  -2    2.40    1.70
  -5   0   2   -0.60    1.20
  -4   0   2 2457.65   55.99
  -4   0   2 2459.95   56.19
   4   0  -2 2515.55   56.49
   4   0  -2 2516.15   55.59
   4   0  -2 2383.76   56.69
  -3   0   2   -0.10    0.70
  -3   0   2   -0.10    0.70
   3   0  -2    0.50    0.50
  -3   0   2   -0.80    0.70
  -3   0   2   -0.20    0.70
   3   0  -2    0.30    0.80
   3   0  -2    0.00    0.70
   2   0  -2 1209.18   28.80
  -2   0   2 1245.48   28.60
  -2   0   2 1276.57   28.90
   2   0  -2 1257.37   28.60
  -1   0   2    0.60    0.40
   1   0  -2    0.20    0.40
  -1   0   2    0.20    0.40
  -1   0   2    0.40    0.40
   1   0  -2    0.30    0.30
   1   0  -2    0.40    0.30
  -1   0  -2    0.70    0.50
   1   0   2    0.00    0.30
  -1   0  -2    0.10    0.40
   1   0   2    0.60    0.40
   2   0   2 7056.09  183.28
  -2   0  -2 6616.04  178.38
  -3   0  -2    0.00    0.50
  -3   0  -2    1.00    1.00
   3   0   2    0.80    0.50
   3   0   2    0.70    0.80
  -3   0  -2   -0.10    0.60
   3   0   2   -0.20    0.80
   3   0   2    0.90    0.90
  -3   0  -2    0.40    0.70
  -4   0  -2   12.50    1.50
  -4   0  -2   12.50    2.00
   4   0   2   12.00    2.10
  -4   0  -2   15.50    2.10
  -4   0  -2   14.00    2.20
   4   0   2   11.50    2.00
   4   0   2   11.70    1.90
   4   0   2   15.10    1.40
  -5   0  -2   -1.10    0.70
   5   0   2    1.00    1.20
   5   0   2   -0.30    1.60
  -5   0  -2    2.90    1.60
   5   0   2    1.00    0.80
   6   0   2 1360.76   34.10
   6   0   2 1320.97   34.10
  -6   0  -2 1333.37   31.30
  -6   0  -2 1253.97   36.90
   6   0   2 1296.97   31.10
   7   0   2   -1.00    1.50
   7   0   2   -1.60    2.10
  -7   0  -2    0.00    2.40
  -7   0  -2   -0.40    1.30
  -8   0  -2  168.78    7.10
  -8   0  -2  175.38    9.90
   8   0   2  171.68    9.50
   8   0   2  166.78    9.30
  -9   0  -2   -1.60    2.80
   9   0   2    0.30    3.00
  -9   0  -2    0.70    1.90
   9   0   2   -2.80    3.00
  10   0   2 1079.49   33.20
 -10   0  -2 1103.09   33.90
 -10   0  -2 1027.80   28.00
  10   0   2 1031.10   32.60
  11   0   2    2.70    3.60
 -11   0  -2    3.40    2.40
 -11   0  -2   -5.80    2.80
  12   0   2   67.99    9.00
 -12   0  -2   81.79    5.90
 -12   0  -2   70.09    9.20
  13   0   2   -4.40    3.70
 -13   0  -2   -1.20    2.10
 -13   0  -2   10.60    5.60
 -13  -1   2   48.50    8.20
 -13  -1   2   43.00    5.80
  13  -1  -2   35.50    7.50
  13   1  -2   29.40    7.40
 -13   1   2   57.09    8.80
 -13   1   2   32.50    5.30
 -12  -1   2   57.39    5.70
 -12  -1   2   57.29    8.80
  12  -1  -2   70.99    9.30
 -12   1   2   58.79    9.50
 -12   1   2   61.99    6.00
  12   1  -2   48.30    7.90
 -11  -1   2  105.09    6.90
 -11  -1   2  101.59    9.30
  11  -1  -2   99.39    9.10
  11   1  -2   90.69    8.80
 -11   1   2  105.99    7.30
 -11   1   2  107.49    9.70
  10  -1  -2   96.99    9.60
 -10  -1   2  101.79    6.60
 -10  -1   2   89.29    8.10
 -10   1   2  101.79    8.80
 -10   1   2  103.19    6.80
   9  -1  -2  117.59    8.30
  -9  -1   2  116.29    6.50
  -9  -1   2  109.49    8.30
  -9   1   2  111.59    6.60
  -9   1   2  112.19    8.10
   9   1  -2   94.59    7.60
  -8  -1   2   47.30    4.10
  -8  -1   2   49.90    6.20
   8  -1  -2   42.40    5.60
  -8   1   2   55.19    4.40
  -8   1   2   51.69    5.20
   8   1  -2   44.20    5.60
  -7  -1   2  539.85   18.10
  -7  -1   2  548.75   16.00
   7  -1  -2  560.74   18.00
  -7   1   2  524.15   16.00
   7   1  -2  516.45   17.50
  -7   1   2  541.35   18.30
  -6  -1   2   12.70    2.30
  -6  -1   2   20.70    3.40
   6  -1  -2   10.20    2.60
   6   1  -2   11.80    2.70
  -6   1   2   12.40    3.00
  -6   1   2   10.50    2.50
   5  -1  -2 1014.60   26.30
  -5  -1   2 1068.69   27.80
  -5  -1   2 1098.29   26.20
   5  -1  -2 1034.00   29.40
  -5  -1   2 1051.29   26.50
  -5   1   2 1060.89   28.00
   5   1  -2 1058.89   26.10
   5   1  -2 1090.59   27.80
   5   1  -2 1059.89   27.30
  -5   1   2 1071.09   26.40
  -4  -1   2   85.99    4.70
   4  -1  -2   80.89    4.70
  -4  -1   2   86.29    4.30
   4  -1  -2   89.59    4.70
  -4  -1   2   82.49    4.60
  -4  -1   2   87.89    4.10
   4  -1  -2   91.89    4.20
   4   1  -2   94.39    4.10
   4   1  -2  100.69    5.00
  -4   1   2   87.99    4.90
  -4   1   2   88.59    4.40
  -4   1   2   96.39    4.30
  -4   1   2   98.09    4.70
   4   1  -2   90.29    4.70
   3  -1  -2 1151.38   27.90
  -3  -1   2 1224.18   28.20
  -3  -1   2 1185.18   27.30
   3  -1  -2 1173.28   28.20
  -3  -1   2 1144.09   27.60
   3  -1  -2 1140.99   27.40
  -3   1   2 1171.88   27.80
   3   1  -2 1167.68   28.10
  -3   1   2 1157.68   28.30
  -3   1   2 1207.18   27.50
   3   1  -2 1175.08   27.80
   3   1  -2 1218.28   27.40
  -3   1   2 1099.09   28.80
  -2  -1   2  136.09    4.40
   2  -1  -2  137.09    4.90
  -2  -1   2  133.69    4.70
   2  -1  -2  140.09    4.70
  -2  -1   2  133.79    4.60
   2  -1  -2  141.99    4.60
   2   1  -2  138.49    4.80
   2   1  -2  145.39    4.80
  -2   1   2  142.49    4.60
   2   1  -2  129.49    4.40
  -2   1   2  143.89    5.00
  -2   1   2  135.69    4.70
   1  -1  -2 8307.37  194.38
  -1  -1   2 8204.78  194.38
  -1   1   2 8079.09  194.08
   1   1  -2 6959.30  190.28
   0  -1  -2  784.42   45.00
   0  -1   2  989.50   38.20
   0   1  -2  880.21   39.90
  -1   1  -2 1093.19   24.80
   2  -1   2 1994.30   75.19
  -2   1  -2 1987.00   72.79
   2   1   2 2092.99   73.69
  -3  -1  -2 1530.45   35.30
   3  -1   2 1532.15   35.10
   3  -1   2 1508.15   35.30
   3  -1   2 1506.05   35.50
  -3  -1  -2 1521.75   34.40
   3   1   2 1462.05   35.00
  -3   1  -2 1516.15   35.60
   3   1   2 1528.45   34.80
   3   1   2 1481.55   35.00
  -3   1  -2 1492.15   35.20
  -3   1  -2 1509.35   33.90
   4  -1   2    1.00    1.30
   4  -1   2    1.90    1.00
   4  -1   2    2.30    0.80
  -4  -1  -2    1.80    1.20
  -4  -1  -2    2.00    1.00
   4  -1   2   -1.50    0.80
  -4  -1  -2    2.30    1.00
  -4  -1  -2    2.70    0.80
   4   1   2    1.30    1.00
  -4   1  -2    2.40    1.20
  -4   1  -2    0.10    1.20
   4   1   2    2.80    1.30
  -4   1  -2    1.30    0.70
  -4   1  -2    3.30    1.50
   4   1   2    0.30    0.60
   4   1   2    0.90    0.90
  -5  -1  -2   14.20    1.70
   5  -1   2   14.30    1.90
  -5  -1  -2   16.40    2.80
   5  -1   2   18.50    2.90
   5  -1   2   18.50    2.80
  -5   1  -2   18.40    3.10
  -5   1  -2   14.10    1.90
   5   1   2   15.40    2.60
   5   1   2   18.80    3.10
   5   1   2   14.50    1.50
   5   1   2   18.00    2.60
   6  -1   2   16.50    2.20
  -6  -1  -2   19.60    2.00
   6  -1   2   20.90    3.40
   6  -1   2   13.70    2.90
  -6  -1  -2   17.10    3.30
   6   1   2   19.40    2.20
  -6   1  -2   18.20    2.40
   6   1   2   19.30    3.30
  -6   1  -2   16.60    3.30
   6   1   2   15.50    3.00
   7  -1   2  952.90   27.40
   7  -1   2  991.00   27.40
  -7  -1  -2  981.30   24.00
  -7  -1  -2  931.01   27.40
   7   1   2  959.00   23.80
   7   1   2  934.31   26.80
  -7   1  -2  920.11   27.70
  -7   1  -2  955.00   24.40
   7   1   2  946.41   27.00
   8  -1   2  131.19    8.20
  -8  -1  -2  117.99    6.50
  -8  -1  -2  109.39    7.60
   8  -1   2  128.09    8.40
  -8   1  -2  117.39    8.20
   8   1   2  115.79    7.60
   8   1   2  109.99    7.60
  -8   1  -2  130.69    6.30
  -9  -1  -2  733.73   20.20
   9  -1   2  699.63   23.90
   9  -1   2  719.83   24.30
  -9  -1  -2  732.03   24.60
   9   1   2  734.13   24.20
  -9   1  -2  738.33   25.10
   9   1   2  735.93   24.20
  -9   1  -2  737.93   20.80
 -10  -1  -2   16.70    3.20
 -10  -1  -2   16.00    4.80
  10  -1   2   17.40    5.40
 -10   1  -2   13.20    3.30
  10   1   2    8.50    5.40
 -10   1  -2   23.40    5.70
  10   1   2   11.20    4.60
  11  -1   2  210.38   12.70
 -11  -1  -2  188.08    8.70
 -11  -1  -2  185.58   12.20
  11   1   2  187.68   12.10
 -11   1  -2  207.18    9.40
 -11   1  -2  189.38   12.70
 -12  -1  -2    6.80    2.70
 -12  -1  -2    5.70    4.50
  12  -1   2    7.50    4.60
 -12   1  -2    4.60    4.00
  12   1   2    6.10    4.30
 -12   1  -2    3.60    2.60
 -13  -1  -2   36.90    7.60
 -13  -1  -2   38.20    4.60
  13  -1   2   45.60    8.40
 -13   1  -2   35.30    4.70
 -13   1  -2   36.80    7.20
  13   1   2   28.70    6.70
 -13  -2   2   13.90    5.60
 -13  -2   2   23.30    4.50
  13  -2  -2    5.50    5.20
 -13   2   2   20.80    5.90
 -13   2   2   17.70    4.40
  13   2  -2   12.00    5.60
  12  -2  -2   85.89    9.00
 -12  -2   2  103.59    7.10
 -12   2   2   97.59    9.70
  12   2  -2   98.29    9.70
 -11  -2   2  231.28   10.40
  11  -2  -2  210.28   12.80
 -11  -2   2  240.58   13.50
  11   2  -2  213.28   12.90
 -11   2   2  229.18   11.00
 -10  -2   2   24.50    3.90
 -10  -2   2   23.20    5.10
  10  -2  -2   25.90    5.40
  10   2  -2   23.10    5.20
 -10   2   2   26.10    5.40
 -10   2   2   24.70    4.00
  -9  -2   2   27.60    4.90
  -9  -2   2   21.70    3.30
   9  -2  -2   15.10    4.10
   9   2  -2   18.10    4.20
  -9   2   2   17.10    4.00
  -9   2   2   14.70    3.20
  -8  -2   2  195.88   10.10
   8  -2  -2  183.88    9.80
  -8  -2   2  193.88    8.20
  -8   2   2  200.78    8.80
   8   2  -2  180.38    9.60
  -8   2   2  181.08   10.20
  -7  -2   2    0.30    1.90
   7  -2  -2   -0.70    2.00
  -7  -2   2   -0.60    1.30
  -7   2   2   -0.70    2.00
  -7   2   2    1.80    1.60
   7   2  -2   -0.50    1.30
   6  -2  -2   86.29    5.50
  -6  -2   2   80.19    5.40
  -6  -2   2   74.79    4.30
  -6   2   2   76.89    5.60
   6   2  -2   70.49    5.10
  -6   2   2   74.09    4.60
  -5  -2   2  545.25   15.30
  -5  -2   2  568.14   15.10
   5  -2  -2  564.14   16.50
  -5  -2   2  563.04   16.50
  -5   2   2  528.15   16.80
   5   2  -2  559.94   16.20
   5   2  -2  524.65   16.30
   5   2  -2  558.24   15.10
  -5   2   2  561.94   15.60
   4  -2  -2 1433.46   34.00
  -4  -2   2 1426.36   32.80
  -4  -2   2 1419.96   32.80
   4  -2  -2 1378.86   33.10
  -4  -2   2 1377.06   33.30
  -4  -2   2 1447.46   34.10
   4  -2  -2 1402.56   34.30
  -4   2   2 1414.46   34.50
   4   2  -2 1420.16   33.80
  -4   2   2 1392.66   33.90
   4   2  -2 1378.96   32.80
  -4   2   2 1384.46   33.70
  -4   2   2 1374.16   33.20
  -3  -2   2   66.79    3.50
   3  -2  -2   64.19    3.20
   3  -2  -2   70.19    3.50
  -3  -2   2   63.59    3.20
  -3  -2   2   71.39    3.10
  -3  -2   2   66.09    2.90
   3   2  -2   67.69    3.60
   3   2  -2   64.59    3.10
  -3   2   2   66.79    3.50
  -3   2   2   66.99    3.70
   3   2  -2   65.89    3.40
  -3   2   2   67.29    3.30
  -2  -2   2 1764.42   40.10
  -2   2   2 1815.92   40.30
   1  -2  -2  351.46    8.80
  -1  -2   2  352.96    8.80
  -1  -2   2  341.37    8.70
   1  -2  -2  355.36    8.90
  -1  -2   2  351.06    8.70
   1  -2  -2  348.37    8.50
   1   2  -2  353.66    8.80
   1   2  -2  365.66    8.80
  -1   2   2  350.96    8.60
  -1   2   2  339.17    8.80
  -1   2   2  357.26    8.90
   1   2  -2  350.16    8.70
   0  -2   2   10.70    0.80
   0  -2   2   10.80    0.70
   0  -2   2   11.40    0.90
   0  -2   2   11.70    0.90
   0  -2  -2   10.30    0.70
   0  -2  -2   10.90    0.60
   0  -2  -2   11.70    0.80
   0   2   2    9.50    0.70
   0   2   2   11.30    0.60
   0   2  -2    9.20    0.60
   0   2  -2   13.00    0.90
   0   2   2   11.40    0.80
   0   2  -2   11.80    0.90
   0   2  -2    9.50    0.70
   1  -2   2 2307.07   72.19
   1   2   2 2294.87   64.39
   1   2   2 2356.46   63.49
  -1   2  -2 2409.26   74.49
   2  -2   2    1.50    0.90
  -2  -2  -2   -0.50    0.60
   2  -2   2    0.60    0.90
   2  -2   2    1.30    0.90
  -2  -2  -2    1.10    0.60
  -2  -2  -2    2.10    0.60
  -2   2  -2    0.70    0.70
   2   2   2    0.60    0.30
   2   2   2    0.60    0.60
  -2   2  -2    0.90    0.80
   2   2   2    0.60    0.60
   2   2   2    1.00    0.80
  -2   2  -2    1.60    1.00
  -3  -2  -2  147.89    5.50
  -3  -2  -2  145.89    4.00
   3  -2   2  148.59    5.60
   3  -2   2  141.79    6.20
  -3  -2  -2  142.69    5.30
  -3  -2  -2  147.29    4.80
   3  -2   2  145.59    5.80
   3   2   2  133.89    5.00
   3   2   2  138.79    4.00
  -3   2  -2  146.99    5.40
  -3   2  -2  135.69    5.50
   3   2   2  146.69    5.40
  -3   2  -2  133.59    4.70
  -3   2  -2  135.99    5.70
   3   2   2  144.59    5.40
   4  -2   2   62.19    4.10
  -4  -2  -2   63.09    3.50
  -4  -2  -2   63.19    2.60
   4  -2   2   61.29    3.90
   4  -2   2   64.89    3.90
  -4  -2  -2   61.09    3.80
  -4   2  -2   52.29    3.50
   4   2   2   63.89    3.80
  -4   2  -2   62.89    3.20
   4   2   2   61.39    3.70
  -4   2  -2   61.89    4.00
   4   2   2   63.99    2.60
   4   2   2   69.49    3.80
   5  -2   2   45.50    3.80
  -5  -2  -2   49.20    3.90
  -5  -2  -2   46.20    2.50
  -5  -2  -2   46.80    3.20
   5  -2   2   45.30    3.60
  -5   2  -2   40.30    3.90
   5   2   2   48.50    3.60
   5   2   2   42.10    3.50
  -5   2  -2   41.90    2.80
   5   2   2   46.70    3.60
   5   2   2   44.40    2.40
   6  -2   2    0.80    1.70
  -6  -2  -2   -0.10    1.40
  -6  -2  -2    1.30    0.90
   6  -2   2    1.00    1.30
   6   2   2   -0.50    1.20
  -6   2  -2    0.80    1.00
   6   2   2    1.40    0.90
   6   2   2    0.20    1.50
  -6   2  -2    2.00    1.50
   7  -2   2   56.29    5.30
  -7  -2  -2   46.50    5.40
  -7  -2  -2   49.00    3.20
   7  -2   2   45.30    5.50
   7   2   2   37.50    4.70
   7   2   2   52.49    4.80
   7   2   2   47.40    3.10
  -7   2  -2   44.70    5.50
  -8  -2  -2   18.70    2.70
   8  -2   2   13.90    3.70
  -8  -2  -2   25.90    4.50
   8  -2   2   23.00    4.50
  -8   2  -2   18.40    4.00
   8   2   2   24.30    4.40
  -8   2  -2   22.00    3.20
   8   2   2   20.90    4.10
   9  -2   2   84.59    7.10
   9  -2   2   75.19    6.90
  -9  -2  -2   79.69    4.90
  -9  -2  -2   80.09    7.40
  -9   2  -2   74.39    5.50
  -9   2  -2   72.49    8.50
   9   2   2   76.09    7.00
   9   2   2   65.39    7.00
  10  -2   2  102.79    9.00
  10  -2   2   95.69    8.20
 -10  -2  -2   97.49    8.70
 -10  -2  -2  107.09    6.00
 -10   2  -2   96.09    9.10
  10   2   2   98.39    8.40
 -10   2  -2   77.29    6.10
 -11  -2  -2   39.70    6.70
  11  -2   2   26.80    6.00
 -11  -2  -2   26.80    3.70
  11   2   2   30.40    5.90
  11   2   2   31.50    5.90
 -11   2  -2   33.60    4.60
  12  -2   2   20.60    5.90
 -12  -2  -2   21.50    5.70
 -12  -2  -2   13.20    3.00
 -12   2  -2    9.70    4.70
 -12   2  -2   17.70    3.50
  12   2   2   22.70    5.90
 -13  -2  -2   21.10    5.60
 -13  -2  -2   14.90    4.30
  13  -2   2   15.80    5.60
 -13  -2  -2   15.20    3.40
  13   2   2   18.40    6.00
 -13   2  -2   15.40    5.70
 -13   2  -2   18.20    3.80
  13  -3  -2   36.70    7.50
 -13  -3   2   31.30    6.90
  13   3  -2   40.30    7.80
 -13   3   2   10.80    5.40
 -13   3   2   23.70    5.20
 -12  -3   2    5.60    3.00
 -12  -3   2   -1.20    3.10
  12  -3  -2    2.60    3.90
 -12   3   2    7.00    4.40
 -12   3   2    4.70    3.10
  12   3  -2    3.80    4.20
 -11  -3   2    4.10    3.50
  11  -3  -2   -0.90    2.90
 -11  -3   2    2.50    2.20
 -11   3   2   -0.20    3.40
  11   3  -2    4.30    3.80
 -11   3   2   -1.50    2.00
 -10  -3   2   -3.50    2.50
 -10  -3   2    1.00    2.10
  10  -3  -2   -1.50    2.80
 -10   3   2   -0.50    2.10
 -10   3   2   -1.20    2.80
  10   3  -2    3.30    3.00
   9  -3  -2   46.90    6.40
  -9  -3   2   50.99    4.30
  -9  -3   2   41.90    5.90
   9   3  -2   48.00    6.10
  -9   3   2   40.60    4.90
  -9   3   2   49.30    6.70
  -8  -3   2  132.69    8.20
  -8  -3   2  122.19    6.30
   8  -3  -2  133.09    8.20
   8   3  -2  143.39    8.30
  -8   3   2  137.79    7.20
  -8   3   2  124.39    8.50
   7  -3  -2  626.24   19.70
  -7  -3   2  620.54   17.30
  -7  -3   2  590.34   19.30
  -7   3   2  609.54   18.20
  -7   3   2  594.94   20.10
   7   3  -2  608.94   19.20
   6  -3  -2    9.70    2.50
  -6  -3   2    7.90    1.80
  -6  -3   2    3.60    1.90
   6   3  -2    7.20    2.30
  -6   3   2    5.70    1.70
  -6   3   2    3.80    1.90
  -5  -3   2   20.30    2.10
  -5  -3   2   22.30    2.80
   5  -3  -2   21.70    3.00
  -5  -3   2   21.30    3.00
  -5  -3   2   22.70    2.20
   5   3  -2   22.10    2.10
   5   3  -2   19.60    2.90
  -5   3   2   22.50    2.80
   5   3  -2   22.80    3.10
  -5   3   2   28.30    4.30
   4  -3  -2    6.70    1.50
  -4  -3   2    8.50    1.40
  -4  -3   2    5.50    1.20
   4  -3  -2    6.00    1.60
   4  -3  -2    7.20    1.80
  -4  -3   2    8.40    1.80
  -4  -3   2    6.00    1.40
  -4   3   2    6.40    1.80
  -4   3   2    5.90    1.60
   4   3  -2    3.00    1.30
  -4   3   2    5.00    1.40
  -4   3   2    5.90    1.50
   4   3  -2    4.60    1.10
   4   3  -2    4.50    1.50
  -3  -3   2   59.39    2.60
  -3  -3   2   55.99    2.80
   3  -3  -2   57.09    3.00
  -3  -3   2   54.99    3.00
  -3  -3   2   58.59    3.20
   3  -3  -2   58.89    3.40
   3  -3  -2   52.69    3.20
  -3   3   2   59.99    3.20
  -3   3   2   60.59    3.60
   3   3  -2   59.99    3.30
   3   3  -2   59.19    3.20
   3   3  -2   67.29    3.00
  -3   3   2   50.99    3.10
  -2  -3   2  274.07    7.90
  -2  -3   2  294.97    6.90
   2  -3  -2  276.97    8.20
  -2  -3   2  286.07    7.90
  -2  -3   2  282.47    7.80
   2  -3  -2  283.47    8.00
   2  -3  -2  283.47    8.10
   2   3  -2  297.17    8.00
  -2   3   2  272.17    8.20
   2   3  -2  281.67    8.00
  -2   3   2  277.97    8.00
   2   3  -2  275.47    7.70
  -2   3   2  279.87    8.10
   1  -3  -2   89.19    3.10
  -1  -3   2   91.89    3.10
  -1  -3   2   88.69    3.00
   1  -3  -2   93.69    2.90
   1  -3  -2   83.89    3.20
  -1  -3   2   90.69    3.10
  -1   3   2   92.19    3.30
   1   3  -2   97.99    3.20
  -1   3   2   96.39    3.40
   1   3  -2   92.39    3.20
  -1   3   2   94.09    3.20
  -1   3   2   92.49    3.00
   1   3  -2   93.89    3.10
   0  -3  -2  325.77    8.30
   0  -3   2  332.17    8.20
   0  -3   2  331.27    8.10
   0  -3   2  329.57    8.20
   0  -3   2  331.87    8.30
   0  -3  -2  335.67    7.60
   0   3  -2  336.37    8.10
   0   3   2  334.37    8.20
   0   3  -2  338.57    8.30
   0   3   2  339.47    7.60
   0   3  -2  343.37    8.30
   0   3   2  327.07    8.20
   0   3  -2  355.76    8.30
   1  -3   2  607.94   14.80
   1  -3   2  581.14   14.50
   1  -3   2  592.94   14.60
  -1  -3  -2  596.44   14.00
  -1  -3  -2  611.24   13.50
   1  -3   2  602.64   14.20
  -1  -3  -2  610.84   14.30
   1   3   2  620.24   14.00
  -1   3  -2  621.54   14.80
   1   3   2  600.44   13.70
  -1   3  -2  652.53   14.20
  -1   3  -2  604.84   14.70
   1   3   2  611.94   14.40
  -2  -3  -2 1405.76   31.80
   2  -3   2 1395.96   32.40
   2  -3   2 1417.06   32.40
   2  -3   2 1420.26   32.80
  -2  -3  -2 1423.06   31.80
  -2   3  -2 1419.86   31.70
  -2   3  -2 1406.66   32.60
   2   3   2 1404.76   31.70
  -2   3  -2 1397.96   32.70
  -2   3  -2 1383.96   32.20
   3  -3   2  794.22   20.80
  -3  -3  -2  809.52   20.00
  -3  -3  -2  794.22   19.60
   3  -3   2  805.82   20.50
   3  -3   2  820.62   20.50
  -3  -3  -2  815.72   19.20
  -3   3  -2  796.02   20.80
  -3   3  -2  821.72   20.20
   3   3   2  813.32   18.30
  -3   3  -2  797.42   19.50
  -3   3  -2  814.82   20.70
   3   3   2  811.22   19.50
   3   3   2  799.72   19.90
   3   3   2  811.62   19.90
   4  -3   2  184.08    7.50
  -4  -3  -2  169.98    6.10
  -4  -3  -2  176.98    6.00
  -4  -3  -2  191.88    7.10
   4  -3   2  185.48    8.30
   4  -3   2  183.48    7.30
  -4  -3  -2  175.78    6.50
  -4  -3  -2  180.38    5.20
  -4   3  -2  187.58    6.40
   4   3   2  180.78    5.40
   4   3   2  191.18    7.00
   4   3   2  185.38    6.90
   4   3   2  174.08    6.50
  -4   3  -2  176.98    7.50
   5  -3   2    1.30    1.70
  -5  -3  -2    0.90    0.70
  -5  -3  -2    2.40    1.10
  -5  -3  -2    0.70    1.30
   5  -3   2   -0.80    1.20
  -5   3  -2    4.40    1.40
   5   3   2    2.90    1.50
  -5   3  -2    0.70    1.70
   5   3   2    2.10    1.20
   5   3   2    3.20    0.90
   5   3   2    3.90    1.60
   6  -3   2  213.58    9.40
  -6  -3  -2  218.78    6.90
   6  -3   2  209.48    9.60
  -6  -3  -2  228.28    9.50
   6   3   2  218.08    9.00
   6   3   2  202.38    8.80
   6   3   2  204.58    7.50
  -6   3  -2  224.28    8.10
  -6   3  -2  234.68   10.30
   6   3   2  211.88    8.90
   7  -3   2   43.60    5.50
  -7  -3  -2   54.49    4.90
  -7  -3  -2   54.19    3.30
   7  -3   2   56.69    5.20
   7   3   2   49.20    4.70
   7   3   2   52.49    4.60
  -7   3  -2   49.00    5.90
   7   3   2   47.80    3.20
  -7   3  -2   49.20    3.80
   8  -3   2  564.54   19.90
  -8  -3  -2  581.04   19.90
   8  -3   2  556.94   20.10
  -8  -3  -2  561.24   15.80
  -8   3  -2  580.74   20.70
  -8   3  -2  613.04   17.60
   8   3   2  581.44   19.50
   8   3   2  591.94   19.30
  -9  -3  -2   63.49    7.30
  -9  -3  -2   63.09    4.40
   9  -3   2   49.99    6.60
   9  -3   2   49.30    6.50
   9   3   2   66.69    6.50
   9   3   2   48.40    6.60
  -9   3  -2   47.80    4.70
  -9   3  -2   52.49    7.40
 -10  -3  -2   75.99    7.70
  10  -3   2   81.99    8.30
 -10  -3  -2   74.09    4.80
  10   3   2   65.89    7.00
 -10   3  -2   65.69    5.80
 -10   3  -2   70.79    8.60
  10   3   2   63.39    9.20
  11  -3   2    9.70    4.50
 -11  -3  -2    6.00    3.70
 -11  -3  -2   14.00    2.80
 -11  -3  -2   11.90    3.40
  11   3   2    7.90    4.10
  11   3   2   14.90    4.50
 -11   3  -2    6.90    4.20
 -11   3  -2    8.20    2.90
 -12  -3  -2    3.70    3.40
 -12  -3  -2    2.60    2.90
 -12  -3  -2    2.90    2.10
  12  -3   2    8.40    4.60
 -12   3  -2    2.20    3.50
  12   3   2    8.10    4.40
 -12   3  -2    2.70    2.70
 -13  -3  -2   18.10    4.60
 -13  -3  -2   19.00    5.60
  13  -3   2   19.40    6.10
  13   3   2   26.70    6.90
 -13   3  -2   13.80    6.20
  13  -4  -2   65.89    9.80
 -13  -4   2   72.19    9.90
 -13  -4   2   83.89    8.30
 -13   4   2   82.09    8.00
 -13   4   2   94.99    9.80
  13   4  -2   96.79   11.30
 -12  -4   2   84.89    8.70
  12  -4  -2   89.99    8.80
 -12  -4   2   96.39    6.90
 -12   4   2   79.39   10.10
  12   4  -2   87.39    9.10
 -12   4   2   85.69    7.20
  11  -4  -2   27.80    6.20
 -11  -4   2   27.70    4.00
 -11  -4   2   14.50    4.60
 -11   4   2   25.60    5.80
  11   4  -2   24.30    5.60
 -11   4   2   24.80    4.50
 -10  -4   2   85.79    7.60
  10  -4  -2   84.89    7.90
 -10  -4   2   83.79    5.90
 -10   4   2  109.29    9.10
  10   4  -2   86.89    7.80
 -10   4   2   81.19    6.40
  -9  -4   2   81.39    6.90
  -9  -4   2   82.59    5.50
   9  -4  -2   69.89    6.90
   9   4  -2   68.99    6.70
  -9   4   2   88.09    7.50
  -9   4   2   74.89    5.80
  -8  -4   2  204.28   10.10
   8  -4  -2  195.98   10.20
  -8  -4   2  196.48    8.10
  -8   4   2  200.48    9.20
   8   4  -2  195.68   10.00
  -8   4   2  195.08   10.80
  -7  -4   2    3.00    1.50
   7  -4  -2    3.60    2.30
  -7   4   2    4.30    1.70
  -7   4   2    7.40    2.90
   7   4  -2    4.60    2.40
  -6  -4   2  727.93   21.00
  -6  -4   2  721.43   20.90
   6  -4  -2  736.03   21.40
  -6  -4   2  705.13   19.20
   6   4  -2  739.03   21.00
  -6   4   2  725.93   20.40
  -6   4   2  753.92   22.30
   5  -4  -2  182.98    8.00
  -5  -4   2  185.48    7.20
  -5  -4   2  194.78    6.80
  -5  -4   2  196.98    6.90
  -5  -4   2  194.18    7.90
  -5   4   2  207.88    8.80
   5   4  -2  200.28    7.90
   5   4  -2  188.18    8.00
   5   4  -2  189.08    7.00
   4  -4  -2  195.18    7.40
  -4  -4   2  187.58    6.30
  -4  -4   2  189.98    7.00
  -4  -4   2  191.98    6.00
   4  -4  -2  188.48    6.90
  -4   4   2  176.78    7.50
   4   4  -2  176.88    7.10
   4   4  -2  174.48    6.30
  -4   4   2  179.18    6.90
   4   4  -2  181.88    6.90
  -3  -4   2 1393.06   32.80
  -3  -4   2 1382.96   32.70
   3  -4  -2 1368.36   32.90
   3  -4  -2 1411.96   33.10
   3  -4  -2 1398.26   33.40
  -3  -4   2 1426.46   31.40
  -3  -4   2 1425.46   32.50
  -3   4   2 1453.15   33.30
   3   4  -2 1459.25   32.50
   3   4  -2 1426.86   32.90
   3   4  -2 1357.56   33.00
  -3   4   2 1373.36   33.10
  -3   4   2 1405.36   33.70
   2  -4  -2 4897.51  153.38
  -2   4   2 5504.25  154.08
   2   4  -2 5146.29  146.79
   1  -4  -2 2629.74   79.59
   1   4  -2 2626.04   78.29
  -1   4   2 2241.78  105.79
   0  -4   2 1188.38   26.70
   0  -4   2 1190.48   26.80
   0   4  -2 1221.88   26.70
   1  -4   2  667.73   16.10
  -1  -4  -2  658.33   15.50
  -1  -4  -2  666.03   14.30
   1  -4   2  657.93   15.70
   1  -4   2  654.13   15.80
   1  -4   2  618.34   15.80
  -1  -4  -2  665.73   14.40
   1   4   2  677.33   15.50
  -1   4  -2  652.23   15.50
  -1   4  -2  667.93   16.10
   1   4   2  672.83   15.60
  -1   4  -2  650.43   15.80
  -1   4  -2  665.83   16.00
   2  -4   2  833.92   20.60
   2  -4   2  811.72   20.10
  -2  -4  -2  819.82   19.20
  -2  -4  -2  812.62   19.40
  -2   4  -2  824.82   19.50
  -2   4  -2  849.22   20.50
   2   4   2  826.82   19.40
   2   4   2  826.42   18.80
  -2   4  -2  853.11   20.60
   2   4   2  828.02   19.60
   2   4   2  815.12   19.20
  -3  -4  -2  123.79    4.70
   3  -4   2  115.59    5.10
   3  -4   2  123.09    5.20
  -3  -4  -2  122.69    4.40
  -3  -4  -2  122.39    4.60
   3  -4   2  123.19    5.60
   3   4   2  120.49    3.70
   3   4   2  121.49    4.40
   3   4   2  121.29    4.70
  -3   4  -2  119.79    4.70
  -3   4  -2  126.29    5.10
  -3   4  -2  121.69    5.20
  -3   4  -2  120.99    5.40
  -3   4  -2  122.99    5.40
   3   4   2  118.19    4.70
  -4  -4  -2 1437.76   33.40
   4  -4   2 1440.86   34.90
  -4  -4  -2 1437.76   34.00
  -4  -4  -2 1425.16   33.00
  -4  -4  -2 1423.66   32.40
   4  -4   2 1364.96   35.20
  -4   4  -2 1410.96   33.50
  -4   4  -2 1451.75   35.30
   4   4   2 1401.76   31.90
   4   4   2 1388.46   33.80
   4   4   2 1420.66   33.70
   4   4   2 1404.66   33.40
   5  -4   2   12.90    2.60
  -5  -4  -2   10.60    1.70
  -5  -4  -2   15.90    2.60
   5  -4   2   11.90    2.70
  -5  -4  -2   11.90    1.90
   5   4   2   10.40    2.00
   5   4   2    9.70    2.10
   5   4   2   11.20    1.50
  -5   4  -2    9.10    1.90
  -5   4  -2   12.10    2.80
   5   4   2   11.80    2.30
   6  -4   2  131.19    7.30
  -6  -4  -2  134.19    6.10
  -6  -4  -2  142.59    7.10
  -6  -4  -2  139.89    6.00
  -6  -4  -2  139.39    5.00
   6  -4   2  122.89    7.20
   6   4   2  137.79    6.80
   6   4   2  140.19    6.90
   6   4   2  147.19    7.00
  -6   4  -2  125.89    7.60
   7  -4   2    2.30    2.30
  -7  -4  -2   -1.90    1.20
  -7  -4  -2    0.40    1.00
  -7  -4  -2    3.10    2.00
   7  -4   2    1.30    2.10
  -7   4  -2    1.30    2.10
   7   4   2    2.20    1.10
   7   4   2   -3.20    1.50
   7   4   2   -2.40    1.60
  -7   4  -2   -1.40    1.20
  -8  -4  -2  299.17   11.30
   8  -4   2  290.97   13.50
  -8  -4  -2  305.67    9.70
  -8  -4  -2  302.57   13.00
   8  -4   2  305.67   13.20
   8   4   2  299.57   12.40
   8   4   2  298.17   12.70
  -8   4  -2  292.67   11.10
  -8   4  -2  291.87   13.70
   9  -4   2  329.47   14.80
  -9  -4  -2  296.17   10.30
  -9  -4  -2  312.97   14.00
  -9  -4  -2  316.47   12.20
   9  -4   2  298.57   14.60
  -9   4  -2  308.77   15.10
  -9   4  -2  292.87   11.90
   9   4   2  303.37   13.80
   9   4   2  317.47   13.80
 -10  -4  -2  373.16   14.10
 -10  -4  -2  364.26   16.10
  10  -4   2  357.46   16.60
 -10  -4  -2  378.76   12.00
 -10   4  -2  347.97   13.40
  10   4   2  345.37   15.40
  10   4   2  365.36   16.20
 -10   4  -2  366.56   17.50
 -11  -4  -2   -6.30    2.30
  11  -4   2    3.70    3.60
 -11  -4  -2    3.40    2.90
  11   4   2   -5.50    2.50
 -11   4  -2    1.40    2.50
 -11   4  -2    0.30    3.50
  11   4   2    1.80    3.30
 -12  -4  -2   67.59    8.50
  12  -4   2   73.49    9.60
 -12  -4  -2   71.29    6.70
  12   4   2   60.19    8.60
 -12   4  -2   50.09    8.40
 -12   4  -2   62.89    5.70
 -13  -4  -2   86.89   10.30
  13  -4   2   94.09   11.50
 -13  -4  -2   86.09    7.60
 -13   4  -2   91.79    7.40
  13   4   2   95.49   10.10
 -13   4  -2   84.19   11.10
 -13  -5   2  202.98   12.20
  13  -5  -2  164.68   13.30
 -13  -5   2  180.48   12.70
  13   5  -2  188.58   13.70
 -13   5   2  171.58   14.00
 -13   5   2  188.98   11.40
 -12  -5   2    6.10    3.60
 -12  -5   2    4.00    3.90
  12  -5  -2    3.00    4.30
 -12   5   2    2.80    4.20
  12   5  -2    4.30    4.30
 -12   5   2    1.80    2.90
 -11  -5   2  180.08   10.30
 -11  -5   2  192.58   11.50
 -11  -5   2  173.98    8.50
  11  -5  -2  149.99   11.10
 -11   5   2  178.78   12.40
 -11   5   2  164.68    9.70
  11   5  -2  176.08   11.50
 -10  -5   2   19.90    4.70
 -10  -5   2   12.80    2.90
  10  -5  -2   16.80    4.70
 -10  -5   2   12.20    3.50
 -10   5   2   10.80    4.50
 -10   5   2    9.20    3.10
  10   5  -2   16.00    4.40
   9  -5  -2  459.45   18.00
  -9  -5   2  435.66   17.10
  -9  -5   2  492.15   15.10
  -9   5   2  466.55   16.40
   9   5  -2  452.15   17.50
  -9   5   2  459.35   18.70
  -8  -5   2  338.57   13.60
  -8  -5   2  332.07   11.40
   8  -5  -2  341.47   14.10
  -8   5   2  349.27   13.00
  -8   5   2  326.07   14.60
   8   5  -2  332.47   13.60
  -7  -5   2  550.54   17.90
  -7  -5   2  593.94   16.30
   7  -5  -2  562.14   18.60
   7   5  -2  564.04   18.10
  -7   5   2  546.25   19.20
  -7   5   2  564.34   17.60
  -6  -5   2    9.90    2.50
  -6  -5   2    5.40    2.00
  -6  -5   2    8.00    1.80
   6  -5  -2    3.60    2.20
  -6  -5   2    9.20    1.90
   6   5  -2   10.70    2.70
  -6   5   2   10.20    2.50
  -6   5   2    6.40    2.60
   6   5  -2    8.90    2.40
  -5  -5   2 1147.29   28.60
  -5  -5   2 1096.59   28.20
  -5  -5   2 1121.09   27.70
   5  -5  -2 1123.99   29.10
   5   5  -2 1050.49   27.30
   5   5  -2 1144.39   28.70
  -5   5   2 1128.69   28.60
   5   5  -2 1154.98   29.10
  -5   5   2 1144.29   30.00
  -4  -5   2   60.59    3.70
   4  -5  -2   64.49    4.00
  -4  -5   2   64.89    2.90
  -4  -5   2   62.29    3.60
  -4  -5   2   62.59    3.40
   4   5  -2   74.59    4.10
  -4   5   2   66.49    4.40
   4   5  -2   60.39    3.30
   4   5  -2   60.89    3.80
  -4   5   2   61.89    3.90
   3  -5  -2 2044.40   48.10
  -3  -5   2 2109.39   46.00
  -3  -5   2 2092.39   47.30
   3  -5  -2 2052.69   48.40
   3  -5  -2 2124.59   48.20
   3   5  -2 2094.39   47.50
   3   5  -2 2186.38   47.90
  -3   5   2 2085.49   48.80
  -3   5   2 2149.19   48.30
   3   5  -2 2152.58   48.10
   2  -5  -2  330.87    9.40
  -2  -5   2  318.77    9.00
  -2  -5   2  327.47    8.60
  -2  -5   2  318.07    8.60
   2  -5  -2  326.97    8.90
  -2   5   2  329.67    9.40
  -2   5   2  320.47    9.40
  -2   5   2  332.07    9.10
   2   5  -2  321.57    8.80
   2   5  -2  338.67    9.00
   2   5  -2  291.37    9.00
  -2   5   2  309.47    9.40
  -1  -5   2 1848.72   40.80
   0   5  -2 1688.53   37.30
   1  -5   2   40.80    2.40
   1  -5   2   38.80    2.20
  -1  -5  -2   38.80    2.10
   1  -5   2   43.00    2.30
   1  -5   2   40.90    2.20
   1   5   2   42.00    2.10
  -1   5  -2   40.10    2.30
  -1   5  -2   40.70    2.40
  -1   5  -2   40.20    2.20
  -1   5  -2   41.40    2.10
   1   5   2   40.20    1.30
  -2  -5  -2  134.39    4.60
   2  -5   2  134.89    5.20
  -2  -5  -2  138.89    4.50
   2  -5   2  143.39    5.60
   2  -5   2  136.29    5.10
   2  -5   2  143.59    5.00
   2   5   2  139.09    3.90
  -2   5  -2  139.79    5.10
  -2   5  -2  136.89    5.40
   2   5   2  136.99    4.60
   2   5   2  133.29    4.60
   2   5   2  139.99    4.30
  -2   5  -2  144.79    4.90
  -2   5  -2  136.79    5.50
  -3  -5  -2 1420.56   32.00
   3  -5   2 1345.47   33.10
  -3  -5  -2 1407.16   32.10
   3  -5   2 1363.96   33.80
   3  -5   2 1355.56   33.10
  -3  -5  -2 1401.36   32.00
   3   5   2 1305.07   32.10
  -3   5  -2 1455.35   32.50
   3   5   2 1432.06   31.80
   3   5   2 1383.26   31.00
   3   5   2 1374.36   32.10
   3   5   2 1427.56   32.30
  -3   5  -2 1401.96   33.00
  -3   5  -2 1372.36   33.50
  -3   5  -2 1415.56   33.80
   4  -5   2  728.63   21.20
  -4  -5  -2  753.82   19.50
  -4  -5  -2  772.62   19.10
   4  -5   2  741.73   20.60
  -4  -5  -2  765.52   19.00
  -4   5  -2  749.62   19.60
   4   5   2  743.73   19.50
   4   5   2  778.32   19.20
   4   5   2  761.32   19.40
   4   5   2  752.22   17.90
   5  -5   2 1675.93   42.40
   5  -5   2 1723.23   41.90
  -5  -5  -2 1602.84   39.60
  -5  -5  -2 1731.93   39.00
  -5  -5  -2 1700.33   40.90
   5   5   2 1715.33   40.80
   5   5   2 1724.73   38.50
   5   5   2 1730.53   40.60
  -5   5  -2 1659.23   40.40
  -5   5  -2 1729.53   42.70
   5   5   2 1696.83   40.50
  -6  -5  -2  875.51   22.50
   6  -5   2  838.32   24.40
  -6  -5  -2  856.71   21.70
  -6  -5  -2  859.31   23.80
   6  -5   2  863.91   25.30
   6   5   2  838.42   23.30
   6   5   2  880.91   23.60
   6   5   2  832.92   23.50
  -6   5  -2  879.71   25.60
  -6   5  -2  853.41   22.90
  -7  -5  -2  156.88    8.00
   7  -5   2  165.58    8.80
   7  -5   2  146.99    8.70
  -7  -5  -2  149.09    6.90
  -7   5  -2  167.88    9.40
  -7   5  -2  139.29    7.00
   7   5   2  146.89    5.80
   7   5   2  145.69    7.70
   7   5   2  140.09    7.40
  -8  -5  -2    2.50    2.20
   8  -5   2    3.80    3.10
   8  -5   2    7.60    3.60
   8   5   2    2.20    2.50
   8   5   2    1.70    2.90
  -8   5  -2    8.40    3.50
  -8   5  -2    7.30    2.50
   9  -5   2  585.34   22.30
  -9  -5  -2  627.44   21.40
  -9  -5  -2  600.64   19.10
  -9   5  -2  629.84   19.40
   9   5   2  606.54   21.20
   9   5   2  610.54   20.60
  -9   5  -2  619.94   23.10
  10  -5   2   33.00    5.90
 -10  -5  -2   30.50    4.50
 -10  -5  -2   29.10    5.60
  10   5   2   34.90    5.70
 -10   5  -2   34.50    7.50
  10   5   2   17.70    4.50
 -10   5  -2   30.90    4.40
 -11  -5  -2  210.38   12.30
  11  -5   2  221.78   13.50
  11   5   2  211.68   12.50
  11   5   2  211.98   12.70
 -11   5  -2  219.08   14.00
 -11   5  -2  214.78   10.50
 -12  -5  -2   64.39    8.60
  12  -5   2   48.00    8.20
 -12  -5  -2   57.79    6.80
  12   5   2   53.99    8.10
 -12   5  -2   54.79    6.40
 -12   5  -2   53.29    8.60
  13  -5   2   -5.70    3.60
 -13  -5  -2    9.20    3.70
 -13   5  -2    7.80    3.30
 -13   5  -2    9.40    5.60
  13   5   2    5.40    5.10
  13  -6  -2  108.79   11.40
 -13  -6   2  111.59    9.60
 -13   6   2  109.99    9.00
 -13   6   2  104.29   12.60
  13   6  -2  105.39   10.90
  12  -6  -2  155.58   12.30
 -12  -6   2  149.88   10.30
 -12  -6   2  144.29   10.80
  12   6  -2  119.19   11.00
 -12   6   2  153.38    9.90
 -12   6   2  142.89   12.20
  11  -6  -2    9.60    4.20
 -11  -6   2    9.80    3.80
 -11  -6   2    5.50    3.30
  11   6  -2    3.30    3.60
 -11   6   2   14.90    5.10
 -11   6   2    8.10    3.90
 -10  -6   2   29.90    4.90
 -10  -6   2   19.00    4.60
  10  -6  -2   20.90    5.00
 -10   6   2   25.60    4.30
 -10   6   2   30.60    6.20
  10   6  -2   28.10    5.40
  -9  -6   2  477.15   17.60
   9  -6  -2  464.75   18.30
  -9  -6   2  470.65   16.70
  -9   6   2  468.45   19.40
  -9   6   2  462.25   16.80
   9   6  -2  498.05   18.20
   8  -6  -2  495.55   18.30
  -8  -6   2  518.65   17.70
  -8  -6   2  530.25   17.20
  -8   6   2  542.35   17.60
   8   6  -2  515.55   17.90
  -8   6   2  487.45   19.10
   7  -6  -2   89.49    6.40
  -7  -6   2   92.09    6.10
  -7  -6   2   81.99    5.50
  -7   6   2   89.39    5.90
   7   6  -2   76.19    5.70
  -7   6   2   88.19    6.60
  -6  -6   2 1010.90   26.50
  -6  -6   2 1135.29   27.70
  -6  -6   2  983.50   24.50
   6  -6  -2  974.60   27.20
  -6  -6   2 1002.00   26.20
   6   6  -2  935.91   26.80
  -6   6   2  942.91   27.90
   6   6  -2  981.40   26.60
  -6   6   2  947.21   26.40
   5  -6  -2 1040.90   27.10
  -5  -6   2 1023.10   24.50
  -5  -6   2 1011.40   25.40
  -5  -6   2 1028.60   26.30
  -5  -6   2  974.60   26.00
  -5   6   2 1039.20   28.00
   5   6  -2 1017.30   26.40
  -5   6   2 1091.49   27.20
  -4  -6   2  106.79    5.80
  -4  -6   2  109.49    5.00
  -4  -6   2  116.89    3.90
  -4  -6   2  116.89    4.70
   4  -6  -2  120.89    5.60
  -4   6   2  113.69    6.30
   4   6  -2  117.89    5.40
  -4   6   2  108.99    6.00
   4   6  -2  118.89    4.90
   4   6  -2  114.19    5.20
  -3  -6   2    1.00    0.80
  -3  -6   2    1.70    0.50
  -3  -6   2    2.10    1.10
   3  -6  -2    3.60    1.10
   3  -6  -2    1.40    1.20
  -3  -6   2    0.40    0.80
   3  -6  -2    0.60    0.90
   3   6  -2    1.70    0.90
  -3   6   2    2.00    1.10
   3   6  -2    1.30    0.90
   3   6  -2    0.90    1.00
  -3   6   2    1.80    1.20
  -3   6   2    0.90    1.10
  -3   6   2    1.90    1.20
   2  -6  -2 1865.11   41.50
  -2  -6   2 1855.91   41.10
   2  -6  -2 1875.71   41.90
   2   6  -2 1792.52   42.00
   2   6  -2 1845.82   41.60
   2   6  -2 1857.01   41.50
  -2   6   2 1804.52   41.80
  -2   6   2 1874.11   42.30
  -1  -6   2 2631.64   86.29
   1  -6  -2 2779.32   86.79
  -1   6   2 2761.32   84.09
   1   6  -2 2775.12   84.69
   0  -6   2  338.67    8.90
   0  -6   2  360.66    9.10
   0  -6  -2  350.86    9.70
   0  -6   2  357.46    9.20
   0  -6   2  363.56    9.70
   0   6  -2  366.66   10.20
   0   6  -2  359.06    9.20
   0   6  -2  355.06    9.20
   0   6   2  341.67    8.20
   0   6  -2  361.86    9.10
   0   6  -2  353.36    9.10
   0   6   2  341.37    9.50
  -1  -6  -2  252.97    7.30
   1  -6   2  245.48    7.40
   1  -6   2  244.58    7.20
   1  -6   2  254.67    7.00
   1  -6   2  243.68    7.30
   1  -6   2  254.07    7.70
  -1   6  -2  246.48    7.50
  -1   6  -2  259.47    7.30
   1   6   2  249.38    5.70
  -1   6  -2  253.47    7.50
   1   6   2  255.57    7.30
  -1   6  -2  253.47    7.90
  -1   6  -2  246.08    7.30
   2  -6   2 2588.94   58.49
  -2   6  -2 2545.55   57.59
  -2   6  -2 2577.24   57.29
  -2   6  -2 2581.54   58.19
  -3  -6  -2   13.90    1.40
   3  -6   2   13.70    2.20
  -3  -6  -2   12.20    1.70
   3  -6   2   13.60    2.40
   3   6   2   11.80    1.70
  -3   6  -2   14.30    1.90
  -3   6  -2   11.80    2.10
   3   6   2   11.00    1.40
   3   6   2   13.00    1.70
   3   6   2   13.30    1.80
  -4  -6  -2 1297.97   30.60
   4  -6   2 1280.67   32.20
   4  -6   2 1288.87   33.00
  -4  -6  -2 1292.47   30.80
  -4  -6  -2 1286.77   30.40
   4   6   2 1256.37   29.40
   4   6   2 1325.47   30.90
  -4   6  -2 1334.57   33.10
   4   6   2 1278.17   30.60
   4   6   2 1307.97   31.00
  -4   6  -2 1263.27   31.40
  -5  -6  -2  287.67   10.40
   5  -6   2  295.87   11.00
  -5  -6  -2  303.87   10.10
   5  -6   2  292.57   11.60
   5   6   2  285.77    9.80
   5   6   2  304.17   10.20
   5   6   2  291.17    8.40
  -5   6  -2  276.97   10.00
  -5   6  -2  296.97   11.60
   5   6   2  303.97   10.00
  -6  -6  -2   83.79    4.70
   6  -6   2   71.99    5.60
  -6  -6  -2   70.39    3.90
  -6  -6  -2   83.79    5.20
   6  -6   2   74.39    5.70
  -6   6  -2   78.49    5.00
   6   6   2   78.99    6.10
   6   6   2   77.69    5.00
   6   6   2   74.39    3.60
   6   6   2   73.19    4.90
  -6   6  -2   71.29    5.90
  -7  -6  -2    1.30    1.40
  -7  -6  -2   -0.30    2.00
   7  -6   2    0.30    2.10
  -7  -6  -2    1.30    1.90
   7  -6   2   -2.20    1.30
   7   6   2    2.20    1.10
  -7   6  -2   -1.70    1.70
   7   6   2    1.80    1.80
   7   6   2    2.10    1.80
   7   6   2    4.60    2.30
  -7   6  -2    1.00    1.60
  -8  -6  -2  621.24   20.30
  -8  -6  -2  636.14   18.80
   8  -6   2  618.04   21.40
   8   6   2  627.44   20.40
   8   6   2  604.54   19.60
  -8   6  -2  611.74   19.20
  -8   6  -2  645.54   22.60
  -9  -6  -2   66.49    6.50
  -9  -6  -2   68.29    5.60
   9   6   2   62.09    6.60
   9   6   2   74.19    6.80
  -9   6  -2   68.89    5.80
  -9   6  -2   76.29    7.40
  10  -6   2  211.28   12.70
 -10  -6  -2  218.88   11.80
 -10  -6  -2  224.98   10.30
  10   6   2  212.38   11.70
  10   6   2  206.68   11.70
 -10   6  -2  209.28   13.10
 -10   6  -2  225.58   10.80
  11  -6   2   -1.00    3.30
 -11  -6  -2   11.40    4.50
 -11  -6  -2    7.90    3.30
 -11   6  -2    8.10    3.10
  11   6   2   11.20    4.50
 -11   6  -2    0.90    4.10
 -12  -6  -2   69.99    7.00
 -12  -6  -2   86.59    8.00
  12  -6   2   62.49    9.20
  12   6   2   71.99    9.00
 -12   6  -2   75.89    7.10
 -12   6  -2   55.29    9.00
  13  -6   2    9.70    5.40
 -13  -6  -2    2.60    3.40
 -13  -6  -2   10.50    4.60
 -13   6  -2    7.30    5.20
 -13   6  -2    7.70    3.00
  13   6   2    1.50    4.20
  13  -7  -2    8.90    5.80
 -13  -7   2   11.60    5.10
 -13  -7   2    8.50    4.70
  13   7  -2   19.30    6.50
 -13   7   2    2.10    5.10
 -13   7   2    6.60    4.20
 -12  -7   2  416.06   17.60
 -12  -7   2  420.76   18.80
  12  -7  -2  461.25   20.80
  12   7  -2  454.15   20.10
 -12   7   2  422.26   18.10
 -12   7   2  411.56   20.90
  11  -7  -2    3.40    3.50
 -11  -7   2   -2.70    2.60
 -11  -7   2    3.50    2.90
 -11   7   2    1.40    2.50
 -11   7   2   -3.30    2.50
  11   7  -2   -4.90    2.70
 -10  -7   2   96.29    7.70
  10  -7  -2  108.39    8.60
 -10   7   2   89.49    8.70
  10   7  -2   93.49    8.00
 -10   7   2   94.29    7.40
   9  -7  -2    1.60    3.20
  -9  -7   2    3.60    3.00
  -9  -7   2    2.90    2.80
  -9   7   2    7.50    3.80
  -9   7   2   -2.10    2.40
   9   7  -2    9.40    3.60
  -8  -7   2  147.49    7.90
   8  -7  -2  168.78    9.60
   8   7  -2  164.18    9.00
  -8   7   2  150.88    8.40
  -8   7   2  148.69    9.50
   7  -7  -2    1.70    2.20
  -7  -7   2    2.20    1.90
  -7  -7   2    4.80    2.20
  -7   7   2    9.40    2.70
   7   7  -2    7.60    2.50
  -7   7   2    6.60    2.90
  -6  -7   2 2028.90   47.10
  -6  -7   2 1904.71   44.70
  -6  -7   2 1999.20   47.00
   6  -7  -2 1880.11   47.90
  -6  -7   2 1916.51   45.60
   6   7  -2 2005.60   47.50
   6   7  -2 1928.81   47.80
  -6   7   2 1972.70   47.80
  -6   7   2 1935.51   49.30
  -5  -7   2  344.47   11.10
   5  -7  -2  313.37   11.40
  -5  -7   2  327.57    9.10
  -5  -7   2  337.67   10.80
  -5   7   2  340.27   11.70
  -5   7   2  303.07   12.00
   5   7  -2  327.17   11.40
   5   7  -2  315.57   11.00
  -4  -7   2    7.40    1.50
  -4  -7   2    8.10    1.00
   4  -7  -2    7.70    1.90
  -4  -7   2    8.30    1.40
  -4  -7   2    8.40    1.70
  -4   7   2    8.80    2.10
   4   7  -2    7.90    1.70
   4   7  -2    7.40    1.50
  -4   7   2    5.80    1.60
   4   7  -2    7.60    1.80
  -3  -7   2  396.26   10.80
  -3  -7   2  398.86   11.80
  -3  -7   2  418.06   11.20
   3  -7  -2  423.86   11.90
   3   7  -2  417.46   11.60
  -3   7   2  421.16   12.60
  -3   7   2  415.86   12.60
   3   7  -2  425.26   11.80
  -3   7   2  410.06   12.00
   2  -7  -2   83.19    3.60
  -2  -7   2   80.29    3.70
  -2  -7   2   81.09    3.10
  -2  -7   2   81.59    3.20
   2  -7  -2   83.49    3.50
   2   7  -2   82.69    3.50
   2   7  -2   71.89    3.60
  -2   7   2   80.79    3.90
  -2   7   2   79.19    3.90
  -2   7   2   87.99    4.20
   2   7  -2   81.59    3.50
   1  -7  -2  292.57    7.60
   1  -7  -2  293.77    6.70
   1  -7  -2  290.67    8.90
  -1  -7   2  295.67    8.60
  -1  -7   2  289.97    7.80
  -1  -7   2  296.07    7.70
   1   7  -2  283.67    7.90
  -1   7   2  295.17    8.70
   1   7  -2  297.57    8.00
  -1   7   2  292.17    8.10
  -1   7   2  283.87    7.70
   1   7  -2  305.17    8.70
   1   7  -2  290.47    7.10
   0  -7   2   28.60    1.80
   0  -7   2   28.60    2.10
   0  -7   2   30.10    1.70
   0  -7   2   28.20    1.70
   0  -7  -2   27.30    2.00
   0   7  -2   27.90    1.80
   0   7   2   27.10    1.90
   0   7  -2   26.10    1.90
   0   7  -2   26.10    1.70
   0   7  -2   29.60    1.80
   0   7   2   27.30    1.30
   0   7  -2   25.10    1.70
   1  -7   2   97.69    3.60
  -1  -7  -2  103.19    4.10
   1  -7   2   94.39    4.20
   1  -7   2   97.49    3.90
   1  -7   2  102.69    3.90
   1   7   2   95.49    3.90
   1   7   2  103.49    2.50
  -1   7  -2   95.99    4.10
  -1   7  -2   99.99    4.00
  -1   7  -2   98.69    3.90
  -1   7  -2   98.49    4.10
   2  -7   2 1269.57   29.60
   2  -7   2 1245.88   29.20
   2  -7   2 1229.98   30.10
  -2  -7  -2 1226.58   28.90
  -2  -7  -2 1237.68   26.90
   2  -7   2 1253.87   29.50
  -2   7  -2 1235.88   29.90
  -2   7  -2 1223.58   29.30
  -2   7  -2 1202.08   29.70
   2   7   2 1222.88   28.90
   2   7   2 1269.77   28.50
  -2   7  -2 1219.78   29.10
  -3  -7  -2 1220.48   27.70
   3  -7   2 1190.38   29.30
   3  -7   2 1254.37   30.30
  -3  -7  -2 1193.58   28.30
  -3   7  -2 1164.28   28.60
   3   7   2 1215.58   28.50
  -3   7  -2 1056.79   31.20
   3   7   2 1206.48   27.80
   3   7   2 1210.08   28.00
   3   7   2 1206.28   27.30
  -4  -7  -2  829.82   20.70
  -4  -7  -2  853.71   20.90
   4  -7   2  870.91   23.50
   4  -7   2  842.72   22.60
  -4  -7  -2  843.22   21.20
   4   7   2  860.41   20.90
   4   7   2  813.72   20.00
   4   7   2  838.42   21.10
  -4   7  -2  841.32   23.30
   4   7   2  826.52   21.20
  -4   7  -2  837.12   23.70
  -5  -7  -2   32.40    2.90
   5  -7   2   36.30    3.90
  -5  -7  -2   33.70    2.70
  -5  -7  -2   38.90    3.10
   5  -7   2   34.10    4.50
  -5   7  -2   32.90    3.40
   5   7   2   34.50    3.00
   5   7   2   35.40    2.30
   5   7   2   38.80    3.30
   5   7   2   37.90    3.20
  -5   7  -2   37.60    4.60
   6  -7   2    0.60    2.00
  -6  -7  -2    4.30    1.70
  -6  -7  -2    3.30    1.70
   6  -7   2    0.70    1.80
   6   7   2    3.20    1.90
   6   7   2    1.90    1.70
  -6   7  -2    5.00    2.30
   6   7   2    7.00    1.40
  -6   7  -2    0.40    1.60
   7  -7   2    9.20    2.80
  -7  -7  -2    8.60    2.30
  -7  -7  -2   10.30    2.60
  -7   7  -2   10.60    2.70
   7   7   2   11.30    2.70
   7   7   2   12.60    2.90
   7   7   2   10.10    2.70
  -7   7  -2    7.40    2.70
   7   7   2   10.60    1.90
   8  -7   2   49.20    6.20
  -8  -7  -2   42.80    4.40
  -8  -7  -2   37.40    5.20
  -8   7  -2   39.00    4.90
   8   7   2   46.20    4.90
   8   7   2   42.00    5.40
  -8   7  -2   34.70    6.00
  -9  -7  -2  197.68   10.70
  -9  -7  -2  188.38    9.20
   9  -7   2  177.58   11.10
   9   7   2  187.48   10.50
  -9   7  -2  183.28    9.50
  -9   7  -2  194.58   12.20
   9   7   2  186.48   10.00
  10  -7   2  138.09   10.30
 -10  -7  -2  142.09    9.20
 -10  -7  -2  124.39    7.80
  10   7   2  132.29    9.30
  10   7   2  120.89    8.70
 -10   7  -2  128.79    8.40
 -10   7  -2  123.29   10.40
 -11  -7  -2   71.29    6.40
 -11  -7  -2   75.59    7.90
  11  -7   2   75.99    9.40
  11   7   2   75.19    8.80
 -11   7  -2   73.59    6.60
 -11   7  -2   59.79    8.60
  11   7   2   64.99    7.00
 -12  -7  -2   25.50    5.80
  12  -7   2   36.80    7.50
 -12  -7  -2   28.80    5.40
  12   7   2   44.60    7.60
 -12   7  -2   38.10    5.50
 -12   7  -2   26.20    7.00
  13  -7   2    1.10    4.90
 -13  -7  -2   -2.60    3.20
 -13  -7  -2    1.90    3.40
 -13   7  -2    1.40    4.60
  13   7   2   -4.30    3.50
 -13   7  -2    1.00    2.80
 -13  -8   2  117.69   10.50
  13  -8  -2  141.19   12.10
 -13  -8   2  121.09    9.90
 -13   8   2  113.29    9.40
 -13   8   2  137.99   12.90
  13   8  -2  133.39   11.80
 -12  -8   2   -0.90    3.00
 -12  -8   2    3.00    3.20
  12  -8  -2    1.30    4.80
 -12   8   2   -1.20    2.90
 -12   8   2    1.60    3.60
  12   8  -2   -1.00    4.00
  11  -8  -2  183.28   12.30
 -11  -8   2  182.88   11.00
 -11  -8   2  172.08   10.30
 -11   8   2  196.98   13.30
 -11   8   2  180.08   10.60
  11   8  -2  175.78   11.60
 -10  -8   2  176.28   10.10
 -10  -8   2  174.68    9.80
  10  -8  -2  143.89   10.40
 -10   8   2  147.09   11.20
 -10   8   2  180.08   10.30
  10   8  -2  191.08   11.10
  -9  -8   2  186.78    9.70
   9  -8  -2  156.88   12.00
  -9  -8   2  167.78    8.90
   9   8  -2  168.88    9.90
  -9   8   2  152.48    9.20
  -9   8   2  172.18   11.00
  -8  -8   2    4.20    2.40
   8  -8  -2    6.40    3.10
  -8  -8   2    5.00    2.50
  -8   8   2    7.10    3.40
  -8   8   2    4.50    2.60
   8   8  -2    8.70    3.10
  -7  -8   2  148.59    7.40
   7  -8  -2  151.18    8.40
  -7  -8   2  152.08    7.60
  -7   8   2  149.49    8.10
  -7   8   2  134.89    8.70
   7   8  -2  133.39    7.60
  -6  -8   2  260.57    9.80
  -6  -8   2  232.18    7.70
   6  -8  -2  247.88   10.40
  -6  -8   2  242.98    8.40
  -6  -8   2  242.58    9.30
   6   8  -2  233.48    9.90
  -6   8   2  252.97   10.40
   6   8  -2  253.07   10.10
  -6   8   2  242.68   11.20
   5  -8  -2 1223.58   31.80
  -5  -8   2 1282.97   31.30
  -5  -8   2 1292.77   30.80
  -5  -8   2 1199.88   29.50
  -5  -8   2 1229.08   28.50
  -5   8   2 1237.68   33.20
   5   8  -2 1267.67   31.20
  -5   8   2 1233.98   32.10
   5   8  -2 1224.58   31.50
  -4  -8   2  548.35   15.10
  -4  -8   2  489.45   13.90
  -4  -8   2  504.05   13.40
  -4  -8   2  523.25   12.20
  -4   8   2  546.85   16.20
   4   8  -2  530.55   15.00
  -4   8   2  496.15   15.50
   4   8  -2  529.05   14.70
  -3  -8   2  538.75   13.30
   3  -8  -2  534.55   14.50
  -3  -8   2  536.85   13.70
   3   8  -2  537.15   14.30
  -3   8   2  531.15   15.60
  -3   8   2  517.85   15.50
   3   8  -2  539.75   14.40
  -2  -8   2  609.74   14.80
   2  -8  -2  637.64   16.90
  -2  -8   2  606.94   16.00
   2  -8  -2  616.34   15.00
  -2  -8   2  609.34   14.50
   2  -8  -2  586.54   15.40
  -2   8   2  599.04   15.60
   2   8  -2  601.04   15.20
  -2   8   2  609.44   16.70
   2   8  -2  617.44   15.30
  -2   8   2  617.84   16.10
  -1  -8   2   41.60    1.90
  -1  -8   2   41.70    2.00
  -1  -8   2   39.10    2.70
  -1  -8   2   45.10    2.20
   1  -8  -2   38.80    2.90
   1   8  -2   37.90    2.20
  -1   8   2   39.80    2.10
  -1   8   2   41.70    2.60
   1   8  -2   41.50    1.80
   1   8  -2   41.80    2.20
  -1   8   2   43.20    2.30
   1   8  -2   40.30    2.60
   0  -8  -2   35.40    2.50
   0  -8   2   39.50    2.50
   0  -8   2   36.40    2.00
   0  -8   2   36.60    1.90
   0   8  -2   35.10    2.20
   0   8   2   33.40    1.20
   0   8   2   32.50    2.30
   0   8  -2   31.20    2.20
   0   8  -2   33.80    2.10
   0   8  -2   31.70    2.00
   0   8   2   34.10    1.60
   0   8   2   34.10    1.10
   0   8  -2   33.90    2.10
   1  -8   2  663.63   15.70
   1  -8   2  611.14   16.60
  -1  -8  -2  620.24   16.40
   1  -8   2  635.74   16.10
  -1   8  -2  665.93   16.60
  -1   8  -2  647.24   16.70
  -1   8  -2  671.13   16.20
   1   8   2  638.24   14.20
  -1   8  -2  655.93   16.60
   1   8   2  640.94   16.40
   2  -8   2 1016.70   25.10
   2  -8   2 1008.70   24.80
  -2  -8  -2 1003.00   24.50
  -2   8  -2 1111.69   26.40
   2   8   2 1000.50   22.90
  -2   8  -2  992.30   25.20
  -2   8  -2  979.30   25.20
   2   8   2 1011.90   24.50
  -2   8  -2 1005.50   24.70
   2   8   2 1001.10   23.80
   2   8   2 1025.90   22.20
  -3  -8  -2   44.90    3.00
   3  -8   2   45.50    3.40
   3  -8   2   38.60    3.40
   3   8   2   43.20    2.50
   3   8   2   41.80    2.60
  -3   8  -2   39.30    3.30
   3   8   2   43.90    2.30
   4  -8   2  477.35   15.30
  -4  -8  -2  479.95   14.60
  -4  -8  -2  450.25   12.50
   4  -8   2  475.75   14.60
  -4  -8  -2  465.25   12.50
   4   8   2  472.15   12.80
   4   8   2  461.85   13.00
  -4   8  -2  463.45   14.20
   4   8   2  464.25   12.90
  -4   8  -2  452.15   14.90
  -5  -8  -2   65.99    4.00
   5  -8   2   54.29    4.80
   5  -8   2   63.09    5.00
  -5  -8  -2   59.79    4.00
  -5  -8  -2   67.69    3.60
   5   8   2   57.99    3.90
   5   8   2   65.79    3.30
   5   8   2   67.19    4.20
  -5   8  -2   67.39    4.70
  -5   8  -2   63.09    5.00
   5   8   2   61.59    4.00
   6  -8   2   16.40    3.40
  -6  -8  -2   21.10    3.00
  -6  -8  -2   20.90    2.90
  -6   8  -2   23.20    4.10
   6   8   2   22.00    2.10
   6   8   2   17.30    2.80
   6   8   2   21.30    3.20
  -6   8  -2   16.30    2.90
  -7  -8  -2    3.00    1.90
   7  -8   2    2.20    2.30
  -7  -8  -2    1.40    1.70
   7   8   2    0.00    1.80
   7   8   2    1.10    1.90
  -7   8  -2    0.60    1.70
  -7   8  -2   -1.20    2.10
   7   8   2    2.30    1.10
   7   8   2    2.40    2.00
  -8  -8  -2  129.29    7.20
  -8  -8  -2  138.19    8.00
   8  -8   2  137.69    9.20
   8   8   2  159.38    8.20
   8   8   2  130.39    8.10
  -8   8  -2  114.89    9.30
  -8   8  -2  148.89    8.20
   9  -8   2    5.20    3.80
  -9  -8  -2    7.10    3.00
  -9  -8  -2   16.70    4.00
   9   8   2    6.60    3.30
  -9   8  -2   16.60    3.90
   9   8   2   16.60    4.20
 -10  -8  -2   11.30    4.10
  10  -8   2    6.20    4.10
 -10  -8  -2    4.70    2.70
  10   8   2    6.40    3.40
 -10   8  -2   12.00    3.60
 -10   8  -2    1.30    4.00
  10   8   2    6.80    3.60
  11  -8   2   39.20    7.10
 -11  -8  -2   59.19    7.20
 -11  -8  -2   39.60    5.70
  11   8   2   29.80    6.10
 -11   8  -2   48.50    8.30
 -11   8  -2   37.40    7.30
  11   8   2   49.90    6.70
  12  -8   2   84.99   10.70
 -12  -8  -2   91.29    8.90
 -12  -8  -2   88.59    8.10
 -12   8  -2   90.89   11.30
  12   8   2   99.19   10.20
 -12   8  -2  109.89    8.30
 -13  -8  -2    3.40    3.90
  13   8   2    0.50    4.60
 -13   8  -2  -12.10    3.70
  13  -9  -2   37.40    7.80
 -13  -9   2   40.70    6.60
 -13  -9   2   32.30    6.00
 -13   9   2   35.90    8.20
 -13   9   2   34.90    6.60
  13   9  -2   47.20    8.10
 -12  -9   2   23.80    5.40
  12  -9  -2   21.00    5.90
 -12  -9   2   20.80    4.60
 -12   9   2   19.10    4.90
  12   9  -2   21.20    6.00
 -12   9   2   18.90    6.20
 -11  -9   2   21.60    5.00
  11  -9  -2   14.70    5.40
 -11  -9   2   19.30    4.80
 -11   9   2   24.40    5.10
  11   9  -2   20.10    5.30
 -11   9   2   28.80    6.90
  10  -9  -2  452.35   18.70
 -10  -9   2  428.26   16.60
 -10  -9   2  425.76   16.70
 -10   9   2  444.06   19.80
  10   9  -2  422.66   17.60
 -10   9   2  414.66   17.10
  -9  -9   2  728.53   22.50
  -9  -9   2  704.73   22.60
  -9   9   2  706.33   26.00
  -9   9   2  708.73   23.20
   9   9  -2  706.33   23.40
   8  -9  -2   86.39    6.90
  -8  -9   2   81.39    6.00
  -8  -9   2   87.89    6.00
  -8   9   2   86.49    7.60
   8   9  -2   90.19    6.60
  -8   9   2   84.89    6.50
  -7  -9   2  175.08    7.20
  -7  -9   2  200.28    8.90
  -7  -9   2  189.08    8.40
   7  -9  -2  180.58    9.40
  -7  -9   2  177.08    6.70
  -7   9   2  200.08    9.40
   7   9  -2  179.98    9.20
  -7   9   2  188.28   10.10
   7   9  -2  178.68    8.90
  -6  -9   2   43.50    3.80
  -6  -9   2   34.20    3.60
   6  -9  -2   50.49    4.70
   6   9  -2   40.00    4.00
   6   9  -2   37.20    3.90
  -6   9   2   37.50    5.10
  -6   9   2   45.30    4.70
  -5  -9   2  337.07   10.70
  -5  -9   2  344.97    8.90
  -5  -9   2  346.07    9.90
   5  -9  -2  352.46   12.10
  -5  -9   2  337.87   11.50
  -5   9   2  348.97   12.50
  -5   9   2  345.27   13.00
   5   9  -2  335.27   11.40
   5   9  -2  331.07   11.70
  -4  -9   2  233.28    6.90
  -4  -9   2  224.38    8.40
  -4  -9   2  221.28    7.40
   4   9  -2  221.48    8.30
  -4   9   2  221.48    9.20
  -4   9   2  218.68    9.00
   4   9  -2  239.58    8.20
  -3  -9   2 1267.07   28.90
  -3  -9   2 1286.17   29.60
  -3  -9   2 1306.77   31.20
   3  -9  -2 1344.27   30.70
  -3   9   2 1242.88   31.60
  -3   9   2 1221.98   31.80
   3   9  -2 1292.17   30.30
   3   9  -2 1270.47   30.50
  -2  -9   2  189.38    5.60
   2  -9  -2  179.98    6.10
   2  -9  -2  180.98    5.60
  -2  -9   2  178.58    5.10
   2   9  -2  177.88    4.30
   2   9  -2  179.28    5.90
  -2   9   2  182.28    6.30
  -2   9   2  185.38    6.70
   2   9  -2  172.48    4.40
   2   9  -2  182.78    6.00
   1  -9  -2   55.29    3.40
  -1  -9   2   56.39    2.30
   1  -9  -2   55.29    2.30
  -1  -9   2   53.69    2.20
  -1  -9   2   53.99    2.60
  -1  -9   2   53.39    3.30
   1   9  -2   55.99    2.70
   1   9  -2   58.69    2.70
  -1   9   2   59.69    2.70
   1   9  -2   56.69    2.30
  -1   9   2   54.39    2.80
   0  -9   2    6.40    1.10
   0  -9   2    5.90    1.00
   0  -9  -2    7.10    1.60
   0  -9   2    7.00    1.40
   0   9   2    6.90    0.80
   0   9  -2    6.20    1.20
   0   9  -2    5.10    1.10
   0   9   2    6.00    0.90
   0   9  -2    6.00    1.20
   0   9  -2    6.30    1.10
   1  -9   2 2961.70   64.89
  -1   9  -2 2885.81   65.49
  -2  -9  -2    2.60    1.10
   2  -9   2    1.80    1.40
   2  -9   2    5.00    1.40
   2   9   2    3.00    0.50
  -2   9  -2    4.00    1.70
   2   9   2    3.00    0.70
   2   9   2    4.40    1.10
  -2   9  -2    1.50    1.30
  -3  -9  -2  358.06    8.70
  -3   9  -2  344.57   11.80
   3   9   2  357.56   10.10
   3   9   2  356.56    9.30
   3   9   2  354.76    9.70
   4  -9   2   18.40    3.10
  -4  -9  -2   16.00    2.50
  -4   9  -2   22.40    3.20
   4   9   2   19.00    2.30
   4   9   2   21.30    2.50
  -4   9  -2   22.00    3.60
   4   9   2   20.30    2.30
  -5  -9  -2 2128.59   47.80
  -5  -9  -2 2093.09   48.60
  -5  -9  -2 1991.90   47.40
   5  -9   2 2072.19   50.49
  -5   9  -2 2065.69   49.99
   5   9   2 2073.69   48.60
   5   9   2 2118.89   48.30
   5   9   2 2008.40   47.10
  -5   9  -2 2067.89   51.49
   5   9   2 2136.59   48.50
  -6  -9  -2  116.19    6.10
   6  -9   2  130.49    7.60
  -6  -9  -2  129.29    6.10
   6   9   2  128.79    5.30
  -6   9  -2  129.29    8.00
   6   9   2  139.59    6.70
   6   9   2  136.39    6.60
  -6   9  -2  129.69    7.10
  -7  -9  -2    9.40    2.60
  -7  -9  -2    8.40    2.40
   7  -9   2    4.30    3.00
   7   9   2   10.90    2.80
   7   9   2    6.70    2.20
   7   9   2    8.70    2.40
  -7   9  -2    8.80    3.10
  -7   9  -2    6.10    2.50
  -8  -9  -2   35.50    4.50
  -8  -9  -2   36.10    4.50
   8  -9   2   32.80    5.20
   8   9   2   33.90    5.00
   8   9   2   36.00    4.70
  -8   9  -2   40.20    6.50
  -8   9  -2   31.00    4.70
  -9  -9  -2  481.75   16.30
   9  -9   2  446.56   18.70
  -9  -9  -2  483.35   17.10
  -9   9  -2  459.35   17.10
   9   9   2  468.95   17.60
   9   9   2  493.15   17.10
  -9   9  -2  498.55   20.50
  10  -9   2    2.90    3.60
 -10  -9  -2   -1.20    2.40
 -10  -9  -2    1.80    2.40
 -10   9  -2   -0.60    3.30
  10   9   2   -1.60    2.40
 -10   9  -2    3.60    2.40
  10   9   2   -3.40    1.80
  11  -9   2  139.89   11.40
 -11  -9  -2  155.08   10.20
 -11  -9  -2  157.78    9.20
 -11   9  -2  154.38    9.80
 -11   9  -2  147.39   11.90
  11   9   2  160.38   10.10
  11   9   2  170.98   11.50
 -12  -9  -2   29.90    5.30
  12  -9   2   32.10    7.20
 -12  -9  -2   39.00    6.50
  12   9   2   30.90    6.60
 -12   9  -2   27.00    5.60
 -12   9  -2   38.80    8.20
 -13 -10   2    1.20    3.40
  13 -10  -2    3.00    5.60
 -13 -10   2   -4.10    2.80
 -13  10   2    3.90    3.70
 -13  10   2    2.30    3.70
  13  10  -2    0.90    4.70
  12 -10  -2  141.19   11.70
 -12 -10   2  129.69    9.90
 -12 -10   2  140.49    9.90
 -12  10   2  135.79   12.40
 -12  10   2  130.59    9.90
  12  10  -2  145.29   11.30
  11 -10  -2  161.98   11.90
 -11 -10   2  147.79    9.70
 -11 -10   2  150.98    9.80
 -11  10   2  150.38   10.40
  11  10  -2  146.39   10.90
 -11  10   2  150.58   12.70
  10 -10  -2  308.87   15.30
 -10 -10   2  332.27   13.90
 -10 -10   2  318.47   13.90
  10  10  -2  322.07   14.90
 -10  10   2  306.87   14.30
 -10  10   2  313.37   16.70
   9 -10  -2   20.10    4.90
  -9 -10   2   21.40    4.50
  -9  10   2   17.20    3.80
   9  10  -2   27.00    5.10
  -9  10   2   21.60    5.10
   8 -10  -2   96.29    7.40
  -8 -10   2   87.39    6.00
  -8 -10   2   92.19    6.10
  -8  10   2   95.99    6.80
   8  10  -2   92.19    6.90
  -8  10   2   91.79    7.90
   7 -10  -2   10.00    3.30
  -7 -10   2    8.10    1.70
  -7 -10   2   10.20    2.60
  -7 -10   2    9.40    2.30
  -7 -10   2    6.90    1.80
   7  10  -2    9.30    2.70
   7  10  -2    6.70    2.60
  -7  10   2    8.40    3.00
  -7  10   2   12.90    3.60
   6 -10  -2 1016.40   27.90
  -6 -10   2 1012.50   27.10
  -6 -10   2  992.70   23.70
  -6 -10   2 1025.60   26.10
  -6 -10   2 1003.10   24.60
  -6  10   2  999.30   28.30
   6  10  -2 1019.30   27.80
  -6  10   2 1020.80   29.40
   6  10  -2 1000.20   27.10
  -5 -10   2  295.37   10.60
   5 -10  -2  293.57   10.90
  -5 -10   2  292.47    8.60
  -5 -10   2  307.97    9.70
   5  10  -2  295.37   10.40
   5  10  -2  310.77   10.90
  -5  10   2  302.67   11.60
  -5  10   2  289.67   11.90
  -4 -10   2  663.03   18.70
   4 -10  -2  682.53   18.90
  -4 -10   2  677.13   16.20
  -4 -10   2  685.53   17.30
  -4  10   2  650.23   19.70
  -4  10   2  710.13   20.10
   4  10  -2  669.83   18.40
   4  10  -2  694.43   18.30
  -3 -10   2   30.40    2.10
  -3 -10   2   28.00    1.50
   3 -10  -2   32.10    2.60
  -3 -10   2   28.80    2.70
   3  10  -2   29.40    2.50
  -3  10   2   21.50    3.10
   3  10  -2   24.30    2.40
  -3  10   2   24.40    3.10
  -2 -10   2 1068.79   26.40
  -2 -10   2 1070.99   24.60
  -2 -10   2 1054.09   23.50
   2 -10  -2 1043.10   27.10
   2 -10  -2 1080.59   24.50
   2  10  -2 1055.29   23.20
  -2  10   2 1029.50   25.50
   2  10  -2 1052.99   25.10
  -2  10   2 1092.99   26.20
   2  10  -2 1062.39   25.20
  -2  10   2 1055.09   27.10
   2  10  -2 1062.59   23.40
  -1 -10   2  176.78    4.90
   1 -10  -2  178.98    5.20
  -1 -10   2  178.18    5.00
  -1 -10   2  175.68    5.50
  -1 -10   2  170.98    6.70
   1 -10  -2  173.48    7.10
   1  10  -2  173.48    5.70
   1  10  -2  184.48    5.80
  -1  10   2  174.38    5.90
  -1  10   2  173.58    5.60
   1  10  -2  178.58    5.30
   0 -10   2  837.12   23.00
   0 -10   2  857.11   20.00
   0 -10   2  834.02   19.90
   0  10   2  867.51   19.00
   0  10  -2  871.01   20.60
   0  10   2  819.82   19.60
   0  10   2  842.82   19.60
   0  10  -2  856.91   20.70
   0  10  -2  848.82   20.70
   0  10   2  852.51   19.30
   0  10  -2  876.71   20.40
   1 -10   2   28.00    2.30
   1 -10   2   28.60    2.80
   1 -10   2   25.30    2.00
   1  10   2   25.60    1.20
  -1  10  -2   26.40    2.30
  -1  10  -2   24.90    2.40
   1  10   2   24.90    1.20
  -1  10  -2   26.20    2.50
   2 -10   2 1314.37   33.20
   2 -10   2 1361.76   31.50
  -2 -10  -2 1350.36   32.70
   2 -10   2 1380.06   32.50
   2  10   2 1364.66   31.40
  -2  10  -2 1375.16   33.20
   2  10   2 1375.06   30.20
   2  10   2 1349.86   29.70
  -3 -10  -2  372.86    8.80
  -3 -10  -2  373.36   11.50
   3 -10   2  380.56   12.00
   3 -10   2  383.46   12.40
   3  10   2  381.76    9.90
  -3  10  -2  380.36   12.60
   3  10   2  385.36   10.70
  -4 -10  -2 1965.10   47.60
  -4 -10  -2 2264.57   47.90
   4 -10   2 1975.30   48.70
  -4  10  -2 2030.70   49.90
   4  10   2 2047.50   46.80
   4  10   2 2037.10   46.50
   4  10   2 1997.20   46.70
  -4  10  -2 2029.40   49.20
   5 -10   2  188.88    8.90
  -5 -10  -2  192.48    7.50
  -5 -10  -2  195.38    7.90
   5  10   2  184.08    7.40
   5  10   2  195.78    7.40
  -5  10  -2  205.48    9.80
   5  10   2  199.58    6.90
   5  10   2  196.08    7.50
  -5  10  -2  192.28    8.90
  -6 -10  -2  143.29    6.70
  -6 -10  -2  143.49    6.30
   6 -10   2  133.89    7.80
   6  10   2  133.09    6.70
   6  10   2  142.69    6.60
  -6  10  -2  129.79    8.40
  -6  10  -2  138.59    7.60
   6  10   2  132.39    6.60
   6  10   2  136.09    5.70
   7 -10   2    0.40    2.40
  -7 -10  -2    4.90    1.90
  -7 -10  -2    7.50    2.40
  -7  10  -2    3.10    1.90
   7  10   2    4.30    2.20
   7  10   2    4.70    2.10
  -7  10  -2    1.70    2.50
  -8 -10  -2  607.84   18.70
   8 -10   2  632.54   21.70
   8  10   2  589.84   18.70
   8  10   2  576.04   19.20
  -8  10  -2  640.94   23.10
   8  10   2  604.74   19.80
  -8  10  -2  597.64   20.00
   9 -10   2   42.60    6.40
  -9 -10  -2   38.20    4.70
  -9 -10  -2   37.90    4.80
   9  10   2   42.20    5.80
   9  10   2   43.20    5.40
  -9  10  -2   40.30    5.60
  -9  10  -2   35.40    6.10
 -10 -10  -2   88.09    7.80
  10 -10   2   84.49    8.30
 -10  10  -2   86.29    8.90
 -10  10  -2   84.39    8.60
  10  10   2   80.49    6.60
  10  10   2   80.59    7.10
 -11 -10  -2   11.30    4.20
 -11 -10  -2    7.50    3.50
  11 -10   2    8.20    5.20
 -11  10  -2   13.80    5.70
 -11  10  -2    7.80    3.80
  11  10   2   11.10    4.40
  11  10   2   12.70    4.30
  12 -10   2  245.68   15.70
 -12 -10  -2  257.27   12.70
 -12 -10  -2  247.68   13.50
  12  10   2  274.87   15.00
 -12  10  -2  278.77   13.90
 -12  10  -2  268.67   16.90
  12 -11  -2   23.90    6.80
 -12 -11   2   30.50    5.70
 -12 -11   2   18.80    4.80
 -12  11   2   30.60    7.60
  12  11  -2   24.20    6.10
 -12  11   2   26.10    5.80
 -11 -11   2  209.08   11.60
 -11 -11   2  222.08   11.70
  11 -11  -2  193.08   13.00
 -11  11   2  215.28   12.50
 -11  11   2  209.98   14.40
  11  11  -2  198.98   12.20
 -10 -11   2    4.70    3.10
 -10 -11   2    0.00    2.60
  10 -11  -2    1.90    3.30
  10  11  -2    2.60    3.00
 -10  11   2    8.10    4.40
 -10  11   2    0.50    2.90
  -9 -11   2   86.89    6.50
   9 -11  -2   91.59    8.10
  -9 -11   2   79.49    6.80
  -9  11   2   78.99    8.20
   9  11  -2   73.49    6.70
  -9  11   2   69.89    9.10
  -8 -11   2    2.60    1.90
  -8 -11   2   -3.60    1.70
   8 -11  -2   -3.80    1.90
  -8 -11   2    0.40    1.60
  -8  11   2    2.90    2.70
   8  11  -2   -4.10    1.50
  -8  11   2   -3.00    1.80
   7 -11  -2  910.91   26.80
  -7 -11   2  945.41   23.40
  -7 -11   2  891.01   24.40
  -7 -11   2  942.11   25.80
  -7 -11   2  861.21   21.80
  -7  11   2  928.61   27.20
  -7  11   2  897.11   28.20
   7  11  -2  875.31   26.10
   7  11  -2  915.11   25.90
  -6 -11   2   34.80    3.30
   6 -11  -2   40.90    5.00
  -6 -11   2   39.20    2.70
  -6 -11   2   38.20    3.80
  -6  11   2   34.80    5.20
  -6  11   2   49.30    5.70
   6  11  -2   37.50    5.30
   6  11  -2   38.90    4.20
  -5 -11   2  372.46   11.30
  -5 -11   2  369.66   12.70
   5 -11  -2  392.06   13.10
  -5 -11   2  387.16   10.00
  -5  11   2  377.66   13.80
  -5  11   2  384.26   14.30
   5  11  -2  400.86   12.90
   5  11  -2  384.36   12.50
   4 -11  -2  141.79    6.40
  -4 -11   2  137.19    6.50
  -4 -11   2  132.39    5.10
  -4  11   2  139.69    7.30
   4  11  -2  135.09    5.90
  -4  11   2  130.79    7.10
   4  11  -2  127.19    5.90
  -3 -11   2  443.26   13.40
   3 -11  -2  457.45   12.40
  -3 -11   2  440.96   11.60
  -3  11   2  447.76   13.80
   3  11  -2  446.56   12.40
  -3  11   2  395.66   13.80
   3  11  -2  436.16   12.50
   2 -11  -2   40.10    3.70
   2 -11  -2   44.90    1.90
  -2 -11   2   36.90    3.00
   2 -11  -2   43.50    2.10
  -2 -11   2   43.00    2.40
  -2  11   2   49.00    3.70
  -2  11   2   38.00    3.00
   2  11  -2   45.20    2.70
   2  11  -2   42.30    1.80
  -2  11   2   39.40    2.80
   2  11  -2   44.30    2.70
   1 -11  -2   24.30    3.00
  -1 -11   2   19.70    2.60
  -1 -11   2   17.60    1.60
   1 -11  -2   17.30    1.40
  -1 -11   2   19.00    1.20
  -1  11   2   23.90    2.00
   1  11  -2   20.00    1.60
   1  11  -2   19.80    1.80
   1  11  -2   19.30    1.70
   0 -11  -2   43.80    3.30
   0 -11   2   49.30    2.40
   0 -11   2   50.39    3.40
   0 -11   2   48.60    2.40
   0  11  -2   49.70    2.80
   0  11  -2   48.90    2.90
   0  11  -2   49.80    2.70
   0  11  -2   54.69    3.50
   0  11   2   48.30    2.40
   0  11   2   47.20    2.30
   0  11   2   46.60    2.10
  -1 -11  -2 2014.60   46.40
   1 -11   2 1986.40   44.40
   1 -11   2 1975.90   44.90
   1 -11   2 1953.60   46.60
  -1  11  -2 1944.11   45.70
   1  11   2 1948.80   42.80
   1  11   2 1977.00   42.80
   1  11   2 1979.00   43.00
  -1  11  -2 1997.20   46.00
   1  11   2 1993.60   43.10
  -1  11  -2 2030.50   45.30
   2 -11   2    5.80    1.20
  -2 -11  -2    5.60    1.50
   2 -11   2    4.10    1.70
   2 -11   2    3.00    1.40
  -2  11  -2    6.90    1.60
  -2  11  -2    3.60    1.50
   2  11   2    4.80    0.80
   2  11   2    4.50    0.80
   2  11   2    3.60    1.10
   3 -11   2  404.36   12.70
   3 -11   2  396.36   13.30
  -3 -11  -2  413.16   12.60
   3  11   2  419.86   10.60
   3  11   2  410.56   11.40
   3  11   2  410.16   10.80
  -3  11  -2  402.46   13.40
  -4 -11  -2   96.89    3.50
   4 -11   2  113.39    6.10
  -4 -11  -2  100.59    5.20
  -4  11  -2   98.49    6.30
   4  11   2  106.69    4.70
   4  11   2  108.19    4.80
   4  11   2  102.69    4.50
  -4  11  -2   93.79    5.80
  -5 -11  -2  317.47   10.90
   5 -11   2  299.37   11.80
   5  11   2  325.37   10.30
   5  11   2  301.07   10.20
  -5  11  -2  312.07   12.10
  -5  11  -2  318.17   12.90
   5  11   2  314.57   10.10
   6 -11   2  122.79    7.80
  -6 -11  -2  122.09    6.30
  -6 -11  -2  124.79    5.60
  -6  11  -2  125.59    7.30
   6  11   2  129.39    6.10
  -6  11  -2  121.89    8.20
   6  11   2  126.09    6.40
   6  11   2  123.49    6.30
  -7 -11  -2  345.97   11.60
   7 -11   2  338.57   14.10
  -7 -11  -2  347.57   12.30
  -7  11  -2  351.26   15.50
   7  11   2  339.97   12.00
   7  11   2  345.77   12.50
  -7  11  -2  314.57   13.20
   7  11   2  363.76   12.90
   8 -11   2   -1.20    2.80
  -8 -11  -2   -0.70    1.90
  -8 -11  -2   -1.30    1.70
   8  11   2   -3.00    1.50
  -8  11  -2    5.20    2.60
  -8  11  -2    3.50    3.80
   8  11   2    3.70    2.40
   8  11   2   -5.20    1.60
  -9 -11  -2   54.39    5.00
   9 -11   2   70.09    8.30
  -9 -11  -2   56.19    5.20
  -9  11  -2   68.39    6.20
   9  11   2   64.39    6.20
   9  11   2   62.69    5.50
  -9  11  -2   71.39    8.80
  10 -11   2   40.30    6.70
 -10 -11  -2   52.19    5.40
 -10 -11  -2   56.19    5.60
  10  11   2   54.19    6.80
 -10  11  -2   42.30    5.90
 -10  11  -2   45.50    8.00
  10  11   2   54.49    5.70
  11 -11   2   92.29   10.10
 -11 -11  -2  128.19    8.60
  11  11   2  125.39    9.90
  11  11   2  129.59    9.10
 -11  11  -2  150.08    9.90
 -11  11  -2  147.19   12.50
  12 -11   2   53.49    8.60
 -12 -11  -2   48.50    6.40
 -12 -11  -2   47.40    6.50
  12  11   2   49.60    7.50
 -12  11  -2   36.50    8.00
 -12  11  -2   50.49    7.10
 -12 -12   2    2.30    3.30
 -12 -12   2    1.50    3.60
  12 -12  -2    6.60    4.50
 -12  12   2   -1.30    3.90
 -12  12   2    7.00    4.60
  12  12  -2    1.50    4.00
 -11 -12   2   13.60    4.50
  11 -12  -2    7.90    4.70
 -11 -12   2    7.40    3.30
 -11  12   2    3.70    3.70
 -11  12   2   16.80    5.70
  11  12  -2   12.10    4.50
 -10 -12   2   10.60    3.80
  10 -12  -2    9.00    4.10
 -10 -12   2   17.00    5.40
  10  12  -2   16.00    4.40
 -10  12   2   19.40    5.60
 -10  12   2   19.50    4.80
   9 -12  -2   63.19    6.80
  -9 -12   2   65.79    6.20
  -9 -12   2   57.69    5.30
  -9 -12   2   49.30    6.20
   9  12  -2   53.89    5.80
  -9  12   2   53.59    6.80
  -9  12   2   64.79    8.30
  -8 -12   2    7.20    2.60
  -8 -12   2   11.50    2.20
  -8 -12   2    9.50    1.70
   8 -12  -2    6.50    3.60
  -8 -12   2   12.60    3.50
   8  12  -2   15.20    3.60
  -8  12   2   12.50    4.20
  -8  12   2   11.00    3.70
  -7 -12   2   25.50    4.00
  -7 -12   2   21.50    3.20
   7 -12  -2   23.60    4.40
  -7 -12   2   17.40    2.10
  -7  12   2   19.00    4.40
   7  12  -2   13.70    3.10
   7  12  -2   22.00    3.60
  -7  12   2   19.30    4.10
  -6 -12   2  397.66   10.40
  -6 -12   2  416.36   14.10
  -6 -12   2  404.66   12.40
   6 -12  -2  414.96   14.50
  -6  12   2  407.86   15.80
   6  12  -2  413.16   13.80
  -6  12   2  385.16   15.00
   6  12  -2  401.36   14.00
  -5 -12   2   12.80    2.90
   5 -12  -2    9.50    2.60
  -5 -12   2    9.10    1.70
   5  12  -2    9.60    2.40
   5  12  -2    9.00    2.30
  -5  12   2   11.90    3.00
  -5  12   2   12.10    2.80
  -4 -12   2   81.59    5.20
  -4 -12   2   90.99    4.00
   4 -12  -2   84.59    4.80
   4  12  -2   82.99    4.70
   4  12  -2   87.79    4.70
  -4  12   2   79.99    5.60
  -4  12   2   85.19    5.90
   3 -12  -2    0.00    1.00
  -3 -12   2   -0.20    1.20
  -3 -12   2   -0.80    0.60
   3  12  -2    0.90    1.00
   3  12  -2   -0.40    0.80
  -3  12   2   -0.80    1.10
  -3  12   2    1.00    1.10
  -2 -12   2  376.06   10.00
   2 -12  -2  368.76    9.00
   2 -12  -2  366.76   12.60
  -2 -12   2  364.86   14.00
   2  12  -2  377.56   10.60
   2  12  -2  368.76   10.50
  -2  12   2  358.56   12.50
  -2  12   2  383.16   11.60
   2  12  -2  371.86    9.20
   1 -12  -2  102.89    5.50
  -1 -12   2  114.29    5.50
  -1  12   2  108.39    4.30
   1  12  -2  108.09    4.40
  -1  12   2  112.29    4.70
   1  12  -2  103.99    4.10
   1  12  -2  106.69    4.30
   0 -12   2  884.51   20.40
   0 -12   2  868.91   20.30
   0 -12  -2  896.01   23.40
   0 -12   2  883.61   23.20
   0  12  -2  896.41   21.50
   0  12   2  862.91   20.80
   0  12   2  887.41   20.40
   0  12   2  873.71   20.60
   0  12  -2  863.41   21.70
   1 -12   2   78.59    4.60
   1 -12   2   74.29    3.60
  -1 -12  -2   82.39    4.80
   1 -12   2   73.79    3.40
  -1  12  -2   78.99    4.30
   1  12   2   76.09    2.50
  -1  12  -2   73.19    4.20
   1  12   2   81.29    2.70
  -1  12  -2   78.19    3.90
   1  12   2   80.69    2.60
  -2 -12  -2  129.19    6.10
   2 -12   2  129.59    6.50
   2 -12   2  134.29    5.60
   2 -12   2  144.89    7.10
   2  12   2  136.19    4.10
   2  12   2  124.09    5.00
  -2  12  -2  137.39    6.50
  -2  12  -2  129.69    6.20
   3 -12   2   17.60    2.80
  -3 -12  -2   20.10    2.90
   3 -12   2   23.90    3.50
   3  12   2   15.20    1.60
   3  12   2   15.00    1.60
   3  12   2   23.70    2.10
  -3  12  -2   19.50    3.10
  -4 -12  -2  220.48    8.60
  -4 -12  -2  222.88    5.80
   4 -12   2  224.98    9.20
   4  12   2  224.28    7.40
   4  12   2  215.78    7.20
   4  12   2  234.58    7.70
  -4  12  -2  209.78    9.40
  -4  12  -2  217.98    9.90
  -5 -12  -2    8.40    1.40
  -5 -12  -2    8.50    2.30
   5 -12   2   10.80    2.60
   5  12   2   10.10    2.00
  -5  12  -2   10.50    2.50
  -5  12  -2   14.40    3.40
   5  12   2    8.40    1.90
   5  12   2   10.70    1.90
  -6 -12  -2  227.88    9.60
   6 -12   2  250.87   11.20
  -6  12  -2  249.78   12.10
   6  12   2  246.98    9.00
   6  12   2  230.98    9.20
  -6  12  -2  236.68   10.90
   6  12   2  244.58    9.30
  -7 -12  -2  115.29    5.70
  -7 -12  -2  112.99    6.70
   7 -12   2  105.39    7.70
  -7  12  -2  100.49    8.30
  -7  12  -2  115.69    7.50
   7  12   2  122.09    6.60
   7  12   2  120.29    7.00
   7  12   2  114.49    6.20
   8 -12   2   73.29    9.50
  -8 -12  -2   66.19    5.40
  -8 -12  -2   62.89    4.80
   8  12   2   73.89    5.30
   8  12   2   68.19    6.00
  -8  12  -2   62.19    6.00
   8  12   2   61.49    5.30
  -8  12  -2   68.29    7.00
  -9 -12  -2   -1.40    1.70
   9 -12   2   -1.70    2.80
  -9 -12  -2    1.10    1.90
  -9  12  -2    5.70    3.80
  -9  12  -2    1.60    2.50
   9  12   2    2.10    2.40
   9  12   2   -1.90    1.80
 -10 -12  -2   -2.40    2.30
  10 -12   2    0.60    3.50
 -10 -12  -2   -2.50    2.30
  10  12   2    2.10    3.10
 -10  12  -2    1.10    2.80
  10  12   2   -4.30    2.30
 -10  12  -2    2.00    3.30
  11 -12   2   67.29    9.40
 -11 -12  -2   67.69    6.70
 -11  12  -2   73.19    7.50
 -11  12  -2   56.89    9.60
  11  12   2   78.49    7.40
  11  12   2   96.09    8.40
 -12 -12  -2    2.30    3.20
  12 -12   2   -0.10    4.70
 -12 -12  -2   -3.10    3.30
 -12  12  -2    3.90    5.00
 -12  12  -2   -2.20    2.70
  12  12   2   -0.80    3.80
 -12 -13   2   31.00    5.00
 -12 -13   2   20.50    5.20
  12 -13  -2   20.30    5.90
 -12  13   2   31.20    7.60
  12  13  -2   17.10    5.90
 -12  13   2   18.80    5.50
 -11 -13   2    5.70    3.10
 -11 -13   2    5.20    3.10
  11 -13  -2    6.00    4.90
 -11  13   2   -1.00    3.90
  11  13  -2    3.00    3.30
 -11  13   2    0.60    3.30
 -10 -13   2    8.80    3.30
  10 -13  -2   17.40    4.90
 -10 -13   2   15.90    4.10
  10  13  -2   14.80    4.40
 -10  13   2   11.20    4.30
 -10  13   2   16.70    5.10
   9 -13  -2  146.99    9.60
  -9 -13   2  152.88    8.00
  -9 -13   2  152.38    9.00
   9  13  -2  137.39    9.20
  -9  13   2  142.99   10.80
  -9  13   2  146.79    9.80
  -8 -13   2   87.49    5.70
   8 -13  -2   77.79    7.40
   8  13  -2   79.29    6.40
  -8  13   2   85.09    7.50
  -8  13   2   90.29    8.10
  -7 -13   2   37.00    4.90
   7 -13  -2   45.10    5.60
  -7 -13   2   30.50    3.60
  -7  13   2   25.80    4.70
   7  13  -2   32.80    4.50
  -7  13   2   31.00    5.40
   7  13  -2   31.30    4.30
  -6 -13   2    2.70    1.50
  -6 -13   2    5.20    2.50
   6 -13  -2    6.90    2.80
  -6  13   2    4.70    2.70
  -6  13   2    2.10    2.40
   6  13  -2    1.70    1.90
   6  13  -2    3.70    2.10
  -5 -13   2    1.20    1.20
   5 -13  -2    3.90    2.20
  -5 -13   2    2.90    2.10
   5  13  -2    2.30    1.60
  -5  13   2    1.80    2.20
   5  13  -2    2.60    1.80
  -5  13   2    4.10    2.50
  -4 -13   2   18.20    2.00
   4 -13  -2   17.10    2.70
  -4 -13   2   12.80    2.70
  -4  13   2   15.60    3.20
   4  13  -2   13.10    2.30
   4  13  -2   14.10    2.40
  -4  13   2   15.60    3.10
  -3 -13   2   46.10    4.00
   3 -13  -2   48.90    3.00
  -3  13   2   38.20    3.70
  -3  13   2   41.70    3.90
   3  13  -2   44.00    3.10
   3  13  -2   40.10    3.00
   2 -13  -2  247.58   10.10
  -2 -13   2  241.68    9.40
   2  13  -2  250.27    8.00
   2  13  -2  249.97    7.90
  -2  13   2  240.78    8.80
  -2  13   2  259.67   10.10
   2  13  -2  249.08    6.70
  -1 -13   2  246.88    9.30
   1 -13  -2  241.28    9.60
  -1  13   2  249.88    8.10
   1  13  -2  248.08    7.80
   1  13  -2  240.98    7.60
   1  13  -2  247.88    7.80
   1  13  -2  251.57    7.50
  -1  13   2  243.38    7.60
   0 -13   2  307.07   10.80
   0 -13   2  309.17    7.90
   0 -13  -2  309.17   10.80
   0 -13   2  301.47    7.80
   0  13  -2  305.77    9.50
   0  13   2  296.17    8.20
   0  13  -2  309.47    9.20
   0  13   2  303.57    8.50
   0  13  -2  296.77    9.40
   1 -13   2   17.90    3.00
   1 -13   2   18.80    2.00
   1 -13   2   19.80    1.70
  -1 -13  -2   17.90    2.90
   1  13   2   17.50    1.20
  -1  13  -2   20.80    2.40
   1  13   2   19.40    1.30
  -1  13  -2   17.00    2.60
   1  13   2   17.20    1.20
   1  13   2   15.70    1.20
   2 -13   2   47.90    4.20
  -2 -13  -2   48.00    3.70
   2 -13   2   47.80    3.30
  -2  13  -2   49.60    4.00
   2  13   2   50.39    3.00
   2  13   2   50.39    2.20
   2  13   2   49.70    2.20
   3 -13   2   58.79    4.20
  -3 -13  -2   49.70    4.20
   3 -13   2   52.09    4.80
   3 -13   2   55.29    3.50
   3  13   2   57.39    2.80
  -3  13  -2   54.99    4.60
   3  13   2   52.59    2.70
   3  13   2   57.79    3.40
   4 -13   2  286.07   10.70
  -4 -13  -2  276.27    6.60
  -4 -13  -2  299.47   10.70
  -4  13  -2  288.97   11.80
   4  13   2  285.17    9.10
   4  13   2  295.17    8.90
  -5 -13  -2   84.39    3.30
  -5 -13  -2   86.39    5.50
   5 -13   2   88.29    6.00
   5  13   2   82.49    4.60
   5  13   2   86.69    4.50
   5  13   2   92.29    4.80
  -5  13  -2   85.19    6.60
  -5  13  -2   84.19    6.20
  -6 -13  -2   -0.70    1.90
   6 -13   2    0.00    2.50
  -6  13  -2   -0.70    2.10
   6  13   2   -1.90    1.50
   6  13   2    0.20    1.50
  -6  13  -2   -4.70    1.80
   6  13   2    2.20    1.60
   7 -13   2   69.99    6.60
  -7 -13  -2   62.09    5.50
   7  13   2   60.49    4.70
   7  13   2   65.69    5.00
   7  13   2   68.79    5.50
  -7  13  -2   67.29    6.50
  -8 -13  -2  118.99    7.30
   8 -13   2  125.49    9.10
  -8  13  -2  121.79    9.40
   8  13   2  112.19    7.50
  -8  13  -2  112.09    9.20
   8  13   2  118.99    6.60
  -9 -13  -2   18.40    3.10
   9 -13   2   30.50    5.50
  -9 -13  -2   25.50    4.40
   9  13   2   21.70    4.20
   9  13   2   21.30    3.80
  -9  13  -2   26.30    5.00
  -9  13  -2   17.80    5.30
   9  13   2   25.80    4.20
 -10 -13  -2   -2.10    2.60
 -10 -13  -2    1.90    2.50
  10 -13   2    0.00    4.00
 -10  13  -2   -1.90    3.60
  10  13   2   -3.80    2.40
 -10  13  -2   -2.60    2.40
  10  13   2   -1.60    2.90
 -11 -13  -2   39.00    5.50
  11 -13   2   36.10    7.20
 -11 -13  -2   44.70    5.90
  11  13   2   48.40    7.30
 -11  13  -2   43.60    6.70
 -11  13  -2   51.39    8.90
  12 -13   2    2.20    4.70
  12  13   2   17.60    5.70
 -12  13  -2   25.90    7.40
 -12 -14   2   44.40    6.10
 -12 -14   2   34.20    6.00
  12 -14  -2   36.80    7.10
 -12  14   2   30.00    8.70
 -12  14   2   36.90    6.80
  12  14  -2   23.50    5.80
  11 -14  -2    2.90    4.30
 -11 -14   2    6.50    3.90
  11  14  -2   -3.10    3.30
 -11  14   2   -5.10    4.10
 -11  14   2    3.50    4.00
 -10 -14   2  189.98   10.40
  10 -14  -2  181.68   11.90
 -10 -14   2  177.48    9.20
 -10  14   2  194.78   11.60
 -10  14   2  177.68   13.00
  10  14  -2  177.88   10.80
   9 -14  -2   50.29    6.70
  -9 -14   2   40.60    4.70
  -9 -14   2   52.99    6.40
  -9  14   2   41.20    6.20
   9  14  -2   44.20    5.90
  -9  14   2   40.00    6.60
  -8 -14   2  239.08   11.10
   8 -14  -2  234.48   11.80
  -8 -14   2  242.08    9.30
   8  14  -2  216.88   10.70
   8  14  -2  211.68   10.70
  -8  14   2  202.88   11.40
  -8  14   2  196.48   12.20
  -7 -14   2   45.10    5.60
  -7 -14   2   49.70    3.90
   7 -14  -2   59.99    6.10
   7  14  -2   55.59    5.00
   7  14  -2   51.29    5.20
  -7  14   2   59.69    5.80
  -6 -14   2   56.39    5.10
   6 -14  -2   60.49    5.00
  -6 -14   2   48.90    3.50
   6  14  -2   53.19    4.40
  -6  14   2   67.39    6.20
  -6  14   2   52.69    5.20
   6  14  -2   48.90    4.40
   5 -14  -2   89.39    5.50
  -5 -14   2   92.19    4.30
  -5 -14   2   78.89    5.80
  -5  14   2   85.09    6.60
   5  14  -2  102.29    5.60
   5  14  -2   96.19    5.60
  -5  14   2   94.99    6.60
  -4 -14   2  790.02   22.50
   4 -14  -2  798.72   21.00
  -4  14   2  767.02   23.70
   4  14  -2  801.92   21.30
   4  14  -2  784.62   20.90
  -4  14   2  796.12   23.20
  -3 -14   2   13.10    2.40
   3 -14  -2   11.70    1.50
   3 -14  -2   10.90    1.70
   3  14  -2   11.40    2.00
   3  14  -2   12.20    2.10
  -3  14   2   13.50    3.10
  -3  14   2    9.70    2.60
  -2 -14   2  454.55   14.60
   2 -14  -2  463.65   15.50
  -2  14   2  434.76   15.10
   2  14  -2  482.25   12.90
   2  14  -2  459.15   11.50
  -2  14   2  449.26   13.80
   2  14  -2  464.65   12.70
  -1 -14   2  119.69    6.30
   1 -14  -2  108.59    6.40
   1  14  -2  114.49    4.80
  -1  14   2  114.49    5.10
   1  14  -2  111.89    4.60
  -1  14   2  108.89    4.60
   1  14  -2  116.79    4.90
  -1  14   2  115.59    4.50
   1  14  -2  114.39    4.80
   0 -14   2 1606.84   39.30
   0 -14  -2 1602.54   39.30
   0 -14   2 1566.24   34.50
   0  14  -2 1593.94   37.30
   0  14   2 1593.14   35.70
   0  14  -2 1585.24   37.30
   0  14   2 1510.45   36.00
   0  14  -2 1578.64   36.80
   0  14   2 1568.44   36.00
  -1 -14  -2  244.78    9.50
   1 -14   2  231.28    9.40
   1 -14   2  230.48    7.20
   1 -14   2  235.88    7.00
   1  14   2  242.78    6.50
   1  14   2  229.98    6.30
  -1  14  -2  242.48    8.70
  -1  14  -2  227.98    8.00
   1  14   2  241.78    6.30
   2 -14   2  167.78    6.60
  -2 -14  -2  163.58    7.50
   2 -14   2  177.98    6.90
   2 -14   2  170.78    8.20
  -2  14  -2  170.68    7.60
  -2  14  -2  173.68    7.60
   2  14   2  174.08    4.80
   2  14   2  167.48    5.00
   2  14   2  175.98    5.10
   3 -14   2   -0.30    1.60
  -3 -14  -2    0.40    1.20
   3 -14   2    0.10    1.10
   3 -14   2   -0.80    1.30
  -3  14  -2   -2.30    1.50
   3  14   2    0.00    0.90
   3  14   2    0.90    0.90
   3  14   2   -1.50    0.70
  -3  14  -2   -0.50    1.30
  -4 -14  -2  471.85   15.00
   4 -14   2  462.75   15.00
   4  14   2  459.25   12.70
   4  14   2  455.35   12.60
  -4  14  -2  457.65   16.20
   4  14   2  468.15   13.00
  -5 -14  -2   31.10    1.60
  -5 -14  -2   27.90    3.90
   5 -14   2   31.60    4.40
   5  14   2   33.00    3.00
   5  14   2   29.00    2.70
   5  14   2   29.00    2.90
  -5  14  -2   23.90    4.30
  -5  14  -2   31.60    4.60
   6 -14   2  594.14   19.20
  -6 -14  -2  567.54   17.70
  -6 -14  -2  560.54   14.30
   6  14   2  562.14   16.80
   6  14   2  556.04   16.00
  -6  14  -2  567.54   20.50
  -6  14  -2  564.44   19.60
   6  14   2  545.55   16.50
   7 -14   2  320.97   13.90
  -7 -14  -2  302.17   12.20
   7  14   2  302.07   11.10
  -7  14  -2  327.17   15.50
  -7  14  -2  305.67   13.60
   7  14   2  318.57   12.10
   7  14   2  300.97   11.50
  -8 -14  -2  121.69    6.50
  -8 -14  -2  129.79    8.00
   8 -14   2  107.89    8.90
   8  14   2  113.89    7.30
   8  14   2  133.09    8.00
  -8  14  -2  137.79    9.00
  -8  14  -2  142.19   10.40
   8  14   2  134.19    7.00
  -9 -14  -2   25.30    3.50
  -9 -14  -2   25.20    4.40
   9 -14   2   24.70    5.30
  -9  14  -2   24.60    4.70
   9  14   2   20.20    3.50
  -9  14  -2   13.10    5.00
   9  14   2   32.10    4.90
  10 -14   2  195.88   12.70
 -10 -14  -2  192.88   10.50
 -10  14  -2  191.08   13.90
  10  14   2  189.68    9.80
 -10  14  -2  180.28   11.60
  10  14   2  212.78   11.90
  11 -14   2   74.29    9.50
 -11 -14  -2   72.19    6.90
  11  14   2   62.89    8.20
 -11  14  -2   72.09    8.60
 -11  14  -2   65.19    9.70
 -11 -15   2  141.09   10.00
 -11 -15   2  125.99    8.10
  11 -15  -2  134.29   10.70
 -11  15   2  130.69   10.30
  11  15  -2  142.79   10.70
 -11  15   2  148.89   12.60
  10 -15  -2   -1.40    3.60
 -10 -15   2   -1.10    2.90
 -10 -15   2   -5.50    2.00
  10  15  -2   -1.90    3.40
 -10  15   2   -0.70    3.10
 -10  15   2   -0.30    3.80
  -9 -15   2   48.80    6.30
  -9 -15   2   46.10    4.20
   9 -15  -2   42.50    6.00
  -9  15   2   43.60    7.30
   9  15  -2   44.30    6.10
  -9  15   2   38.00    6.20
   8 -15  -2    5.60    3.70
  -8 -15   2    3.60    3.10
  -8 -15   2    6.70    2.30
  -8  15   2    4.20    3.40
  -8  15   2    6.10    3.70
   8  15  -2    5.40    3.00
   8  15  -2    4.80    2.50
   7 -15  -2  652.03   20.80
  -7 -15   2  631.64   17.50
   7  15  -2  628.84   19.70
  -7  15   2  631.94   22.30
   7  15  -2  618.74   22.60
  -7  15   2  625.94   22.70
  -6 -15   2   55.79    5.30
  -6 -15   2   50.29    3.40
   6 -15  -2   54.29    5.10
   6  15  -2   47.70    4.40
   6  15  -2   54.39    4.70
  -6  15   2   55.99    6.60
  -6  15   2   53.79    6.60
   5 -15  -2  260.17   10.10
  -5 -15   2  268.97   11.10
  -5  15   2  264.97   12.20
  -5  15   2  277.97   12.10
   5  15  -2  256.07   10.10
   5  15  -2  272.97   10.00
  -4 -15   2   12.00    3.20
   4  15  -2   15.10    2.70
  -4  15   2   14.70    3.50
  -4  15   2   15.70    3.60
   4  15  -2   15.40    2.60
   3 -15  -2  702.13   22.20
   3 -15  -2  749.92   17.10
   3 -15  -2  733.13   17.50
  -3 -15   2  730.83   21.20
  -3  15   2  709.83   22.10
  -3  15   2  751.72   21.10
   3  15  -2  720.33   19.20
   3  15  -2  703.43   18.90
  -2 -15   2   72.09    5.20
   2 -15  -2   77.79    5.70
   2  15  -2   72.69    3.90
   2  15  -2   71.29    3.90
  -2  15   2   64.39    4.40
  -2  15   2   68.19    5.20
   2  15  -2   71.09    3.00
  -1 -15   2 1038.40   28.70
   1 -15  -2 1092.59   29.60
   1  15  -2 1110.39   26.50
   1  15  -2 1085.29   27.20
  -1  15   2 1135.49   26.00
   1  15  -2 1106.19   26.40
  -1  15   2 1098.79   26.80
   1  15  -2 1066.39   26.50
   0 -15   2  890.91   25.30
   0 -15  -2  914.21   25.40
   0  15  -2  929.81   23.40
   0  15   2  925.31   21.90
   0  15  -2  948.21   23.00
   0  15   2  912.01   22.00
   0  15   2  916.01   22.10
   0  15  -2  914.71   23.40
  -1 -15  -2  920.11   25.60
   1 -15   2  959.70   22.00
   1 -15   2  943.81   22.20
   1 -15   2  912.61   25.90
  -1  15  -2  945.01   24.60
   1  15   2  926.91   21.50
   1  15   2  955.90   21.80
  -1  15  -2  941.01   23.70
   1  15   2  942.31   21.50
   2 -15   2    4.20    2.40
   2 -15   2    3.30    1.60
  -2 -15  -2    1.60    2.00
   2 -15   2    3.70    1.40
  -2  15  -2    2.40    1.80
   2  15   2    5.90    0.90
   2  15   2    3.50    0.90
  -2  15  -2    5.40    1.70
   2  15   2    6.60    1.00
  -3 -15  -2 1192.98   31.00
   3 -15   2 1211.08   32.20
   3 -15   2 1195.78   29.80
   3 -15   2 1154.18   28.50
  -3  15  -2 1159.38   31.50
   3  15   2 1195.18   28.40
  -3  15  -2 1180.28   30.00
   3  15   2 1183.68   27.20
   3  15   2 1149.29   27.30
  -4 -15  -2   46.30    4.10
   4 -15   2   37.50    4.40
   4  15   2   44.30    2.80
   4  15   2   46.50    3.20
  -4  15  -2   46.50    5.50
   4  15   2   51.69    3.20
   5 -15   2  184.18    8.80
  -5 -15  -2  185.18    8.70
   5  15   2  175.68    7.00
  -5  15  -2  169.18    9.70
   5  15   2  165.08    9.60
  -5  15  -2  180.78    9.70
   5  15   2  178.28    6.80
  -6 -15  -2   36.50    4.80
   6 -15   2   32.40    4.80
  -6 -15  -2   37.10    2.10
  -6  15  -2   33.80    5.00
   6  15   2   37.80    3.40
   6  15   2   36.90    3.70
   6  15   2   36.40    3.50
   7 -15   2  756.32   23.70
  -7 -15  -2  728.93   21.80
  -7 -15  -2  695.33   17.90
  -7  15  -2  707.93   25.40
   7  15   2  713.13   21.20
   7  15   2  684.33   20.50
  -7  15  -2  719.73   24.10
   8 -15   2   -0.50    3.00
  -8 -15  -2    0.00    2.50
   8  15   2    3.40    2.10
  -8  15  -2   -0.80    2.80
   8  15   2    4.60    2.30
   8  15   2   -3.50    1.90
  -8  15  -2   -1.50    1.50
  -9 -15  -2  271.27   12.10
   9 -15   2  251.57   13.60
  -9  15  -2  241.28   14.80
   9  15   2  262.97   10.70
   9  15   2  256.07   12.20
  -9  15  -2  253.17   13.50
 -10 -15  -2   -1.00    2.90
  10 -15   2   -1.00    3.50
 -10  15  -2   -1.90    3.80
  10  15   2   -0.10    2.70
  10  15   2   -2.20    3.20
 -10  15  -2   -7.50    2.30
  11 -15   2  117.49   10.60
 -11 -15  -2  132.39    9.00
  11  15   2  129.89    9.50
 -11  15  -2  111.99    9.90
 -11  15  -2  130.59   12.20
 -11 -16   2   77.29    8.10
  11 -16  -2   49.00    8.00
 -11  16   2   70.69   10.30
  11  16  -2   52.69    7.50
 -11  16   2   68.59    9.30
 -10 -16   2  172.88    8.60
 -10 -16   2  174.78   10.80
  10 -16  -2  170.08   11.60
 -10  16   2  170.28   11.90
 -10  16   2  158.58   12.70
   9 -16  -2   11.00    3.90
  -9 -16   2    5.10    3.30
  -9 -16   2    4.20    2.20
   9  16  -2   10.20    3.60
  -9  16   2    3.40    3.30
  -9  16   2    4.40    3.50
   8 -16  -2   69.79    7.00
  -8 -16   2   66.89    6.40
  -8 -16   2   47.00    4.00
  -8  16   2   53.49    7.80
   8  16  -2   65.99    6.10
  -8  16   2   57.09    7.10
   8  16  -2   54.89    5.60
  -7 -16   2  140.49    8.70
   7 -16  -2  132.29    8.10
  -7 -16   2  132.59    6.00
   7  16  -2  141.59    8.00
   7  16  -2  139.99    8.20
  -7  16   2  134.09    9.10
  -7  16   2  146.19   10.10
   6 -16  -2  335.87   12.80
  -6 -16   2  363.66   15.70
  -6  16   2  405.46   18.60
  -6  16   2  332.87   14.90
   6  16  -2  368.06   12.90
   6  16  -2  338.77   12.70
   5 -16  -2   83.69    5.40
  -5 -16   2   86.59    6.30
   5  16  -2   76.99    5.80
   5  16  -2   85.09    5.40
  -5  16   2   89.79    6.80
  -5  16   2   86.69    6.70
  -4 -16   2  424.36   14.80
   4  16  -2  431.86   13.40
  -4  16   2  416.16   15.90
   4  16  -2  422.06   13.00
  -4  16   2  407.16   15.00
   3 -16  -2   23.80    4.20
   3 -16  -2   29.90    1.60
  -3 -16   2   26.70    4.00
   3  16  -2   27.50    2.80
  -3  16   2   29.90    4.60
   3  16  -2   29.70    2.90
  -3  16   2   29.60    3.90
   2 -16  -2  449.06   15.90
  -2 -16   2  446.26   15.00
  -2  16   2  446.36   15.80
   2  16  -2  457.85   12.60
   2  16  -2  446.16   12.80
   2  16  -2  441.46   12.70
  -2  16   2  462.85   14.10
   2  16  -2  434.76   11.50
   1 -16  -2   77.69    5.60
  -1 -16   2   82.09    5.40
  -1  16   2   66.59    4.10
   1  16  -2   68.19    4.00
   1  16  -2   77.39    4.00
  -1  16   2   66.09    3.50
   1  16  -2   67.19    3.80
   1  16  -2   74.79    4.30
   0 -16   2  286.97   11.50
   0 -16  -2  297.27   11.80
   0  16   2  290.27    8.60
   0  16  -2  292.07   10.10
   0  16   2  296.27    8.30
   0  16  -2  300.37    9.50
   0  16   2  301.27    8.90
   0  16  -2  289.07    9.90
   1 -16   2   34.50    2.20
  -1 -16  -2   35.30    4.60
   1 -16   2   33.90    3.10
   1 -16   2   40.60    4.10
  -1  16  -2   33.30    3.80
   1  16   2   33.00    1.90
  -1  16  -2   32.60    3.00
   1  16   2   32.50    2.00
   2 -16   2  542.15   14.10
  -2 -16  -2  541.05   17.10
   2 -16   2  535.75   14.60
   2 -16   2  508.55   17.40
   2  16   2  532.15   13.00
   2  16   2  552.24   14.10
   2  16   2  532.55   13.20
  -2  16  -2  533.95   16.70
  -2  16  -2  535.35   15.60
  -3 -16  -2    6.70    2.70
   3 -16   2   13.20    2.60
   3 -16   2    8.10    3.20
   3 -16   2   14.80    2.30
   3  16   2   10.00    1.50
   3  16   2    9.50    1.60
   3  16   2    8.60    1.90
  -3  16  -2   11.20    2.80
  -3  16  -2    9.60    2.40
   4 -16   2  155.48    7.50
  -4 -16  -2  143.29    7.70
   4  16   2  160.08    6.10
   4  16   2  146.79    5.80
  -4  16  -2  143.89    8.40
   4  16   2  145.69    5.40
  -5 -16  -2   22.20    4.00
   5 -16   2   21.40    3.90
  -5  16  -2   25.80    4.60
   5  16   2   20.40    2.70
   5  16   2   27.80    2.70
   5  16   2   19.60    2.50
  -5  16  -2   22.50    4.30
   6 -16   2  140.59    8.70
  -6 -16  -2  153.88    8.20
  -6  16  -2  147.19   11.00
   6  16   2  148.29    6.50
   6  16   2  168.58    7.10
  -6  16  -2  161.58   10.20
   6  16   2  153.68    7.30
  -7 -16  -2   52.49    2.70
   7 -16   2   51.09    6.60
   7  16   2   58.79    5.00
  -7  16  -2   44.40    6.20
   7  16   2   50.39    4.40
  -7  16  -2   45.30    6.90
   8 -16   2  243.28   12.90
  -8 -16  -2  243.98   11.40
  -8 -16  -2  237.68    7.90
   8  16   2  233.08   10.80
   8  16   2  230.98    9.30
   8  16   2  223.18   10.00
  -8  16  -2  242.58   13.90
  -8  16  -2  241.18   12.80
   9 -16   2   -0.50    3.20
  -9 -16  -2    5.60    3.20
  -9  16  -2    1.60    2.90
   9  16   2    1.10    2.60
   9  16   2   -0.70    2.30
  -9  16  -2   14.20    5.00
  10 -16   2   96.89    9.20
 -10 -16  -2  108.19    8.00
  10  16   2  105.49    8.50
 -10  16  -2   85.09   11.00
 -10  16  -2   90.89    8.80
 -11 -16  -2   -1.70    3.00
  11 -16   2    6.40    4.90
 -11  16  -2    6.00    5.00
 -11  16  -2    3.20    4.00
  11  16   2   -2.60    3.20
  11 -17  -2   16.60    5.50
 -11 -17   2   20.30    4.70
  11  17  -2   14.80    4.90
 -11  17   2   25.80    6.30
 -10 -17   2   26.50    5.70
  10 -17  -2   27.80    5.90
  10  17  -2   36.40    8.60
 -10  17   2   31.50    7.20
 -10  17   2   18.30    4.90
   9 -17  -2   72.89    7.10
  -9 -17   2   56.49    4.70
  -9 -17   2   68.29    6.40
  -9  17   2   64.19    8.80
  -9  17   2   75.79    9.00
   9  17  -2   66.89    6.70
  -8 -17   2  116.69    7.80
  -8 -17   2  103.79    5.50
   8 -17  -2   99.89    9.00
   8  17  -2  125.49    8.20
  -8  17   2  138.59    9.90
   8  17  -2  101.39    7.50
  -8  17   2  102.99    9.10
  -7 -17   2    4.10    3.00
   7 -17  -2    2.80    2.60
  -7  17   2    2.30    3.20
  -7  17   2    2.80    3.00
   7  17  -2    1.20    2.50
   7  17  -2   -3.30    2.20
  -6 -17   2   19.00    3.70
   6 -17  -2   18.80    3.60
   6  17  -2   16.80    3.30
  -6  17   2   17.20    4.10
   6  17  -2   22.20    3.50
  -6  17   2   14.70    4.00
   5 -17  -2  161.88    7.30
  -5 -17   2  161.18    5.70
  -5 -17   2  153.88    8.40
   5  17  -2  167.78    7.80
  -5  17   2  170.28    9.60
   4 -17  -2  188.68    6.80
  -4 -17   2  186.58    6.20
  -4 -17   2  212.68    9.80
   4 -17  -2  200.68    6.40
   4  17  -2  207.18    7.90
   4  17  -2  195.38    8.00
  -4  17   2  178.58    9.90
  -4  17   2  187.88    9.70
   3 -17  -2   99.29    7.50
  -3 -17   2   95.59    6.60
  -3  17   2   97.49    7.20
   3  17  -2   93.39    4.90
   3  17  -2   88.19    4.80
  -3  17   2   97.49    6.30
  -2 -17   2   52.09    4.70
   2 -17  -2   58.39    5.70
   2  17  -2   62.19    3.80
   2  17  -2   63.29    3.80
  -2  17   2   57.29    5.60
  -2  17   2   53.29    4.40
   2  17  -2   61.69    3.10
   2  17  -2   58.89    3.80
  -2  17   2   56.79    3.60
   1 -17  -2   14.70    3.50
  -1 -17   2   18.90    3.60
   1  17  -2   16.00    2.20
  -1  17   2   13.00    2.30
   1  17  -2   14.40    2.30
   1  17  -2   14.40    2.20
  -1  17   2   16.10    2.00
   1  17  -2   17.10    2.40
   0 -17   2  170.88    8.60
   0 -17  -2  161.28    8.40
   0  17  -2  173.98    6.70
   0  17   2  170.68    5.60
   0  17  -2  178.58    7.30
   0  17   2  174.58    6.30
   1 -17   2  164.18    8.80
  -1 -17  -2  180.08    8.70
   1  17   2  179.88    5.40
  -1  17  -2  181.78    7.90
  -1  17  -2  172.48    7.10
   1  17   2  179.88    5.70
  -2 -17  -2    4.20    2.40
   2 -17   2    1.80    1.20
   2 -17   2    0.50    1.30
   2 -17   2    1.30    1.90
  -2  17  -2    0.10    1.20
   2  17   2    1.50    0.80
  -2  17  -2   -1.20    1.60
   2  17   2   -0.10    0.80
   2  17   2    1.10    0.90
   3 -17   2   41.80    3.10
   3 -17   2   46.00    5.60
   3 -17   2   47.50    3.80
  -3 -17  -2   40.60    4.10
   3  17   2   45.90    2.10
  -3  17  -2   41.40    4.40
   3  17   2   44.70    2.70
  -3  17  -2   37.70    4.70
   3  17   2   41.10    2.30
   3  17   2   43.80    3.10
   4 -17   2    6.00    2.40
  -4 -17  -2    4.20    2.10
  -4  17  -2    6.20    2.70
   4  17   2    8.20    1.70
   4  17   2    6.20    1.30
   4  17   2    6.80    1.60
  -4  17  -2    8.30    2.90
   5 -17   2  232.38   10.30
  -5 -17  -2  228.38   10.40
   5  17   2  223.28    8.40
   5  17   2  232.58    8.00
  -5  17  -2  201.88   13.20
   5  17   2  225.98    7.80
   6 -17   2   92.59    6.90
   6  17   2   93.89    4.90
   6  17   2   99.09    5.70
  -6  17  -2  102.79    8.60
  -6  17  -2   85.09    7.50
   7 -17   2    8.80    3.90
  -7 -17  -2    5.10    3.10
   7  17   2    1.00    1.80
   7  17   2    5.20    2.10
  -7  17  -2    5.20    2.90
  -7  17  -2    4.00    3.60
   7  17   2    9.80    2.80
   8 -17   2    7.70    4.00
  -8 -17  -2   -1.10    2.10
   8  17   2    2.80    2.50
   8  17   2    3.20    3.00
  -8  17  -2    5.90    3.20
  -8  17  -2   -0.50    3.30
   8  17   2   -4.20    1.60
   9 -17   2   55.39    7.50
  -9 -17  -2   50.19    5.40
   9  17   2   52.89    6.30
  -9  17  -2   51.99    7.60
  -9  17  -2   59.89    9.20
   9  17   2   44.30    4.70
 -10 -17  -2   58.19    7.00
  10 -17   2   57.59    8.00
 -10  17  -2   56.59    9.40
  10  17   2   71.89    7.00
 -10  17  -2   71.39    8.90
  10 -18  -2    4.30    4.30
 -10 -18   2   10.00    3.80
 -10  18   2   13.70    5.30
 -10  18   2   22.90    6.60
  10  18  -2   11.50    4.50
   9 -18  -2   36.90    6.10
  -9 -18   2   36.20    6.10
  -9  18   2   43.40    7.60
   9  18  -2   35.10    5.50
  -9  18   2   35.50    6.90
  -8 -18   2   36.10    5.80
   8  18  -2   27.10    4.80
  -8  18   2   39.30    6.30
  -8  18   2   41.90    7.10
   7 -18  -2   38.60    4.90
  -7 -18   2   45.00    5.60
  -7  18   2   50.89    7.10
   7  18  -2   45.20    4.80
   7  18  -2   46.60    4.90
  -7  18   2   40.10    6.70
  -6 -18   2   38.30    5.30
  -6 -18   2   35.70    2.80
   6 -18  -2   44.40    5.00
  -6  18   2   36.80    6.20
   6  18  -2   38.80    4.60
   6  18  -2   41.40    4.20
  -6  18   2   56.49    7.30
  -5 -18   2   71.99    3.40
  -5 -18   2   76.59    6.40
   5 -18  -2   73.79    4.80
   5 -18  -2   65.79    4.90
   5  18  -2   77.79    5.20
  -5  18   2   76.59    6.70
  -5  18   2   65.79    6.70
   5  18  -2   67.59    5.10
   4 -18  -2  178.68    5.90
  -4 -18   2  164.18    9.40
   4 -18  -2  178.78    5.60
  -4  18   2  174.28   11.50
   4  18  -2  178.28    7.70
   4  18  -2  188.18    7.60
  -4  18   2  177.78    9.40
  -3 -18   2   95.59    6.40
   3 -18  -2   69.19    6.80
   3  18  -2   80.99    4.70
  -3  18   2   83.19    6.80
  -3  18   2   85.29    6.00
   3  18  -2   83.49    4.80
  -2 -18   2  116.49    7.50
   2 -18  -2  133.59    8.40
  -2  18   2  119.79    8.00
   2  18  -2  112.09    4.50
   2  18  -2  118.19    5.40
   2  18  -2  110.89    5.40
  -2  18   2  102.49    6.10
  -2  18   2  114.99    5.40
   2  18  -2  107.59    5.30
  -1 -18   2   99.09    6.60
   1 -18  -2  106.69    7.50
  -1  18   2  106.89    4.70
  -1  18   2  110.39    5.50
   1  18  -2  110.29    5.10
   1  18  -2   97.99    4.90
   1  18  -2  106.59    5.30
   0 -18  -2   17.30    3.70
   0 -18   2   19.20    3.60
   0  18  -2   15.80    2.40
   0  18   2   17.40    2.30
   0  18  -2   13.50    2.60
   0  18   2   18.10    1.90
   1 -18   2   66.29    5.50
  -1 -18  -2   61.99    5.20
  -1  18  -2   56.89    3.90
  -1  18  -2   53.59    4.30
   1  18   2   58.69    3.00
   1  18   2   60.69    2.80
  -2 -18  -2  103.39    6.90
   2 -18   2   95.59    4.20
   2 -18   2  107.09    7.40
   2 -18   2  100.99    4.00
   2  18   2  102.49    4.00
   2  18   2  100.69    3.50
  -2  18  -2   97.49    6.40
   2  18   2  101.39    3.70
  -2  18  -2   96.19    5.50
   3 -18   2   10.10    2.40
   3 -18   2    8.70    2.80
  -3 -18  -2   10.80    3.30
   3  18   2   11.80    1.30
   3  18   2   12.30    1.70
   3  18   2   13.30    1.50
  -3  18  -2   10.30    3.10
   3  18   2   12.80    2.10
   4 -18   2   61.09    4.80
  -4 -18  -2   67.69    5.80
  -4  18  -2   49.50    6.20
   4  18   2   55.49    3.00
   4  18   2   59.89    3.60
   4  18   2   53.29    3.50
  -4  18  -2   53.69    6.30
   5 -18   2   -0.20    2.20
   5  18   2    0.30    1.40
   5  18   2    0.40    1.20
   5  18   2    2.50    1.50
  -5  18  -2   -0.80    2.30
  -5  18  -2   -1.20    2.60
  -6 -18  -2   95.89    7.10
   6 -18   2   99.39    7.20
   6  18   2   93.19    4.70
   6  18   2   77.99    4.70
  -6  18  -2   83.39    7.90
   6  18   2   99.49    5.70
  -6  18  -2   99.99    8.50
  -7 -18  -2    4.60    2.60
   7  18   2    1.10    1.70
  -7  18  -2    1.60    3.30
   7  18   2    4.20    2.40
   7  18   2    4.30    1.80
  -7  18  -2    1.50    3.10
   8 -18   2   18.30    4.50
  -8 -18  -2   16.50    4.10
  -8  18  -2    7.50    4.50
   8  18   2   14.90    3.70
  -8  18  -2   11.70    3.80
  -9 -18  -2   15.50    4.30
   9 -18   2   10.20    4.30
  -9  18  -2    9.50    4.90
   9  18   2   14.60    3.30
   9  18   2   13.50    3.90
  -9  18  -2    6.80    3.60
 -10 -18  -2   53.39    6.90
  10 -18   2   42.10    7.10
 -10  18  -2   55.89    8.30
 -10  18  -2   27.60    7.10
  10  18   2   56.09    7.00
  10 -19  -2   44.00    6.50
 -10 -19   2   47.70    7.00
  10  19  -2   48.30    6.80
 -10  19   2   63.19    9.50
 -10  19   2   45.50    7.60
   9 -19  -2  148.99    9.70
  -9 -19   2  111.09    9.10
  -9  19   2  138.39   11.50
   9  19  -2  135.59    9.10
  -9  19   2  117.59   10.70
  -8 -19   2   70.69    7.20
   8  19  -2   61.09    6.00
  -8  19   2   48.60    7.80
  -8  19   2   41.10    7.00
   7 -19  -2   99.99    6.90
  -7 -19   2   91.89    4.40
  -7 -19   2  118.19    8.30
  -7  19   2  111.29    8.80
   7  19  -2   90.49    6.60
  -7  19   2  123.79    9.50
   7  19  -2  102.79    6.90
  -6 -19   2   12.90    3.90
  -6 -19   2   13.80    1.80
   6 -19  -2   13.70    3.10
  -6  19   2   11.60    3.90
  -6  19   2    4.90    3.60
   6  19  -2   14.20    2.90
   6  19  -2   15.00    3.00
   5 -19  -2  139.49    6.20
  -5 -19   2  153.98    9.10
   5 -19  -2  140.99    5.60
  -5  19   2  152.88    9.30
  -5  19   2  151.38   10.00
   5  19  -2  136.89    7.20
   5  19  -2  150.58    7.30
  -4 -19   2   89.49    7.00
   4  19  -2   95.59    6.10
   4  19  -2   86.59    5.40
  -4  19   2  100.39    7.30
  -4  19   2   94.39    7.50
   3 -19  -2  158.08   11.90
   3  19  -2  193.08    7.20
   3  19  -2  197.98    7.70
   3  19  -2  187.78    7.60
  -3  19   2  189.28    9.20
  -3  19   2  206.98    8.00
  -2 -19   2   21.00    4.30
   2 -19  -2   20.10    4.30
   2  19  -2   25.00    3.00
  -2  19   2   25.10    2.90
  -2  19   2   24.20    3.50
   2  19  -2   27.20    3.10
  -2  19   2   28.60    4.50
   2  19  -2   23.40    2.20
   2  19  -2   29.20    3.00
   1 -19  -2  726.23   23.20
  -1 -19   2  714.43   22.60
   1  19  -2  711.93   19.20
   1  19  -2  725.43   19.30
   1  19  -2  760.82   19.80
  -1  19   2  731.43   18.60
  -1  19   2  723.93   19.80
   0 -19  -2   23.70    4.40
   0 -19   2   19.80    3.60
   0  19   2   18.30    1.90
   0  19   2   19.00    2.30
   0  19  -2   17.50    2.50
   0  19  -2   17.40    2.90
   1 -19   2    0.40    2.60
  -1 -19  -2    1.20    2.30
  -1  19  -2    0.60    1.80
  -1  19  -2    0.30    1.30
   1  19   2    0.50    0.80
   1  19   2    0.70    0.90
   2 -19   2   83.29    3.00
   2 -19   2   90.19    6.80
  -2 -19  -2   86.59    6.60
  -2  19  -2   86.39    5.10
   2  19   2   92.19    3.30
  -2  19  -2   83.89    6.10
   2  19   2   88.09    3.70
   2  19   2   84.69    3.30
  -3 -19  -2  340.87   14.30
   3 -19   2  366.06   10.70
   3  19   2  370.86   11.20
   3  19   2  371.36   10.30
   3  19   2  376.96    9.10
   3  19   2  362.36    9.40
  -3  19  -2  368.26   14.40
   4 -19   2   50.09    4.50
  -4 -19  -2   59.09    5.80
   4  19   2   45.20    3.30
   4  19   2   51.19    3.50
  -4  19  -2   53.59    6.80
  -4  19  -2   53.59    6.50
   4  19   2   46.10    2.60
   5 -19   2  167.18    8.40
  -5 -19  -2  156.78    9.10
   5  19   2  158.08    5.90
  -5  19  -2  170.88   10.50
   5  19   2  150.48    6.70
   5  19   2  156.18    6.20
  -5  19  -2  179.88   10.70
  -6 -19  -2   97.59    7.40
   6  19   2   84.59    4.40
   6  19   2   73.39    5.20
  -6  19  -2  101.89    8.60
   6  19   2   75.49    4.40
  -6  19  -2   80.49    8.00
   7 -19   2  226.58   13.60
  -7 -19  -2  239.18   11.70
   7  19   2  227.48    7.90
  -7  19  -2  220.78   12.90
   7  19   2  207.28    9.50
  -7  19  -2  225.18   13.50
  -8 -19  -2   -0.30    2.80
   8 -19   2   -0.70    3.10
  -8  19  -2   -1.40    3.20
   8  19   2   -0.50    1.80
   8  19   2   -0.40    2.40
  -8  19  -2    2.70    3.60
  -9 -19  -2   87.29    7.90
   9 -19   2   79.19    8.30
  -9  19  -2   87.99   11.10
   9  19   2   93.99    7.40
  -9  19  -2   76.79    9.30
  -9 -20   2   14.80    4.10
   9 -20  -2    4.60    3.90
   9  20  -2    4.00    3.70
  -9  20   2   13.70    5.40
  -9  20   2    2.90    4.60
  -8 -20   2  286.97   13.70
  -8  20   2  310.97   16.20
  -8  20   2  295.77   16.40
   8  20  -2  254.57   12.00
  -7 -20   2   73.09    7.20
  -7  20   2   75.79    7.70
  -7  20   2   69.39    7.30
   7  20  -2   66.69    5.70
  -6 -20   2  124.29    8.20
   6 -20  -2  116.79    6.30
   6  20  -2  115.39    6.80
   6  20  -2  104.99    6.70
  -6  20   2  127.59    9.70
  -6  20   2  125.09    9.10
   5 -20  -2   16.10    1.90
  -5 -20   2   21.40    4.50
   5 -20  -2   16.80    3.40
  -5  20   2   20.60    4.60
  -5  20   2   12.90    4.70
   5  20  -2   18.40    3.20
   5  20  -2   20.90    3.40
  -4 -20   2  400.36   15.40
  -4  20   2  372.86   17.10
  -4  20   2  400.96   16.90
   4  20  -2  365.06   12.60
   4  20  -2  409.06   13.90
   3 -20  -2   13.50    4.20
  -3 -20   2    4.70    3.10
   3  20  -2    5.10    1.90
   3  20  -2   10.20    2.20
  -3  20   2    8.90    2.70
   3  20  -2    5.80    1.90
  -3  20   2    6.50    2.00
  -3  20   2    4.40    3.20
  -2 -20   2  335.77   13.70
   2 -20  -2  327.17   14.20
  -2  20   2  319.17   16.40
  -2  20   2  321.77   10.40
  -2  20   2  323.07   11.70
   2  20  -2  293.37    9.10
   2  20  -2  299.97   10.30
   2  20  -2  330.77   10.60
   2  20  -2  313.67   10.30
   1 -20  -2  138.59    9.10
  -1 -20   2  136.39    8.30
  -1  20   2  130.09    5.50
   1  20  -2  126.79    6.60
   1  20  -2  134.19    6.10
  -1  20   2  144.99    6.70
   1  20  -2  131.19    6.30
   0 -20  -2  616.34   23.90
   0 -20   2  638.94   21.70
   0  20  -2  663.83   18.90
   0  20   2  652.33   17.30
   0  20   2  659.73   16.40
   0  20  -2  647.14   18.00
   1 -20   2    1.80    2.90
  -1 -20  -2    5.90    3.50
  -1  20  -2    6.30    2.40
   1  20   2    5.00    1.20
   1  20   2    4.70    1.30
  -1  20  -2    7.00    1.90
  -2 -20  -2  430.16   16.30
   2 -20   2  393.06   16.40
   2  20   2  439.86   10.90
   2  20   2  440.16   10.80
   2  20   2  438.76   11.60
  -2  20  -2  445.46   15.50
  -2  20  -2  426.76   13.90
   2  20   2  440.96   13.10
   3 -20   2   31.60    5.60
   3 -20   2   31.50    4.00
   3 -20   2   33.60    2.60
  -3 -20  -2   29.50    4.80
   3  20   2   30.10    2.50
   3  20   2   32.20    1.60
   3  20   2   33.90    3.00
   3  20   2   31.90    1.70
   4 -20   2   90.89    5.00
  -4 -20  -2   95.79    6.90
  -4  20  -2   96.49    7.70
   4  20   2   92.89    4.60
   4  20   2   93.59    3.20
   4  20   2   92.69    3.40
  -4  20  -2   88.99    7.90
   4  20   2  100.29    4.80
  -5 -20  -2  131.59    8.50
   5 -20   2  142.89    7.60
  -5  20  -2  145.59    9.60
  -5  20  -2  133.69    9.70
   5  20   2  131.79    5.00
   5  20   2  128.09    6.10
   5  20   2  133.49    5.50
  -6 -20  -2  399.06   15.80
   6  20   2  368.56   11.30
  -6  20  -2  392.26   17.60
  -6  20  -2  391.36   17.60
   6  20   2  366.06   12.70
   6  20   2  387.76   11.10
  -7 -20  -2    0.30    2.40
   7 -20   2   -0.10    3.10
  -7  20  -2    5.80    4.00
   7  20   2    1.20    1.40
  -7  20  -2    2.50    3.90
   7  20   2   -1.80    1.30
   7  20   2    0.40    2.00
  -8 -20  -2  177.48   10.50
   8 -20   2  173.58   10.40
   8  20   2  177.68    9.10
  -8  20  -2  149.39   11.30
  -8  20  -2  155.68   12.00
  -9 -20  -2    1.20    3.50
   9 -20   2    1.70    3.80
   9  20   2    0.90    2.60
  -9  20  -2   -0.20    3.80
  -9  20  -2    5.30    4.90
   9 -21  -2   29.70    5.30
  -9 -21   2   50.79    7.40
  -9  21   2   45.90    7.50
  -9  21   2   37.80    7.60
   9  21  -2   37.30    5.70
   8 -21  -2   48.70    6.50
  -8 -21   2   59.99    7.70
  -8  21   2   50.49    8.20
  -8  21   2   74.59    9.60
   8  21  -2   70.59    6.40
   7 -21  -2   11.70    3.00
  -7 -21   2    7.50    4.00
  -7  21   2    8.30    4.20
   7  21  -2   11.80    3.40
  -7  21   2    9.20    4.20
   6 -21  -2   66.59    4.70
  -6 -21   2   76.99    7.30
   6  21  -2   69.69    5.60
  -6  21   2   69.29    8.80
   6  21  -2   81.99    5.80
  -6  21   2   74.99    7.70
  -5 -21   2  498.15   18.60
   5  21  -2  459.85   15.40
  -5  21   2  472.75   18.50
   5  21  -2  478.35   15.30
  -5  21   2  509.85   20.00
  -4 -21   2    6.50    3.70
  -4  21   2    9.30    3.30
   4  21  -2    8.40    2.00
  -4  21   2    3.70    2.20
   4  21  -2    5.60    2.20
   4  21  -2   10.60    2.60
  -4  21   2    8.00    3.90
   3 -21  -2   99.89    8.00
  -3 -21   2  103.59    7.50
   3  21  -2  112.89    5.50
   3  21  -2  108.29    5.70
  -3  21   2  115.09    6.00
   3  21  -2  115.69    6.40
  -3  21   2  106.99    7.20
  -3  21   2  118.99    8.40
  -2 -21   2   26.10    4.40
   2 -21  -2   25.80    5.40
   2  21  -2   20.10    3.00
  -2  21   2   22.50    2.80
   2  21  -2   25.70    3.20
   2  21  -2   17.70    2.70
  -2  21   2   20.00    4.40
  -2  21   2   23.80    3.50
   2  21  -2   20.90    2.90
  -1 -21   2  346.87   14.30
   1 -21  -2  332.47   14.50
   1  21  -2  319.07   10.90
  -1  21   2  334.37   11.40
   1  21  -2  355.26   11.70
  -1  21   2  330.27   10.20
   0 -21  -2  139.99    9.20
   0 -21   2  128.89    8.80
   0  21   2  131.59    5.20
   0  21  -2  144.99    7.20
   0  21  -2  136.39    6.40
   0  21   2  141.29    6.00
  -1 -21  -2  239.98   11.80
   1 -21   2  243.48   11.90
  -1  21  -2  249.68   10.40
   1  21   2  240.38    7.10
   1  21   2  239.68    7.40
  -1  21  -2  219.18    8.90
  -2 -21  -2    1.30    2.90
   2 -21   2    3.20    3.10
  -2  21  -2   -1.80    1.50
  -2  21  -2   -0.20    1.90
   2  21   2    1.00    1.50
   2  21   2   -0.30    0.70
   2  21   2    1.40    0.70
  -3 -21  -2  155.38    9.30
   3 -21   2  149.69   10.00
   3 -21   2  157.98    4.70
   3  21   2  155.48    6.90
  -3  21  -2  153.48    8.90
   3  21   2  148.69    5.60
  -4 -21  -2   56.89    5.60
   4 -21   2   37.30    5.60
   4 -21   2   61.49    4.20
   4  21   2   53.59    3.60
   4  21   2   56.99    3.60
  -4  21  -2   52.69    6.70
   4  21   2   58.49    1.90
  -4  21  -2   57.89    6.10
   5 -21   2  148.69    7.70
  -5 -21  -2  136.79    8.70
   5  21   2  130.09    4.50
  -5  21  -2  146.19   10.00
  -5  21  -2  136.89    9.80
   5  21   2  133.29    5.40
   5  21   2  132.29    4.30
   5  21   2  130.39    6.20
  -6 -21  -2   32.00    5.40
   6 -21   2   23.80    4.50
   6  21   2   27.00    2.40
  -6  21  -2   27.10    6.00
   6  21   2   29.00    2.60
  -6  21  -2   29.50    6.00
   6  21   2   30.80    3.80
   7 -21   2  127.69    9.60
  -7 -21  -2  130.99    9.00
  -7  21  -2   99.79    9.70
   7  21   2  121.79    4.70
  -7  21  -2  130.69   10.50
   7  21   2  124.19    7.00
   7  21   2  106.69    5.40
   8 -21   2   29.80    5.50
  -8 -21  -2   28.70    5.60
   8  21   2   27.30    4.30
  -8  21  -2   42.80    7.90
  -8  21  -2   25.00    6.30
   9 -21   2   33.50    6.20
   9  21   2   33.70    5.00
  -8 -22   2    3.70    3.10
   8 -22  -2    2.80    3.00
  -8  22   2    4.00    4.70
   8  22  -2    6.90    3.30
  -8  22   2    4.40    4.80
  -7 -22   2  143.29   10.00
  -7  22   2  140.39   10.50
   7  22  -2  131.29    7.90
  -7  22   2  124.49   10.30
  -6 -22   2    1.60    3.50
   6 -22  -2    0.90    1.70
  -6  22   2   -0.10    3.20
  -6  22   2   -2.00    3.30
   6  22  -2   -1.20    2.00
  -5 -22   2   11.00    4.30
   5  22  -2    9.60    2.60
  -5  22   2    7.20    3.60
   5  22  -2   14.80    2.80
  -5  22   2   18.10    4.60
  -4 -22   2  149.39    9.60
  -4  22   2  130.69    8.60
  -4  22   2  125.09    9.80
   4  22  -2  133.79    6.90
   4  22  -2  143.89    6.30
   4  22  -2  142.09    6.90
  -4  22   2  137.19    9.00
   3 -22  -2  208.48   12.00
  -3 -22   2  201.78   11.30
   3  22  -2  221.08    8.60
   3  22  -2  223.88    8.30
  -3  22   2  249.48   13.00
  -3  22   2  225.28    9.00
   3  22  -2  211.78    8.60
   2 -22  -2   28.30    5.60
  -2 -22   2   24.70    4.60
   2  22  -2   30.40    3.50
  -2  22   2   24.40    5.00
   2  22  -2   28.20    2.30
  -2  22   2   21.80    3.60
   2  22  -2   27.70    3.50
  -2  22   2   30.10    3.50
  -1 -22   2   53.09    6.60
   1 -22  -2   52.39    7.10
  -1  22   2   34.40    3.90
  -1  22   2   45.00    3.30
   1  22  -2   44.40    4.10
  -1  22   2   50.99    6.60
   1  22  -2   44.60    3.70
   0 -22   2   11.00    3.40
   0 -22  -2    9.60    4.10
   0  22  -2   13.80    2.40
   0  22   2   10.40    2.10
   0  22   2   10.00    1.70
   0  22  -2   12.80    2.90
   1 -22   2  157.18   10.10
  -1 -22  -2  155.28    9.80
   1  22   2  148.29    5.40
   1  22   2  143.39    5.10
  -1  22  -2  147.39    7.00
  -1  22  -2  161.38    8.30
  -2 -22  -2   35.10    5.70
   2 -22   2   35.20    5.40
  -2  22  -2   35.90    4.90
   2  22   2   33.70    3.40
   2  22   2   33.50    1.70
   2  22   2   33.70    1.80
  -2  22  -2   32.90    4.00
  -3 -22  -2    9.20    3.70
   3 -22   2   -0.40    2.90
  -3  22  -2    7.70    3.00
   3  22   2   11.70    1.90
  -4 -22  -2   51.39    6.70
   4 -22   2   37.00    4.00
   4 -22   2   39.10    3.30
  -4  22  -2   56.39    7.50
   4  22   2   47.80    3.40
   4  22   2   45.90    3.30
  -4  22  -2   37.60    5.80
  -5 -22  -2   -2.90    2.90
   5 -22   2    0.70    2.40
  -5  22  -2   -3.90    3.30
   5  22   2   -1.20    1.10
   5  22   2    0.20    1.60
  -5  22  -2    2.20    3.70
   6 -22   2   14.10    3.60
  -6 -22  -2   17.60    4.80
  -6  22  -2   16.10    4.80
  -6  22  -2   10.70    4.50
   6  22   2   17.60    1.90
   6  22   2   13.80    1.70
   6  22   2   17.90    3.00
  -7 -22  -2   92.19    8.20
  -7  22  -2   95.99    9.40
   7  22   2   90.89    4.50
  -7  22  -2   97.99    9.50
   7  22   2   95.59    6.20
   8 -22   2   19.30    5.00
  -8 -22  -2   25.00    5.50
   8  22   2   20.90    3.90
  -8  22  -2   13.20    5.80
  -8  22  -2    7.70    4.70
  -8 -23   2   36.30    6.70
   8 -23  -2   42.50    4.80
   8  23  -2   35.30    4.80
  -8  23   2   46.80    7.90
   7 -23  -2    9.20    2.40
  -7 -23   2    0.50    3.80
   7  23  -2    8.40    2.90
  -7  23   2    6.10    3.80
  -7  23   2   13.20    5.10
  -6 -23   2   37.70    6.30
  -6  23   2   46.20    7.70
  -6  23   2   38.60    6.20
   6  23  -2   31.80    4.30
  -5 -23   2    4.40    3.00
  -5  23   2    1.30    2.80
  -5  23   2    7.60    3.90
   5  23  -2   -1.80    2.50
   5  23  -2    7.80    2.70
  -4 -23   2  147.59    9.60
   4  23  -2  150.38    6.60
   4  23  -2  165.48    7.40
  -4  23   2  137.49   10.10
  -3 -23   2   40.30    6.10
  -3  23   2   36.80    5.00
   3  23  -2   32.90    3.80
  -3  23   2   28.90    3.70
  -3  23   2   32.20    6.10
   3  23  -2   36.30    3.50
  -2 -23   2    0.10    2.40
   2 -23  -2    2.90    3.30
   2  23  -2    2.30    1.90
  -2  23   2    2.20    1.80
   2  23  -2    3.60    1.30
  -2  23   2    3.30    2.30
   2  23  -2    4.70    2.00
  -2  23   2    3.90    3.70
   1 -23  -2   35.40    5.70
  -1 -23   2   26.30    4.90
  -1  23   2   31.80    5.60
   1  23  -2   33.40    3.90
  -1  23   2   35.70    3.70
   1  23  -2   35.30    3.40
   0 -23  -2  100.49    8.10
   0 -23   2  100.49    7.80
   0  23   2   98.59    4.40
   0  23  -2   99.89    5.60
   0  23  -2   96.69    6.40
   0  23   2  101.49    5.10
  -1 -23  -2   23.70    4.90
   1 -23   2   29.10    5.60
  -1  23  -2   24.70    3.30
   1  23   2   21.10    2.20
  -1  23  -2   24.30    4.10
   1  23   2   23.30    2.00
   2 -23   2    7.70    3.80
  -2 -23  -2    3.00    3.00
  -2  23  -2    4.10    2.60
   2  23   2    6.90    2.10
  -2  23  -2    2.20    2.40
   3 -23   2   -2.60    3.00
  -3 -23  -2   -0.10    3.10
   3  23   2   -1.50    1.10
  -3  23  -2   -2.00    2.30
  -4 -23  -2  111.69    8.80
   4  23   2   93.69    4.70
   4  23   2  101.29    4.90
  -4  23  -2   93.79    8.50
  -4  23  -2  102.59    8.50
  -5 -23  -2  147.59   10.20
   5 -23   2  137.29    6.60
   5  23   2  127.99    6.20
  -5  23  -2  133.49   10.50
  -5  23  -2  131.19   11.00
   5  23   2  126.39    4.60
  -6 -23  -2   -1.50    3.10
   6 -23   2    5.20    2.50
   6  23   2   -0.20    1.80
  -6  23  -2    3.80    3.70
  -6  23  -2    2.00    3.60
  -7 -23  -2    1.20    3.50
  -7  23  -2    1.40    2.70
   7  23   2    0.20    2.00
  -7  23  -2   10.20    4.70
  -7 -24   2   38.50    6.10
  -7  24   2   37.50    6.90
  -7  24   2   36.80    6.80
   7  24  -2   21.50    4.00
  -6 -24   2   73.69    8.70
  -6  24   2   67.09    9.30
  -6  24   2   69.69    8.60
   6  24  -2   81.89    5.80
  -5 -24   2    2.50    3.90
  -5  24   2    2.10    3.00
   5  24  -2   -1.00    2.10
   5  24  -2    2.60    2.10
  -5  24   2    0.80    4.20
  -4 -24   2  112.09    9.20
   4  24  -2  100.19    5.50
   4  24  -2   98.59    5.80
   4  24  -2  106.49    6.00
  -4  24   2  101.39    9.40
  -4  24   2  104.69    7.80
  -3 -24   2   41.70    6.60
   3  24  -2   57.39    4.40
   3  24  -2   50.49    4.00
  -3  24   2   57.89    5.60
  -3  24   2   45.90    6.90
  -2 -24   2  251.87   12.80
   2 -24  -2  225.58   13.40
   2  24  -2  233.58    7.00
   2  24  -2  237.08    9.30
   2  24  -2  252.47    9.40
  -2  24   2  229.78    8.80
  -2  24   2  256.57   13.30
   1 -24  -2    0.00    3.20
  -1 -24   2   -1.90    1.90
   1  24  -2   -0.80    1.50
  -1  24   2    3.10    2.20
  -1  24   2    4.20    2.60
   1  24  -2   -4.20    1.60
  -1  24   2    0.90    1.70
   0 -24  -2   -2.10    3.00
   0 -24   2    4.50    3.50
   0  24  -2    2.60    2.00
   0  24   2    4.70    1.40
   0  24   2    4.30    1.70
   0  24  -2    8.30    2.60
  -1 -24  -2    3.10    3.80
   1 -24   2   18.40    4.30
   1  24   2   10.30    1.40
   1  24   2   12.80    1.70
  -1  24  -2   10.50    3.10
   2 -24   2  170.68   11.20
  -2 -24  -2  156.48   10.20
   2  24   2  150.68    6.90
  -2  24  -2  142.59    8.80
  -3 -24  -2  159.98   10.60
   3 -24   2  137.89   10.80
  -3  24  -2  156.18   10.60
  -4 -24  -2  356.96   16.10
  -4  24  -2  315.97   15.50
   4  24   2  346.07   10.60
   4  24   2  331.87   10.10
  -4  24  -2  375.96   17.80
   5 -24   2   12.00    2.30
  -5 -24  -2    9.40    4.80
  -5  24  -2    7.80    4.00
  -5  24  -2    7.90    4.10
   5  24   2   15.00    2.60
  -6 -24  -2  100.99    8.20
   6 -24   2   91.69    5.80
  -6  24  -2  111.89   10.20
  -6  24  -2   98.69    9.90
   7 -24   2    6.10    3.30
  -7  24  -2    0.00    4.50
   7  24   2    2.10    2.70
  -6 -25   2   30.50    5.70
  -6  25   2   17.80    5.30
   6  25  -2   28.40    4.20
  -6  25   2   27.70    5.90
   6  25  -2   20.80    2.90
  -5 -25   2  237.38   13.30
   5  25  -2  204.88    9.10
   5  25  -2  211.98    8.10
  -5  25   2  233.98   14.60
  -4 -25   2  123.19   10.00
   4  25  -2  119.09    6.50
  -4  25   2  128.19   10.90
  -4  25   2  121.29    8.70
  -3 -25   2  290.97   14.60
  -3  25   2  269.07   15.10
  -2 -25   2   35.90    5.80
   2 -25  -2   29.30    5.80
   2  25  -2   23.60    1.90
  -2  25   2   40.80    6.90
  -2  25   2   27.70    4.20
   2  25  -2   38.00    5.80
   1 -25  -2  161.18   10.80
  -1 -25   2  172.98   11.20
  -1  25   2  161.38   10.90
  -1  25   2  143.49    7.10
   1  25  -2  147.29    7.60
  -1  25   2  146.99    6.20
   0 -25   2    1.70    3.50
   0 -25  -2    5.10    3.70
   0  25  -2    0.90    2.00
   0  25   2    0.90    1.20
   0  25   2    2.00    1.60
   0  25   2    3.70    2.60
  -1 -25  -2  107.59    9.00
   1 -25   2   90.89    8.70
   1  25   2  105.19    3.70
  -2 -25  -2   -0.50    2.40
   2 -25   2   -3.10    3.30
   2  25   2   -1.40    1.60
  -2  25  -2    0.80    2.50
  -3 -25  -2  169.48   11.20
   3 -25   2  175.58   11.70
  -3  25  -2  178.08   10.50
  -3  25  -2  174.68   12.10
  -4 -25  -2   15.30    5.10
   4  25   2   12.10    2.10
  -4  25  -2   12.90    4.50
  -4  25  -2   16.00    4.80
  -5 -25  -2  266.97   14.10
  -5  25  -2  222.28   14.70
  -5  25  -2  240.68   13.70
  -6 -25  -2   -0.70    3.80
   6 -25   2    2.10    3.90
  -6  25  -2   -4.00    2.10
  -6  25  -2    1.90    3.90
  -5 -26   2    1.30    4.00
   5  26  -2    7.80    2.10
  -5  26   2    7.40    3.80
   5  26  -2   10.90    2.80
  -5  26   2    3.60    3.60
  -4 -26   2  129.89   10.70
  -4  26   2  144.29   11.20
   4  26  -2  151.38    6.60
   4  26  -2  142.39    7.20
  -3 -26   2   24.30    5.70
  -3  26   2   28.60    4.70
   3  26  -2   38.90    3.80
  -3  26   2   29.20    5.80
   2 -26  -2   74.89    9.40
  -2 -26   2   81.19    7.70
  -2  26   2   84.69    8.10
  -2  26   2   81.09    6.10
   2  26  -2   76.99    5.20
   1 -26  -2   14.00    5.10
  -1 -26   2   18.50    5.40
  -1  26   2   12.30    4.90
   1  26  -2    9.40    2.80
   0 -26  -2  189.28   11.90
   0 -26   2  188.48   12.30
   0  26   2  194.98    7.10
   0  26   2  188.68    6.50
   0  26   2  176.08   11.70
   0  26  -2  180.08    9.00
  -1 -26  -2   -3.90    3.10
   1 -26   2   -1.40    3.20
  -1  26  -2    3.70    2.50
  -2 -26  -2   68.39    7.30
   2 -26   2   60.39    8.50
  -2  26  -2   73.19    6.50
  -3 -26  -2   83.79    8.80
   3 -26   2   94.79    9.80
  -3  26  -2  106.79    8.40
  -3  26  -2  116.69   10.30
  -4 -26  -2   88.39    9.00
  -4  26  -2  110.19    9.10
  -4  26  -2  103.89   10.20
  -5 -26  -2    2.20    3.30
  -5  26  -2    3.40    3.80
   4  27  -2    0.60    1.70
  -4  27   2    3.10    3.00
  -3 -27   2    6.30    3.70
   3  27  -2    0.40    1.80
  -3  27   2    1.50    2.70
  -3  27   2    6.40    4.80
  -2 -27   2    0.50    2.80
   2 -27  -2    2.70    3.50
  -2  27   2    0.40    2.30
  -2  27   2    5.00    4.40
   2  27  -2    1.30    1.90
  -1 -27   2   44.60    7.50
   1 -27  -2   34.00    7.00
  -1  27   2   42.40    7.00
  -1  27   2   38.20    4.00
   1  27  -2   35.70    4.40
   0 -27  -2    0.90    3.90
   0 -27   2    5.50    4.30
   0  27  -2   -1.50    2.00
   0  27   2   -1.90    2.90
   0  27   2    1.00    1.60
   0  27   2   -0.50    1.30
  -1 -27  -2    3.40    3.90
   1 -27   2    2.80    3.00
  -1  27  -2    1.70    2.30
  -2 -27  -2    9.20    4.10
   2 -27   2   10.40    4.60
  -2  27  -2    5.30    3.20
   2  27   2    7.00    2.30
   3 -27   2   51.29    8.00
  -3 -27  -2   49.60    7.80
  -3  27  -2   78.29    7.80
  -3  27  -2   53.09    7.90
  -1  28   2   18.30    3.00
   1  28  -2   13.00    3.10
  -1  28   2   16.90    5.40
   0 -28  -2    1.20    4.30
   0  28  -2    3.00    2.50
   0  28   2    0.70    3.40
   0  28   2    1.60    1.10
  -1 -28  -2    3.70    3.80
  -1  28  -2   10.00    3.30
   1  28   2    4.60    2.30
   1  28   2    4.30    4.20
  13   0  -3   66.89    9.20
 -13   0   3   76.49    6.60
 -13   0   3   65.89    9.30
 -12   0   3   -2.00    2.10
 -12   0   3   -2.20    3.20
  12   0  -3   -6.70    3.00
 -11   0   3  276.57   15.00
  11   0  -3  275.87   14.80
 -11   0   3  302.67   12.60
 -10   0   3   -0.60    2.80
 -10   0   3    2.70    2.20
  -9   0   3  525.15   17.40
  -9   0   3  584.14   20.70
   9   0  -3  536.85   19.70
  -8   0   3   -1.40    2.40
   8   0  -3    4.00    2.70
  -8   0   3   -0.80    1.20
   7   0  -3    3.40    2.30
  -7   0   3    4.60    2.00
  -7   0   3    6.70    2.70
   6   0  -3    0.60    1.60
  -6   0   3   -0.80    1.40
  -6   0   3    0.60    1.20
   5   0  -3  840.62   25.80
  -5   0   3  915.21   23.20
  -5   0   3  959.90   25.20
  -5   0   3  922.71   24.70
  -4   0   3    0.10    1.00
  -4   0   3   -0.10    0.70
  -4   0   3    0.60    1.00
  -4   0   3    0.30    1.00
   4   0  -3   -1.00    1.10
   4   0  -3    0.00    0.70
   4   0  -3    0.30    1.10
  -3   0   3 9999.00  267.07
   3   0  -3 9121.99  260.47
   2   0  -3   -0.60    0.70
   2   0  -3    0.50    0.50
  -2   0   3    0.20    0.70
  -2   0   3    0.10    0.60
   2   0  -3    0.00    0.80
  -2   0   3   -0.50    0.40
   1   0  -3 1382.46   52.79
  -1   0   3 1402.76   53.49
   0   0   3    0.30    0.30
   0   0   3    2.30    0.60
   0   0   3    0.00    0.30
   0   0  -3    0.70    0.40
   0   0  -3    1.40    0.40
   0   0   3    0.60    0.40
   0   0  -3    1.00    0.50
   1   0   3    2.70    0.70
  -1   0  -3    2.60    0.70
  -1   0  -3    3.50    0.80
   1   0   3    2.60    0.70
   1   0   3    2.30    0.70
  -1   0  -3    2.10    0.60
  -2   0  -3   -0.40    0.70
   2   0   3    1.20    0.80
  -2   0  -3    0.10    0.60
  -2   0  -3    0.20    0.30
   2   0   3    0.80    0.70
   2   0   3    0.00    0.70
   3   0   3  434.16   12.10
  -3   0  -3  422.66   12.10
  -3   0  -3  436.06   12.40
   3   0   3  426.76   12.30
  -3   0  -3  430.56   10.40
   3   0   3  431.16   11.90
   4   0   3    1.70    1.20
  -4   0  -3    2.80    0.70
   4   0   3    1.80    1.20
  -4   0  -3   -0.20    1.00
   4   0   3    1.90    1.20
   5   0   3 2553.14   59.79
  -5   0  -3 2557.94   60.29
   5   0   3 2607.74   59.59
   5   0   3 2519.55   59.99
   6   0   3    2.00    1.90
   6   0   3   -0.20    1.50
   6   0   3   -0.50    0.70
  -6   0  -3   -0.40    0.80
   7   0   3   24.80    4.00
   7   0   3   17.30    3.40
  -7   0  -3   17.10    3.60
  -7   0  -3   26.20    2.90
  -8   0  -3    2.60    1.50
   8   0   3    0.30    1.90
  -8   0  -3    1.80    2.30
   8   0   3    3.30    2.40
  -9   0  -3  465.25   14.20
  -9   0  -3  447.96   18.40
   9   0   3  423.16   17.40
   9   0   3  499.65   18.70
 -10   0  -3   -1.20    2.00
 -10   0  -3    3.30    3.60
  10   0   3    2.30    3.80
  10   0   3    6.60    4.80
 -11   0  -3   41.50    4.30
  11   0   3   45.50    7.40
  11   0   3   56.89    7.90
 -11   0  -3   44.00    7.50
 -12   0  -3   -4.00    1.70
 -12   0  -3   -2.50    3.10
  12   0   3   -0.70    3.40
  13   0   3   62.59    9.50
 -13   0  -3   53.09    8.80
 -13   0  -3   59.39    5.40
 -13  -1   3    7.30    3.30
 -13  -1   3    6.00    4.50
  13  -1  -3   11.60    5.20
 -13   1   3    3.30    3.10
 -13   1   3    4.50    4.60
  13   1  -3    8.80    5.00
  12  -1  -3   58.09    8.20
 -12  -1   3   64.19    5.90
 -12  -1   3   68.99    8.80
 -12   1   3   51.29    8.00
  12   1  -3   55.99    8.00
 -11  -1   3   22.40    5.60
 -11  -1   3   29.90    4.60
  11  -1  -3   26.40    5.80
 -11   1   3   26.10    5.90
 -11   1   3   24.80    4.40
  11   1  -3   32.00    6.30
  10  -1  -3  276.37   15.90
 -10  -1   3  309.27   12.20
 -10  -1   3  292.57   14.50
 -10   1   3  311.47   15.20
 -10   1   3  296.87   12.40
   9  -1  -3   13.10    3.90
  -9  -1   3   10.50    2.90
  -9  -1   3    8.40    3.50
  -9   1   3   13.20    3.10
  -9   1   3   11.00    3.80
   9   1  -3    9.90    3.50
  -8  -1   3  256.77   10.10
   8  -1  -3  257.07   11.80
  -8  -1   3  260.37   12.10
  -8   1   3  254.87   10.30
  -8   1   3  255.17   12.20
   8   1  -3  259.77   11.70
  -7  -1   3  683.63   19.30
   7  -1  -3  703.63   21.30
  -7  -1   3  698.03   21.50
   7   1  -3  673.53   20.90
  -7   1   3  683.03   19.60
  -7   1   3  658.13   21.50
  -6  -1   3  477.65   17.90
  -6  -1   3  479.55   14.50
   6  -1  -3  500.65   15.80
   6   1  -3  458.65   15.30
  -6   1   3  497.45   16.30
  -6   1   3  484.55   14.60
   5  -1  -3  351.66   12.00
  -5  -1   3  362.26   12.30
  -5  -1   3  386.96   11.40
  -5  -1   3  384.06   11.50
  -5   1   3  361.36   12.60
   5   1  -3  355.86   14.10
  -5   1   3  373.26   11.50
   4  -1  -3 1904.11   45.20
  -4  -1   3 1867.41   44.40
  -4  -1   3 1893.21   45.00
   4  -1  -3 1988.80   45.00
   4  -1  -3 1886.71   44.10
   4   1  -3 1919.91   44.00
   4   1  -3 1988.40   45.30
  -4   1   3 1891.61   44.50
   4   1  -3 1914.71   44.80
  -4   1   3 1867.61   44.60
  -4   1   3 1924.11   45.30
  -3  -1   3   10.70    1.70
  -3  -1   3   12.60    2.00
  -3  -1   3   10.90    1.60
   3  -1  -3   10.20    1.80
   3   1  -3   12.10    1.60
  -3   1   3   13.40    1.90
  -3   1   3   12.50    2.00
   3   1  -3    9.50    1.80
   3   1  -3   10.90    1.80
  -3   1   3   11.80    1.60
   2  -1  -3 4583.54  139.99
  -2  -1   3 4650.53  141.09
  -2   1   3 4406.66  139.19
   2   1  -3 4892.41  141.49
   1  -1  -3   25.50    1.50
   1  -1  -3   19.60    1.30
  -1  -1   3   21.30    1.40
  -1  -1   3   21.40    1.40
   1  -1  -3   20.70    1.30
  -1  -1   3   20.70    1.30
   1   1  -3   20.50    1.30
  -1   1   3   21.90    1.50
   1   1  -3   20.60    1.40
  -1   1   3   21.50    1.40
  -1   1   3   22.30    1.40
   1   1  -3   21.50    1.40
   0  -1   3  490.65   11.00
   0  -1   3  488.45   11.60
   0  -1  -3  487.75   11.30
   0  -1   3  485.55   11.60
   0  -1  -3  494.55   11.40
   0  -1   3  489.95   11.60
   0   1   3  473.95   11.20
   0   1  -3  491.45   11.60
   0   1  -3  482.65   11.50
   0   1   3  488.25   11.30
   0   1   3  487.25   11.40
   0   1  -3  500.55   11.70
  -1  -1  -3  439.86   11.00
   1  -1   3  437.26   10.80
  -1  -1  -3  439.26    9.70
   1  -1   3  425.16   11.10
   1  -1   3  426.76   10.80
  -1  -1  -3  427.86    9.70
  -1  -1  -3  440.86   10.60
  -1  -1  -3  445.76   10.50
   1   1   3  419.36    9.70
   1   1   3  442.96   10.60
  -1   1  -3  443.86   10.80
  -1   1  -3  452.35   11.00
   1   1   3  439.66   10.50
   1   1   3  444.06   11.10
  -1   1  -3  439.86   11.10
  -1   1  -3  433.06    9.80
   2  -1   3 2798.42   94.49
   2  -1   3 2829.92   93.39
   2   1   3 2631.94   89.99
   3  -1   3 2061.79   47.30
   3  -1   3 2015.60   46.70
   3  -1   3 2077.29   47.00
  -3  -1  -3 2064.29   46.80
  -3   1  -3 2009.10   47.00
   3   1   3 2042.40   47.00
   3   1   3 2044.80   46.70
  -3   1  -3 2095.89   46.50
   4  -1   3  153.28    6.70
  -4  -1  -3  157.48    7.10
   4  -1   3  170.18    6.70
  -4  -1  -3  150.08    5.70
  -4  -1  -3  158.68    4.80
   4  -1   3  154.48    6.40
  -4  -1  -3  149.39    6.50
  -4   1  -3  158.98    5.20
   4   1   3  159.88    6.60
   4   1   3  144.39    6.10
   4   1   3  155.78    4.70
  -4   1  -3  157.98    6.80
  -4   1  -3  157.08    6.00
  -5  -1  -3  254.77    9.90
   5  -1   3  267.37    9.80
  -5  -1  -3  254.47    7.50
   5  -1   3  266.87   10.00
   5   1   3  265.97    7.50
   5   1   3  239.38    9.60
  -5   1  -3  267.87    8.00
   5   1   3  256.07    9.50
  -5   1  -3  256.07   10.10
  -6  -1  -3  607.84   19.00
   6  -1   3  596.84   18.60
  -6  -1  -3  628.74   15.80
   6  -1   3  611.24   18.90
   6   1   3  620.24   18.50
  -6   1  -3  608.74   16.20
   6   1   3  617.24   18.70
  -6   1  -3  612.54   19.40
   7  -1   3  149.99    8.10
   7  -1   3  138.39    8.10
  -7  -1  -3  133.79    8.00
  -7  -1  -3  143.79    5.70
   7   1   3  135.69    7.70
  -7   1  -3  139.79    8.30
  -7   1  -3  126.29    5.80
   7   1   3  134.09    7.60
   7   1   3  134.89    5.40
   8  -1   3   83.79    6.80
  -8  -1  -3   88.79    6.70
  -8  -1  -3   79.59    4.40
   8  -1   3   87.49    6.70
   8   1   3   78.69    6.60
   8   1   3   85.99    6.80
  -8   1  -3   80.29    4.70
  -8   1  -3   92.59    7.20
  -9  -1  -3  415.76   12.80
  -9  -1  -3  438.76   17.60
   9  -1   3  404.56   16.80
   9  -1   3  400.46   17.00
  -9   1  -3  438.36   17.80
   9   1   3  392.26   16.50
  -9   1  -3  391.76   13.20
   9   1   3  391.06   16.50
  10  -1   3   20.60    5.50
 -10  -1  -3   13.50    2.80
  10  -1   3    5.40    4.00
 -10  -1  -3   10.50    4.50
  10   1   3    9.40    4.50
 -10   1  -3    8.90    3.90
 -10   1  -3   13.80    3.10
 -11  -1  -3  199.78    8.80
 -11  -1  -3  227.18   13.30
  11  -1   3  203.78   13.00
  11  -1   3  212.48   13.10
  11   1   3  223.38   13.00
 -11   1  -3  187.58   12.80
 -11   1  -3  219.38    9.50
  11   1   3  200.08   12.80
 -12  -1  -3   34.60    7.10
  12  -1   3   42.10    7.40
 -12  -1  -3   50.79    4.70
 -12   1  -3   46.90    8.10
 -12   1  -3   52.19    4.80
  12   1   3   50.19    8.30
  13  -1   3   51.09    8.40
 -13  -1  -3   45.50    8.20
 -13  -1  -3   51.39    4.90
 -13  -1  -3   49.30    6.60
 -13   1  -3   52.39    5.10
 -13   1  -3   50.39    8.80
  13   1   3   76.09   10.20
  13  -2  -3  128.39   11.40
 -13  -2   3  110.99    8.20
 -13  -2   3  133.09   11.30
 -13   2   3  117.19   10.70
  13   2  -3  136.49   11.50
 -13   2   3  127.69    8.70
 -12  -2   3   53.29    6.20
  12  -2  -3   67.09    9.00
 -12  -2   3   63.09    8.70
 -12   2   3   65.09    6.30
  12   2  -3   62.99    8.70
 -12   2   3   69.59    9.20
  11  -2  -3    1.70    3.90
 -11  -2   3    9.50    4.20
 -11  -2   3   -1.10    2.00
 -11   2   3    6.10    4.00
 -11   2   3   -2.10    2.30
  11   2  -3    1.30    3.60
 -10  -2   3  372.56   13.90
  10  -2  -3  376.86   16.70
 -10  -2   3  372.16   16.60
  10   2  -3  416.16   19.60
 -10   2   3  385.46   14.70
 -10   2   3  387.46   17.20
  -9  -2   3    7.90    3.40
  -9  -2   3    6.10    2.40
   9  -2  -3    0.70    2.20
   9   2  -3    0.30    2.60
  -9   2   3    5.70    2.90
  -9   2   3    0.70    1.90
  -8  -2   3  176.38    8.20
  -8  -2   3  203.38   10.40
   8  -2  -3  210.68   10.50
   8   2  -3  215.48   10.40
  -8   2   3  208.58    9.00
  -8   2   3  199.78   10.50
  -7  -2   3    1.70    2.00
   7  -2  -3    0.30    1.70
  -7  -2   3    2.30    1.50
  -7   2   3    1.80    1.30
   7   2  -3   -1.40    1.90
  -7   2   3    0.80    2.10
   6  -2  -3  409.96   14.10
  -6  -2   3  424.26   14.20
  -6  -2   3  423.06   14.30
  -6   2   3  418.76   14.70
   6   2  -3  432.66   14.20
  -6   2   3  400.26   13.10
   5  -2  -3   49.60    3.90
  -5  -2   3   41.40    3.10
  -5  -2   3   41.90    3.70
  -5  -2   3   44.90    3.10
  -5   2   3   39.60    5.00
   5   2  -3   45.10    3.80
   5   2  -3   47.70    3.90
  -5   2   3   40.00    3.10
   4  -2  -3 1442.96   36.00
   4  -2  -3 1488.15   35.20
   4  -2  -3 1474.45   35.70
  -4  -2   3 1457.75   35.30
  -4  -2   3 1511.05   35.80
  -4  -2   3 1466.95   34.50
  -4   2   3 1462.85   35.70
   4   2  -3 1439.76   34.80
   4   2  -3 1513.65   35.60
   4   2  -3 1523.65   36.10
  -4   2   3 1565.54   35.40
  -4   2   3 1475.15   36.20
   3  -2  -3  228.98    8.00
  -3  -2   3  252.47    7.50
   3  -2  -3  233.48    7.80
  -3  -2   3  253.57    8.00
  -3  -2   3  231.18    7.70
   3  -2  -3  250.47    7.70
  -3   2   3  237.08    8.10
   3   2  -3  244.18    8.10
   3   2  -3  241.28    7.90
   3   2  -3  244.68    8.20
  -3   2   3  249.08    7.90
  -3   2   3  246.38    7.80
   2  -2  -3 1379.46   32.40
   2  -2  -3 1398.96   32.10
   2  -2  -3 1430.46   32.10
  -2  -2   3 1394.86   32.10
   2   2  -3 1442.26   32.30
   2   2  -3 1442.56   32.20
  -2   2   3 1371.96   32.10
   2   2  -3 1389.66   31.90
  -2   2   3 1378.96   32.40
   1  -2  -3 2741.73   85.59
  -1  -2   3 2868.01   89.19
   1   2  -3 2933.61   88.19
  -1   2   3 2744.63   86.69
   0  -2   3 1741.63   59.39
   0  -2  -3 1789.72   52.59
   0   2   3 1800.72   53.79
   0   2  -3 1865.31   60.29
   1  -2   3    0.70    0.50
  -1  -2  -3    0.40    0.50
  -1  -2  -3    0.20    0.40
  -1  -2  -3    0.90    0.60
   1  -2   3    1.50    0.50
   1  -2   3    0.70    0.60
  -1  -2  -3    0.90    0.40
  -1   2  -3    1.30    0.70
  -1   2  -3    1.00    0.70
  -1   2  -3    0.90    0.40
   1   2   3    0.90    0.40
  -1   2  -3   -0.70    0.60
   1   2   3    0.90    0.50
   1   2   3    0.50    0.30
   1   2   3    0.10    0.40
   1   2   3    3.40    0.90
  -2   2  -3 2103.89   45.30
  -2   2  -3 2025.50   46.60
  -3  -2  -3  450.95   11.70
   3  -2   3  468.75   13.10
   3  -2   3  467.55   13.50
  -3  -2  -3  475.95   13.00
  -3  -2  -3  473.65   12.80
  -3  -2  -3  475.85   10.70
   3  -2   3  485.35   13.20
  -3   2  -3  449.16   13.10
   3   2   3  480.35   12.80
   3   2   3  473.45   10.80
   3   2   3  488.65   12.50
  -3   2  -3  470.05   12.80
  -3   2  -3  458.15   13.40
   3   2   3  466.15   13.00
  -3   2  -3  481.25   12.00
   4  -2   3  591.14   16.80
  -4  -2  -3  592.54   16.30
   4  -2   3  596.94   16.80
   4  -2   3  583.94   17.20
  -4  -2  -3  632.84   17.00
  -4  -2  -3  602.24   14.20
  -4   2  -3  608.94   15.40
   4   2   3  614.44   16.60
   4   2   3  615.14   14.20
   4   2   3  615.74   16.80
  -4   2  -3  603.64   17.40
   4   2   3  612.34   16.30
   5  -2   3  306.47   10.90
  -5  -2  -3  301.17    8.30
  -5  -2  -3  310.17   11.00
  -5  -2  -3  302.07    9.60
   5  -2   3  309.47   11.20
   5   2   3  313.57   10.70
  -5   2  -3  293.87   11.30
   5   2   3  302.37   10.40
  -5   2  -3  315.07    9.40
   5   2   3  304.97   10.70
   5   2   3  304.17    8.30
   6  -2   3  282.47   11.10
   6  -2   3  281.37   11.40
  -6  -2  -3  281.87   11.10
  -6  -2  -3  267.37    8.20
   6   2   3  270.87    8.20
  -6   2  -3  298.17   13.00
   6   2   3  292.27   10.90
  -6   2  -3  297.77    9.40
   6   2   3  280.97   10.80
   7  -2   3    1.20    2.20
   7  -2   3    0.50    1.90
  -7  -2  -3    1.00    2.00
  -7  -2  -3    4.70    1.40
   7   2   3    1.70    1.10
   7   2   3    0.20    1.90
  -7   2  -3   -0.60    1.90
   7   2   3    0.10    1.90
  -7   2  -3    2.40    1.30
   8  -2   3  833.32   26.50
  -8  -2  -3  842.12   26.40
   8  -2   3  863.81   26.50
  -8  -2  -3  876.01   21.90
  -8   2  -3  839.52   27.10
  -8   2  -3  904.81   23.30
   8   2   3  858.41   26.00
   8   2   3  881.01   26.20
   9  -2   3   27.90    5.60
   9  -2   3   23.80    5.20
  -9  -2  -3   24.40    5.20
   9   2   3   21.60    4.90
   9   2   3   24.40    4.70
  -9   2  -3   26.00    3.70
  -9   2  -3   29.10    5.60
 -10  -2  -3  599.14   22.50
  10  -2   3  593.44   22.40
  10  -2   3  584.54   22.50
 -10  -2  -3  604.84   17.10
 -10   2  -3  573.24   22.70
 -10   2  -3  584.24   18.20
  10   2   3  594.04   24.60
  10   2   3  603.74   22.10
 -11  -2  -3   43.40    6.80
 -11  -2  -3   37.90    3.90
  11  -2   3   37.10    6.80
 -11   2  -3   40.00    4.80
  11   2   3   25.80    5.80
  11   2   3   43.00    7.10
 -12  -2  -3  175.78   10.50
 -12  -2  -3  198.38    8.50
  12  -2   3  199.78   13.40
 -12  -2  -3  168.68   12.40
 -12   2  -3  200.28   13.80
  12   2   3  203.68   13.60
 -12   2  -3  181.98    9.20
  13  -2   3    9.50    5.30
 -13  -2  -3    8.90    3.60
 -13  -2  -3   21.30    5.90
  13   2   3    7.90    4.90
 -13   2  -3    4.10    2.90
 -13   2  -3   15.70    5.80
  13  -3  -3   72.69    9.90
 -13  -3   3   69.99    9.50
 -13  -3   3   72.49    6.40
  13   3  -3   65.99    9.60
 -13   3   3   59.89    7.20
 -13   3   3   85.39   11.10
  12  -3  -3   20.40    5.70
 -12  -3   3   12.70    3.40
 -12  -3   3    6.40    5.00
  12   3  -3   11.80    4.90
 -12   3   3    7.90    3.60
 -12   3   3    4.00    4.30
 -11  -3   3  326.07   12.80
 -11  -3   3  276.07   15.00
  11  -3  -3  314.87   15.90
 -11   3   3  332.97   13.90
 -11   3   3  313.67   16.40
  11   3  -3  318.97   15.80
 -10  -3   3   29.60    5.50
  10  -3  -3   22.00    4.90
 -10  -3   3   23.30    3.70
 -10   3   3   28.10    4.40
  10   3  -3   19.60    4.90
 -10   3   3   23.90    5.30
  -9  -3   3  242.48   12.00
   9  -3  -3  246.28   12.20
  -9  -3   3  250.17   10.10
  -9   3   3  240.38   12.40
   9   3  -3  250.07   12.20
  -9   3   3  242.78   10.80
  -8  -3   3  123.89    7.90
   8  -3  -3  126.59    8.10
  -8  -3   3  107.19    6.10
   8   3  -3  125.89    7.90
  -8   3   3  129.49    7.20
  -8   3   3  126.89    8.50
   7  -3  -3  580.54   19.00
  -7  -3   3  578.04   17.10
  -7  -3   3  580.54   19.00
  -7   3   3  630.04   18.30
   7   3  -3  610.24   19.00
  -7   3   3  592.04   19.80
   6  -3  -3   56.69    4.50
  -6  -3   3   58.89    3.90
  -6  -3   3   57.29    4.60
  -6   3   3   54.99    4.80
  -6   3   3   58.19    4.30
   6   3  -3   57.69    4.50
  -5  -3   3 1271.27   30.20
  -5  -3   3 1228.98   31.40
  -5  -3   3 1233.98   29.90
   5  -3  -3 1247.58   31.60
  -5   3   3 1268.17   32.40
   5   3  -3 1234.48   31.70
   5   3  -3 1226.48   31.30
   4  -3  -3  248.68    8.60
  -4  -3   3  236.88    7.80
   4  -3  -3  236.18    8.20
  -4  -3   3  228.28    8.00
  -4  -3   3  235.18    7.40
  -4  -3   3  242.18    8.40
   4   3  -3  235.28    7.80
   4   3  -3  240.48    8.40
  -4   3   3  248.68    9.10
  -4   3   3  247.38    8.40
  -3  -3   3 1007.20   23.20
   3  -3  -3 1042.00   24.50
  -3  -3   3 1008.20   24.00
  -3  -3   3  973.80   24.20
   3  -3  -3 1003.60   24.50
  -3  -3   3 1002.30   24.40
   3  -3  -3  983.10   24.80
   3   3  -3 1017.50   25.00
  -3   3   3 1021.20   24.60
   3   3  -3 1019.20   24.50
  -3   3   3  993.50   24.50
   3   3  -3  996.00   24.70
  -3   3   3  977.50   24.90
   2  -3  -3  633.84   15.50
  -2  -3   3  618.84   15.50
  -2  -3   3  630.74   15.60
   2  -3  -3  576.34   15.50
  -2  -3   3  636.64   15.60
   2  -3  -3  628.24   15.80
  -2   3   3  621.34   15.90
   2   3  -3  644.54   15.50
  -2   3   3  625.34   15.60
   2   3  -3  626.44   15.60
   2   3  -3  627.74   15.70
  -2   3   3  648.24   15.90
  -1  -3   3  605.34   14.40
   1  -3  -3  602.24   13.90
  -1  -3   3  596.14   14.50
   1  -3  -3  576.14   14.60
  -1  -3   3  601.64   13.50
  -1  -3   3  594.84   14.30
   1  -3  -3  600.34   14.40
   1   3  -3  599.04   14.40
   1   3  -3  594.04   14.50
  -1   3   3  640.34   14.80
  -1   3   3  609.04   14.10
  -1   3   3  600.54   14.40
   1   3  -3  596.44   14.40
   0  -3   3  186.98    5.20
   0  -3   3  203.28    5.60
   0  -3  -3  198.28    5.00
   0  -3  -3  195.78    5.40
   0  -3   3  193.38    5.60
   0  -3  -3  193.78    5.30
   0  -3   3  203.08    5.50
   0   3  -3  199.68    5.40
   0   3  -3  192.48    5.60
   0   3   3  190.38    5.40
   0   3  -3  190.88    5.50
   0   3  -3  216.18    5.40
   0   3   3  199.08    5.00
   0   3   3  194.18    5.30
  -1   3  -3 8929.31  224.38
  -2  -3  -3 1703.33   39.10
   2  -3   3 1729.03   39.60
  -2   3  -3 1770.02   38.50
   3  -3   3  680.63   18.00
   3  -3   3  635.24   17.20
  -3  -3  -3  658.83   16.90
  -3  -3  -3  629.24   16.70
  -3  -3  -3  667.73   15.90
   3  -3   3  657.03   17.30
  -3   3  -3  667.93   16.30
   3   3   3  656.83   16.30
   3   3   3  666.43   16.70
  -3   3  -3  661.63   17.60
   3   3   3  653.73   17.00
   3   3   3  654.93   14.70
  -3   3  -3  667.63   17.80
  -3   3  -3  655.93   17.00
  -4  -3  -3  473.45   13.50
   4  -3   3  472.95   16.10
   4  -3   3  490.65   14.40
  -4  -3  -3  477.05   12.60
  -4  -3  -3  464.05   13.80
  -4  -3  -3  485.95   11.30
  -4   3  -3  495.55   14.80
   4   3   3  477.55   13.80
   4   3   3  472.05   11.40
  -4   3  -3  470.55   12.80
   4   3   3  475.45   13.30
   4   3   3  483.95   13.60
  -5  -3  -3 1411.96   33.50
   5  -3   3 1453.15   35.60
  -5  -3  -3 1450.55   31.90
  -5  -3  -3 1438.06   33.50
  -5  -3  -3 1398.96   35.20
   5  -3   3 1398.86   36.00
   5   3   3 1423.56   34.90
  -5   3  -3 1419.66   36.30
  -5   3  -3 1372.86   33.50
   5   3   3 1413.26   32.00
   5   3   3 1416.66   34.70
  -6  -3  -3   23.40    3.40
   6  -3   3   24.50    3.80
   6  -3   3   16.60    3.10
  -6  -3  -3   23.30    1.80
   6   3   3   19.40    1.80
   6   3   3   20.80    3.20
  -6   3  -3   22.30    3.90
   6   3   3   23.40    3.50
  -6   3  -3   22.60    2.80
   6   3   3   17.40    2.90
   7  -3   3  158.08    8.80
   7  -3   3  165.58    8.70
  -7  -3  -3  179.48    9.00
  -7  -3  -3  170.98    6.00
   7   3   3  161.78    6.00
   7   3   3  166.28    8.50
  -7   3  -3  168.98    9.50
   7   3   3  168.58    8.50
  -7   3  -3  173.38    7.20
   8  -3   3   85.19    7.30
  -8  -3  -3   97.39    4.60
  -8  -3  -3   81.69    7.00
   8  -3   3   94.09    7.30
   8   3   3   83.29    6.90
  -8   3  -3   96.39    5.70
   8   3   3   97.19    7.10
   8   3   3   80.29    4.40
  -8   3  -3   86.19    7.60
   9  -3   3  985.00   30.50
  -9  -3  -3  968.00   24.60
   9  -3   3  953.40   30.10
  -9  -3  -3  982.50   30.00
  -9   3  -3  930.91   30.80
   9   3   3  980.60   29.50
   9   3   3 1011.10   29.90
  -9   3  -3  967.30   26.40
 -10  -3  -3    3.40    2.60
  10  -3   3    0.80    2.90
 -10  -3  -3   -2.40    2.90
  10  -3   3   -1.90    3.30
 -10  -3  -3    3.00    2.00
 -10   3  -3    3.60    3.30
  10   3   3   -0.60    3.20
 -10   3  -3    0.10    2.30
 -11  -3  -3  224.08   13.40
 -11  -3  -3  224.48    8.80
 -11  -3  -3  245.28   11.20
  11  -3   3  232.48   14.00
 -11   3  -3  234.08   10.20
 -11   3  -3  228.68   14.20
  11   3   3  227.38   13.00
  11   3   3  209.88   13.00
  12  -3   3   -4.30    3.60
 -12  -3  -3    1.20    3.20
 -12  -3  -3   -6.90    2.60
  12   3   3   -2.40    3.70
 -12   3  -3    2.50    2.70
 -12   3  -3   -0.30    3.90
 -13  -3  -3   78.29    7.20
 -13  -3  -3   67.59    9.30
  13  -3   3   78.89   10.50
 -13   3  -3   85.69    6.70
  13   3   3   64.19    9.60
 -13   3  -3   79.49   10.70
 -13  -4   3   14.90    4.70
  13  -4  -3   15.80    5.90
 -13  -4   3   10.70    5.10
 -13  -4   3    8.70    3.50
 -13   4   3   12.60    4.40
  13   4  -3    3.90    5.00
 -13   4   3   10.10    5.60
  12  -4  -3  135.99   11.40
 -12  -4   3  143.79   11.00
 -12  -4   3  139.19    8.30
 -12   4   3  125.89    9.10
 -12   4   3  143.49   11.30
  12   4  -3  133.19   10.90
 -11  -4   3   41.30    6.70
  11  -4  -3   30.90    6.30
 -11  -4   3   38.40    5.00
  11   4  -3   40.60    6.90
 -11   4   3   38.40    7.20
 -11   4   3   41.40    5.70
  10  -4  -3  149.99   10.30
 -10  -4   3  163.88   10.30
 -10  -4   3  154.88    8.10
  10   4  -3  154.28   10.30
 -10   4   3  160.88    9.20
 -10   4   3  157.98   11.10
  -9  -4   3   29.80    5.10
  -9  -4   3   34.70    4.30
   9  -4  -3   37.70    5.50
   9   4  -3   37.90    5.80
  -9   4   3   32.10    4.60
  -9   4   3   31.10    5.50
  -8  -4   3    0.70    1.50
  -8  -4   3    2.00    2.10
   8  -4  -3   -0.20    1.90
  -8   4   3    2.90    1.70
  -8   4   3    2.30    2.70
   8   4  -3    2.20    2.40
   7  -4  -3    3.90    2.10
  -7  -4   3    5.00    2.20
  -7  -4   3    4.40    1.70
  -7   4   3    3.20    1.90
   7   4  -3    1.20    2.00
  -7   4   3    3.70    2.40
  -6  -4   3  352.06   11.20
   6  -4  -3  348.57   12.60
  -6  -4   3  348.07   10.90
  -6  -4   3  325.97   12.10
  -6   4   3  336.07   11.80
   6   4  -3  368.06   12.60
  -6   4   3  345.77   13.20
  -5  -4   3   63.89    4.10
  -5  -4   3   63.99    4.30
   5  -4  -3   64.49    4.60
  -5  -4   3   68.59    3.70
  -5  -4   3   66.29    3.70
  -5   4   3   60.39    4.20
   5   4  -3   61.49    4.30
  -5   4   3   66.49    4.70
   5   4  -3   68.39    4.60
  -4  -4   3  569.94   14.30
   4  -4  -3  573.44   16.00
  -4  -4   3  552.74   15.60
  -4  -4   3  582.04   15.10
  -4  -4   3  530.45   15.20
  -4   4   3  610.54   16.10
   4   4  -3  537.35   15.60
   4   4  -3  547.75   15.00
  -4   4   3  572.34   16.60
   4   4  -3  567.04   16.20
  -3  -4   3   24.50    2.10
  -3  -4   3   27.30    2.30
   3  -4  -3   21.10    2.00
  -3  -4   3   19.00    1.90
   3  -4  -3   20.70    2.20
   3  -4  -3   20.60    2.20
  -3  -4   3   20.60    1.40
   3   4  -3   20.00    2.10
   3   4  -3   22.60    2.20
  -3   4   3   19.60    2.10
  -3   4   3   25.80    2.50
  -3   4   3   22.80    2.30
   3   4  -3   20.50    1.90
  -2  -4   3 2584.34   57.29
  -1  -4   3 1994.60   44.30
   0  -4  -3  234.98    5.70
   0  -4   3  241.78    6.40
   0  -4   3  231.98    6.40
   0  -4   3  238.18    6.60
   0  -4   3  225.18    6.40
   0  -4  -3  235.18    6.50
   0   4   3  231.88    5.70
   0   4   3  221.78    6.40
   0   4   3  233.38    6.40
   0   4  -3  238.38    6.50
   0   4  -3  230.68    6.60
   0   4  -3  231.58    6.30
   0   4  -3  234.08    6.30
  -1  -4  -3  241.58    5.60
   1  -4   3  242.38    6.90
   1  -4   3  236.18    6.50
  -1  -4  -3  225.08    6.30
   1  -4   3  237.58    7.10
   1  -4   3  236.58    7.00
   1   4   3  244.48    6.80
  -1   4  -3  247.68    6.50
   1   4   3  229.68    5.70
   1   4   3  231.18    6.30
  -1   4  -3  232.28    7.00
  -1   4  -3  232.38    6.90
  -1   4  -3  235.38    7.00
   2  -4   3    0.80    1.00
  -2  -4  -3    1.50    0.80
   2  -4   3    1.80    0.80
   2  -4   3    3.50    1.20
  -2  -4  -3    2.20    0.70
  -2   4  -3    1.80    0.70
  -2   4  -3    2.80    1.10
   2   4   3    3.00    0.80
  -2   4  -3    0.20    0.90
   2   4   3    2.00    0.70
   2   4   3    2.80    1.00
  -3  -4  -3  283.37    7.90
  -3  -4  -3  285.07    8.50
   3  -4   3  289.37    9.20
  -3  -4  -3  283.87    8.50
   3  -4   3  278.97    9.50
   3  -4   3  285.17    9.20
   3   4   3  289.87    8.10
   3   4   3  288.67    8.40
  -3   4  -3  279.97    8.90
   3   4   3  289.07    8.90
  -3   4  -3  277.47    9.30
  -3   4  -3  293.97    9.70
   3   4   3  280.97    6.90
  -3   4  -3  270.37    8.10
  -4  -4  -3  668.03   17.70
   4  -4   3  686.03   18.70
  -4  -4  -3  624.94   17.20
   4  -4   3  638.44   18.90
  -4  -4  -3  672.03   16.60
   4   4   3  668.13   17.30
  -4   4  -3  661.73   17.20
   4   4   3  659.83   15.30
  -4   4  -3  647.04   18.80
   4   4   3  663.63   17.80
   4   4   3  655.43   17.50
  -5  -4  -3   41.50    3.50
  -5  -4  -3   40.40    2.80
   5  -4   3   36.60    3.70
   5  -4   3   39.20    4.10
   5   4   3   38.00    3.40
   5   4   3   42.40    3.50
  -5   4  -3   45.20    3.20
   5   4   3   36.90    4.40
   5   4   3   40.00    2.10
  -5   4  -3   39.30    4.10
  -6  -4  -3   -1.30    1.00
   6  -4   3    1.70    2.00
   6  -4   3   -1.10    1.50
  -6  -4  -3   -1.00    1.10
  -6   4  -3    3.10    2.10
   6   4   3    2.10    1.70
   6   4   3    1.80    0.80
   6   4   3   -0.10    1.40
  -6   4  -3    1.60    1.30
   6   4   3   -0.50    1.10
  -7  -4  -3  146.69    8.00
  -7  -4  -3  139.09    5.20
   7  -4   3  144.59    8.30
  -7  -4  -3  141.29    6.60
   7  -4   3  129.69    8.30
  -7   4  -3  159.88    9.20
   7   4   3  139.79    7.70
  -7   4  -3  135.69    6.50
   7   4   3  153.68    8.00
   7   4   3  134.79    5.30
   8  -4   3  637.94   21.90
   8  -4   3  610.84   21.30
  -8  -4  -3  638.24   16.50
  -8  -4  -3  642.24   21.10
  -8  -4  -3  618.34   18.60
   8   4   3  650.23   20.70
  -8   4  -3  642.84   18.90
   8   4   3  611.44   16.60
  -8   4  -3  618.84   22.20
   8   4   3  645.34   20.80
  -9  -4  -3   19.60    2.60
  -9  -4  -3   19.60    4.80
  -9  -4  -3   20.40    3.70
   9  -4   3   18.50    5.30
   9  -4   3   21.00    4.70
   9   4   3   21.70    4.70
  -9   4  -3   28.10    5.70
   9   4   3   14.10    4.30
  -9   4  -3   17.90    3.60
  10  -4   3  110.39    9.80
  10  -4   3  130.29    9.90
 -10  -4  -3  130.99    9.50
 -10  -4  -3  118.29    7.70
  10   4   3  108.09    8.60
 -10   4  -3  116.49    9.90
 -10   4  -3  115.79    7.30
  10   4   3  126.69   10.90
 -11  -4  -3    1.30    3.00
 -11  -4  -3    2.00    3.20
  11  -4   3   -2.70    3.50
  11   4   3   -1.10    3.50
  11   4   3    9.10    4.10
 -11   4  -3    3.10    2.60
 -11   4  -3   -4.50    3.10
  12  -4   3  224.08   14.70
 -12  -4  -3  212.18   13.50
 -12  -4  -3  242.08   11.90
  12   4   3  230.18   13.80
  12   4   3  214.58   14.20
 -12   4  -3  220.78   15.00
 -12   4  -3  224.98   10.70
 -13  -4  -3   13.90    4.20
 -13  -4  -3    5.90    4.80
  13  -4   3   15.20    6.20
  13   4   3   22.90    6.40
 -13   4  -3    9.30    4.70
 -13  -5   3    0.60    3.90
 -13  -5   3    6.60    4.20
  13  -5  -3   -1.40    4.30
 -13   5   3    2.70    3.50
 -13   5   3   -1.20    4.20
  13   5  -3   -4.80    4.20
 -12  -5   3   83.19    8.00
 -12  -5   3   47.50    7.40
  12  -5  -3   65.39    9.00
  12   5  -3   77.89    9.70
 -12   5   3   75.19    7.00
 -12   5   3   82.69   10.60
 -11  -5   3    6.40    2.70
 -11  -5   3   -0.90    2.90
 -11  -5   3    5.70    3.60
  11  -5  -3    4.40    3.90
 -11   5   3    7.20    4.10
  11   5  -3    4.70    3.90
 -10  -5   3   68.29    6.90
 -10  -5   3   63.29    6.10
 -10  -5   3   65.09    5.30
  10  -5  -3   62.79    7.90
 -10   5   3   66.79    6.30
  10   5  -3   73.39    7.40
  -9  -5   3    0.10    1.80
   9  -5  -3    1.10    2.90
  -9  -5   3    2.20    2.70
   9   5  -3    4.80    3.20
  -9   5   3    0.10    2.20
  -9   5   3   -0.60    1.90
  -8  -5   3  113.79    7.40
  -8  -5   3  115.39    6.10
   8  -5  -3  111.59    7.60
  -8   5   3  118.09    8.30
  -8   5   3  115.29    7.00
   8   5  -3  111.89    7.50
   7  -5  -3   50.49    4.90
  -7  -5   3   47.50    3.80
  -7  -5   3   45.40    5.90
  -7   5   3   48.00    4.10
  -7   5   3   48.10    5.10
   7   5  -3   48.40    4.70
  -6  -5   3  174.78    8.20
  -6  -5   3  201.48    7.60
   6  -5  -3  191.18    8.90
  -6  -5   3  203.68    7.20
  -6   5   3  195.18    9.50
  -6   5   3  198.98    8.50
   6   5  -3  203.48    8.80
  -5  -5   3   63.09    4.00
  -5  -5   3   60.79    4.30
  -5  -5   3   77.69    4.10
  -5  -5   3   66.69    3.40
   5  -5  -3   68.09    4.50
  -5  -5   3   73.29    4.50
  -5   5   3   61.69    4.40
   5   5  -3   72.59    4.60
   5   5  -3   70.59    4.70
  -5   5   3   70.69    5.10
   4  -5  -3  232.08    8.50
  -4  -5   3  239.08    6.80
  -4  -5   3  237.18    8.20
  -4  -5   3  246.38    8.10
  -4  -5   3  227.68    8.10
   4   5  -3  227.88    7.80
  -4   5   3  221.98    8.40
  -4   5   3  235.48    9.10
   4   5  -3  235.68    8.30
   4   5  -3  253.27    8.80
  -3  -5   3 1343.17   31.90
  -3  -5   3 1374.86   29.90
  -3  -5   3 1339.47   31.70
   3  -5  -3 1361.56   32.00
   3  -5  -3 1355.66   32.30
  -3  -5   3 1346.97   31.60
   3  -5  -3 1308.37   32.30
  -3   5   3 1377.06   32.50
  -3   5   3 1312.57   32.10
   3   5  -3 1344.77   31.70
  -3   5   3 1359.76   32.70
   3   5  -3 1346.97   32.10
   3   5  -3 1422.86   32.10
   2  -5  -3   12.40    1.90
   2  -5  -3   14.20    1.50
  -2  -5   3    9.50    1.30
  -2  -5   3   13.50    1.40
   2  -5  -3   14.20    1.90
  -2  -5   3   13.90    1.70
  -2   5   3   14.40    1.70
   2   5  -3   15.00    1.80
  -2   5   3   12.80    1.80
  -2   5   3   18.40    1.80
   2   5  -3   12.90    1.70
   2   5  -3   14.90    1.50
  -2   5   3   14.90    1.90
   1  -5  -3  857.81   19.10
   1  -5  -3  895.71   21.00
  -1  -5   3  859.91   20.30
   1  -5  -3  854.81   20.70
  -1  -5   3  871.71   19.20
  -1  -5   3  848.92   20.20
  -1  -5   3  856.71   20.40
   1  -5  -3  850.61   20.00
   1   5  -3  868.81   20.30
   1   5  -3  880.31   19.10
  -1   5   3  848.62   20.80
   1   5  -3  875.41   20.40
  -1   5   3  890.41   20.80
   1   5  -3  864.71   20.50
  -1   5   3  855.01   20.20
  -1   5   3  866.61   19.70
   0  -5   3   35.20    2.00
   0  -5   3   36.30    2.00
   0  -5  -3   36.90    1.20
   0  -5   3   35.80    2.00
   0  -5  -3   34.20    2.10
   0  -5   3   37.20    2.00
   0   5   3   36.10    2.00
   0   5  -3   38.40    2.00
   0   5   3   37.80    1.40
   0   5  -3   35.70    2.00
   0   5  -3   34.30    1.80
   0   5  -3   39.60    2.10
   0   5   3   39.50    2.10
   1  -5   3  264.37    7.80
   1  -5   3  263.67    7.70
  -1  -5  -3  266.87    7.30
   1  -5   3  267.57    7.50
   1  -5   3  260.27    7.90
   1   5   3  254.07    7.50
  -1   5  -3  263.27    7.80
  -1   5  -3  271.97    7.90
   1   5   3  264.97    6.20
  -1   5  -3  269.57    7.40
   1   5   3  267.57    7.30
  -1   5  -3  275.17    7.70
   2  -5   3    0.80    0.90
  -2  -5  -3    4.50    1.00
   2  -5   3    0.40    0.70
  -2  -5  -3    1.90    0.70
   2  -5   3    1.00    0.90
   2  -5   3   -0.20    0.60
   2   5   3    1.00    0.50
  -2   5  -3    0.90    0.70
   2   5   3    1.40    0.80
   2   5   3   -0.60    0.40
  -2   5  -3   -0.10    0.60
  -2   5  -3    1.00    0.90
  -3  -5  -3  430.06   11.40
  -3  -5  -3  434.56   11.80
   3  -5   3  429.16   12.80
   3  -5   3  430.66   13.20
  -3  -5  -3  432.96   11.70
   3   5   3  442.56   11.30
  -3   5  -3  442.66   11.80
   3   5   3  434.06   10.40
   3   5   3  444.46   12.20
  -3   5  -3  446.26   13.20
   3   5   3  430.96   11.60
  -4  -5  -3 1669.93   37.60
   4  -5   3 1608.04   40.10
  -4  -5  -3 1613.84   38.10
   4  -5   3 1615.24   39.50
  -4  -5  -3 1608.04   38.30
   4   5   3 1663.23   38.60
  -4   5  -3 1595.74   38.00
   4   5   3 1651.43   38.00
   4   5   3 1679.73   38.40
  -4   5  -3 1626.54   40.40
  -4   5  -3 1642.54   38.40
   4   5   3 1614.54   36.20
  -5  -5  -3    1.70    1.40
   5  -5   3    4.00    1.80
   5  -5   3    0.90    1.50
  -5  -5  -3    2.40    1.20
   5   5   3   -0.10    0.70
   5   5   3    0.90    1.40
  -5   5  -3    2.20    1.90
   5   5   3    0.30    1.30
   5   5   3   -1.10    1.00
  -5   5  -3   -1.60    0.90
  -6  -5  -3   17.80    2.60
   6  -5   3   19.60    3.60
   6  -5   3   20.70    3.60
  -6  -5  -3   20.70    3.30
   6   5   3   20.30    3.20
   6   5   3   19.60    3.10
   6   5   3   15.80    1.80
  -6   5  -3   23.00    3.20
   6   5   3   17.40    2.90
  -6   5  -3   16.90    3.60
   7  -5   3  189.28    9.60
   7  -5   3  178.18    9.90
  -7  -5  -3  186.98    7.60
  -7  -5  -3  186.48    8.90
   7   5   3  169.98    6.60
   7   5   3  178.98    8.70
   7   5   3  163.38    8.40
  -7   5  -3  168.58    9.70
  -7   5  -3  196.78    8.20
   8  -5   3  117.59    8.70
   8  -5   3  125.19    8.30
  -8  -5  -3  131.39    6.90
   8   5   3  127.39    5.30
  -8   5  -3  126.59    6.90
   8   5   3  117.49    7.90
   8   5   3  137.69    8.20
  -8   5  -3  118.19    8.80
   9  -5   3  131.29   11.20
  -9  -5  -3  154.58    9.50
  -9  -5  -3  152.48    7.90
   9   5   3  162.78    9.70
  -9   5  -3  153.18   10.20
   9   5   3  145.19    9.00
  -9   5  -3  153.38    8.00
 -10  -5  -3    8.00    3.70
  10  -5   3    7.70    4.10
 -10  -5  -3    5.80    2.70
  10   5   3   10.20    3.90
  10   5   3   15.90    4.10
 -10   5  -3    6.00    2.70
 -11  -5  -3   92.19    9.00
 -11  -5  -3   96.29    7.10
  11  -5   3   94.69    9.60
  11   5   3   89.49    8.40
 -11   5  -3  108.59   10.20
 -11   5  -3   81.19    6.60
  11   5   3   83.49    8.50
 -12  -5  -3    0.80    3.40
  12  -5   3    7.20    5.10
 -12  -5  -3    3.90    3.20
  12   5   3    7.90    4.70
 -12   5  -3   -0.20    3.60
 -12   5  -3    2.70    2.90
  12   5   3    2.00    3.60
  13  -5   3   23.50    7.20
 -13  -5  -3   36.00    5.70
 -13  -5  -3   29.50    7.80
 -13   5  -3   21.70    4.30
 -13   5  -3   30.30    7.30
  13   5   3   24.60    6.70
 -13  -6   3  163.68   12.30
  13  -6  -3  134.69   12.20
  13   6  -3  159.48   12.90
 -13   6   3  172.68   13.70
 -13   6   3  160.48   10.70
 -12  -6   3   42.90    7.10
  12  -6  -3   48.50    8.20
 -12  -6   3   35.50    6.20
 -12   6   3   43.40    7.90
  12   6  -3   38.90    7.30
 -12   6   3   34.90    6.00
  11  -6  -3    0.30    2.40
 -11  -6   3    0.00    2.70
 -11  -6   3    7.10    3.50
  11   6  -3    0.50    3.10
 -11   6   3    5.50    3.10
 -11   6   3    1.90    2.60
  10  -6  -3   70.19    7.40
 -10  -6   3   68.99    6.90
 -10   6   3   53.89    7.90
 -10   6   3   71.59    6.10
  10   6  -3   65.89    7.80
  -9  -6   3  115.59    8.20
   9  -6  -3  118.49    8.70
  -9  -6   3  114.49    7.70
  -9   6   3  102.29    8.90
   9   6  -3  113.19    8.30
  -9   6   3  119.59    7.90
  -8  -6   3    1.60    2.20
  -8  -6   3    0.20    1.80
   8  -6  -3    5.80    2.80
  -8   6   3    5.20    2.60
   8   6  -3   -0.90    2.10
  -8   6   3    1.60    2.10
   7  -6  -3   58.99    5.30
  -7  -6   3   68.19    4.90
  -7  -6   3   64.49    5.10
   7   6  -3   56.29    5.00
  -7   6   3   54.99    5.60
  -7   6   3   59.69    5.00
   6  -6  -3  146.09    7.60
  -6  -6   3  141.69    7.00
  -6  -6   3  145.89    7.10
  -6  -6   3  135.79    5.60
   6   6  -3  124.99    7.00
  -6   6   3  140.09    7.10
   6   6  -3  140.59    7.20
  -6   6   3  140.29    8.00
  -5  -6   3   70.19    3.30
   5  -6  -3   71.19    4.80
  -5  -6   3   72.79    4.50
  -5  -6   3   70.19    4.30
  -5  -6   3   68.09    4.00
   5   6  -3   66.69    4.70
  -5   6   3   78.49    4.80
  -5   6   3   70.29    5.20
   5   6  -3   72.19    4.80
  -4  -6   3  188.88    7.00
   4  -6  -3  168.88    7.10
  -4  -6   3  186.58    5.50
  -4  -6   3  196.98    7.40
  -4   6   3  188.78    7.80
  -4   6   3  195.68    8.10
   4   6  -3  192.98    7.50
   4   6  -3  208.98    7.80
   4   6  -3  190.88    7.30
   3  -6  -3 1043.60   27.00
   3  -6  -3 1140.39   26.70
  -3  -6   3 1118.59   24.10
  -3  -6   3 1081.19   26.60
  -3  -6   3 1096.39   26.20
  -3  -6   3 1111.29   26.20
  -3   6   3 1106.09   27.40
  -3   6   3 1118.19   27.50
   3   6  -3 1113.59   26.80
  -3   6   3 1063.99   26.80
   3   6  -3 1077.19   26.40
   3   6  -3 1136.59   26.70
   2  -6  -3  193.38    6.40
   2  -6  -3  204.28    6.90
  -2  -6   3  195.28    6.10
  -2  -6   3  193.18    6.40
   2  -6  -3  197.68    6.00
  -2  -6   3  196.08    6.20
   2   6  -3  194.18    6.30
  -2   6   3  193.98    6.90
  -2   6   3  197.58    6.70
  -2   6   3  191.08    6.60
   2   6  -3  199.48    6.60
  -2   6   3  194.48    6.30
   2   6  -3  187.38    6.30
   1  -6  -3  902.81   20.80
   1  -6  -3  914.71   19.60
  -1  -6   3  866.21   21.50
  -1  -6   3  914.31   20.20
  -1  -6   3  889.31   21.20
  -1  -6   3  890.31   21.20
   1  -6  -3  914.71   22.10
   1   6  -3  915.31   21.30
   1   6  -3  908.51   21.60
  -1   6   3  888.71   20.70
   1   6  -3  919.71   20.00
  -1   6   3  901.81   21.10
  -1   6   3  920.61   21.80
  -1   6   3  936.61   22.10
   1   6  -3  901.61   21.30
   0  -6   3  110.49    4.00
   0  -6   3  111.89    4.10
   0  -6  -3  117.89    4.40
   0  -6   3  120.89    4.10
   0  -6   3  120.99    4.40
   0   6  -3  120.99    4.00
   0   6   3  106.49    4.10
   0   6   3  120.99    4.40
   0   6  -3  109.99    4.10
   0   6   3  123.19    3.30
   0   6  -3  116.39    4.10
   1  -6   3  244.38    7.40
  -1  -6  -3  242.98    7.10
   1  -6   3  234.48    6.90
   1  -6   3  249.97    7.60
   1  -6   3  240.68    7.20
   1  -6   3  237.38    7.20
   1   6   3  247.78    7.00
  -1   6  -3  242.38    7.40
  -1   6  -3  239.58    7.40
  -1   6  -3  230.88    7.60
   1   6   3  240.48    5.50
  -1   6  -3  237.68    7.20
   2  -6   3 1183.38   28.30
  -2  -6  -3 1146.59   25.30
  -2  -6  -3 1130.59   26.70
   2  -6   3 1176.58   27.80
   2  -6   3 1137.29   27.50
  -2  -6  -3 1154.28   25.60
   2  -6   3 1171.58   27.40
  -2   6  -3 1150.88   28.10
   2   6   3 1167.58   27.10
  -2   6  -3 1140.19   27.00
  -2   6  -3 1139.89   27.90
   2   6   3 1148.69   25.90
   3  -6   3   67.39    4.00
  -3  -6  -3   61.69    3.20
   3  -6   3   67.19    4.40
  -3  -6  -3   64.09    3.20
  -3   6  -3   65.69    3.40
   3   6   3   66.89    3.60
  -3   6  -3   65.59    4.20
   3   6   3   66.19    3.30
   3   6   3   67.39    3.10
   3   6   3   69.89    3.00
  -4  -6  -3   12.90    2.00
  -4  -6  -3   12.80    1.90
   4  -6   3   11.80    2.70
   4  -6   3   16.70    2.90
  -4  -6  -3   13.10    1.90
   4   6   3   17.10    2.20
   4   6   3   14.60    1.30
   4   6   3   16.50    2.40
  -4   6  -3   19.80    2.60
  -4   6  -3   15.30    2.40
  -4   6  -3   15.30    2.90
   4   6   3   12.90    2.00
   5  -6   3  123.79    6.80
  -5  -6  -3  122.19    5.30
   5  -6   3  129.79    7.10
  -5  -6  -3  120.59    5.90
   5   6   3  128.79    5.90
   5   6   3  122.29    6.00
  -5   6  -3  122.99    7.10
   5   6   3  124.59    4.30
   5   6   3  116.19    5.70
  -5   6  -3  130.49    6.00
   6  -6   3  574.04   19.40
  -6  -6  -3  593.84   17.80
  -6  -6  -3  608.54   16.60
   6  -6   3  600.94   18.90
   6   6   3  629.34   18.00
  -6   6  -3  584.64   17.30
   6   6   3  595.24   17.60
  -6   6  -3  563.94   19.40
   6   6   3  572.74   14.90
   6   6   3  603.04   17.80
   7  -6   3   41.80    5.40
   7  -6   3   44.70    5.80
  -7  -6  -3   37.60    3.40
  -7  -6  -3   40.20    4.10
   7   6   3   36.90    4.60
   7   6   3   43.30    2.70
   7   6   3   37.40    4.00
   7   6   3   46.50    4.40
  -7   6  -3   45.80    4.00
  -7   6  -3   40.80    5.60
   8  -6   3    1.10    3.10
  -8  -6  -3    4.70    2.20
   8  -6   3   -2.20    2.30
  -8  -6  -3    0.20    2.20
  -8   6  -3    2.40    2.30
   8   6   3    4.10    3.00
  -8   6  -3    2.80    3.00
   8   6   3    3.60    1.30
   8   6   3    1.10    2.30
  -9  -6  -3   22.20    3.70
   9  -6   3   10.40    3.80
   9  -6   3   15.40    4.60
  -9  -6  -3   26.40    5.10
   9   6   3   14.40    3.80
  -9   6  -3   23.10    4.10
   9   6   3   20.60    4.40
  -9   6  -3   18.60    5.10
 -10  -6  -3   28.80    5.30
 -10  -6  -3   26.70    4.10
  10  -6   3   24.90    5.70
 -10   6  -3   23.80    4.20
 -10   6  -3   31.50    6.30
  10   6   3   20.30    4.90
  10   6   3   23.00    4.70
  11  -6   3   16.80    5.60
 -11  -6  -3   30.30    5.80
 -11   6  -3   17.80    5.80
  11   6   3   15.30    4.60
  11   6   3   16.60    5.20
 -11   6  -3   28.60    4.70
  12  -6   3   13.00    5.30
 -12  -6  -3   10.40    3.70
 -12  -6  -3    6.20    4.00
 -12   6  -3   16.00    5.60
  12   6   3   13.10    5.50
  12   6   3    6.50    4.10
 -13  -6  -3   38.50    6.90
 -13  -6  -3   32.60    5.50
  13  -6   3   37.10    9.00
 -13   6  -3   36.30    8.00
  13   6   3   46.00    8.60
 -13   6  -3   40.40    5.40
 -13  -7   3   35.40    6.60
  13  -7  -3   23.70    7.10
 -13   7   3   29.10    7.60
  13   7  -3   28.90    7.20
 -13   7   3   39.00    6.70
 -12  -7   3   -1.90    3.40
 -12  -7   3   -0.40    3.60
  12  -7  -3    3.20    4.80
  12   7  -3   -1.40    3.90
 -12   7   3    0.70    3.30
 -12   7   3   -1.60    3.20
 -11  -7   3   -3.20    2.20
 -11  -7   3    0.00    2.90
  11  -7  -3    6.00    4.00
 -11   7   3   -2.60    2.00
  11   7  -3   -1.10    3.10
 -11   7   3    0.00    2.90
 -10  -7   3   32.00    5.40
  10  -7  -3   24.80    5.60
 -10  -7   3   27.50    5.10
 -10   7   3   17.50    4.30
  10   7  -3   42.20    6.10
 -10   7   3   23.60    5.30
  -9  -7   3  518.95   17.60
  -9  -7   3  485.05   17.80
   9  -7  -3  478.15   18.80
   9   7  -3  476.75   18.20
  -9   7   3  484.95   17.80
  -9   7   3  525.05   20.50
   8  -7  -3  123.59    7.90
  -8  -7   3  124.89    7.60
  -8  -7   3  140.29    7.70
  -8   7   3  134.09    9.00
  -8   7   3  117.39    7.60
[truncated: 1,689,862 more chars]
