# Supplementary material for: Silylamido supported dinitrogen heterobimetallic complexes: syntheses and their catalytic ability
Source: Natl Sci Rev. 2020 Dec 3;8(12):nwaa290. doi: 10.1093/nsr/nwaa290 (PMC8694672; doi:10.1093/nsr/nwaa290)
Supplement: nwaa290_Supplemental_Files [file nwaa290_supplemental_files.zip › Mg[N(SiMe3)Ar]2.cif]

data_zdd_03_53_2_0626
_audit_creation_date               2020-06-28
_audit_creation_method
;
Olex2 1.3
(compiled Nov 21 2019 18:26:39 for OlexSys, GUI svn.r6003)
;
_shelx_SHELXL_version_number       '2014/7'
_audit_contact_author_address      ?
_audit_contact_author_email        ?
_audit_contact_author_name         ''
_audit_contact_author_phone        ?
_publ_contact_author_id_orcid      ?
_publ_section_references
;
Bourhis, L.J., Dolomanov, O.V., Gildea, R.J., Howard, J.A.K., Puschmann, H.
 (2015). Acta Cryst. A71, 59-75.

Dolomanov, O.V., Bourhis, L.J., Gildea, R.J, Howard, J.A.K. & Puschmann, H.
 (2009), J. Appl. Cryst. 42, 339-341.

Sheldrick, G.M. (2015). Acta Cryst. C71, 3-8.
;
_chemical_name_common              ?
_chemical_name_systematic          ?
_chemical_formula_moiety           'C30 H52 Mg N2 O2 Si2'
_chemical_formula_sum              'C30 H52 Mg N2 O2 Si2'
_chemical_formula_weight           553.22
_chemical_absolute_configuration   ?
_chemical_melting_point            ?
loop_
  _atom_type_symbol
  _atom_type_description
  _atom_type_scat_dispersion_real
  _atom_type_scat_dispersion_imag
  _atom_type_scat_source
 'C' 'C' 0.0033 0.0016 'International Tables Vol C Tables 4.2.6.8 and 6.1.1.4'
 'H' 'H' 0.0000 0.0000 'International Tables Vol C Tables 4.2.6.8 and 6.1.1.4'
 'Mg' 'Mg' 0.0486 0.0363 'International Tables Vol C Tables 4.2.6.8 and 6.1.1.4'
 'N' 'N' 0.0061 0.0033 'International Tables Vol C Tables 4.2.6.8 and 6.1.1.4'
 'O' 'O' 0.0106 0.0060 'International Tables Vol C Tables 4.2.6.8 and 6.1.1.4'
 'Si' 'Si' 0.0817 0.0704 'International Tables Vol C Tables 4.2.6.8 and 6.1.1.4'

_shelx_space_group_comment
;
The symmetry employed for this shelxl refinement is uniquely defined
by the following loop, which should always be used as a source of
symmetry information in preference to the above space-group names.
They are only intended as comments.
;
_space_group_crystal_system        'monoclinic'
_space_group_IT_number             4
_space_group_name_H-M_alt          'P 1 21 1'
_space_group_name_Hall             'P 2yb'
loop_
  _space_group_symop_operation_xyz
 'x, y, z'
 '-x, y+1/2, -z'

_cell_length_a                     9.6898(7)
_cell_length_b                     18.0835(13)
_cell_length_c                     9.8507(6)
_cell_angle_alpha                  90
_cell_angle_beta                   99.818(2)
_cell_angle_gamma                  90
_cell_volume                       1700.8(2)
_cell_formula_units_Z              2
_cell_measurement_reflns_used      9918
_cell_measurement_temperature      150.(2)
_cell_measurement_theta_max        28.3100
_cell_measurement_theta_min        3.1029
_shelx_estimated_absorpt_T_max     0.974
_shelx_estimated_absorpt_T_min     0.954
_exptl_absorpt_coefficient_mu      0.149
_exptl_absorpt_correction_T_max    0.97
_exptl_absorpt_correction_T_min    0.92
_exptl_absorpt_correction_type     Multi-Scan
_exptl_absorpt_process_details
;
SADABS-2016/2 - Bruker AXS area detector scaling and absorption correction
;
_exptl_absorpt_special_details     ?
_exptl_crystal_colour              'clear reddish red'
_exptl_crystal_colour_lustre       clear
_exptl_crystal_colour_modifier     reddish
_exptl_crystal_colour_primary      red
_exptl_crystal_density_diffrn      1.080
_exptl_crystal_density_meas        ?
_exptl_crystal_density_method      'not measured'
_exptl_crystal_description         block
_exptl_crystal_F_000               604
_exptl_crystal_size_max            0.32
_exptl_crystal_size_mid            0.18
_exptl_crystal_size_min            0.18
_exptl_special_details
;

;
_exptl_transmission_factor_max     ?
_exptl_transmission_factor_min     ?
_diffrn_reflns_av_R_equivalents    0.0759
_diffrn_reflns_av_unetI/netI       0.0395
_diffrn_reflns_Laue_measured_fraction_full  0.994
_diffrn_reflns_Laue_measured_fraction_max  0.991
_diffrn_reflns_limit_h_max         13
_diffrn_reflns_limit_h_min         -12
_diffrn_reflns_limit_k_max         24
_diffrn_reflns_limit_k_min         -24
_diffrn_reflns_limit_l_max         13
_diffrn_reflns_limit_l_min         -13
_diffrn_reflns_number              79498
_diffrn_reflns_point_group_measured_fraction_full  0.994
_diffrn_reflns_point_group_measured_fraction_max  0.988
_diffrn_reflns_theta_full          25.242
_diffrn_reflns_theta_max           28.480
_diffrn_reflns_theta_min           2.949
_diffrn_ambient_temperature        150.12
_diffrn_detector_area_resol_mean   7.3910
_diffrn_measured_fraction_theta_full  0.994
_diffrn_measured_fraction_theta_max  0.991
_diffrn_measurement_device_type    'Bruker D8 Venture Photon II'
_diffrn_measurement_method         ?
_diffrn_radiation_type             MoK\a
_diffrn_radiation_wavelength       0.71073
_diffrn_source                     ?
_reflns_Friedel_coverage           0.935
_reflns_Friedel_fraction_full      0.994
_reflns_Friedel_fraction_max       0.985
_reflns_number_gt                  8137
_reflns_number_total               8503
_reflns_special_details
;
 Reflections were merged by SHELXL according to the crystal
 class for the calculation of statistics and refinement.
 
 _reflns_Friedel_fraction is defined as the number of unique
 Friedel pairs measured divided by the number that would be
 possible theoretically, ignoring centric projections and
 systematic absences.
;
_reflns_threshold_expression       'I > 2\s(I)'
_computing_cell_refinement         'SAINT V8.38A (Bruker AXS Inc., 2017)'
_computing_data_collection         ?
_computing_data_reduction          'SAINT V8.38A (Bruker AXS Inc., 2017)'
_computing_molecular_graphics      'Olex2 1.3 (Dolomanov et al., 2009)'
_computing_publication_material    'Olex2 1.3 (Dolomanov et al., 2009)'
_computing_structure_refinement    'SHELXL 2014/7 (Sheldrick, 2015)'
_computing_structure_solution      'olex2.solve 1.3 (Bourhis et al., 2015)'
_refine_diff_density_max           0.582
_refine_diff_density_min           -0.280
_refine_diff_density_rms           0.063
_refine_ls_abs_structure_details
;
 Flack x determined using 3585 quotients [(I+)-(I-)]/[(I+)+(I-)]
 (Parsons, Flack and Wagner, Acta Cryst. B69 (2013) 249-259).
;
_refine_ls_abs_structure_Flack     0.01(4)
_refine_ls_extinction_coef         .
_refine_ls_extinction_method       none
_refine_ls_goodness_of_fit_ref     1.064
_refine_ls_hydrogen_treatment      constr
_refine_ls_matrix_type             full
_refine_ls_number_parameters       354
_refine_ls_number_reflns           8503
_refine_ls_number_restraints       1
_refine_ls_R_factor_all            0.0632
_refine_ls_R_factor_gt             0.0611
_refine_ls_restrained_S_all        1.064
_refine_ls_shift/su_max            0.000
_refine_ls_shift/su_mean           0.000
_refine_ls_structure_factor_coef   Fsqd
_refine_ls_weighting_details      
 'w=1/[\s^2^(Fo^2^)+(0.0793P)^2^+1.5537P] where P=(Fo^2^+2Fc^2^)/3'
_refine_ls_weighting_scheme        calc
_refine_ls_wR_factor_gt            0.1698
_refine_ls_wR_factor_ref           0.1716
_refine_special_details            ?
_olex2_refinement_description
;
1. Fixed Uiso
 At 1.2 times of:
  All C(H) groups, All C(H,H) groups, All C(H,H,H,H) groups
 At 1.5 times of:
  All C(H,H,H) groups
2. Others
 Sof(H28C)=Sof(H28D)=Sof(H30C)=Sof(H30D)=Sof(C29A)=Sof(H29C)=Sof(H29D)=1-FVAR(1)
 Sof(H28A)=Sof(H28B)=Sof(C29)=Sof(H29A)=Sof(H29B)=Sof(H30A)=Sof(H30B)=FVAR(1)
3.a Secondary CH2 refined with riding coordinates:
 C23(H23A,H23B), C24(H24A,H24B), C25(H25A,H25B), C26(H26A,H26B), C27(H27A,
 H27B), C28(H28C,H28D), C28(H28A,H28B), C29(H29A,H29B), C30(H30A,H30B),
 C30(H30C,H30D), C29A(H29C,H29D)
3.b Aromatic/amide H refined with riding coordinates:
 C2(H2), C4(H4), C6(H6), C13(H13), C15(H15), C17(H17)
3.c Idealised Me refined as rotating group:
 C7(H7A,H7B,H7C), C8(H8A,H8B,H8C), C9(H9A,H9B,H9C), C10(H10A,H10B,H10C),
 C11(H11A,H11B,H11C), C18(H18A,H18B,H18C), C19(H19A,H19B,H19C), C20(H20A,H20B,
 H20C), C21(H21A,H21B,H21C), C22(H22A,H22B,H22C)
;
_atom_sites_solution_hydrogens     geom
_atom_sites_solution_primary       iterative
_atom_sites_solution_secondary     ?
loop_
  _atom_site_label
  _atom_site_type_symbol
  _atom_site_fract_x
  _atom_site_fract_y
  _atom_site_fract_z
  _atom_site_U_iso_or_equiv
  _atom_site_adp_type
  _atom_site_occupancy
  _atom_site_site_symmetry_order
  _atom_site_calc_flag
  _atom_site_refinement_flags_posn
  _atom_site_refinement_flags_adp
  _atom_site_refinement_flags_occupancy
  _atom_site_disorder_assembly
  _atom_site_disorder_group
 Si1 Si 1.02026(13) 0.63125(8) 0.78288(13) 0.0378(3) Uani 1 1 d . . . . .
 O1 O 0.6085(3) 0.55553(18) 0.5116(3) 0.0389(7) Uani 1 1 d . . . . .
 N1 N 0.8625(4) 0.5850(2) 0.7626(4) 0.0317(7) Uani 1 1 d . . . . .
 C1 C 0.7688(4) 0.5959(2) 0.8524(4) 0.0306(8) Uani 1 1 d . . . . .
 Mg1 Mg 0.79364(14) 0.51120(7) 0.61123(13) 0.0268(3) Uani 1 1 d . . . . .
 Si2 Si 0.86669(12) 0.34986(7) 0.77291(11) 0.0323(3) Uani 1 1 d . . . . .
 O2 O 0.8828(4) 0.51721(18) 0.4366(3) 0.0377(7) Uani 1 1 d . . . . .
 N2 N 0.7767(4) 0.40266(19) 0.6427(3) 0.0291(7) Uani 1 1 d . . . . .
 C2 C 0.6670(5) 0.5418(3) 0.8668(5) 0.0387(9) Uani 1 1 d . . . . .
 H2 H 0.6663 0.4972 0.8159 0.046 Uiso 1 1 calc R U . . .
 C4 C 0.5698(5) 0.6155(3) 1.0302(4) 0.0379(10) Uani 1 1 d . . . . .
 H4 H 0.5024 0.6224 1.0887 0.046 Uiso 1 1 calc R U . . .
 C3 C 0.5677(5) 0.5509(3) 0.9522(5) 0.0407(10) Uani 1 1 d . . . . .
 C5 C 0.6686(5) 0.6689(3) 1.0230(4) 0.0381(10) Uani 1 1 d . . . . .
 C6 C 0.7662(5) 0.6600(3) 0.9354(4) 0.0332(8) Uani 1 1 d . . . . .
 H6 H 0.8331 0.6980 0.9311 0.040 Uiso 1 1 calc R U . . .
 C7 C 0.4610(7) 0.4904(3) 0.9605(8) 0.0613(17) Uani 1 1 d . . . . .
 H7A H 0.3982 0.4861 0.8716 0.092 Uiso 1 1 calc R U . . .
 H7B H 0.4063 0.5027 1.0324 0.092 Uiso 1 1 calc R U . . .
 H7C H 0.5096 0.4433 0.9828 0.092 Uiso 1 1 calc R U . . .
 C8 C 0.6724(6) 0.7384(4) 1.1109(6) 0.0516(13) Uani 1 1 d . . . . .
 H8A H 0.5769 0.7516 1.1221 0.077 Uiso 1 1 calc R U . . .
 H8B H 0.7135 0.7791 1.0656 0.077 Uiso 1 1 calc R U . . .
 H8C H 0.7292 0.7292 1.2016 0.077 Uiso 1 1 calc R U . . .
 C9 C 1.1331(6) 0.5887(5) 0.6677(7) 0.0616(17) Uani 1 1 d . . . . .
 H9A H 1.1322 0.5348 0.6775 0.092 Uiso 1 1 calc R U . . .
 H9B H 1.2292 0.6070 0.6933 0.092 Uiso 1 1 calc R U . . .
 H9C H 1.0969 0.6021 0.5718 0.092 Uiso 1 1 calc R U . . .
 C10 C 1.0044(7) 0.7323(4) 0.7315(7) 0.0574(14) Uani 1 1 d . . . . .
 H10A H 0.9539 0.7365 0.6367 0.086 Uiso 1 1 calc R U . . .
 H10B H 1.0981 0.7537 0.7374 0.086 Uiso 1 1 calc R U . . .
 H10C H 0.9529 0.7589 0.7937 0.086 Uiso 1 1 calc R U . . .
 C11 C 1.1219(5) 0.6244(3) 0.9631(5) 0.0469(12) Uani 1 1 d . . . . .
 H11A H 1.0706 0.6498 1.0269 0.070 Uiso 1 1 calc R U . . .
 H11B H 1.2139 0.6475 0.9668 0.070 Uiso 1 1 calc R U . . .
 H11C H 1.1341 0.5722 0.9894 0.070 Uiso 1 1 calc R U . . .
 C12 C 0.6588(4) 0.3707(2) 0.5598(4) 0.0279(7) Uani 1 1 d . . . . .
 C13 C 0.6681(5) 0.3391(3) 0.4306(5) 0.0380(9) Uani 1 1 d . . . . .
 H13 H 0.7574 0.3351 0.4036 0.046 Uiso 1 1 calc R U . . .
 C14 C 0.5513(6) 0.3137(3) 0.3417(5) 0.0443(11) Uani 1 1 d . . . . .
 C15 C 0.4222(5) 0.3158(3) 0.3840(5) 0.0432(11) Uani 1 1 d . . . . .
 H15 H 0.3415 0.2981 0.3242 0.052 Uiso 1 1 calc R U . . .
 C16 C 0.4095(5) 0.3431(3) 0.5119(5) 0.0417(10) Uani 1 1 d . . . . .
 C17 C 0.5269(5) 0.3690(3) 0.5983(5) 0.0355(9) Uani 1 1 d . . . . .
 H17 H 0.5174 0.3863 0.6873 0.043 Uiso 1 1 calc R U . . .
 C18 C 0.5682(9) 0.2812(6) 0.2021(7) 0.088(3) Uani 1 1 d . . . . .
 H18A H 0.5333 0.3166 0.1290 0.133 Uiso 1 1 calc R U . . .
 H18B H 0.5146 0.2351 0.1865 0.133 Uiso 1 1 calc R U . . .
 H18C H 0.6674 0.2710 0.2015 0.133 Uiso 1 1 calc R U . . .
 C19 C 0.2689(6) 0.3470(5) 0.5601(8) 0.072(2) Uani 1 1 d . . . . .
 H19A H 0.2392 0.3987 0.5624 0.107 Uiso 1 1 calc R U . . .
 H19B H 0.2776 0.3256 0.6527 0.107 Uiso 1 1 calc R U . . .
 H19C H 0.1992 0.3190 0.4965 0.107 Uiso 1 1 calc R U . . .
 C20 C 1.0217(6) 0.4030(3) 0.8607(6) 0.0497(13) Uani 1 1 d . . . . .
 H20A H 1.0849 0.4130 0.7951 0.075 Uiso 1 1 calc R U . . .
 H20B H 1.0712 0.3740 0.9380 0.075 Uiso 1 1 calc R U . . .
 H20C H 0.9904 0.4499 0.8950 0.075 Uiso 1 1 calc R U . . .
 C21 C 0.9304(5) 0.2613(3) 0.7060(6) 0.0429(10) Uani 1 1 d . . . . .
 H21A H 0.8510 0.2345 0.6534 0.064 Uiso 1 1 calc R U . . .
 H21B H 0.9747 0.2308 0.7835 0.064 Uiso 1 1 calc R U . . .
 H21C H 0.9987 0.2725 0.6461 0.064 Uiso 1 1 calc R U . . .
 C22 C 0.7594(7) 0.3233(4) 0.9082(6) 0.0570(16) Uani 1 1 d . . . . .
 H22A H 0.7277 0.3681 0.9496 0.085 Uiso 1 1 calc R U . . .
 H22B H 0.8168 0.2936 0.9796 0.085 Uiso 1 1 calc R U . . .
 H22C H 0.6779 0.2944 0.8654 0.085 Uiso 1 1 calc R U . . .
 C23 C 0.5161(5) 0.5273(3) 0.3914(5) 0.0438(11) Uani 1 1 d . . . . .
 H23A H 0.4922 0.4749 0.4045 0.053 Uiso 1 1 calc R U . . .
 H23B H 0.5602 0.5315 0.3082 0.053 Uiso 1 1 calc R U . . .
 C24 C 0.3868(6) 0.5758(4) 0.3789(7) 0.0607(16) Uani 1 1 d . . . . .
 H24A H 0.3394 0.5799 0.2818 0.073 Uiso 1 1 calc R U . . .
 H24B H 0.3196 0.5563 0.4353 0.073 Uiso 1 1 calc R U . . .
 C25 C 0.4456(9) 0.6478(5) 0.4321(9) 0.086(3) Uani 1 1 d . . . . .
 H25A H 0.3739 0.6777 0.4674 0.103 Uiso 1 1 calc R U . . .
 H25B H 0.4809 0.6760 0.3590 0.103 Uiso 1 1 calc R U . . .
 C26 C 0.5627(9) 0.6282(5) 0.5458(9) 0.087(3) Uani 1 1 d . . . . .
 H26A H 0.6401 0.6644 0.5508 0.104 Uiso 1 1 calc R U . . .
 H26B H 0.5298 0.6274 0.6355 0.104 Uiso 1 1 calc R U . . .
 C27 C 0.9770(7) 0.4608(3) 0.4008(6) 0.0556(15) Uani 1 1 d . . . . .
 H27A H 0.9568 0.4125 0.4407 0.067 Uiso 1 1 calc R U . . .
 H27B H 1.0755 0.4743 0.4366 0.067 Uiso 1 1 calc R U . . .
 C28 C 0.9532(14) 0.4566(7) 0.2496(8) 0.111(4) Uani 1 1 d . . . . .
 H28C H 0.8654 0.4305 0.2112 0.133 Uiso 0.58(4) 1 calc R U P A 2
 H28D H 1.0333 0.4346 0.2135 0.133 Uiso 0.58(4) 1 calc R U P A 2
 H28A H 1.0433 0.4625 0.2162 0.133 Uiso 0.42(4) 1 calc R U P A 1
 H28B H 0.9141 0.4075 0.2194 0.133 Uiso 0.42(4) 1 calc R U P A 1
 C29 C 0.865(4) 0.509(3) 0.1967(19) 0.113(16) Uani 0.42(4) 1 d . . P A 1
 H29A H 0.7693 0.4891 0.1679 0.136 Uiso 0.42(4) 1 calc R U P A 1
 H29B H 0.8959 0.5325 0.1160 0.136 Uiso 0.42(4) 1 calc R U P A 1
 C30 C 0.8683(7) 0.5732(5) 0.3311(8) 0.076(2) Uani 1 1 d . . . . .
 H30A H 0.9497 0.6070 0.3404 0.092 Uiso 0.42(4) 1 calc R U P A 1
 H30B H 0.7803 0.6017 0.3247 0.092 Uiso 0.42(4) 1 calc R U P A 1
 H30C H 0.7682 0.5806 0.2922 0.092 Uiso 0.58(4) 1 calc R U P A 2
 H30D H 0.9070 0.6207 0.3706 0.092 Uiso 0.58(4) 1 calc R U P A 2
 C29A C 0.942(2) 0.5499(14) 0.227(2) 0.090(7) Uani 0.58(4) 1 d . . P A 2
 H29C H 1.0358 0.5727 0.2389 0.108 Uiso 0.58(4) 1 calc R U P A 2
 H29D H 0.8896 0.5624 0.1347 0.108 Uiso 0.58(4) 1 calc R U P A 2

loop_
  _atom_site_aniso_label
  _atom_site_aniso_U_11
  _atom_site_aniso_U_22
  _atom_site_aniso_U_33
  _atom_site_aniso_U_23
  _atom_site_aniso_U_13
  _atom_site_aniso_U_12
 Si1 0.0322(6) 0.0449(7) 0.0356(6) -0.0102(5) 0.0039(5) -0.0068(5)
 O1 0.0387(16) 0.0358(16) 0.0381(16) -0.0070(13) -0.0050(13) 0.0111(13)
 N1 0.0302(16) 0.0365(18) 0.0287(16) -0.0076(14) 0.0054(13) -0.0003(14)
 C1 0.0326(19) 0.034(2) 0.0239(17) 0.0011(14) 0.0010(14) 0.0033(15)
 Mg1 0.0291(6) 0.0265(6) 0.0241(6) -0.0020(5) 0.0026(5) 0.0009(5)
 Si2 0.0345(6) 0.0350(6) 0.0272(5) 0.0038(4) 0.0051(4) 0.0055(5)
 O2 0.0507(18) 0.0342(15) 0.0308(15) 0.0046(12) 0.0147(13) -0.0006(14)
 N2 0.0327(17) 0.0281(16) 0.0261(15) 0.0008(13) 0.0038(13) -0.0012(13)
 C2 0.040(2) 0.041(2) 0.038(2) -0.0039(18) 0.0138(18) 0.0018(18)
 C4 0.041(2) 0.046(3) 0.0279(19) 0.0057(17) 0.0108(17) 0.0152(19)
 C3 0.043(2) 0.042(2) 0.041(2) 0.0022(19) 0.0192(19) 0.0055(19)
 C5 0.040(2) 0.045(2) 0.0272(19) -0.0049(17) -0.0022(16) 0.0157(19)
 C6 0.034(2) 0.037(2) 0.0275(18) -0.0045(15) 0.0013(15) 0.0049(16)
 C7 0.063(4) 0.045(3) 0.086(5) -0.004(3) 0.043(3) -0.004(3)
 C8 0.050(3) 0.064(3) 0.040(3) -0.019(2) 0.005(2) 0.011(3)
 C9 0.036(3) 0.090(5) 0.062(3) -0.033(3) 0.017(2) -0.015(3)
 C10 0.057(3) 0.053(3) 0.061(4) 0.003(3) 0.007(3) -0.014(3)
 C11 0.036(2) 0.057(3) 0.043(2) -0.017(2) -0.0055(19) 0.004(2)
 C12 0.0314(18) 0.0233(17) 0.0288(18) 0.0039(13) 0.0046(15) -0.0014(14)
 C13 0.035(2) 0.042(2) 0.038(2) -0.0043(19) 0.0092(17) -0.0052(18)
 C14 0.044(3) 0.049(3) 0.039(2) -0.009(2) 0.006(2) -0.013(2)
 C15 0.034(2) 0.047(3) 0.044(2) 0.004(2) -0.0046(18) -0.0134(19)
 C16 0.031(2) 0.047(3) 0.048(2) 0.014(2) 0.0087(18) -0.0004(19)
 C17 0.037(2) 0.036(2) 0.035(2) 0.0064(16) 0.0130(17) 0.0026(17)
 C18 0.075(5) 0.139(8) 0.051(4) -0.051(5) 0.009(3) -0.036(5)
 C19 0.029(2) 0.114(6) 0.072(4) 0.016(4) 0.010(2) -0.004(3)
 C20 0.051(3) 0.049(3) 0.042(3) -0.007(2) -0.013(2) 0.002(2)
 C21 0.043(2) 0.036(2) 0.049(3) 0.004(2) 0.008(2) 0.0083(19)
 C22 0.063(3) 0.072(4) 0.043(3) 0.027(3) 0.027(2) 0.026(3)
 C23 0.044(2) 0.036(2) 0.046(3) 0.0024(19) -0.008(2) -0.0026(19)
 C24 0.037(3) 0.089(5) 0.053(3) 0.004(3) 0.001(2) 0.013(3)
 C25 0.086(5) 0.078(5) 0.078(5) -0.023(4) -0.026(4) 0.053(4)
 C26 0.084(5) 0.078(5) 0.082(5) -0.038(4) -0.033(4) 0.052(4)
 C27 0.081(4) 0.035(2) 0.061(3) -0.002(2) 0.042(3) -0.001(3)
 C28 0.163(10) 0.134(9) 0.042(4) 0.001(5) 0.036(5) 0.035(8)
 C29 0.12(2) 0.18(3) 0.037(8) -0.024(13) 0.005(10) 0.09(2)
 C30 0.059(4) 0.099(6) 0.076(4) 0.058(4) 0.026(3) 0.018(4)
 C29A 0.098(12) 0.128(16) 0.046(9) 0.058(9) 0.021(8) 0.016(11)

_geom_special_details
;
 All esds (except the esd in the dihedral angle between two l.s. planes)
 are estimated using the full covariance matrix.  The cell esds are taken
 into account individually in the estimation of esds in distances, angles
 and torsion angles; correlations between esds in cell parameters are only
 used when they are defined by crystal symmetry.  An approximate (isotropic)
 treatment of cell esds is used for estimating esds involving l.s. planes.
;
loop_
  _geom_bond_atom_site_label_1
  _geom_bond_atom_site_label_2
  _geom_bond_distance
  _geom_bond_site_symmetry_2
  _geom_bond_publ_flag
 Si1 N1 1.723(4) . ?
 Si1 C9 1.870(6) . ?
 Si1 C10 1.895(7) . ?
 Si1 C11 1.881(5) . ?
 O1 Mg1 2.056(3) . ?
 O1 C23 1.450(6) . ?
 O1 C26 1.446(7) . ?
 N1 C1 1.385(5) . ?
 N1 Mg1 2.028(4) . ?
 C1 C2 1.413(6) . ?
 C1 C6 1.423(6) . ?
 Mg1 O2 2.055(3) . ?
 Mg1 N2 1.998(4) . ?
 Mg1 C12 2.862(4) . ?
 Si2 N2 1.714(4) . ?
 Si2 C20 1.867(5) . ?
 Si2 C21 1.875(5) . ?
 Si2 C22 1.887(5) . ?
 O2 C27 1.451(6) . ?
 O2 C30 1.441(6) . ?
 N2 C12 1.410(5) . ?
 C2 H2 0.9500 . ?
 C2 C3 1.391(6) . ?
 C4 H4 0.9500 . ?
 C4 C3 1.397(7) . ?
 C4 C5 1.370(7) . ?
 C3 C7 1.517(8) . ?
 C5 C6 1.393(6) . ?
 C5 C8 1.524(7) . ?
 C6 H6 0.9500 . ?
 C7 H7A 0.9800 . ?
 C7 H7B 0.9800 . ?
 C7 H7C 0.9800 . ?
 C8 H8A 0.9800 . ?
 C8 H8B 0.9800 . ?
 C8 H8C 0.9800 . ?
 C9 H9A 0.9800 . ?
 C9 H9B 0.9800 . ?
 C9 H9C 0.9800 . ?
 C10 H10A 0.9800 . ?
 C10 H10B 0.9800 . ?
 C10 H10C 0.9800 . ?
 C11 H11A 0.9800 . ?
 C11 H11B 0.9800 . ?
 C11 H11C 0.9800 . ?
 C12 C13 1.412(6) . ?
 C12 C17 1.394(6) . ?
 C13 H13 0.9500 . ?
 C13 C14 1.386(7) . ?
 C14 C15 1.385(7) . ?
 C14 C18 1.530(8) . ?
 C15 H15 0.9500 . ?
 C15 C16 1.378(8) . ?
 C16 C17 1.381(7) . ?
 C16 C19 1.519(7) . ?
 C17 H17 0.9500 . ?
 C18 H18A 0.9800 . ?
 C18 H18B 0.9800 . ?
 C18 H18C 0.9800 . ?
 C19 H19A 0.9800 . ?
 C19 H19B 0.9800 . ?
 C19 H19C 0.9800 . ?
 C20 H20A 0.9800 . ?
 C20 H20B 0.9800 . ?
 C20 H20C 0.9800 . ?
 C21 H21A 0.9800 . ?
 C21 H21B 0.9800 . ?
 C21 H21C 0.9800 . ?
 C22 H22A 0.9800 . ?
 C22 H22B 0.9800 . ?
 C22 H22C 0.9800 . ?
 C23 H23A 0.9900 . ?
 C23 H23B 0.9900 . ?
 C23 C24 1.516(8) . ?
 C24 H24A 0.9900 . ?
 C24 H24B 0.9900 . ?
 C24 C25 1.481(11) . ?
 C25 H25A 0.9900 . ?
 C25 H25B 0.9900 . ?
 C25 C26 1.494(9) . ?
 C26 H26A 0.9900 . ?
 C26 H26B 0.9900 . ?
 C27 H27A 0.9900 . ?
 C27 H27B 0.9900 . ?
 C27 C28 1.470(10) . ?
 C28 H28C 0.9900 . ?
 C28 H28D 0.9900 . ?
 C28 H28A 0.9900 . ?
 C28 H28B 0.9900 . ?
 C28 C29 1.33(3) . ?
 C28 C29A 1.70(3) . ?
 C29 H29A 0.9900 . ?
 C29 H29B 0.9900 . ?
 C29 C30 1.75(3) . ?
 C30 H30A 0.9900 . ?
 C30 H30B 0.9900 . ?
 C30 H30C 0.9900 . ?
 C30 H30D 0.9900 . ?
 C30 C29A 1.407(19) . ?
 C29A H29C 0.9900 . ?
 C29A H29D 0.9900 . ?

loop_
  _geom_angle_atom_site_label_1
  _geom_angle_atom_site_label_2
  _geom_angle_atom_site_label_3
  _geom_angle
  _geom_angle_site_symmetry_1
  _geom_angle_site_symmetry_3
  _geom_angle_publ_flag
 N1 Si1 C9 109.2(2) . . ?
 N1 Si1 C10 114.0(2) . . ?
 N1 Si1 C11 112.9(2) . . ?
 C9 Si1 C10 105.3(4) . . ?
 C9 Si1 C11 106.2(3) . . ?
 C11 Si1 C10 108.7(3) . . ?
 C23 O1 Mg1 128.3(3) . . ?
 C26 O1 Mg1 121.4(3) . . ?
 C26 O1 C23 109.8(4) . . ?
 Si1 N1 Mg1 125.36(19) . . ?
 C1 N1 Si1 121.5(3) . . ?
 C1 N1 Mg1 113.1(3) . . ?
 N1 C1 C2 120.8(4) . . ?
 N1 C1 C6 124.1(4) . . ?
 C2 C1 C6 115.1(4) . . ?
 O1 Mg1 C12 85.80(14) . . ?
 N1 Mg1 O1 104.20(15) . . ?
 N1 Mg1 O2 116.61(15) . . ?
 N1 Mg1 C12 142.91(14) . . ?
 O2 Mg1 O1 92.14(15) . . ?
 O2 Mg1 C12 98.23(13) . . ?
 N2 Mg1 O1 111.66(16) . . ?
 N2 Mg1 N1 123.94(16) . . ?
 N2 Mg1 O2 103.82(15) . . ?
 N2 Mg1 C12 26.93(13) . . ?
 N2 Si2 C20 109.0(2) . . ?
 N2 Si2 C21 111.6(2) . . ?
 N2 Si2 C22 113.5(2) . . ?
 C20 Si2 C21 108.4(3) . . ?
 C20 Si2 C22 107.5(3) . . ?
 C21 Si2 C22 106.6(3) . . ?
 C27 O2 Mg1 122.5(3) . . ?
 C30 O2 Mg1 129.6(4) . . ?
 C30 O2 C27 107.9(4) . . ?
 Si2 N2 Mg1 128.2(2) . . ?
 C12 N2 Mg1 113.1(3) . . ?
 C12 N2 Si2 117.6(3) . . ?
 C1 C2 H2 118.4 . . ?
 C3 C2 C1 123.1(4) . . ?
 C3 C2 H2 118.4 . . ?
 C3 C4 H4 119.8 . . ?
 C5 C4 H4 119.8 . . ?
 C5 C4 C3 120.4(4) . . ?
 C2 C3 C4 119.0(5) . . ?
 C2 C3 C7 119.7(5) . . ?
 C4 C3 C7 121.3(4) . . ?
 C4 C5 C6 120.4(4) . . ?
 C4 C5 C8 120.1(4) . . ?
 C6 C5 C8 119.6(5) . . ?
 C1 C6 H6 119.0 . . ?
 C5 C6 C1 122.0(4) . . ?
 C5 C6 H6 119.0 . . ?
 C3 C7 H7A 109.5 . . ?
 C3 C7 H7B 109.5 . . ?
 C3 C7 H7C 109.5 . . ?
 H7A C7 H7B 109.5 . . ?
 H7A C7 H7C 109.5 . . ?
 H7B C7 H7C 109.5 . . ?
 C5 C8 H8A 109.5 . . ?
 C5 C8 H8B 109.5 . . ?
 C5 C8 H8C 109.5 . . ?
 H8A C8 H8B 109.5 . . ?
 H8A C8 H8C 109.5 . . ?
 H8B C8 H8C 109.5 . . ?
 Si1 C9 H9A 109.5 . . ?
 Si1 C9 H9B 109.5 . . ?
 Si1 C9 H9C 109.5 . . ?
 H9A C9 H9B 109.5 . . ?
 H9A C9 H9C 109.5 . . ?
 H9B C9 H9C 109.5 . . ?
 Si1 C10 H10A 109.5 . . ?
 Si1 C10 H10B 109.5 . . ?
 Si1 C10 H10C 109.5 . . ?
 H10A C10 H10B 109.5 . . ?
 H10A C10 H10C 109.5 . . ?
 H10B C10 H10C 109.5 . . ?
 Si1 C11 H11A 109.5 . . ?
 Si1 C11 H11B 109.5 . . ?
 Si1 C11 H11C 109.5 . . ?
 H11A C11 H11B 109.5 . . ?
 H11A C11 H11C 109.5 . . ?
 H11B C11 H11C 109.5 . . ?
 N2 C12 Mg1 39.93(18) . . ?
 N2 C12 C13 121.2(4) . . ?
 C13 C12 Mg1 114.9(3) . . ?
 C17 C12 Mg1 112.5(3) . . ?
 C17 C12 N2 122.8(4) . . ?
 C17 C12 C13 116.0(4) . . ?
 C12 C13 H13 118.9 . . ?
 C14 C13 C12 122.2(4) . . ?
 C14 C13 H13 118.9 . . ?
 C13 C14 C18 119.6(5) . . ?
 C15 C14 C13 118.9(5) . . ?
 C15 C14 C18 121.4(5) . . ?
 C14 C15 H15 119.6 . . ?
 C16 C15 C14 120.7(4) . . ?
 C16 C15 H15 119.6 . . ?
 C15 C16 C17 119.5(4) . . ?
 C15 C16 C19 121.8(5) . . ?
 C17 C16 C19 118.7(5) . . ?
 C12 C17 H17 118.8 . . ?
 C16 C17 C12 122.5(4) . . ?
 C16 C17 H17 118.8 . . ?
 C14 C18 H18A 109.5 . . ?
 C14 C18 H18B 109.5 . . ?
 C14 C18 H18C 109.5 . . ?
 H18A C18 H18B 109.5 . . ?
 H18A C18 H18C 109.5 . . ?
 H18B C18 H18C 109.5 . . ?
 C16 C19 H19A 109.5 . . ?
 C16 C19 H19B 109.5 . . ?
 C16 C19 H19C 109.5 . . ?
 H19A C19 H19B 109.5 . . ?
 H19A C19 H19C 109.5 . . ?
 H19B C19 H19C 109.5 . . ?
 Si2 C20 H20A 109.5 . . ?
 Si2 C20 H20B 109.5 . . ?
 Si2 C20 H20C 109.5 . . ?
 H20A C20 H20B 109.5 . . ?
 H20A C20 H20C 109.5 . . ?
 H20B C20 H20C 109.5 . . ?
 Si2 C21 H21A 109.5 . . ?
 Si2 C21 H21B 109.5 . . ?
 Si2 C21 H21C 109.5 . . ?
 H21A C21 H21B 109.5 . . ?
 H21A C21 H21C 109.5 . . ?
 H21B C21 H21C 109.5 . . ?
 Si2 C22 H22A 109.5 . . ?
 Si2 C22 H22B 109.5 . . ?
 Si2 C22 H22C 109.5 . . ?
 H22A C22 H22B 109.5 . . ?
 H22A C22 H22C 109.5 . . ?
 H22B C22 H22C 109.5 . . ?
 O1 C23 H23A 110.9 . . ?
 O1 C23 H23B 110.9 . . ?
 O1 C23 C24 104.5(4) . . ?
 H23A C23 H23B 108.9 . . ?
 C24 C23 H23A 110.9 . . ?
 C24 C23 H23B 110.9 . . ?
 C23 C24 H24A 111.3 . . ?
 C23 C24 H24B 111.3 . . ?
 H24A C24 H24B 109.2 . . ?
 C25 C24 C23 102.5(5) . . ?
 C25 C24 H24A 111.3 . . ?
 C25 C24 H24B 111.3 . . ?
 C24 C25 H25A 110.8 . . ?
 C24 C25 H25B 110.8 . . ?
 C24 C25 C26 104.8(6) . . ?
 H25A C25 H25B 108.9 . . ?
 C26 C25 H25A 110.8 . . ?
 C26 C25 H25B 110.8 . . ?
 O1 C26 C25 105.3(5) . . ?
 O1 C26 H26A 110.7 . . ?
 O1 C26 H26B 110.7 . . ?
 C25 C26 H26A 110.7 . . ?
 C25 C26 H26B 110.7 . . ?
 H26A C26 H26B 108.8 . . ?
 O2 C27 H27A 110.4 . . ?
 O2 C27 H27B 110.4 . . ?
 O2 C27 C28 106.7(7) . . ?
 H27A C27 H27B 108.6 . . ?
 C28 C27 H27A 110.4 . . ?
 C28 C27 H27B 110.4 . . ?
 C27 C28 H28C 112.9 . . ?
 C27 C28 H28D 112.9 . . ?
 C27 C28 H28A 109.7 . . ?
 C27 C28 H28B 109.7 . . ?
 C27 C28 C29A 94.3(10) . . ?
 H28C C28 H28D 110.3 . . ?
 H28A C28 H28B 108.2 . . ?
 C29 C28 C27 109.9(10) . . ?
 C29 C28 H28A 109.7 . . ?
 C29 C28 H28B 109.7 . . ?
 C29A C28 H28C 112.9 . . ?
 C29A C28 H28D 112.9 . . ?
 C28 C29 H29A 110.9 . . ?
 C28 C29 H29B 110.9 . . ?
 C28 C29 C30 104.4(15) . . ?
 H29A C29 H29B 108.9 . . ?
 C30 C29 H29A 110.9 . . ?
 C30 C29 H29B 110.9 . . ?
 O2 C30 C29 93.9(14) . . ?
 O2 C30 H30A 112.9 . . ?
 O2 C30 H30B 112.9 . . ?
 O2 C30 H30C 110.0 . . ?
 O2 C30 H30D 110.0 . . ?
 C29 C30 H30A 112.9 . . ?
 C29 C30 H30B 112.9 . . ?
 H30A C30 H30B 110.4 . . ?
 H30C C30 H30D 108.4 . . ?
 C29A C30 O2 108.4(8) . . ?
 C29A C30 H30C 110.0 . . ?
 C29A C30 H30D 110.0 . . ?
 C28 C29A H29C 111.1 . . ?
 C28 C29A H29D 111.1 . . ?
 C30 C29A C28 103.5(9) . . ?
 C30 C29A H29C 111.1 . . ?
 C30 C29A H29D 111.1 . . ?
 H29C C29A H29D 109.0 . . ?

loop_
  _geom_torsion_atom_site_label_1
  _geom_torsion_atom_site_label_2
  _geom_torsion_atom_site_label_3
  _geom_torsion_atom_site_label_4
  _geom_torsion
  _geom_torsion_site_symmetry_1
  _geom_torsion_site_symmetry_2
  _geom_torsion_site_symmetry_3
  _geom_torsion_site_symmetry_4
  _geom_torsion_publ_flag
 Si1 N1 C1 C2 -157.5(4) . . . . ?
 Si1 N1 C1 C6 22.5(6) . . . . ?
 O1 C23 C24 C25 32.3(7) . . . . ?
 N1 C1 C2 C3 -177.9(4) . . . . ?
 N1 C1 C6 C5 179.1(4) . . . . ?
 C1 C2 C3 C4 -1.6(7) . . . . ?
 C1 C2 C3 C7 179.3(5) . . . . ?
 Mg1 O1 C23 C24 171.4(4) . . . . ?
 Mg1 O1 C26 C25 166.9(6) . . . . ?
 Mg1 N1 C1 C2 22.4(5) . . . . ?
 Mg1 N1 C1 C6 -157.6(3) . . . . ?
 Mg1 O2 C27 C28 146.8(6) . . . . ?
 Mg1 O2 C30 C29 -140.9(15) . . . . ?
 Mg1 O2 C30 C29A -175.6(13) . . . . ?
 Mg1 N2 C12 C13 92.5(4) . . . . ?
 Mg1 N2 C12 C17 -86.6(4) . . . . ?
 Mg1 C12 C13 C14 -128.8(5) . . . . ?
 Mg1 C12 C17 C16 130.6(4) . . . . ?
 Si2 N2 C12 Mg1 169.3(4) . . . . ?
 Si2 N2 C12 C13 -98.1(4) . . . . ?
 Si2 N2 C12 C17 82.8(5) . . . . ?
 O2 C27 C28 C29 6(3) . . . . ?
 O2 C27 C28 C29A 41.4(11) . . . . ?
 O2 C30 C29A C28 21.4(18) . . . . ?
 N2 C12 C13 C14 -173.8(4) . . . . ?
 N2 C12 C17 C16 174.5(4) . . . . ?
 C2 C1 C6 C5 -0.9(6) . . . . ?
 C4 C5 C6 C1 -0.8(6) . . . . ?
 C3 C4 C5 C6 1.3(7) . . . . ?
 C3 C4 C5 C8 -178.6(5) . . . . ?
 C5 C4 C3 C2 -0.2(7) . . . . ?
 C5 C4 C3 C7 178.9(5) . . . . ?
 C6 C1 C2 C3 2.1(7) . . . . ?
 C8 C5 C6 C1 179.2(4) . . . . ?
 C9 Si1 N1 C1 168.2(4) . . . . ?
 C9 Si1 N1 Mg1 -11.7(4) . . . . ?
 C10 Si1 N1 C1 -74.4(4) . . . . ?
 C10 Si1 N1 Mg1 105.7(3) . . . . ?
 C11 Si1 N1 C1 50.3(4) . . . . ?
 C11 Si1 N1 Mg1 -129.6(3) . . . . ?
 C12 C13 C14 C15 -3.4(8) . . . . ?
 C12 C13 C14 C18 179.0(6) . . . . ?
 C13 C12 C17 C16 -4.6(6) . . . . ?
 C13 C14 C15 C16 0.5(8) . . . . ?
 C14 C15 C16 C17 0.3(8) . . . . ?
 C14 C15 C16 C19 179.2(6) . . . . ?
 C15 C16 C17 C12 1.9(7) . . . . ?
 C17 C12 C13 C14 5.4(7) . . . . ?
 C18 C14 C15 C16 177.9(7) . . . . ?
 C19 C16 C17 C12 -177.0(5) . . . . ?
 C20 Si2 N2 Mg1 -15.2(4) . . . . ?
 C20 Si2 N2 C12 177.3(3) . . . . ?
 C21 Si2 N2 Mg1 -134.9(3) . . . . ?
 C21 Si2 N2 C12 57.6(4) . . . . ?
 C22 Si2 N2 Mg1 104.6(3) . . . . ?
 C22 Si2 N2 C12 -62.9(4) . . . . ?
 C23 O1 C26 C25 -5.8(9) . . . . ?
 C23 C24 C25 C26 -36.0(8) . . . . ?
 C24 C25 C26 O1 26.5(10) . . . . ?
 C26 O1 C23 C24 -16.6(7) . . . . ?
 C27 O2 C30 C29 39.2(16) . . . . ?
 C27 O2 C30 C29A 4.5(15) . . . . ?
 C27 C28 C29 C30 19(4) . . . . ?
 C27 C28 C29A C30 -38.4(17) . . . . ?
 C28 C29 C30 O2 -36(3) . . . . ?
 C30 O2 C27 C28 -33.4(8) . . . . ?

_shelx_res_file
;
    zdd_03_53_2_0626.res created by SHELXL-2014/7

TITL mo_zdd_03_53_2_0626_0m_a.res in P2(1)
REM Old TITL mo_zdd_03_53_2_0626_0m in P2
REM SHELXT solution in P2(1)
REM R1 0.126, Rweak 0.061, Alpha 0.007, Orientation as input
REM Flack x = 0.137 ( 0.034 ) from Parsons' quotients
REM Formula found by SHELXT: C28 Mg N3 O2 Si2
CELL 0.71073 9.6898 18.0835 9.8507 90 99.818 90
ZERR 2 0.0007 0.0013 0.0006 0 0.002 0
LATT -1
SYMM -X,0.5+Y,-Z
SFAC C H Mg N O Si
UNIT 60 104 2 4 4 4

L.S. 10
PLAN  2
SIZE 0.18 0.18 0.32
TEMP -123.03
CONF
BOND $H
LIST 4
fmap 2
acta
MORE -1
REM <olex2.extras>
REM <HklSrc "%.\\zdd_03_53_2_0626.hkl">
REM </olex2.extras>

WGHT    0.079300    1.553700
FVAR       1.22408   0.42448
SI1   6    1.020265    0.631247    0.782884    11.00000    0.03222    0.04486 =
         0.03559   -0.01021    0.00395   -0.00678
O1    5    0.608455    0.555527    0.511599    11.00000    0.03871    0.03579 =
         0.03808   -0.00699   -0.00499    0.01107
N1    4    0.862512    0.585046    0.762574    11.00000    0.03020    0.03651 =
         0.02865   -0.00762    0.00539   -0.00030
C1    1    0.768825    0.595852    0.852367    11.00000    0.03259    0.03406 =
         0.02393    0.00105    0.00100    0.00328
MG1   3    0.793645    0.511201    0.611230    11.00000    0.02911    0.02645 =
         0.02415   -0.00199    0.00256    0.00094
SI2   6    0.866688    0.349861    0.772908    11.00000    0.03453    0.03502 =
         0.02721    0.00385    0.00512    0.00546
O2    5    0.882829    0.517207    0.436639    11.00000    0.05070    0.03420 =
         0.03082    0.00463    0.01468   -0.00064
N2    4    0.776748    0.402661    0.642656    11.00000    0.03267    0.02810 =
         0.02610    0.00080    0.00382   -0.00124
C2    1    0.667014    0.541824    0.866837    11.00000    0.03995    0.04072 =
         0.03782   -0.00392    0.01382    0.00183
AFIX  43
H2    2    0.666342    0.497192    0.815862    11.00000   -1.20000
AFIX   0
C4    1    0.569837    0.615485    1.030236    11.00000    0.04121    0.04642 =
         0.02788    0.00575    0.01082    0.01519
AFIX  43
H4    2    0.502417    0.622436    1.088695    11.00000   -1.20000
AFIX   0
C3    1    0.567717    0.550865    0.952157    11.00000    0.04288    0.04204 =
         0.04131    0.00216    0.01918    0.00546
C5    1    0.668620    0.668882    1.022951    11.00000    0.03962    0.04475 =
         0.02721   -0.00495   -0.00221    0.01574
C6    1    0.766225    0.660019    0.935438    11.00000    0.03396    0.03670 =
         0.02750   -0.00453    0.00126    0.00488
AFIX  43
H6    2    0.833088    0.697991    0.931112    11.00000   -1.20000
AFIX   0
C7    1    0.461006    0.490372    0.960476    11.00000    0.06304    0.04511 =
         0.08621   -0.00396    0.04280   -0.00377
AFIX 137
H7A   2    0.398240    0.486112    0.871621    11.00000   -1.50000
H7B   2    0.406268    0.502665    1.032370    11.00000   -1.50000
H7C   2    0.509576    0.443260    0.982812    11.00000   -1.50000
AFIX   0
C8    1    0.672386    0.738423    1.110920    11.00000    0.05029    0.06385 =
         0.03990   -0.01908    0.00533    0.01055
AFIX 137
H8A   2    0.576877    0.751610    1.122129    11.00000   -1.50000
H8B   2    0.713487    0.779141    1.065634    11.00000   -1.50000
H8C   2    0.729216    0.729231    1.201560    11.00000   -1.50000
AFIX   0
C9    1    1.133056    0.588740    0.667659    11.00000    0.03588    0.09003 =
         0.06188   -0.03320    0.01678   -0.01536
AFIX 137
H9A   2    1.132238    0.534823    0.677524    11.00000   -1.50000
H9B   2    1.229187    0.607013    0.693278    11.00000   -1.50000
H9C   2    1.096853    0.602106    0.571787    11.00000   -1.50000
AFIX   0
C10   1    1.004361    0.732286    0.731497    11.00000    0.05667    0.05301 =
         0.06126    0.00263    0.00671   -0.01369
AFIX 137
H10A  2    0.953878    0.736463    0.636749    11.00000   -1.50000
H10B  2    1.098078    0.753737    0.737438    11.00000   -1.50000
H10C  2    0.952904    0.758905    0.793731    11.00000   -1.50000
AFIX   0
C11   1    1.121861    0.624364    0.963063    11.00000    0.03587    0.05733 =
         0.04332   -0.01654   -0.00554    0.00445
AFIX 137
H11A  2    1.070563    0.649778    1.026905    11.00000   -1.50000
H11B  2    1.213866    0.647525    0.966779    11.00000   -1.50000
H11C  2    1.134081    0.572204    0.989366    11.00000   -1.50000
AFIX   0
C12   1    0.658850    0.370685    0.559804    11.00000    0.03138    0.02330 =
         0.02881    0.00390    0.00458   -0.00143
C13   1    0.668074    0.339101    0.430573    11.00000    0.03518    0.04243 =
         0.03757   -0.00429    0.00920   -0.00516
AFIX  43
H13   2    0.757367    0.335147    0.403629    11.00000   -1.20000
AFIX   0
C14   1    0.551304    0.313675    0.341713    11.00000    0.04435    0.04874 =
         0.03950   -0.00904    0.00607   -0.01301
C15   1    0.422228    0.315760    0.384022    11.00000    0.03440    0.04679 =
         0.04433    0.00398   -0.00460   -0.01340
AFIX  43
H15   2    0.341547    0.298138    0.324242    11.00000   -1.20000
AFIX   0
C16   1    0.409483    0.343117    0.511903    11.00000    0.03090    0.04681 =
         0.04816    0.01397    0.00872   -0.00042
C17   1    0.526919    0.369007    0.598310    11.00000    0.03716    0.03632 =
         0.03532    0.00641    0.01301    0.00264
AFIX  43
H17   2    0.517443    0.386319    0.687309    11.00000   -1.20000
AFIX   0
C18   1    0.568177    0.281151    0.202138    11.00000    0.07453    0.13877 =
         0.05105   -0.05146    0.00855   -0.03607
AFIX 137
H18A  2    0.533318    0.316566    0.128993    11.00000   -1.50000
H18B  2    0.514618    0.235063    0.186505    11.00000   -1.50000
H18C  2    0.667405    0.270986    0.201491    11.00000   -1.50000
AFIX   0
C19   1    0.268873    0.346956    0.560138    11.00000    0.02938    0.11444 =
         0.07155    0.01553    0.01020   -0.00434
AFIX 137
H19A  2    0.239169    0.398679    0.562411    11.00000   -1.50000
H19B  2    0.277584    0.325633    0.652670    11.00000   -1.50000
H19C  2    0.199156    0.319032    0.496451    11.00000   -1.50000
AFIX   0
C20   1    1.021707    0.402995    0.860668    11.00000    0.05094    0.04919 =
         0.04151   -0.00669   -0.01322    0.00249
AFIX 137
H20A  2    1.084924    0.412957    0.795059    11.00000   -1.50000
H20B  2    1.071172    0.374031    0.938042    11.00000   -1.50000
H20C  2    0.990414    0.449894    0.894981    11.00000   -1.50000
AFIX   0
C21   1    0.930395    0.261344    0.706002    11.00000    0.04267    0.03641 =
         0.04945    0.00393    0.00765    0.00828
AFIX 137
H21A  2    0.851009    0.234473    0.653398    11.00000   -1.50000
H21B  2    0.974734    0.230842    0.783546    11.00000   -1.50000
H21C  2    0.998734    0.272456    0.646095    11.00000   -1.50000
AFIX   0
C22   1    0.759358    0.323306    0.908151    11.00000    0.06275    0.07171 =
         0.04260    0.02701    0.02664    0.02585
AFIX 137
H22A  2    0.727695    0.368117    0.949620    11.00000   -1.50000
H22B  2    0.816762    0.293601    0.979649    11.00000   -1.50000
H22C  2    0.677866    0.294407    0.865431    11.00000   -1.50000
AFIX   0
C23   1    0.516056    0.527339    0.391413    11.00000    0.04354    0.03635 =
         0.04614    0.00244   -0.00797   -0.00261
AFIX  23
H23A  2    0.492199    0.474881    0.404500    11.00000   -1.20000
H23B  2    0.560161    0.531493    0.308176    11.00000   -1.20000
AFIX   0
C24   1    0.386791    0.575752    0.378857    11.00000    0.03699    0.08934 =
         0.05338    0.00395    0.00092    0.01289
AFIX  23
H24A  2    0.339437    0.579876    0.281828    11.00000   -1.20000
H24B  2    0.319610    0.556346    0.435346    11.00000   -1.20000
AFIX   0
C25   1    0.445623    0.647763    0.432120    11.00000    0.08635    0.07849 =
         0.07845   -0.02287   -0.02551    0.05266
AFIX  23
H25A  2    0.373907    0.677742    0.467418    11.00000   -1.20000
H25B  2    0.480868    0.675981    0.358975    11.00000   -1.20000
AFIX   0
C26   1    0.562745    0.628238    0.545805    11.00000    0.08366    0.07812 =
         0.08209   -0.03763   -0.03270    0.05234
AFIX  23
H26A  2    0.640129    0.664418    0.550818    11.00000   -1.20000
H26B  2    0.529779    0.627437    0.635550    11.00000   -1.20000
AFIX   0
C27   1    0.976961    0.460795    0.400848    11.00000    0.08076    0.03514 =
         0.06124   -0.00192    0.04171   -0.00050
AFIX  23
H27A  2    0.956788    0.412536    0.440703    11.00000   -1.20000
H27B  2    1.075482    0.474254    0.436637    11.00000   -1.20000
AFIX   0
C28   1    0.953222    0.456551    0.249638    11.00000    0.16339    0.13363 =
         0.04169    0.00087    0.03607    0.03525
PART 2
AFIX  23
H28C  2    0.865382    0.430495    0.211164   -21.00000   -1.20000
H28D  2    1.033282    0.434618    0.213493   -21.00000   -1.20000
AFIX  23
PART 0
PART 1
H28A  2    1.043293    0.462549    0.216193    21.00000   -1.20000
H28B  2    0.914120    0.407509    0.219440    21.00000   -1.20000
AFIX   0
C29   1    0.864801    0.509280    0.196682    21.00000    0.11543    0.18445 =
         0.03746   -0.02431    0.00503    0.08852
AFIX  23
H29A  2    0.769332    0.489080    0.167914    21.00000   -1.20000
H29B  2    0.895857    0.532543    0.116039    21.00000   -1.20000
AFIX   0
PART 0
C30   1    0.868340    0.573194    0.331101    11.00000    0.05921    0.09851 =
         0.07610    0.05753    0.02595    0.01801
PART 1
AFIX  23
H30A  2    0.949729    0.607029    0.340368    21.00000   -1.20000
H30B  2    0.780292    0.601749    0.324655    21.00000   -1.20000
AFIX  23
PART 0
PART 2
H30C  2    0.768156    0.580573    0.292213   -21.00000   -1.20000
H30D  2    0.906984    0.620704    0.370608   -21.00000   -1.20000
AFIX   0
C29A  1    0.941645    0.549853    0.227190   -21.00000    0.09781    0.12810 =
         0.04615    0.05783    0.02117    0.01640
AFIX  23
H29C  2    1.035775    0.572704    0.238910   -21.00000   -1.20000
H29D  2    0.889567    0.562448    0.134682   -21.00000   -1.20000
AFIX   0
HKLF 4

REM  mo_zdd_03_53_2_0626_0m_a.res in P2(1)
REM R1 =  0.0611 for    8137 Fo > 4sig(Fo)  and  0.0632 for all    8503 data
REM    354 parameters refined using      1 restraints

END

WGHT      0.0794      1.5514

REM Highest difference peak  0.582,  deepest hole -0.280,  1-sigma level  0.063
Q1    1   0.7992  0.6540  0.4087  11.00000  0.05    0.58
Q2    1   0.4643  0.5270  0.4679  11.00000  0.05    0.39
;
_shelx_res_checksum                62028
_shelx_hkl_file
;
  -3   0   0  423.86   37.80
   3   0   0  475.35   37.50
   3   0   0  419.16   37.30
   3   0   0  415.66   36.40
   3   0   0  472.45   36.70
   3   0   0  406.06   37.40
   3   0   0  491.45   39.80
   3   0   0  467.45   37.60
   3   0   0  434.56   38.10
  -3   0   0  434.36   37.60
  -3   0   0  462.65   36.40
  -3   0   0  489.15   39.70
  -3   0   0  438.86   37.50
  -3   0   0  408.06   37.10
  -3   0   0  441.36   36.70
  -3   0   0  464.45   37.70
   4   0   0   62.69    7.00
  -4   0   0   73.99    8.50
   4   0   0   61.29    7.90
   4   0   0   68.69    9.20
  -4   0   0   66.69    8.40
  -4   0   0   65.59    7.70
   4   0   0   62.19    7.90
   4   0   0   67.09    8.20
   4   0   0   72.39   10.40
   4   0   0   63.19    8.10
  -4   0   0   68.29    7.10
  -4   0   0   66.19    8.30
  -4   0   0   65.09    6.60
  -4   0   0   67.89   10.50
   5   0   0  811.22   67.39
   5   0   0  813.52   65.89
   5   0   0  772.62   67.59
   5   0   0  856.11   71.69
   5   0   0  796.42   67.59
   5   0   0  819.92   68.99
  -5   0   0  762.12   66.09
  -5   0   0  817.52   67.59
  -5   0   0  799.52   67.79
  -5   0   0  790.72   65.39
  -5   0   0  820.92   70.89
  -5   0   0  813.62   67.79
   5   0   0  810.62   67.39
   6   0   0   44.10    8.10
   6   0   0   42.90    9.60
  -6   0   0   36.60    7.80
   6   0   0   29.40    9.20
  -6   0   0   47.20    5.30
   6   0   0   42.60    8.50
  -6   0   0   49.10    9.30
   6   0   0   50.99    7.80
   6   0   0   38.70    7.90
  -6   0   0   42.30    7.10
  -6   0   0   44.40    6.40
  -6   0   0   49.50    7.90
  -6   0   0   59.59   13.00
  -6   0   0   41.50    7.60
  -7   0   0  440.96   38.90
  -7   0   0  444.46   39.10
  -7   0   0  439.26   35.80
   7   0   0  436.76   39.70
  -7   0   0  431.66   40.10
   7   0   0  428.86   38.80
   7   0   0  422.86   39.10
   7   0   0  426.16   39.80
   7   0   0  426.76   43.60
   7   0   0  462.55   41.90
  -7   0   0  388.76   41.90
  -7   0   0  429.76   43.50
   7   0   0  423.06   41.50
  -7   0   0  419.56   39.50
   8   0   0  310.47   32.90
  -8   0   0  268.37   30.30
  -8   0   0  329.57   31.30
   8   0   0  360.26   32.90
  -8   0   0  251.47   30.90
  -8   0   0  314.47   32.40
   8   0   0  348.07   32.30
   8   0   0  341.67   31.60
   8   0   0  323.57   34.20
  -8   0   0  394.76   43.80
  -8   0   0  323.67   33.10
   8   0   0  354.56   37.90
   8   0   0  329.67   34.80
  -9   0   0 1246.28  105.09
   9   0   0 1177.98  110.89
  -9   0   0 1217.98  105.59
  -9   0   0 1276.97  103.99
   9   0   0 1273.87  108.49
  -9   0   0 1273.17  106.19
  -9   0   0 1196.48  103.99
  -9   0   0 1250.97  111.09
   9   0   0 1195.38  103.89
   9   0   0 1310.27  107.89
   9   0   0 1125.19  104.79
   9   0   0 1170.98  103.49
   9   0   0 1285.97  106.09
  10   0   0   19.50   11.10
  10   0   0    9.60    8.20
  10   0   0   13.80    9.60
  10   0   0   11.60    9.30
  10   0   0    8.70    5.80
 -10   0   0    8.80    7.10
 -10   0   0   19.20   11.60
  10   0   0    9.00    7.00
 -10   0   0    7.00    8.10
 -10   0   0    5.10    6.90
 -10   0   0    6.50    7.50
 -11   0   0  321.07   36.20
  11   0   0  311.67   31.90
  11   0   0  316.07   37.20
 -11   0   0  295.77   36.20
 -11   0   0  334.57   41.30
  11   0   0  329.77   33.70
  11   0   0  310.37   40.70
  11   0   0  298.67   35.30
  11   0   0  335.87   38.80
 -11   0   0  293.57   34.10
  12   0   0   29.40   11.70
  12   0   0    7.10    7.80
 -12   0   0    1.00    9.20
  12   0   0   19.20   10.20
  12   0   0    6.40   11.40
 -12   0   0   37.00   14.30
  12   0   0   19.40   11.90
 -12   0   0   17.00   12.20
  12   0   0    8.50    7.00
 -12   0   0   11.70   10.30
   3  -1   0  913.21   75.09
  -3  -1   0 1149.19   75.69
   3  -1   0  866.71   74.69
   3  -1   0  892.81   74.19
   3  -1   0  869.51   74.59
   3  -1   0  873.21   74.99
   3  -1   0  886.31   75.99
   3  -1   0  878.91   76.39
   3  -1   0  855.71   74.79
   3   1   0 1160.78   75.19
  -3   1   0  889.51   75.09
  -3   1   0  898.21   75.59
  -3   1   0  892.81   75.09
  -3   1   0  877.11   74.39
  -3   1   0  899.31   74.79
  -3   1   0  922.61   76.59
  -3   1   0  880.71   74.79
  -4  -1   0  995.30   86.89
  -4  -1   0 1045.10   88.59
   4  -1   0 1146.49   90.69
   4  -1   0 1094.49   87.79
  -4  -1   0  957.00   88.79
  -4  -1   0 1033.50   89.09
   4  -1   0 1158.28   88.89
   4  -1   0 1216.68   91.69
   4  -1   0 1110.29   88.99
  -4  -1   0 1077.39   89.19
  -4  -1   0  971.30   88.39
  -4  -1   0 1039.90   87.69
   4  -1   0 1195.48   89.39
   4  -1   0 1085.39   89.19
   4  -1   0 1154.98   88.49
   4   1   0 1026.80   89.59
  -4   1   0 1209.98   91.69
   4   1   0 1128.39   87.59
   4   1   0  988.30   88.89
   4   1   0 1082.09   91.79
   4   1   0 1071.59   89.39
  -4   1   0 1144.29   88.09
   4   1   0 1029.00   88.59
  -4   1   0 1177.48   89.49
  -4   1   0 1087.89   88.79
  -4   1   0 1050.99   88.19
   4   1   0 1060.59   88.99
  -4   1   0 1052.59   89.59
  -4   1   0 1111.99   89.29
  -5  -1   0  131.09   13.10
   5  -1   0  111.19   12.70
   5  -1   0  108.59   13.10
   5  -1   0  136.59   11.90
  -5  -1   0  138.29   17.10
   5  -1   0  124.69   13.60
   5  -1   0  108.19   12.20
   5  -1   0   97.09   14.80
  -5  -1   0  117.59   16.30
  -5  -1   0  137.69   13.90
  -5  -1   0  130.49   12.10
   5  -1   0  104.49   12.90
   5  -1   0  114.99   14.70
  -5  -1   0  138.39   14.10
  -5  -1   0  136.69   14.00
  -5   1   0  118.49   13.70
   5   1   0  122.79   13.30
  -5   1   0  108.99   11.70
   5   1   0  122.29   11.20
  -5   1   0  131.29   14.20
   5   1   0  154.68   14.20
   5   1   0  122.89   16.20
   5   1   0  115.29   13.70
   5   1   0  138.39   14.90
   5   1   0  137.09   13.40
  -5   1   0  128.29   13.90
  -5   1   0  109.89   16.60
  -5   1   0  118.39   13.80
  -6  -1   0   32.90    5.90
   6  -1   0   49.60   10.50
  -6  -1   0   42.50   11.20
  -6  -1   0   36.80    7.00
  -6  -1   0   41.10    8.50
   6  -1   0   59.39   10.10
   6  -1   0   58.09   10.80
  -6  -1   0   34.90    7.70
  -6  -1   0   31.60    7.00
   6  -1   0   56.39    7.80
   6  -1   0   48.60    8.00
  -6  -1   0   40.10    8.90
   6  -1   0   56.49    8.30
  -6   1   0   52.39    7.60
  -6   1   0   61.59    8.90
  -6   1   0   51.29   11.20
   6   1   0   47.80    9.70
   6   1   0   31.20   10.00
   6   1   0   39.70    9.40
  -6   1   0   56.69    8.90
  -6   1   0   57.49    8.60
  -6   1   0   49.50    6.10
   6   1   0   45.30    9.20
   6   1   0   36.20    9.10
   6   1   0   40.00    7.30
  -6   1   0   52.29    8.70
   6   1   0   31.80    7.00
  -7  -1   0  150.08   14.90
   7  -1   0   99.59   14.40
  -7  -1   0  138.29   19.90
  -7  -1   0  127.49   13.00
  -7  -1   0  122.79   14.30
   7  -1   0  110.59   14.50
  -7  -1   0  133.99   16.10
   7  -1   0  111.39   15.30
   7  -1   0  108.69   17.30
  -7  -1   0  133.49   15.40
   7  -1   0   99.89   13.80
   7  -1   0  105.19   16.50
   7   1   0  166.18   17.80
  -7   1   0  104.29   15.20
  -7   1   0  101.69   13.70
   7   1   0  157.88   16.50
   7   1   0  137.89   17.40
  -7   1   0  101.09   11.70
  -7   1   0  109.49   14.60
   7   1   0  166.08   20.40
  -7   1   0   89.59   16.40
   7   1   0  145.59   15.20
   7   1   0  147.39   15.20
   7   1   0  150.28   16.10
  -7   1   0  107.19   17.70
  -8  -1   0  654.43   67.49
   8  -1   0  794.52   64.29
  -8  -1   0  754.22   63.79
   8  -1   0  752.22   68.19
   8  -1   0  798.52   66.89
  -8  -1   0  671.53   61.49
  -8  -1   0  712.23   62.89
   8  -1   0  751.42   62.69
  -8  -1   0  717.33   62.29
  -8  -1   0  617.24   59.69
   8  -1   0  720.03   62.99
   8  -1   0  700.63   66.49
  -8  -1   0  698.33   63.49
   8   1   0  696.43   64.99
   8   1   0  595.94   61.49
  -8   1   0  811.82   63.69
  -8   1   0  780.92   64.39
  -8   1   0  750.32   62.29
  -8   1   0  778.82   62.99
  -8   1   0  774.62   58.99
  -8   1   0  674.53   67.29
   8   1   0  665.93   61.89
   8   1   0  655.03   63.39
  -8   1   0  754.62   63.99
   8   1   0  650.03   63.89
   8   1   0  619.64   67.29
  -9  -1   0  385.26   32.90
  -9  -1   0  381.96   32.40
   9  -1   0  301.67   37.30
   9  -1   0  268.87   32.50
   9  -1   0  271.37   38.70
   9  -1   0  298.97   35.20
   9  -1   0  263.97   31.20
   9  -1   0  287.07   35.40
  -9  -1   0  397.56   34.30
   9  -1   0  275.87   30.60
  -9  -1   0  409.76   41.10
   9  -1   0  252.67   31.50
   9   1   0  398.56   33.10
  -9   1   0  288.57   27.20
  -9   1   0  285.87   33.20
   9   1   0  402.36   37.50
  -9   1   0  289.97   31.40
   9   1   0  364.46   39.60
   9   1   0  376.36   34.90
  -9   1   0  282.47   33.40
   9   1   0  404.46   41.00
  -9   1   0  259.67   36.20
  -9   1   0  339.47   33.30
 -10  -1   0  151.48   21.80
 -10  -1   0  146.99   20.20
 -10  -1   0  131.09   20.30
 -10  -1   0  140.69   25.10
  10  -1   0  138.69   23.90
 -10  -1   0  137.09   18.10
  10  -1   0  163.78   25.70
  10  -1   0  159.78   18.30
  10  -1   0  162.48   23.70
  10  -1   0  147.89   22.70
  10  -1   0  161.78   21.30
  10  -1   0  159.08   19.20
  10   1   0  158.68   23.10
  10   1   0  102.19   23.30
 -10   1   0  155.78   20.30
  10   1   0  123.89   18.10
 -10   1   0  197.18   27.10
 -10   1   0  184.38   22.50
 -10   1   0  142.69   19.00
  10   1   0  134.09   20.40
 -10   1   0  158.18   22.10
  10   1   0  134.89   21.60
 -11  -1   0   79.49   18.20
  11  -1   0   45.20   13.80
  11  -1   0   34.50   14.70
 -11  -1   0   72.59   20.10
 -11  -1   0   64.59   15.90
  11  -1   0   42.00   16.40
 -11  -1   0   94.69   16.40
  11  -1   0   37.10   13.50
  11   1   0   86.29   21.40
  11   1   0   86.29   19.40
 -11   1   0   49.60   13.60
 -11   1   0   60.99   15.30
 -11   1   0   39.40   16.60
  11   1   0   86.99   14.70
  11   1   0   74.19   14.00
  11   1   0   84.89   18.10
  11   1   0   79.39   16.40
  12  -1   0   71.59   16.90
  12  -1   0   50.99   17.50
  12  -1   0   75.89   18.80
 -12  -1   0   52.39   18.70
  12  -1   0  101.79   21.50
  12  -1   0   64.79   17.70
 -12  -1   0   44.10   15.40
 -12  -1   0   50.19   15.20
 -12   1   0   48.00   24.70
  12   1   0   44.90   17.40
  12   1   0   85.29   14.00
  12   1   0   60.79   14.90
  12   1   0   56.29   15.20
  12   1   0   80.99   13.80
 -12   1   0   90.29   21.90
  12   1   0   56.19   17.60
 -12   1   0   74.99   17.10
 -12   1   0   67.09   17.30
  -1  -2   0  894.91   68.39
  -1  -2   0  878.21   67.59
   1  -2   0  791.32   67.19
   1  -2   0  797.82   67.39
  -1  -2   0  871.61   67.19
   1  -2   0  799.22   66.69
  -1  -2   0  862.91   67.79
   1  -2   0  818.52   67.39
   1  -2   0  794.92   67.49
  -1  -2   0  872.21   67.39
   1  -2   0  789.52   66.79
   1  -2   0  778.82   67.99
   1  -2   0  806.12   67.19
  -1  -2   0  896.81   67.49
  -1   2   0  797.52   66.69
   1   2   0  898.21   68.49
   1   2   0  870.91   67.89
  -1   2   0  788.32   67.99
   1   2   0  843.02   67.49
  -1   2   0  831.52   67.49
  -1   2   0  791.92   67.49
  -1   2   0  750.92   67.19
   1   2   0  859.21   67.39
   1   2   0  867.01   67.09
  -1   2   0  774.82   67.39
   1   2   0  870.71   67.39
   2  -2   0  640.44   53.49
   2  -2   0  642.74   53.59
   2  -2   0  662.13   54.89
   2  -2   0  683.63   53.99
   2  -2   0  673.43   53.79
   2  -2   0  685.93   53.99
   2  -2   0  665.93   53.99
  -2   2   0  636.14   53.89
  -2   2   0  644.64   53.69
  -2   2   0  637.84   54.59
  -2   2   0  631.94   53.79
  -2   2   0  663.63   53.89
  -2   2   0  650.43   53.59
  -2   2   0  630.44   53.49
  -2   2   0  653.43   53.89
   3  -2   0 2104.39  181.78
  -3  -2   0 2417.56  185.08
   3  -2   0 1994.00  181.38
   3  -2   0 2135.79  182.18
  -3  -2   0 2211.78  182.68
  -3  -2   0 2434.36  182.68
   3  -2   0 2233.58  181.78
   3  -2   0 2130.49  183.38
  -3  -2   0 2417.16  182.58
   3  -2   0 2193.28  182.18
  -3  -2   0 2257.57  181.88
   3  -2   0 2152.88  182.28
   3  -2   0 2322.57  183.18
  -3  -2   0 2275.67  181.38
  -3  -2   0 2233.58  182.18
  -3   2   0 2297.77  183.08
  -3   2   0 2237.48  183.08
   3   2   0 2263.77  182.18
   3   2   0 2363.26  180.48
   3   2   0 2256.57  181.68
  -3   2   0 2224.58  182.38
  -3   2   0 2198.98  181.88
   3   2   0 2536.75  185.18
  -3   2   0 2127.49  182.08
  -3   2   0 2182.28  181.98
   3   2   0 2530.75  182.68
  -3   2   0 2210.28  182.28
   3   2   0 2456.85  182.98
   4  -2   0  453.45   42.30
  -4  -2   0  560.84   43.50
  -4  -2   0  562.84   42.90
   4  -2   0  452.55   42.60
   4  -2   0  478.15   44.50
  -4  -2   0  529.75   42.30
   4  -2   0  450.95   42.90
   4  -2   0  469.35   41.90
   4  -2   0  445.86   42.90
   4  -2   0  462.55   42.50
  -4  -2   0  566.64   41.80
  -4  -2   0  552.64   43.60
  -4  -2   0  522.15   43.40
  -4  -2   0  550.54   46.80
  -4   2   0  487.05   42.60
  -4   2   0  440.66   44.00
   4   2   0  535.75   43.40
  -4   2   0  464.45   42.30
  -4   2   0  500.95   43.30
   4   2   0  517.95   46.20
   4   2   0  552.34   42.70
   4   2   0  526.75   41.10
  -4   2   0  503.65   43.90
   4   2   0  567.54   44.00
   4   2   0  522.65   43.80
  -4   2   0  489.45   42.90
  -4   2   0  450.35   43.00
  -5  -2   0  432.96   37.90
  -5  -2   0  415.56   39.00
   5  -2   0  494.05   38.30
   5  -2   0  494.05   40.10
  -5  -2   0  426.86   39.80
   5  -2   0  514.05   42.40
   5  -2   0  501.75   39.40
  -5  -2   0  407.66   38.50
  -5  -2   0  416.16   43.10
   5  -2   0  479.35   39.50
  -5  -2   0  430.26   39.60
  -5  -2   0  427.46   39.80
   5  -2   0  504.15   40.40
   5  -2   0  496.15   39.20
   5  -2   0  473.25   42.00
   5   2   0  386.16   42.40
   5   2   0  408.76   40.10
   5   2   0  426.06   39.60
   5   2   0  441.56   40.00
   5   2   0  436.76   40.30
   5   2   0  384.96   39.30
   5   2   0  408.86   38.80
  -5   2   0  495.35   40.40
  -5   2   0  490.05   39.50
  -5   2   0  512.95   40.60
  -5   2   0  514.15   41.00
  -5   2   0  494.75   38.90
   5   2   0  394.26   37.10
   6  -2   0   20.20    7.70
  -6  -2   0   18.90    5.10
   6  -2   0   20.90    5.50
  -6  -2   0   17.50    5.00
  -6  -2   0    9.20    6.90
   6  -2   0   22.80    6.20
  -6  -2   0   23.30    6.40
   6  -2   0   20.40    6.20
  -6  -2   0   27.60    6.60
  -6  -2   0   12.50    5.20
   6  -2   0   29.40    4.70
  -6  -2   0   19.00    4.30
   6  -2   0   28.80    8.70
   6  -2   0   19.10    5.40
  -6   2   0   32.60    7.60
   6   2   0   19.50    5.40
  -6   2   0   21.10    6.50
  -6   2   0   14.50    6.40
  -6   2   0   23.70    6.80
   6   2   0   19.30    6.30
   6   2   0    8.60    5.10
   6   2   0   11.70    5.20
   6   2   0   28.50    7.80
   6   2   0    5.20    6.00
  -6   2   0   32.30    6.60
  -6   2   0   18.50    4.50
  -6   2   0   21.90    6.60
   6   2   0   13.80    5.30
  -7  -2   0  274.07   25.30
   7  -2   0  233.28   27.90
  -7  -2   0  276.07   24.80
  -7  -2   0  286.37   23.70
   7  -2   0  236.98   26.00
  -7  -2   0  259.87   30.50
  -7  -2   0  255.67   25.90
   7  -2   0  247.68   24.60
   7  -2   0  247.88   22.90
   7  -2   0  219.18   27.80
   7  -2   0  235.58   25.00
  -7  -2   0  311.97   27.40
  -7  -2   0  269.57   29.60
   7  -2   0  234.88   25.30
  -7   2   0  237.18   25.70
   7   2   0  294.07   27.20
   7   2   0  264.57   26.20
   7   2   0  283.57   25.50
   7   2   0  262.87   27.20
   7   2   0  268.27   27.00
  -7   2   0  245.28   26.40
  -7   2   0  232.58   23.10
  -7   2   0  233.78   26.10
  -7   2   0  234.98   24.70
   7   2   0  282.57   31.20
   8  -2   0   70.29   15.70
  -8  -2   0   43.90    7.90
   8  -2   0   65.19   11.70
   8  -2   0   67.89   15.70
   8  -2   0   82.49   14.40
  -8  -2   0   54.29   12.30
  -8  -2   0   40.60   13.60
   8  -2   0   55.79   14.30
  -8  -2   0   50.89   11.20
   8  -2   0   60.69   11.50
  -8  -2   0   50.59   10.30
  -8  -2   0   57.59   12.40
  -8  -2   0   49.99    9.80
   8  -2   0   62.39   15.10
  -8  -2   0   48.60   11.20
  -8   2   0   62.59   12.60
   8   2   0   69.19   12.10
   8   2   0   56.69   10.20
  -8   2   0   55.09    9.90
  -8   2   0   54.29    7.80
   8   2   0   51.39   12.90
   8   2   0   54.49   12.20
  -8   2   0   61.89   11.90
   8   2   0   46.90   11.10
  -8   2   0   65.99   13.10
   8   2   0   49.20   14.80
  -8   2   0   62.29   14.50
   8   2   0   66.79   20.00
  -9  -2   0   51.29   11.40
  -9  -2   0   58.89   11.00
  -9  -2   0   50.79   12.20
   9  -2   0   39.20   13.60
  -9  -2   0   68.29    9.40
  -9  -2   0   50.69   12.60
  -9  -2   0   98.59   20.40
  -9  -2   0   62.39   13.60
   9  -2   0   26.10   12.10
  -9   2   0   32.20   12.90
   9   2   0   75.99   15.50
   9   2   0   69.59   11.70
   9   2   0   79.49   12.60
   9   2   0   73.19   17.90
   9   2   0   66.99   14.00
   9   2   0   91.29   16.60
   9   2   0   78.79   16.70
  10  -2   0   99.19   20.10
 -10  -2   0   88.29   21.70
  10  -2   0  104.49   14.10
 -10  -2   0   84.19   17.60
 -10  -2   0   92.89   16.50
 -10  -2   0   84.69   17.90
 -10  -2   0   92.59   14.20
  10  -2   0  115.79   23.90
  10  -2   0  125.49   23.40
  10  -2   0  116.29   15.70
  10  -2   0  115.09   22.00
  10  -2   0  116.69   18.00
  10   2   0  101.19   17.30
  10   2   0   95.59   15.50
 -10   2   0   90.19   10.30
 -10   2   0  105.29   22.60
 -10   2   0   84.79   18.10
  10   2   0  107.59   19.10
 -10   2   0  112.39   18.10
 -10   2   0  103.29   16.40
  10   2   0  101.69   15.40
  10   2   0   84.09   17.10
 -10   2   0  100.69   20.00
  11  -2   0   17.00    7.50
  11  -2   0   19.30   10.20
  11  -2   0    8.00   11.30
 -11  -2   0    7.80    8.70
 -11  -2   0    0.90    9.10
 -11  -2   0   -1.50    7.40
  11  -2   0   16.20   12.20
 -11  -2   0    1.00    8.80
  11  -2   0   16.00   11.00
  11   2   0   10.60    9.80
  11   2   0    7.10    6.90
  11   2   0   -8.20    5.10
 -11   2   0    5.20    7.90
  11   2   0    4.40    7.70
 -11   2   0   15.40    8.90
 -11   2   0   14.30   11.10
  11   2   0   12.40   10.80
  11   2   0    5.20    7.70
 -11   2   0   22.90   11.10
  12  -2   0  104.69   22.60
  12  -2   0   90.99   19.80
  12  -2   0   92.69   19.30
  12  -2   0   81.59   21.10
  12  -2   0   70.99   20.50
 -12  -2   0   71.69   16.80
 -12  -2   0   59.49   16.20
 -12  -2   0   59.79   20.30
 -12   2   0   63.09   16.50
  12   2   0   85.79   14.60
 -12   2   0   84.49   19.50
  12   2   0   73.59   14.30
  12   2   0   68.59   17.10
  12   2   0   65.59   19.80
  12   2   0   76.99   19.30
 -12   2   0   97.19   22.60
  12   2   0  113.59   20.40
   0  -3   0   21.80    3.80
   0  -3   0   21.90    3.80
   0  -3   0   22.30    4.40
   0  -3   0   29.00    5.50
   0  -3   0   24.50    4.10
   0  -3   0   26.10    4.10
   0   3   0   27.40    4.60
   0   3   0   25.50    5.20
   0   3   0   21.10    3.70
   0   3   0   23.70    4.10
   0   3   0   22.60    3.90
   0   3   0   23.50    4.10
   0   3   0   21.60    4.30
   1  -3   0  270.27   22.20
   1  -3   0  277.07   20.80
  -1  -3   0  218.18   21.40
  -1  -3   0  236.58   21.80
  -1  -3   0  225.38   22.40
   1  -3   0  302.97   23.40
   1  -3   0  279.87   22.20
  -1  -3   0  202.78   22.00
  -1  -3   0  210.28   21.60
   1  -3   0  297.97   22.30
   1  -3   0  267.97   21.30
  -1  -3   0  216.08   21.50
   1  -3   0  274.57   21.80
   1   3   0  224.88   22.40
  -1   3   0  273.17   21.90
   1   3   0  225.58   21.80
  -1   3   0  296.47   23.30
   1   3   0  205.48   21.50
   1   3   0  214.18   22.20
   1   3   0  201.88   21.30
  -1   3   0  276.37   21.20
  -1   3   0  277.07   22.30
  -1   3   0  289.17   22.20
  -1   3   0  284.07   22.40
   1   3   0  202.58   21.10
   2  -3   0 1432.76  107.19
  -2  -3   0 1061.49  106.39
  -2  -3   0 1120.79  106.89
   2  -3   0 1420.16  107.49
   2  -3   0 1435.86  107.69
   2  -3   0 1441.06  106.99
  -2  -3   0 1051.59  106.59
   2  -3   0 1398.96  106.59
   2  -3   0 1424.76  107.49
   2  -3   0 1427.26  108.69
  -2   3   0 1425.06  108.49
   2   3   0 1142.49  106.29
   2   3   0 1127.79  106.59
  -2   3   0 1395.06  107.49
  -2   3   0 1433.76  106.39
   2   3   0 1092.69  106.69
  -2   3   0 1425.46  107.59
  -2   3   0 1414.36  106.69
  -2   3   0 1436.06  107.09
   3  -3   0 1519.15  110.39
   3  -3   0 1445.16  109.69
  -3  -3   0 1228.98  109.19
   3  -3   0 1467.15  109.49
  -3  -3   0 1269.87  109.69
  -3  -3   0 1278.77  110.09
  -3  -3   0 1188.18  109.79
   3  -3   0 1450.85  111.79
  -3  -3   0 1211.68  111.89
   3  -3   0 1456.65  110.19
  -3  -3   0 1246.98  108.49
   3  -3   0 1450.55  110.29
   3  -3   0 1441.66  110.09
  -3  -3   0 1214.38  109.79
  -3   3   0 1464.05  110.29
   3   3   0 1211.38  108.59
   3   3   0 1242.88  108.99
  -3   3   0 1464.75  110.19
  -3   3   0 1455.55  109.69
   3   3   0 1153.98  110.19
  -3   3   0 1494.55  111.39
   3   3   0 1315.27  109.59
  -3   3   0 1461.65  109.69
   3   3   0 1201.08  109.79
   3   3   0 1201.28  111.89
  -3   3   0 1483.85  110.39
  -3   3   0 1419.46  110.09
   3   3   0 1229.48  108.59
  -3   3   0 1447.26  110.19
  -4  -3   0  788.02   67.79
  -4  -3   0  741.73   66.19
  -4  -3   0  829.32   71.19
   4  -3   0  809.32   66.79
   4  -3   0  870.51   68.09
  -4  -3   0  706.13   67.29
   4  -3   0  927.31   68.19
   4  -3   0  889.11   70.09
   4  -3   0  838.42   67.29
   4  -3   0  868.81   68.09
  -4  -3   0  787.82   67.79
  -4  -3   0  716.43   66.89
   4  -3   0  867.31   67.09
   4   3   0  685.73   66.49
   4   3   0  751.32   66.69
  -4   3   0  881.01   68.09
  -4   3   0  879.71   67.69
   4   3   0  781.42   67.79
   4   3   0  727.23   66.69
   4   3   0  792.02   68.49
  -4   3   0  857.41   67.79
  -4   3   0  870.61   68.09
   4   3   0  690.93   67.09
  -4   3   0  780.32   67.09
  -4   3   0  828.22   68.79
  -4   3   0  814.82   67.99
  -4   3   0  895.21   68.79
   4   3   0  845.32   71.39
   5  -3   0  849.72   65.29
  -5  -3   0  747.83   68.59
   5  -3   0  817.62   67.39
   5  -3   0  869.71   64.99
  -5  -3   0  730.13   64.69
  -5  -3   0  665.13   64.89
   5  -3   0  817.42   65.29
   5  -3   0  781.32   64.19
  -5  -3   0  705.03   63.09
  -5  -3   0  669.13   64.29
   5  -3   0  779.12   63.39
  -5  -3   0  659.93   63.69
  -5  -3   0  736.53   64.79
   5  -3   0  852.31   66.79
   5  -3   0  792.82   63.89
  -5  -3   0  666.43   62.49
  -5   3   0  785.22   64.59
  -5   3   0  843.12   65.49
   5   3   0  736.53   64.79
   5   3   0  757.82   61.39
   5   3   0  692.83   64.79
   5   3   0  770.72   65.69
  -5   3   0  838.32   64.29
  -5   3   0  776.82   65.79
  -5   3   0  791.02   64.09
   5   3   0  710.03   63.99
  -5   3   0  864.61   66.79
   5   3   0  784.42   68.99
  -5   3   0  798.92   65.39
   5   3   0  683.63   63.49
  -6  -3   0  884.81   76.39
  -6  -3   0  919.81   79.09
   6  -3   0  991.00   79.59
   6  -3   0 1024.80   82.29
  -6  -3   0  922.61   78.99
  -6  -3   0  876.31   78.59
   6  -3   0  960.50   78.99
   6  -3   0  974.40   76.99
  -6  -3   0  873.61   79.69
  -6  -3   0  890.01   83.39
   6  -3   0  956.80   78.29
   6  -3   0  961.90   77.79
  -6  -3   0  882.91   78.09
   6  -3   0  991.80   81.99
   6   3   0  887.01   78.69
  -6   3   0  944.71   79.79
   6   3   0  904.11   83.49
   6   3   0  905.71   78.49
   6   3   0  893.71   78.79
  -6   3   0  940.21   78.09
   6   3   0  873.31   77.69
  -6   3   0 1033.80   79.99
   6   3   0  889.61   79.39
  -6   3   0  996.20   81.39
  -6   3   0  930.41   78.39
   6   3   0  850.71   79.49
  -6   3   0  976.40   77.69
  -6   3   0  980.00   79.69
  -7  -3   0   70.09   10.40
  -7  -3   0   79.79   11.60
  -7  -3   0   70.99   14.00
  -7  -3   0   78.69    9.70
  -7  -3   0   85.29   12.80
  -7  -3   0   87.09   19.40
   7  -3   0   94.79   12.60
   7  -3   0   97.99   13.30
  -7  -3   0   71.29   12.40
   7  -3   0   91.79   15.30
   7  -3   0   96.29   10.10
   7  -3   0   86.59   11.30
   7  -3   0   88.69   12.00
   7  -3   0  106.09   16.30
  -7  -3   0   76.89   19.80
   7  -3   0   89.29   14.50
  -7   3   0   86.29   14.40
  -7   3   0  120.39   16.20
   7   3   0   65.79   11.00
  -7   3   0   89.79   13.40
   7   3   0   65.49   12.60
  -7   3   0   97.49   11.80
   7   3   0   69.49   12.00
   7   3   0   60.99   11.40
   7   3   0   59.79   16.10
  -7   3   0   87.09   13.00
   7   3   0   80.19   12.30
  -7   3   0   87.99   12.80
   7   3   0   80.39   13.10
  -7   3   0   88.69   10.60
   8  -3   0  254.67   27.70
   8  -3   0  217.08   29.30
  -8  -3   0  268.87   27.60
  -8  -3   0  260.47   25.10
   8  -3   0  225.38   33.00
   8  -3   0  251.67   30.40
   8  -3   0  233.38   26.20
   8  -3   0  198.58   28.40
  -8  -3   0  276.37   33.30
  -8  -3   0  246.28   23.70
  -8  -3   0  275.47   29.20
   8  -3   0  268.77   23.60
  -8  -3   0  259.77   26.50
  -8  -3   0  267.17   27.40
  -8   3   0  273.67   28.50
   8   3   0  273.07   26.10
  -8   3   0  281.77   26.40
  -8   3   0  244.18   28.10
   8   3   0  220.58   34.80
   8   3   0  292.87   29.40
  -8   3   0  271.77   27.50
  -8   3   0  286.47   28.10
   8   3   0  215.58   28.00
   8   3   0  261.07   27.20
   8   3   0  278.67   27.70
  -8   3   0  264.87   28.20
   8   3   0  235.38   26.30
  -8   3   0  255.27   24.10
  -8   3   0  243.58   29.60
   9  -3   0  217.38   28.50
  -9  -3   0  188.38   21.10
   9  -3   0  239.38   22.30
   9  -3   0  212.28   27.40
  -9  -3   0  180.68   23.70
  -9  -3   0  195.98   29.20
   9  -3   0  225.08   28.00
   9  -3   0  215.18   23.20
   9  -3   0  221.08   23.50
   9  -3   0  217.68   27.20
  -9  -3   0  158.18   22.90
  -9  -3   0  175.78   22.20
  -9  -3   0  191.38   19.80
   9  -3   0  235.78   25.40
  -9  -3   0  198.88   24.30
  -9   3   0  226.48   27.70
  -9   3   0  207.88   23.90
   9   3   0  192.58   23.80
  -9   3   0  209.48   25.40
   9   3   0  203.58   22.60
   9   3   0  210.78   34.80
  -9   3   0  210.98   19.80
   9   3   0  171.78   27.30
  -9   3   0  220.48   25.30
  -9   3   0  193.98   22.10
   9   3   0  173.38   23.10
   9   3   0  193.88   25.40
  -9   3   0  227.48   25.60
   9   3   0  175.78   22.50
  10  -3   0   39.00    9.70
 -10  -3   0   19.80    9.30
  10  -3   0   38.60   13.60
  10  -3   0   29.60   12.10
  10  -3   0   22.50   12.40
  10  -3   0   21.20   10.00
 -10  -3   0   33.80   11.10
  10  -3   0   25.20    7.40
 -10  -3   0   17.30   11.40
 -10  -3   0   20.40    9.00
 -10  -3   0   19.30    9.50
  10  -3   0   32.10   11.80
  10   3   0   23.50    9.30
 -10   3   0   26.60   10.80
  10   3   0   22.80    8.20
 -10   3   0   29.20    6.20
  10   3   0   13.90    8.50
 -10   3   0   21.20   10.60
  10   3   0   28.90    8.80
  10   3   0   16.30    9.90
 -10   3   0   44.10   11.60
 -10   3   0   25.30   12.30
  11  -3   0  243.68   33.50
  11  -3   0  204.18   26.00
 -11  -3   0  282.57   33.00
 -11  -3   0  298.47   39.20
  11  -3   0  201.78   29.70
  11  -3   0  221.88   33.00
 -11  -3   0  307.57   32.20
  11  -3   0  238.08   34.60
 -11  -3   0  263.17   31.10
 -11   3   0  215.98   31.00
  11   3   0  327.67   38.00
  11   3   0  318.17   29.20
  11   3   0  299.97   30.80
 -11   3   0  240.38   29.30
  11   3   0  316.17   32.30
 -11   3   0  223.58   22.60
 -11   3   0  227.88   35.10
 -11   3   0  204.18   32.90
 -11   3   0  226.38   31.00
  11   3   0  323.97   35.10
  11   3   0  300.07   29.30
  12  -3   0  125.79   24.60
  12  -3   0   87.59   21.10
 -12  -3   0  103.49   25.80
  12  -3   0   79.89   18.00
  12  -3   0  113.09   26.40
 -12  -3   0   64.59   16.90
  12  -3   0   94.59   19.20
 -12  -3   0  110.99   19.50
 -12  -3   0   85.59   18.70
  12  -3   0   90.99   15.90
 -12   3   0   94.39   29.10
 -12   3   0   87.29   20.50
  12   3   0  106.79   20.30
 -12   3   0   83.59   21.70
  12   3   0   72.69   19.30
  12   3   0   73.99   22.20
  12   3   0   88.49   15.20
  12   3   0   71.59   16.20
  12   3   0   76.99   15.50
 -12   3   0   92.39   19.80
  -1  -4   0 4043.70  304.07
  -1  -4   0 3933.71  305.17
   1  -4   0 3375.86  304.67
  -1  -4   0 4007.60  305.47
  -1  -4   0 3856.51  305.97
   1  -4   0 3460.25  305.07
  -1  -4   0 3907.41  304.97
  -1  -4   0 3999.00  306.17
   1   4   0 4139.49  305.57
  -1   4   0 3463.75  303.97
  -1   4   0 3573.84  305.27
   1   4   0 3993.50  306.07
   1   4   0 4009.80  305.07
  -1   4   0 3545.55  305.27
   1   4   0 3818.62  306.07
  -2  -4   0  259.07   19.90
  -2  -4   0  173.08   20.30
  -2  -4   0  222.58   19.50
  -2  -4   0  177.18   19.10
  -2  -4   0  231.58   19.10
   2   4   0  221.98   17.80
   2   4   0  196.88   19.50
   2   4   0  193.88   20.60
   2   4   0  170.48   19.60
   3  -4   0 1960.70  162.48
  -3  -4   0 2005.40  162.28
  -3  -4   0 2032.40  161.58
   3  -4   0 1936.81  161.68
  -3  -4   0 2071.29  162.18
   3  -4   0 1971.00  161.48
  -3  -4   0 2028.60  164.78
  -3  -4   0 2097.99  162.38
   3  -4   0 1851.31  163.58
   3  -4   0 1891.01  161.38
   3  -4   0 1928.61  162.38
  -3  -4   0 2021.70  162.58
   3  -4   0 1924.41  162.18
   3   4   0 2094.59  162.28
   3   4   0 2056.79  163.28
  -3   4   0 1937.21  162.38
  -3   4   0 1951.60  161.58
   3   4   0 2116.79  161.38
   3   4   0 2114.99  161.88
  -3   4   0 1903.41  161.38
   3   4   0 2044.70  160.48
  -3   4   0 2007.00  162.18
   3   4   0 2060.29  159.98
  -3   4   0 1952.70  160.88
  -3   4   0 1947.81  162.08
   3   4   0 2062.99  162.58
  -3   4   0 1979.70  162.38
  -3   4   0 1884.71  163.18
   3   4   0 2128.69  165.18
   4  -4   0 3901.41  306.77
   4  -4   0 3661.23  306.67
   4  -4   0 3857.91  304.67
   4  -4   0 3904.71  305.67
  -4  -4   0 3636.64  305.37
   4  -4   0 3962.30  305.97
   4  -4   0 3967.40  305.87
   4  -4   0 3961.30  308.07
   4  -4   0 3672.83  304.67
  -4  -4   0 3733.43  305.77
  -4  -4   0 3412.36  307.67
  -4  -4   0 3790.32  303.87
  -4  -4   0 3773.22  308.97
  -4  -4   0 3699.93  304.87
   4  -4   0 3913.71  305.87
  -4  -4   0 3810.52  305.77
   4   4   0 3616.74  305.67
   4   4   0 3667.43  303.67
  -4   4   0 3822.22  306.87
  -4   4   0 3897.21  304.87
   4   4   0 3884.51  310.07
  -4   4   0 3986.00  305.97
  -4   4   0 3820.32  305.67
  -4   4   0 3779.22  305.57
   4   4   0 3736.63  304.47
  -4   4   0 3791.02  305.47
  -4   4   0 3859.01  304.97
   4   4   0 3783.92  305.17
  -4   4   0 4024.60  306.27
   4   4   0 3603.24  303.97
   5  -4   0   65.69   11.70
   5  -4   0   49.60    8.90
  -5  -4   0   88.89   13.90
   5  -4   0   47.30    9.10
   5  -4   0   58.69    9.40
   5  -4   0   64.89   11.30
   5  -4   0   62.59    8.50
   5  -4   0   49.80    7.80
   5  -4   0   50.99    7.70
  -5   4   0   62.39    8.30
  -5   4   0   48.20    8.90
  -5   4   0   50.99    8.30
  -5   4   0   53.99    9.50
  -5   4   0   59.99   10.10
  -5   4   0   47.50    8.40
   5   4   0   87.09   13.80
  -5   4   0   51.69    8.30
   5   4   0   71.19    8.60
  -5   4   0   64.49    9.70
   5   4   0   80.39   10.10
  -6  -4   0  349.57   31.80
   6  -4   0  301.77   30.20
   6  -4   0  291.87   31.00
  -6  -4   0  367.26   32.10
  -6  -4   0  348.17   36.60
   6  -4   0  277.37   31.90
  -6  -4   0  369.86   33.00
   6  -4   0  311.67   29.40
  -6  -4   0  356.56   32.00
   6  -4   0  298.77   31.30
   6  -4   0  274.47   33.00
  -6  -4   0  362.56   31.10
   6  -4   0  270.57   29.40
   6  -4   0  295.67   33.00
  -6  -4   0  381.66   29.20
   6   4   0  406.76   32.90
   6   4   0  373.86   30.70
  -6   4   0  277.67   29.90
  -6   4   0  342.17   32.50
  -6   4   0  332.67   30.40
  -6   4   0  302.87   30.60
  -6   4   0  336.77   32.20
   6   4   0  373.16   30.60
  -6   4   0  323.37   31.80
  -6   4   0  303.07   31.20
   6   4   0  374.66   37.00
   6   4   0  344.97   32.90
  -7  -4   0  929.51   83.39
  -7  -4   0 1024.60   83.09
  -7  -4   0 1046.50   82.89
   7  -4   0  991.00   84.59
  -7  -4   0 1061.99   89.29
   7  -4   0  973.30   82.19
   7  -4   0  926.01   79.59
  -7  -4   0 1020.10   80.39
   7  -4   0  931.61   81.19
   7  -4   0  991.20   82.99
   7  -4   0  958.40   85.39
  -7  -4   0  944.91   79.29
   7  -4   0  956.50   85.59
  -7  -4   0  909.91   82.19
   7  -4   0  978.50   80.59
  -7  -4   0  961.90   81.79
  -7   4   0  927.01   84.09
   7   4   0 1016.30   82.79
  -7   4   0  908.41   82.59
  -7   4   0  923.71   80.49
   7   4   0  938.81   82.99
  -7   4   0  982.10   83.39
  -7   4   0  910.01   81.39
  -7   4   0  914.41   82.79
   7   4   0  972.80   80.99
   7   4   0  983.20   88.39
  -7   4   0  934.91   83.09
   7   4   0  995.90   84.19
   7   4   0  941.21   82.29
  -7   4   0  923.81   80.99
   7   4   0  948.61   81.09
  -8  -4   0  589.84   56.39
   8  -4   0  666.43   53.39
   8  -4   0  681.63   61.09
  -8  -4   0  636.34   63.59
   8  -4   0  738.33   60.69
   8  -4   0  699.43   56.79
  -8  -4   0  538.25   57.29
  -8  -4   0  591.44   53.09
  -8  -4   0  598.24   56.99
   8  -4   0  550.24   57.29
  -8  -4   0  591.24   54.09
   8  -4   0  732.03   58.39
   8  -4   0  703.43   61.29
  -8  -4   0  553.94   56.19
   8   4   0  612.14   56.49
   8   4   0  614.64   55.09
   8   4   0  614.54   62.89
  -8   4   0  660.03   57.89
  -8   4   0  692.03   58.59
  -8   4   0  692.73   57.89
   8   4   0  569.94   56.19
   8   4   0  598.24   57.99
   8   4   0  565.34   57.19
   8   4   0  581.24   55.29
  -8   4   0  714.83   59.39
  -8   4   0  615.04   55.59
  -8   4   0  611.54   57.19
  -9  -4   0   62.99   14.00
   9  -4   0   82.39   18.50
   9  -4   0   65.89   14.70
   9  -4   0   62.99   14.00
  -9  -4   0   65.09   13.70
  -9  -4   0   79.29   11.70
   9  -4   0   70.99   13.60
   9  -4   0   58.39   15.10
  -9  -4   0   78.39   15.10
  -9  -4   0   46.20   17.40
   9  -4   0   78.69   17.40
  -9  -4   0   60.19    9.40
   9  -4   0   63.39   11.00
  -9  -4   0   65.59   13.80
   9  -4   0   89.49   19.70
  -9   4   0   89.39   16.60
  -9   4   0   66.79   14.50
   9   4   0   58.79   13.20
  -9   4   0   56.09   13.30
  -9   4   0   63.99   13.60
   9   4   0   78.99   16.60
  -9   4   0   61.59   16.40
  -9   4   0   84.39   12.40
  -9   4   0   69.89   11.90
  -9   4   0   97.69   16.20
   9   4   0   73.49   12.90
   9   4   0   71.99   15.40
   9   4   0   71.49   14.00
  10  -4   0   70.69   19.20
  10  -4   0   86.69   20.50
 -10  -4   0  176.38   27.30
  10  -4   0   72.89   13.70
  10  -4   0  109.09   15.80
  10  -4   0  101.99   17.80
 -10  -4   0  130.39   14.50
 -10  -4   0  156.98   28.50
  10  -4   0   93.19   21.20
  10  -4   0   97.49   21.10
 -10  -4   0  149.88   19.70
 -10   4   0   87.59   20.30
 -10   4   0  105.99   18.10
 -10   4   0   92.29   19.20
  10   4   0  141.39   19.20
  10   4   0  140.39   18.00
  10   4   0  148.89   18.30
 -10   4   0  117.19   18.70
  10   4   0  140.59   20.90
 -10   4   0  105.49   19.00
 -11  -4   0  132.49   22.80
 -11  -4   0  111.39   18.10
  11  -4   0  167.58   26.80
  11  -4   0  187.08   23.90
 -11  -4   0  144.99   22.30
  11  -4   0  162.38   26.40
 -11  -4   0  108.49   22.70
  11  -4   0  161.08   23.20
  11  -4   0  170.78   27.20
 -11   4   0  183.78   26.50
  11   4   0  169.58   23.10
  11   4   0  128.79   22.90
 -11   4   0  187.58   22.80
 -11   4   0  165.68   24.70
  11   4   0  121.19   18.80
  11   4   0   95.99   23.50
 -11   4   0  171.48   20.60
 -11   4   0  157.58   23.10
 -11   4   0  210.18   25.80
  11   4   0  130.19   20.30
 -12  -4   0   15.10   15.50
  12  -4   0   12.80    9.90
 -12  -4   0    1.60    9.50
  12  -4   0   12.10    7.40
  12  -4   0   14.50   12.60
  12  -4   0    1.60    9.50
 -12  -4   0    6.40    9.10
  12  -4   0   12.40   11.00
  12  -4   0   19.70    8.30
 -12  -4   0    1.30    8.70
 -12   4   0   -1.50    8.20
 -12   4   0   27.80   12.10
  12   4   0   14.10    8.10
  12   4   0   15.00    9.90
  12   4   0    7.80    8.90
  12   4   0   17.20   13.50
  12   4   0    6.30    6.80
 -12   4   0    9.00    9.70
  12   4   0   18.00   10.20
 -12   4   0   11.10   11.80
   0  -5   0   22.40    5.30
   0  -5   0   23.70    5.50
   0  -5   0   25.70    5.00
   0  -5   0   26.30    6.40
   0  -5   0   20.30    5.10
   0  -5   0   29.90    6.50
   0   5   0   22.20    5.40
   0   5   0   28.30    5.30
   0   5   0   27.70    7.10
   0   5   0   19.30    5.00
   0   5   0   20.70    5.30
   0   5   0   23.60    5.30
  -1  -5   0 3007.40  261.27
   1  -5   0 3372.26  262.17
  -1  -5   0 3112.99  261.17
   1  -5   0 3500.65  260.87
  -1  -5   0 3179.38  260.27
  -1  -5   0 3043.20  260.67
   1  -5   0 3361.36  260.87
  -1  -5   0 3186.98  260.47
  -1  -5   0 3083.49  260.57
   1  -5   0 3298.27  260.37
  -1  -5   0 3174.38  258.57
   1  -5   0 3254.17  258.97
   1   5   0 3235.28  260.17
  -1   5   0 3376.36  261.07
  -1   5   0 3415.06  260.87
   1   5   0 2921.11  260.47
  -1   5   0 3500.65  259.17
  -1   5   0 3377.76  261.17
   1   5   0 3128.39  261.07
   1   5   0 3248.67  260.37
   1   5   0 3013.10  261.47
   1   5   0 3206.98  260.57
  -1   5   0 3304.47  260.57
  -1   5   0 3526.25  261.17
  -1   5   0 3291.87  262.07
   1   5   0 3104.39  260.17
  -2  -5   0 1165.28  101.29
  -2  -5   0 1162.58  100.89
  -2  -5   0 1153.28  101.39
   2  -5   0 1583.84  104.49
   2   5   0 1209.08  100.59
   2   5   0 1196.58  100.99
   2   5   0 1199.88  101.09
   3  -5   0  930.21   75.19
  -3  -5   0  733.33   73.89
   3  -5   0  923.01   74.69
   3  -5   0  867.51   76.29
  -3  -5   0  836.32   74.29
   3  -5   0  964.10   73.99
   3  -5   0  964.20   74.69
  -3  -5   0  857.31   73.79
   3  -5   0  900.31   73.19
  -3  -5   0  838.92   74.39
  -3   5   0  961.10   74.79
   3   5   0  805.72   72.19
  -3   5   0  906.01   74.69
   3   5   0  723.03   75.89
   3   5   0  915.31   74.09
   3   5   0  919.31   73.49
  -3   5   0  888.21   75.99
   3   5   0  886.31   74.19
  -3   5   0  944.41   72.79
  -3   5   0  945.21   74.09
  -3   5   0  973.80   75.39
  -3   5   0  882.11   74.79
   4  -5   0  488.35   40.50
  -4  -5   0  431.46   41.40
   4  -5   0  496.45   44.10
   4  -5   0  522.15   41.20
   4  -5   0  477.15   40.80
  -4  -5   0  432.16   41.50
  -4  -5   0  409.36   41.40
  -4  -5   0  443.86   40.70
   4  -5   0  519.15   42.00
  -4  -5   0  462.75   44.70
  -4  -5   0  436.66   41.20
   4  -5   0  509.55   42.40
  -4   5   0  499.35   41.80
   4   5   0  420.96   38.50
  -4   5   0  514.45   43.40
   4   5   0  423.06   42.30
  -4   5   0  491.75   40.90
  -4   5   0  498.25   42.30
  -4   5   0  483.45   41.70
   4   5   0  437.26   41.50
   4   5   0  423.16   44.10
  -4   5   0  499.35   40.30
  -4   5   0  497.05   40.80
   4   5   0  450.55   40.10
   4   5   0  433.66   39.20
   4   5   0  425.76   40.70
  -4   5   0  511.65   41.80
  -5  -5   0  813.62   64.39
   5  -5   0  618.24   60.59
  -5  -5   0  724.53   59.09
  -5  -5   0  714.53   56.49
   5  -5   0  628.74   57.19
   5  -5   0  628.04   56.99
  -5  -5   0  691.33   58.69
   5  -5   0  642.64   58.29
   5  -5   0  605.84   59.19
   5  -5   0  633.84   57.39
  -5  -5   0  668.33   58.99
   5  -5   0  673.73   58.59
  -5  -5   0  785.42   59.59
  -5  -5   0  691.83   57.99
   5   5   0  705.43   56.19
  -5   5   0  623.74   58.89
  -5   5   0  620.14   57.19
  -5   5   0  642.84   57.39
   5   5   0  752.02   60.69
  -5   5   0  654.73   58.39
   5   5   0  715.33   56.99
  -5   5   0  614.94   58.39
   5   5   0  671.83   54.79
  -5   5   0  676.13   58.39
   5   5   0  748.43   59.59
  -5   5   0  583.04   59.09
   5   5   0  763.92   63.79
  -5   5   0  657.83   58.19
   5   5   0  675.63   58.09
   5   5   0  699.33   57.29
  -6  -5   0  453.75   44.90
  -6  -5   0  498.45   50.89
   6  -5   0  542.75   48.30
  -6  -5   0  499.35   46.80
  -6  -5   0  523.25   46.50
   6  -5   0  531.95   44.60
  -6  -5   0  448.46   45.60
   6  -5   0  552.64   45.30
   6  -5   0  544.25   49.30
   6  -5   0  538.95   44.60
   6  -5   0  538.55   46.20
  -6  -5   0  512.15   46.30
   6  -5   0  546.55   47.00
  -6   5   0  518.85   47.00
  -6   5   0  530.15   46.70
  -6   5   0  555.94   47.00
   6   5   0  472.75   41.30
  -6   5   0  541.85   45.90
   6   5   0  484.75   43.70
   6   5   0  475.95   46.00
  -6   5   0  547.05   47.60
   6   5   0  448.26   46.90
   6   5   0  464.75   50.19
   6   5   0  451.45   44.10
  -6   5   0  546.25   45.10
  -6   5   0  549.05   45.80
   6   5   0  477.45   44.30
  -7  -5   0  240.08   33.00
   7  -5   0  313.57   27.90
  -7  -5   0  240.88   28.30
  -7  -5   0  254.97   28.40
   7  -5   0  340.77   30.10
  -7  -5   0  256.07   28.80
   7  -5   0  319.77   32.90
   7  -5   0  325.07   29.20
  -7  -5   0  226.88   27.10
   7  -5   0  309.97   31.90
  -7  -5   0  244.18   25.90
  -7  -5   0  255.87   29.40
   7  -5   0  325.47   30.90
  -7  -5   0  238.08   25.20
  -7   5   0  355.46   31.50
   7   5   0  214.78   29.00
  -7   5   0  332.37   28.00
  -7   5   0  312.27   30.40
   7   5   0  258.97   26.80
  -7   5   0  336.07   30.60
  -7   5   0  319.97   28.60
  -7   5   0  338.57   28.40
   7   5   0  251.97   26.30
  -7   5   0  334.87   29.90
   7   5   0  245.78   28.20
   7   5   0  276.87   29.20
   7   5   0  227.88   32.30
   7   5   0  254.27   30.60
  -7   5   0  324.47   30.70
   8  -5   0   56.19   14.20
   8  -5   0   60.99   11.70
  -8  -5   0   41.60    8.50
   8  -5   0   37.90   11.60
  -8  -5   0   59.49    8.50
  -8  -5   0   44.10    9.90
   8  -5   0   76.49    9.60
  -8  -5   0   57.19   12.10
   8  -5   0   44.70    9.40
  -8  -5   0   34.80   10.20
  -8  -5   0   53.49   12.10
   8  -5   0   69.49   11.20
  -8  -5   0   38.10   14.20
   8  -5   0   65.79   13.10
  -8  -5   0   56.69   12.60
   8  -5   0   53.09   14.30
   8   5   0   39.20   10.60
   8   5   0   27.60   12.90
   8   5   0   77.19   15.20
  -8   5   0   64.99   11.10
  -8   5   0   33.50   10.80
  -8   5   0   78.09   15.00
  -8   5   0   78.29   13.20
   8   5   0   89.29   13.10
   8   5   0   61.09   10.60
  -8   5   0   65.59   12.90
  -8   5   0   53.19   12.90
   8   5   0   27.70   10.80
   8   5   0   45.40    9.60
  -8   5   0   51.69   11.80
   9  -5   0  379.76   38.50
   9  -5   0  370.66   40.00
   9  -5   0  387.16   33.70
  -9  -5   0  368.06   38.30
  -9  -5   0  342.27   37.60
  -9  -5   0  369.16   37.90
   9  -5   0  364.46   34.80
   9  -5   0  364.56   42.00
   9  -5   0  372.76   41.50
   9  -5   0  358.16   41.00
  -9  -5   0  384.06   45.40
   9  -5   0  374.76   36.80
  -9  -5   0  388.96   35.00
  -9   5   0  360.86   37.70
  -9   5   0  407.56   39.90
   9   5   0  388.06   36.10
  -9   5   0  385.06   41.20
  -9   5   0  382.86   35.00
  -9   5   0  390.36   38.50
   9   5   0  379.26   35.70
   9   5   0  349.87   37.20
   9   5   0  386.36   38.00
  -9   5   0  324.77   39.40
  -9   5   0  408.96   40.00
  -9   5   0  335.47   36.10
   9   5   0  377.06   39.20
  10  -5   0  286.97   27.50
 -10  -5   0  195.58   24.60
 -10  -5   0  212.38   26.50
  10  -5   0  250.57   35.00
  10  -5   0  259.17   32.70
 -10  -5   0  199.28   33.70
  10  -5   0  255.37   32.80
 -10  -5   0  217.08   28.10
  10  -5   0  278.47   25.20
 -10  -5   0  190.88   27.60
  10  -5   0  277.87   29.90
 -10  -5   0  217.18   28.40
  10  -5   0  255.97   32.30
 -10   5   0  270.87   29.00
 -10   5   0  254.47   29.00
  10   5   0  200.18   26.40
  10   5   0  217.78   29.30
 -10   5   0  266.07   30.40
  10   5   0  230.68   27.90
 -10   5   0  262.67   24.40
 -10   5   0  273.37   31.10
  10   5   0  189.58   24.80
  10   5   0  204.78   25.20
 -10   5   0  298.77   32.10
 -11  -5   0  209.58   25.90
 -11  -5   0  199.88   33.30
 -11  -5   0  177.98   25.60
  11  -5   0  151.68   22.80
  11  -5   0  165.88   26.90
 -11  -5   0  187.88   21.50
 -11  -5   0  198.58   32.50
  11  -5   0  178.48   28.00
  11  -5   0  149.19   27.20
  11  -5   0  173.18   32.40
  11   5   0  176.68   23.00
 -11   5   0  139.09   25.70
 -11   5   0  173.38   18.60
 -11   5   0  177.48   26.00
  11   5   0  202.78   25.60
 -11   5   0  146.29   23.30
  11   5   0  182.68   22.20
 -11   5   0  178.08   24.00
  11   5   0  195.08   27.10
  11   5   0  183.28   22.00
 -11   5   0  186.28   26.10
  12  -5   0   30.10   14.20
  12  -5   0   45.70   15.70
 -12  -5   0   18.10   13.10
 -12  -5   0   17.70   11.10
 -12  -5   0   24.50   14.30
  12  -5   0   24.20   12.70
  12  -5   0   31.00    7.80
  12  -5   0   23.50    8.40
  12   5   0   11.00   15.70
 -12   5   0   23.40   10.90
  12   5   0   13.50    9.50
  12   5   0    6.50   11.30
 -12   5   0   22.80   11.50
 -12   5   0   48.70   12.80
 -12   5   0   25.90   12.40
  12   5   0    8.90    7.10
  12   5   0   10.70    7.90
  12   5   0   15.50   10.20
   0  -6   0 1444.56  127.49
   0  -6   0 1476.85  125.89
   0  -6   0 1614.04  126.69
   0  -6   0 1577.74  126.89
   0  -6   0 1559.04  126.19
   0  -6   0 1486.25  126.49
   0   6   0 1472.15  126.39
   0   6   0 1501.65  127.89
   0   6   0 1644.64  127.09
   0   6   0 1475.05  126.49
   0   6   0 1600.44  126.39
   0   6   0 1685.33  126.89
  -1  -6   0 3775.92  299.87
  -1  -6   0 3642.04  298.27
  -1  -6   0 3709.23  298.97
  -1  -6   0 3657.93  298.47
   1   6   0 3787.52  300.17
   1   6   0 3657.03  298.27
   1   6   0 3762.82  299.27
   1   6   0 3706.03  298.07
   1   6   0 3766.92  298.37
   1   6   0 3638.14  298.57
   2  -6   0 2683.43  237.68
  -2  -6   0 3005.90  238.18
  -2  -6   0 2969.00  238.48
   2  -6   0 2909.41  238.58
   2  -6   0 2790.22  237.08
  -2  -6   0 3237.78  239.98
  -2  -6   0 3174.78  238.88
   2  -6   0 2654.53  238.08
  -2  -6   0 3336.97  240.68
   2  -6   0 2773.12  236.08
   2  -6   0 2889.31  240.28
  -2  -6   0 3040.40  238.88
  -2   6   0 2898.41  238.88
   2   6   0 3119.39  238.38
   2   6   0 3017.80  237.68
   2   6   0 3007.10  238.08
   2   6   0 3314.57  240.78
   2   6   0 3100.39  238.98
  -2   6   0 2719.03  238.68
  -2   6   0 2741.43  239.88
  -2   6   0 2794.22  238.28
  -2   6   0 2773.22  238.48
   3  -6   0  877.81   74.19
   3  -6   0  863.01   72.99
  -3  -6   0  946.51   74.99
  -3  -6   0  905.61   75.19
   3  -6   0  865.31   74.89
  -3  -6   0  943.81   75.29
  -3  -6   0  947.41   75.39
   3  -6   0  881.81   74.49
   3  -6   0  840.12   74.89
   3  -6   0  845.42   76.89
  -3  -6   0  926.81   77.69
  -3  -6   0  970.00   76.19
  -3   6   0  805.02   74.69
   3   6   0  920.21   73.89
   3   6   0  913.61   74.49
   3   6   0  937.91   74.89
   3   6   0  925.81   77.69
  -3   6   0  861.81   74.29
  -3   6   0  850.51   76.59
  -3   6   0  878.01   75.59
  -3   6   0  877.61   75.09
   3   6   0  906.81   72.59
   3   6   0  912.81   75.49
   3   6   0  705.23   82.49
  -3   6   0  860.71   75.39
   4  -6   0 1369.16  109.89
  -4  -6   0 1316.17  114.39
   4  -6   0 1368.56  111.49
  -4  -6   0 1285.17  111.49
  -4  -6   0 1255.17  110.29
  -4  -6   0 1321.67  111.19
  -4  -6   0 1297.17  111.09
   4  -6   0 1365.16  110.49
   4  -6   0 1391.06  110.19
  -4  -6   0 1307.87  111.29
   4  -6   0 1325.57  113.59
   4  -6   0 1330.97  111.09
  -4   6   0 1330.57  111.39
   4   6   0 1342.17  111.59
  -4   6   0 1373.86  111.99
   4   6   0 1278.37  112.49
   4   6   0 1312.07  108.49
   4   6   0 1345.27  109.69
  -4   6   0 1371.66  110.29
  -4   6   0 1416.46  111.59
   4   6   0 1362.56  114.59
  -4   6   0 1344.47  111.19
   4   6   0 1355.26  110.99
   4   6   0 1362.96  110.49
  -4   6   0 1311.47  112.79
  -4   6   0 1329.67  108.99
  -5  -6   0  355.56   31.10
   5  -6   0  308.07   30.20
  -5  -6   0  334.07   32.00
   5  -6   0  300.67   33.60
  -5  -6   0  365.76   32.60
  -5  -6   0  364.66   32.10
  -5  -6   0  317.07   35.40
  -5  -6   0  328.17   31.80
   5  -6   0  318.67   29.90
   5  -6   0  306.57   31.20
   5  -6   0  333.47   32.40
   5  -6   0  280.07   30.20
   5  -6   0  365.36   30.90
  -5   6   0  338.47   31.80
   5   6   0  303.87   34.70
  -5   6   0  290.37   30.90
   5   6   0  344.17   27.90
  -5   6   0  308.97   31.10
  -5   6   0  346.67   33.30
   5   6   0  345.17   29.30
   5   6   0  308.67   31.70
  -5   6   0  306.17   29.50
   5   6   0  386.76   30.60
   5   6   0  299.27   32.50
  -5   6   0  346.07   32.60
   5   6   0  340.87   28.50
  -6  -6   0  192.68   21.30
  -6  -6   0  177.28   22.40
  -6  -6   0  187.88   22.10
  -6  -6   0  211.78   23.50
   6  -6   0  215.48   23.90
   6  -6   0  207.98   20.80
  -6  -6   0  206.78   22.70
   6  -6   0  201.68   20.90
   6  -6   0  214.28   22.30
  -6  -6   0  213.38   27.50
   6  -6   0  214.78   22.20
   6  -6   0  214.18   20.60
   6  -6   0  208.88   25.00
   6   6   0  205.68   23.90
   6   6   0  197.48   20.50
  -6   6   0  179.98   22.60
  -6   6   0  202.78   20.70
  -6   6   0  225.08   23.10
  -6   6   0  214.98   22.20
  -6   6   0  203.28   23.30
   6   6   0  197.68   17.40
  -6   6   0  210.38   20.80
   6   6   0  204.38   18.90
   6   6   0  204.98   18.00
   6   6   0  205.18   20.30
   6   6   0  199.58   26.40
  -6   6   0  204.18   21.70
   6   6   0  220.68   22.10
   6   6   0  200.88   22.40
  -6   6   0  215.28   22.00
  -7  -6   0  289.77   27.70
  -7  -6   0  328.57   34.00
   7  -6   0  223.28   26.90
  -7  -6   0  250.87   26.80
   7  -6   0  231.78   24.00
   7  -6   0  191.98   24.90
   7  -6   0  201.08   27.50
   7  -6   0  195.38   24.40
  -7  -6   0  302.47   26.10
   7  -6   0  223.88   23.20
  -7   6   0  194.98   24.90
  -7   6   0  234.88   23.80
  -7   6   0  239.08   26.30
   7   6   0  287.27   26.80
  -7   6   0  240.38   26.70
   7   6   0  265.07   31.40
  -7   6   0  292.67   30.30
   7   6   0  263.17   28.10
  -7   6   0  201.98   23.70
  -7   6   0  214.28   24.30
  -7   6   0  208.88   24.20
   8  -6   0  122.99   22.00
   8  -6   0  104.09   13.10
   8  -6   0   79.59   13.30
   8  -6   0   88.39   18.40
   8  -6   0   71.79   11.10
   8  -6   0   88.59   14.70
   8  -6   0   73.39   11.10
  -8   6   0   83.39   15.00
  -8   6   0   90.39   13.10
  -8   6   0   81.99   15.00
  -8   6   0   73.09   15.20
  -8   6   0   75.79   13.50
  -8   6   0   79.99   12.10
   8   6   0   45.40   13.60
  -8   6   0   77.99   16.00
  -8   6   0   84.99   12.40
  -9  -6   0  130.09   16.30
   9  -6   0  155.98   23.70
  -9  -6   0  131.59   20.10
   9  -6   0  121.59   19.90
  -9  -6   0  101.19   24.60
   9  -6   0  139.49   18.60
   9  -6   0  141.09   22.60
  -9  -6   0  140.79   15.60
   9  -6   0  149.59   16.80
  -9  -6   0  138.59   19.90
   9  -6   0  158.58   16.20
  -9  -6   0  150.48   20.20
  -9   6   0  176.08   21.30
  -9   6   0  171.18   21.90
   9   6   0  112.79   15.80
   9   6   0  154.38   20.10
  -9   6   0  139.29   20.60
  -9   6   0  134.29   17.00
   9   6   0  128.49   17.20
   9   6   0  144.89   20.40
   9   6   0  114.39   18.50
  -9   6   0  146.19   21.60
  -9   6   0  144.49   18.40
  10  -6   0    9.60    8.00
  10  -6   0   11.10    5.10
 -10  -6   0    2.50    4.00
  10  -6   0    6.50    8.90
 -10  -6   0   -0.60    7.70
  10  -6   0    3.80    6.20
 -10  -6   0    6.40   10.30
  10  -6   0    6.20    9.00
 -10  -6   0    3.70    7.50
  10  -6   0    4.90    9.00
  10  -6   0    7.30    5.60
 -10  -6   0    6.70    8.90
 -10  -6   0   -1.70    5.40
  10   6   0    6.40    5.70
  10   6   0    6.40    7.50
  10   6   0   16.20    8.80
 -10   6   0    8.90    6.30
  10   6   0    9.10    6.60
 -10   6   0    5.10    7.40
 -10   6   0   13.70    9.10
 -10   6   0    4.20    5.40
 -10   6   0   20.50   10.50
  10   6   0   11.50    9.60
 -10   6   0   21.30    8.90
 -11  -6   0   13.60   10.30
  11  -6   0   20.00   12.50
 -11  -6   0   42.10   17.80
 -11  -6   0   25.40   11.00
  11  -6   0   16.80   11.60
  11  -6   0   30.50   13.90
  11  -6   0   32.60   11.00
 -11  -6   0   19.60    6.40
 -11  -6   0   11.70   10.70
  11  -6   0   31.30   13.80
  11   6   0   34.50   13.00
 -11   6   0   16.70   11.20
 -11   6   0   27.70    8.10
  11   6   0   36.80   12.10
  11   6   0   17.50    9.50
 -11   6   0   20.40   11.10
 -11   6   0   23.60   11.20
 -11   6   0   20.90   15.50
  11   6   0   22.80    8.60
  11   6   0   32.90    8.80
  12  -6   0   -6.30    8.10
  12  -6   0   11.50   10.60
 -12  -6   0    3.50   11.80
 -12  -6   0    3.40    9.20
  12  -6   0    0.50    5.40
  12  -6   0    9.50    5.20
  12  -6   0   -1.00   10.20
 -12  -6   0    4.70    8.20
 -12   6   0   -1.00    4.70
 -12   6   0    8.70    8.90
  12   6   0    3.30    8.80
  12   6   0   15.20   12.70
  12   6   0   10.30    9.40
 -12   6   0   12.90   10.00
  12   6   0   -2.10    7.90
  12   6   0    7.30    6.80
 -12   6   0    4.10    8.00
  12   6   0    3.40    6.00
   0  -7   0   35.30    8.20
   0  -7   0   26.70    6.50
   0  -7   0   28.90    7.20
   0  -7   0   29.70    6.70
   0  -7   0   35.60    6.60
   0  -7   0   23.00    6.10
   0   7   0   35.90    3.10
   0   7   0   39.20    7.90
   0   7   0   31.60    6.70
   0   7   0   30.90    8.20
   0   7   0   27.60    6.20
   0   7   0   28.60    6.40
   0   7   0   25.90    6.30
   1  -7   0 1640.34  124.09
  -1  -7   0 1405.36  124.69
   1  -7   0 1605.24  125.19
  -1  -7   0 1390.96  125.49
  -1  -7   0 1327.07  125.89
   1  -7   0 1634.94  125.69
  -1  -7   0 1349.77  121.59
  -1  -7   0 1462.85  125.09
   1  -7   0 1594.54  125.79
  -1  -7   0 1396.06  125.29
  -1  -7   0 1424.86  125.19
   1  -7   0 1632.74  127.49
   1  -7   0 1600.44  125.39
   1   7   0 1408.26  124.69
   1   7   0 1349.27  125.19
  -1   7   0 1609.54  127.59
  -1   7   0 1748.72  125.69
   1   7   0 1423.56  126.59
   1   7   0 1374.46  125.09
   1   7   0 1447.26  124.49
  -1   7   0 1648.44  125.99
  -1   7   0 1639.44  122.89
  -1   7   0 1702.63  126.39
  -1   7   0 1713.73  126.19
  -1   7   0 1648.24  125.89
   1   7   0 1443.06  125.09
   1   7   0 1483.35  124.89
  -2  -7   0  502.95   39.40
  -2  -7   0  519.05   40.90
   2  -7   0  360.86   36.30
   2  -7   0  391.86   40.00
  -2  -7   0  467.25   36.70
  -2  -7   0  472.15   39.30
  -2  -7   0  482.05   38.60
   2  -7   0  344.37   37.20
  -2  -7   0  508.75   40.60
   2  -7   0  349.96   37.80
   2  -7   0  386.36   38.20
   2  -7   0  351.56   35.60
  -2  -7   0  482.65   39.00
  -2   7   0  387.56   38.70
   2   7   0  500.15   39.50
  -2   7   0  367.26   38.00
   2   7   0  456.05   38.30
   2   7   0  494.25   38.30
   2   7   0  492.15   41.00
   2   7   0  465.25   38.60
  -2   7   0  366.36   39.70
  -2   7   0  361.96   38.50
   2   7   0  453.35   37.70
  -2   7   0  354.96   37.90
   2   7   0  497.65   40.80
  -2   7   0  363.86   38.30
   3  -7   0  534.75   46.50
   3  -7   0  536.25   44.00
   3  -7   0  532.35   48.80
   3  -7   0  521.35   45.30
   3  -7   0  497.55   45.80
   3  -7   0  495.95   43.60
   3  -7   0  513.65   45.40
  -3   7   0  530.65   47.20
  -3   7   0  504.35   48.10
  -3   7   0  498.95   46.20
  -3   7   0  574.34   49.00
   4  -7   0   60.09   10.00
  -4  -7   0  110.59   14.10
   4  -7   0   66.49   10.00
   4  -7   0   77.29   11.50
   4  -7   0   50.29   10.40
   4  -7   0   72.39    9.50
  -4  -7   0   90.99   11.40
  -4  -7   0  101.99   12.70
  -4  -7   0   81.59   11.80
  -4  -7   0  109.39   15.80
   4  -7   0   58.69   13.40
   4   7   0  108.19   13.10
  -4   7   0   65.09   10.90
  -4   7   0   64.29   10.20
   4   7   0   83.29   11.50
  -4   7   0   66.69   11.30
  -4   7   0   64.09   11.70
   4   7   0   87.49   10.60
   4   7   0  100.59   10.40
   4   7   0  101.19   11.90
   4   7   0  102.59   13.90
  -4   7   0   64.69   11.30
   4   7   0  112.09   15.40
  -4   7   0   75.89   13.00
   5  -7   0  720.83   70.39
  -5  -7   0  987.30   73.49
   5  -7   0  754.12   70.09
   5  -7   0  739.13   74.19
   5  -7   0  753.12   71.59
  -5  -7   0  925.41   73.29
  -5  -7   0  995.50   72.39
   5  -7   0  776.82   70.39
   5  -7   0  760.42   72.19
  -5   7   0  743.33   69.29
  -5   7   0  749.13   71.69
  -5   7   0  777.12   72.69
   5   7   0  915.31   71.79
  -5   7   0  711.73   72.99
   5   7   0  977.40   69.59
   5   7   0  960.90   70.89
  -5   7   0  749.33   71.89
  -5   7   0  761.82   70.49
   5   7   0 1026.30   75.79
   5   7   0 1012.80   78.09
  -5   7   0  793.42   71.79
   6  -7   0  189.28   20.10
  -6  -7   0  150.98   19.90
   6  -7   0  180.28   21.20
   6  -7   0  185.48   18.80
  -6  -7   0  142.79   18.50
  -6  -7   0  170.08   20.20
  -6  -7   0  157.88   20.20
   6  -7   0  161.68   18.30
   6  -7   0  195.78   19.40
   6  -7   0  171.98   22.60
  -6  -7   0  166.58   24.40
  -6  -7   0  176.98   20.20
   6   7   0  157.88   23.20
   6   7   0  162.58   20.10
  -6   7   0  167.38   19.50
   6   7   0  162.18   19.10
   6   7   0  166.18   15.30
   6   7   0  163.28   17.80
  -6   7   0  155.68   28.70
  -6   7   0  176.98   20.50
  -6   7   0  192.78   18.60
   6   7   0  148.99   20.80
   6   7   0  158.28   17.00
  -6   7   0  179.78   19.50
   6   7   0  166.38   14.90
   6   7   0  154.28   15.60
  -6   7   0  171.58   17.60
  -6   7   0  158.48   20.70
  -7  -7   0   49.40   12.10
  -7  -7   0   69.99   19.00
  -7  -7   0   42.50   10.10
  -7  -7   0   69.29   14.20
  -7  -7   0   70.19   13.80
  -7  -7   0   51.79   12.70
   7   7   0   53.09    5.80
   7   7   0   65.69   12.80
   7   7   0   66.09   18.60
   7   7   0   66.39   11.20
   7   7   0   60.19    7.90
   7   7   0   73.79   18.00
   7   7   0   61.09   11.10
   8  -7   0  300.37   35.70
   8  -7   0  335.67   29.90
  -8  -7   0  289.17   28.10
  -8  -7   0  282.87   32.30
   8  -7   0  311.67   29.50
   8  -7   0  317.67   31.70
   8  -7   0  328.47   30.60
   8  -7   0  301.57   34.60
  -8  -7   0  276.97   31.20
  -8  -7   0  300.07   33.40
   8  -7   0  313.07   32.40
  -8  -7   0  314.37   32.90
  -8  -7   0  270.47   32.40
  -8  -7   0  275.27   37.50
   8   7   0  286.97   47.30
  -8   7   0  346.77   34.20
   8   7   0  310.27   30.00
  -8   7   0  325.47   30.40
  -8   7   0  318.47   34.20
   8   7   0  289.97   32.10
   8   7   0  314.87   32.90
   8   7   0  244.18   33.10
  -8   7   0  318.27   33.60
  -8   7   0  324.07   31.00
  -8   7   0  314.57   31.30
   8   7   0  286.27   27.70
  -8   7   0  315.17   31.00
   9  -7   0   35.50    8.50
   9  -7   0   27.30    9.50
   9  -7   0   38.10   13.70
  -9  -7   0   64.29   19.70
  -9  -7   0   73.19   14.50
   9  -7   0   26.00   12.20
   9  -7   0   32.20   11.00
   9  -7   0   33.00    8.20
  -9  -7   0   66.09   14.60
  -9   7   0   21.90    8.30
   9   7   0   75.39   14.80
  -9   7   0   38.40    9.80
  -9   7   0   36.00   12.10
  -9   7   0   30.70   11.00
  -9   7   0   40.10   12.80
   9   7   0   76.19   15.10
 -10  -7   0    8.50    5.20
  10  -7   0   12.20    5.60
 -10  -7   0    7.70    9.00
  10  -7   0   16.40   11.20
  10  -7   0   19.70    9.40
  10  -7   0   22.80    7.30
 -10  -7   0   12.20    8.70
 -10  -7   0   16.70   13.30
  10  -7   0   25.60   11.90
 -10  -7   0   -2.50    6.90
  10  -7   0   20.30   12.60
  10   7   0   12.60    6.80
  10   7   0    2.00    7.60
 -10   7   0   35.50   12.40
 -10   7   0   17.10    8.10
  10   7   0    7.90    8.20
  10   7   0   10.80    5.20
 -10   7   0   20.50    9.70
 -10   7   0   22.80    7.70
  10   7   0   11.50    9.00
 -10   7   0   13.90    9.60
 -11  -7   0   16.70   10.90
 -11  -7   0   22.60   15.80
  11  -7   0   35.00   15.20
  11  -7   0   37.80   12.20
 -11  -7   0   24.10    7.40
  11  -7   0   39.00   14.90
 -11  -7   0   22.20   11.70
 -11  -7   0   40.30   13.10
  11  -7   0   35.90   13.70
  11  -7   0   27.20   13.70
 -11   7   0   33.80   12.60
  11   7   0   37.40   11.90
 -11   7   0   30.80   12.60
  11   7   0   23.30   10.70
 -11   7   0   42.60    9.70
  11   7   0   27.10    8.90
 -11   7   0   36.00   10.90
  11   7   0   35.80    8.30
 -11   7   0   45.30   13.10
  12  -7   0   18.80    7.70
  12  -7   0   26.00   12.80
  12  -7   0   -4.70    9.50
  12  -7   0   16.60   12.90
  12  -7   0    9.90    5.40
 -12  -7   0   38.30   18.60
 -12  -7   0   22.50   11.30
  12   7   0   24.20   12.30
 -12   7   0   24.30    9.70
  12   7   0   20.90    7.70
 -12   7   0   12.10    6.40
  12   7   0   24.60    9.00
  12   7   0   34.20   16.50
  12   7   0   21.70   11.10
  12   7   0   25.40   13.10
 -12   7   0   20.40   11.90
   0  -8   0 2254.87  178.68
   0  -8   0 2280.07  180.48
   0  -8   0 2091.19  177.78
   0  -8   0 2097.69  178.68
   0  -8   0 2129.29  178.28
   0  -8   0 2253.57  177.88
   0   8   0 2217.58  178.18
   0   8   0 2211.68  180.68
   0   8   0 2165.28  178.78
   0   8   0 2166.38  178.48
   0   8   0 2221.28  178.78
   0   8   0 2159.78  175.18
   0   8   0 2121.89  178.28
  -1  -8   0 1498.05  130.09
  -1  -8   0 1531.15  129.59
   1  -8   0 1330.17  132.29
  -1  -8   0 1492.85  130.99
   1  -8   0 1652.53  128.49
   1  -8   0 1737.93  130.49
  -1  -8   0 1537.75  129.89
   1  -8   0 1669.53  130.09
   1  -8   0 1587.44  129.49
  -1  -8   0 1520.45  130.19
   1  -8   0 1676.53  132.29
  -1  -8   0 1423.36  129.69
   1   8   0 1509.65  131.59
  -1   8   0 1677.63  126.99
  -1   8   0 1605.54  130.59
  -1   8   0 1663.03  132.49
   1   8   0 1511.95  129.69
   1   8   0 1524.75  130.39
   1   8   0 1565.14  129.19
  -1   8   0 1741.53  130.69
  -1   8   0 1721.63  130.09
   1   8   0 1502.45  129.39
  -1   8   0 1496.35  130.39
   1   8   0 1524.95  130.19
   1   8   0 1531.05  129.39
  -2  -8   0  288.97   29.90
  -2  -8   0  288.67   25.80
  -2  -8   0  265.97   28.60
  -2  -8   0  289.17   28.60
  -2  -8   0  285.27   28.50
  -2  -8   0  285.57   28.10
  -2  -8   0  306.47   30.00
   2   8   0  296.37   28.50
   2   8   0  301.57   28.00
   2   8   0  285.27   27.50
   2   8   0  345.87   32.50
   2   8   0  304.17   28.20
   2   8   0  278.67   30.10
   2   8   0  305.87   30.20
   3  -8   0   78.49    8.90
   3  -8   0   87.19   11.80
   3  -8   0   78.59    9.40
   3  -8   0   92.39   11.00
   3  -8   0   70.29   13.30
  -3  -8   0  118.79   13.40
   3  -8   0   80.69   11.10
   3  -8   0   78.19   11.90
  -3  -8   0  115.69   15.60
  -3   8   0   92.89   13.10
  -3   8   0   84.89   12.80
  -3   8   0   89.69   12.30
  -3   8   0   90.49   13.20
  -3   8   0   83.39   12.10
  -3   8   0   74.69   13.60
  -4  -8   0 1232.48  104.89
   4  -8   0 1165.98  103.39
   4  -8   0 1285.17  101.69
   4  -8   0 1298.07  104.59
  -4  -8   0 1347.37  104.99
  -4  -8   0 1167.88  104.39
  -4  -8   0 1233.48  107.69
   4  -8   0 1233.38  103.69
   4  -8   0 1295.77  107.69
  -4  -8   0 1296.17  105.59
  -4  -8   0 1214.48  103.79
   4  -8   0 1192.28  102.99
  -4   8   0 1210.68  106.59
   4   8   0 1178.18  100.89
  -4   8   0 1394.96  106.89
   4   8   0 1170.08  103.59
   4   8   0 1262.57  106.69
   4   8   0 1265.57  102.49
   4   8   0 1140.69  103.19
  -4   8   0 1243.38  105.49
  -4   8   0 1246.88  104.99
   4   8   0 1263.17  105.09
  -4   8   0 1256.77  104.69
   4   8   0 1199.78  102.59
  -4   8   0 1195.58  104.29
   4   8   0 1271.57  108.09
  -5  -8   0  272.47   27.00
   5  -8   0  226.38   26.90
   5  -8   0  238.18   28.50
   5  -8   0  202.28   24.00
   5  -8   0  248.68   23.70
  -5  -8   0  272.47   27.40
  -5  -8   0  250.17   25.50
   5  -8   0  208.38   25.30
  -5  -8   0  271.27   30.40
   5  -8   0  225.18   25.40
  -5  -8   0  287.27   27.20
  -5  -8   0  244.38   26.40
   5   8   0  254.47   23.30
   5   8   0  267.37   22.80
   5   8   0  255.47   25.40
   5   8   0  259.57   24.40
  -5   8   0  223.58   25.20
   5   8   0  269.77   28.60
  -5   8   0  235.38   26.80
  -5   8   0  213.08   27.00
  -5   8   0  217.28   24.10
  -5   8   0  221.98   25.60
  -5   8   0  233.28   25.90
   5   8   0  303.17   27.60
   5   8   0  279.27   30.70
  -6  -8   0  249.78   24.90
   6  -8   0  187.28   25.70
  -6  -8   0  225.58   24.40
   6  -8   0  163.88   20.90
   6  -8   0  186.38   20.90
  -6  -8   0  245.88   24.90
  -6  -8   0  257.37   29.90
   6  -8   0  182.48   22.50
   6  -8   0  182.48   21.60
   6  -8   0  176.38   21.20
   6  -8   0  176.78   23.30
  -6  -8   0  221.48   23.10
  -6  -8   0  236.08   24.60
  -6   8   0  165.08   19.70
   6   8   0  243.18   20.80
  -6   8   0  171.68   22.10
   6   8   0  254.67   29.30
   6   8   0  260.27   25.00
   6   8   0  267.27   27.50
  -6   8   0  193.88   24.70
  -6   8   0  185.78   21.30
  -6   8   0  169.08   22.10
   6   8   0  253.67   22.20
  -6   8   0  196.88   24.40
   6   8   0  245.68   20.00
   6   8   0  236.68   23.30
  -6   8   0  176.38   23.10
   7  -8   0  472.05   45.10
   7  -8   0  498.15   47.60
   7  -8   0  479.35   43.10
  -7  -8   0  528.85   46.70
   7  -8   0  496.25   44.70
  -7  -8   0  484.45   52.09
   7  -8   0  474.45   43.90
  -7  -8   0  517.75   46.10
   7  -8   0  477.65   45.00
  -7  -8   0  483.75   46.70
   7  -8   0  444.06   48.70
  -7  -8   0  490.15   47.80
  -7   8   0  453.55   44.90
   7   8   0  494.35   45.20
   7   8   0  491.75   43.70
   7   8   0  452.25   39.90
  -7   8   0  457.75   42.90
  -7   8   0  451.55   44.90
   7   8   0  480.05   39.40
  -7   8   0  489.35   47.50
  -7   8   0  442.96   57.59
   7   8   0  485.95   42.90
   7   8   0  445.76   48.10
   7   8   0  489.95   46.50
  -7   8   0  516.95   44.10
   7   8   0  457.95   51.39
  -7   8   0  490.15   47.60
  -8  -8   0  213.58   33.70
   8  -8   0  265.27   31.50
  -8  -8   0  189.08   31.60
  -8  -8   0  174.78   37.80
  -8  -8   0  202.28   28.20
   8  -8   0  276.57   33.00
   8  -8   0  283.87   28.50
  -8  -8   0  202.98   28.80
   8  -8   0  307.47   28.70
   8  -8   0  289.27   26.10
   8  -8   0  291.57   27.30
  -8  -8   0  198.78   27.90
   8  -8   0  280.57   26.60
  -8   8   0  301.77   31.10
  -8   8   0  264.57   27.90
  -8   8   0  268.57   28.00
  -8   8   0  295.87   26.90
  -8   8   0  282.57   30.50
   8   8   0  214.28   25.60
  -8   8   0  317.37   35.10
   8   8   0  206.68   22.50
  -8   8   0  307.17   31.90
   8   8   0  231.08   28.60
  -9  -8   0  239.68   26.60
   9  -8   0  175.48   27.50
   9  -8   0  152.28   24.00
   9  -8   0  174.08   24.00
  -9  -8   0  283.27   36.00
   9  -8   0  167.38   26.70
  -9  -8   0  212.08   26.60
  -9  -8   0  205.98   20.50
   9  -8   0  173.28   20.70
  -9  -8   0  242.38   26.80
   9  -8   0  153.08   20.20
   9   8   0  216.88   25.20
  -9   8   0  170.48   25.20
  -9   8   0  176.28   24.80
   9   8   0  220.08   19.40
   9   8   0  233.48   26.40
  -9   8   0  166.98   22.10
   9   8   0  230.88   23.10
  -9   8   0  173.88   21.80
   9   8   0  195.98   25.20
  -9   8   0  172.68   25.80
  10  -8   0   82.39   19.30
 -10  -8   0   93.19   18.70
 -10  -8   0  115.69   27.70
  10  -8   0   78.19   12.10
  10  -8   0   64.69   19.10
  10  -8   0   50.19   17.50
 -10  -8   0  102.09   20.10
  10  -8   0   50.69   15.40
  10  -8   0   57.99   11.40
  10  -8   0   82.29   21.30
 -10  -8   0   77.79   17.10
 -10  -8   0  104.19   12.60
  10   8   0   99.09   21.40
 -10   8   0   54.59   16.20
 -10   8   0   73.99   17.80
 -10   8   0   67.39   13.30
 -10   8   0   65.59   13.80
  10   8   0  116.59   17.80
  10   8   0  108.69   14.90
 -10   8   0   65.79   16.20
  10   8   0   93.69   17.60
  10   8   0   99.19   11.40
 -11  -8   0   31.80   12.80
  11  -8   0   43.30   15.60
 -11  -8   0   48.50   27.10
  11  -8   0   39.50    8.40
 -11  -8   0   39.80    8.30
 -11  -8   0   29.40   16.50
  11  -8   0   48.70   16.20
  11  -8   0   30.50   10.30
 -11  -8   0   32.40   16.70
  11  -8   0   40.40   14.50
  11  -8   0   30.30   14.10
 -11   8   0   43.00   14.20
  11   8   0   35.60    8.00
 -11   8   0   39.40   10.60
 -11   8   0   34.00   10.10
 -11   8   0   29.80   14.00
  11   8   0   31.90   12.90
  11   8   0   40.10   13.10
  11   8   0   38.70   12.90
  11   8   0   37.60   10.10
 -11   8   0   42.80   12.70
  12  -8   0   18.80   10.10
  12  -8   0   -4.10    3.80
 -12  -8   0    8.10    5.30
 -12  -8   0   18.60   14.30
  12  -8   0    9.00   11.60
  12  -8   0   11.50   11.90
  12   8   0    6.40    4.90
 -12   8   0    1.90    8.80
 -12   8   0    7.50    6.60
   0  -9   0   29.90    8.90
   0  -9   0   35.50    9.80
   0  -9   0   46.30   10.20
   0  -9   0   29.30    8.30
   0  -9   0   34.00    7.80
   0   9   0   33.10    8.20
   0   9   0   33.80   10.30
   0   9   0   38.50    9.00
   0   9   0   29.70    7.80
   0   9   0   33.70    8.60
   0   9   0   26.20    7.70
   0   9   0   27.70    4.90
  -1  -9   0   66.49   11.90
  -1  -9   0   66.19   10.50
  -1  -9   0   54.69    9.70
  -1  -9   0   59.19   10.40
  -1  -9   0   59.09   10.60
   1   9   0   50.89   12.10
   1   9   0   56.59   11.20
   1   9   0   57.79   10.10
   1   9   0   68.59   10.70
   1   9   0   50.79   10.40
   1   9   0   50.69    9.40
  -2  -9   0  578.64   53.19
  -2  -9   0  573.74   53.39
  -2  -9   0  570.44   54.69
  -2  -9   0  584.54   49.99
  -2  -9   0  589.74   53.79
  -2  -9   0  570.64   54.89
  -2  -9   0  592.64   54.19
   2   9   0  601.04   55.69
   2   9   0  585.34   55.69
   2   9   0  616.64   53.19
   2   9   0  613.44   54.29
   2   9   0  643.04   52.89
   2   9   0  648.64   53.99
   2   9   0  661.23   53.49
  -3  -9   0  593.34   53.89
  -3  -9   0  605.64   54.59
  -3  -9   0  601.64   54.89
  -3  -9   0  603.64   52.19
  -3  -9   0  626.54   55.89
  -3  -9   0  595.94   56.59
  -3  -9   0  595.34   54.49
   3   9   0  591.24   56.49
   3   9   0  629.24   54.09
   3   9   0  595.54   56.59
   3   9   0  588.24   53.09
   3   9   0  617.94   52.99
   3   9   0  633.14   55.19
   3   9   0  623.44   53.79
  -4  -9   0  709.03   70.39
  -4  -9   0  781.32   68.49
  -4  -9   0  736.03   67.79
  -4  -9   0  721.63   66.79
  -4  -9   0  716.13   68.49
  -4  -9   0  829.02   68.69
  -4  -9   0  764.62   67.49
   4   9   0  659.53   69.09
   4   9   0  778.42   64.09
   4   9   0  715.63   70.59
   4   9   0  913.21   67.89
   4   9   0  735.93   65.69
   4   9   0  881.41   66.59
   4   9   0  713.33   67.89
   4   9   0  889.61   67.99
   5  -9   0  188.58   21.40
   5  -9   0  212.78   21.30
   5  -9   0  203.68   22.70
  -5  -9   0  226.58   35.50
   5  -9   0  215.98   22.90
   5  -9   0  191.28   19.70
   5  -9   0  197.58   25.70
  -5   9   0  185.98   25.60
  -5   9   0  208.98   21.50
  -5   9   0  181.38   22.40
  -5   9   0  194.58   23.10
  -5   9   0  198.98   22.50
  -6  -9   0   74.79   14.90
  -6  -9   0   61.99   12.90
  -6  -9   0   68.49   11.70
   6  -9   0   37.30    8.60
  -6  -9   0   55.09   12.20
   6  -9   0   45.70   10.30
   6  -9   0   33.10    8.20
  -6  -9   0   57.49   12.70
   6  -9   0   44.20   11.30
   6  -9   0   37.70   13.60
   6  -9   0   35.80    9.20
   6  -9   0   34.00   10.00
  -6  -9   0   54.59   15.30
  -6   9   0   55.69   10.90
  -6   9   0   54.09   12.90
  -6   9   0   44.10   12.10
   6   9   0   61.69    8.60
  -6   9   0   47.60   11.10
   6   9   0   80.99   14.70
  -6   9   0   47.60   12.70
   6   9   0   48.50   13.80
  -6   9   0   41.70   11.00
   6   9   0   53.59   14.90
   6   9   0   61.89   12.30
   6   9   0   54.99    8.10
   7  -9   0   47.00   10.30
   7  -9   0   25.10   11.50
   7  -9   0   48.70   13.40
   7  -9   0   44.30   10.00
   7  -9   0   56.49   12.00
   7  -9   0   41.60    9.00
   7  -9   0   40.30   10.20
  -7   9   0   38.00    8.00
  -7   9   0   34.70   10.40
  -7   9   0   31.40    8.40
  -7   9   0   51.59   13.40
  -7   9   0   39.10   12.00
  -7   9   0   52.59   14.00
  -7   9   0   47.30   11.20
  -8  -9   0  313.17   33.50
   8  -9   0  332.47   37.10
  -8  -9   0  276.27   32.60
  -8  -9   0  287.87   33.40
   8  -9   0  336.47   32.50
  -8  -9   0  309.37   39.80
   8  -9   0  313.27   29.40
   8  -9   0  302.37   34.40
   8  -9   0  294.57   30.10
   8  -9   0  315.27   31.30
   8   9   0  263.87   29.30
   8   9   0  287.07   32.70
   8   9   0  266.17   28.90
  -8   9   0  318.17   32.20
  -8   9   0  307.17   34.70
  -8   9   0  323.47   34.40
  -8   9   0  265.77   29.30
  -8   9   0  274.87   31.60
  -8   9   0  304.97   29.10
  -8   9   0  283.07   33.40
  -9  -9   0  526.55   46.10
  -9  -9   0  488.95   51.39
   9  -9   0  526.55   47.10
  -9  -9   0  499.55   51.29
   9  -9   0  498.05   49.80
   9  -9   0  535.35   56.39
  -9  -9   0  470.55   52.39
   9  -9   0  579.64   54.59
   9  -9   0  510.45   55.19
  -9  -9   0  477.45   58.19
   9  -9   0  558.64   48.50
  -9   9   0  573.14   54.49
   9   9   0  533.35   48.20
  -9   9   0  535.15   53.19
  -9   9   0  552.84   48.80
  -9   9   0  494.25   49.10
   9   9   0  574.64   52.29
  -9   9   0  479.25   47.30
   9   9   0  424.26   49.80
  -9   9   0  546.95   52.49
 -10  -9   0  118.79   22.10
  10  -9   0  137.29   16.80
  10  -9   0  140.89   18.70
 -10  -9   0  109.49   22.80
  10  -9   0  148.49   19.40
  10  -9   0  119.59   24.00
  10  -9   0  165.08   26.00
 -10  -9   0  126.99   22.30
 -10  -9   0  105.29   28.00
  10  -9   0  126.39   19.80
 -10  -9   0  120.09   16.10
  10  -9   0  168.78   27.30
  10   9   0  119.79   18.40
 -10   9   0  136.69   18.10
  10   9   0  153.98   21.80
 -10   9   0  162.68   24.00
 -10   9   0  184.88   23.20
  10   9   0  124.99   21.80
 -10   9   0  164.78   24.30
 -10   9   0  160.28   20.50
  11  -9   0    3.10   12.50
  11  -9   0    1.00    6.10
 -11  -9   0    5.40    9.00
  11  -9   0   12.50   10.90
 -11  -9   0    4.10    8.80
 -11  -9   0    0.80    5.40
  11  -9   0   -3.70    8.90
 -11  -9   0   -0.30   10.70
  11  -9   0    3.20    5.50
  11  -9   0   -0.60    7.00
  11  -9   0    3.80    6.60
 -11   9   0    9.90   11.00
  11   9   0    1.80    7.70
 -11   9   0   16.00    9.50
  11   9   0    5.90    6.00
  11   9   0   12.00    9.60
 -11   9   0   22.50   11.90
 -11   9   0    4.70    7.90
 -11   9   0    6.60    6.50
  11   9   0    2.20    8.90
   0 -10   0 1806.82  157.18
   0 -10   0 1890.01  157.08
   0 -10   0 1872.81  158.88
   0 -10   0 1938.71  157.08
   0 -10   0 1837.82  155.98
   0  10   0 1896.41  152.78
   0  10   0 1998.80  156.78
   0  10   0 1866.01  157.18
   0  10   0 1934.81  157.58
   0  10   0 1870.01  156.98
   0  10   0 1980.90  157.08
   0  10   0 1841.82  159.38
  -1 -10   0  153.38   19.50
   1 -10   0  187.98   21.00
  -1 -10   0  163.08   20.40
  -1 -10   0  162.08   21.80
  -1 -10   0  182.98   20.50
   1 -10   0  170.38   19.70
  -1 -10   0  169.58   20.50
  -1 -10   0  179.78   20.10
   1 -10   0  222.88   21.60
   1 -10   0  205.78   23.30
   1 -10   0  189.18   20.30
   1 -10   0  190.98   18.90
   1  10   0  156.98   19.30
  -1  10   0  200.38   21.30
   1  10   0  165.18   19.90
  -1  10   0  204.88   21.10
   1  10   0  141.39   19.20
  -1  10   0  179.68   20.20
  -1  10   0  198.78   16.90
  -1  10   0  173.48   20.90
   1  10   0  164.28   20.20
  -1  10   0  192.18   21.10
   1  10   0  173.18   22.40
  -1  10   0  184.68   22.90
   1  10   0  159.58   20.10
   2 -10   0  448.46   49.20
   2 -10   0  520.35   47.90
   2 -10   0  498.35   46.80
  -2 -10   0  526.55   48.90
   2 -10   0  451.05   44.40
   2 -10   0  485.35   47.30
  -2 -10   0  539.65   48.60
  -2 -10   0  514.55   47.80
  -2 -10   0  530.95   47.50
  -2 -10   0  542.85   47.90
  -2 -10   0  523.15   49.40
  -2 -10   0  540.45   43.10
  -2  10   0  490.15   52.69
  -2  10   0  444.66   47.10
  -2  10   0  529.65   44.40
  -2  10   0  469.55   47.60
   2  10   0  523.05   48.90
   2  10   0  512.45   46.90
  -2  10   0  530.05   48.50
   2  10   0  613.24   47.90
   2  10   0  531.15   48.30
   2  10   0  578.44   48.10
   2  10   0  549.25   46.70
  -2  10   0  496.55   48.30
  -2  10   0  516.75   47.40
   2  10   0  554.24   50.69
  -3 -10   0  933.01   88.39
   3 -10   0 1072.29   85.79
  -3 -10   0  934.21   86.89
   3 -10   0 1050.49   82.49
  -3 -10   0  945.61   83.29
   3 -10   0 1043.90   89.79
   3 -10   0 1075.99   86.79
   3 -10   0 1057.89   86.89
  -3 -10   0  915.91   86.19
  -3 -10   0  900.41   85.59
   3 -10   0 1070.19   84.19
  -3 -10   0  876.81   87.19
  -3 -10   0  999.20   86.79
  -3  10   0 1099.89   92.19
   3  10   0  921.71   86.59
   3  10   0 1038.30   85.89
   3  10   0 1014.90   85.99
  -3  10   0 1053.89   88.09
   3  10   0  963.30   88.79
  -3  10   0 1029.60   87.09
   3  10   0 1003.10   84.99
  -3  10   0 1009.20   87.39
   3  10   0  930.31   88.69
  -3  10   0 1165.38   87.89
   3  10   0  888.21   85.29
  -3  10   0 1139.69   88.59
  -4 -10   0  848.22   72.39
  -4 -10   0  934.41   78.19
  -4 -10   0  839.52   74.39
  -4 -10   0  853.21   74.89
   4 -10   0  860.81   77.39
   4 -10   0  787.82   72.29
   4 -10   0  821.62   69.89
   4 -10   0  866.71   74.19
   4 -10   0  815.72   71.99
  -4 -10   0  881.31   74.09
  -4 -10   0  938.01   76.19
   4 -10   0  709.93   72.39
  -4 -10   0  939.31   74.99
   4  10   0  808.22   72.99
  -4  10   0  810.92   74.59
   4  10   0  774.42   72.59
  -4  10   0  815.62   73.89
   4  10   0  839.42   69.99
  -4  10   0  780.62   73.99
   4  10   0  886.61   72.49
  -4  10   0  826.62   76.69
   4  10   0  925.21   78.09
  -4  10   0  802.12   75.19
  -4  10   0  806.12   74.89
   4  10   0  932.21   75.49
   4  10   0  917.41   77.59
   4  10   0  768.62   71.59
  -5 -10   0  302.37   35.10
   5 -10   0  384.26   35.60
  -5 -10   0  335.47   34.80
   5 -10   0  372.46   34.60
  -5 -10   0  311.87   34.50
   5 -10   0  402.96   32.00
   5 -10   0  381.36   39.30
  -5 -10   0  314.67   41.70
   5 -10   0  338.67   33.90
  -5 -10   0  391.86   37.50
  -5 -10   0  345.47   39.30
   5 -10   0  354.86   33.40
  -5 -10   0  340.07   35.90
   5  10   0  334.37   38.80
  -5  10   0  382.46   38.40
   5  10   0  322.37   33.90
   5  10   0  320.87   32.40
  -5  10   0  395.16   37.90
  -5  10   0  400.36   36.70
   5  10   0  322.47   35.40
   5  10   0  339.47   31.10
  -5  10   0  380.96   37.30
  -5  10   0  358.66   35.70
   5  10   0  298.97   34.80
   5  10   0  342.97   37.60
  -5  10   0  364.56   35.40
  -5  10   0  367.16   34.10
   5  10   0  283.27   36.00
  -6 -10   0  119.49   17.90
  -6 -10   0  114.79   18.40
  -6 -10   0  107.59   16.70
  -6 -10   0   93.99   17.10
  -6 -10   0  128.29   18.70
  -6 -10   0  132.89   22.30
  -6 -10   0  129.09   18.10
   6  10   0   96.09   15.60
   6  10   0  111.99   17.20
   6  10   0  118.49   13.60
   6  10   0   91.19   19.40
   6  10   0  104.59   19.80
   6  10   0  124.29   15.10
   6  10   0  113.69   13.10
   7 -10   0  213.68   25.40
  -7 -10   0  291.97   31.00
  -7 -10   0  310.77   30.60
   7 -10   0  213.48   24.50
   7 -10   0  230.18   26.90
  -7 -10   0  273.77   30.30
   7 -10   0  231.78   28.20
   7 -10   0  218.78   24.50
  -7 -10   0  281.87   28.60
   7 -10   0  198.78   25.60
  -7 -10   0  292.47   31.70
   7 -10   0  247.28   31.80
   7  10   0  279.27   27.90
  -7  10   0  225.88   28.60
  -7  10   0  227.68   29.20
   7  10   0  277.87   26.20
  -7  10   0  201.68   26.40
   7  10   0  326.17   30.70
   7  10   0  288.97   24.80
  -7  10   0  211.18   26.90
  -7  10   0  220.38   29.20
  -7  10   0  218.58   25.10
   8 -10   0   74.19   15.90
   8 -10   0   97.89   20.60
   8 -10   0   58.69   14.00
  -8 -10   0   37.90   12.80
   8 -10   0   97.09   20.60
  -8 -10   0   42.50   12.70
  -8 -10   0   43.40   14.20
  -8 -10   0   61.69   15.20
  -8 -10   0   46.70   16.50
  -8  10   0   83.29   17.10
   8  10   0   77.29   12.60
   8  10   0   51.69   10.40
   8  10   0   49.00   13.40
   8  10   0   54.19    6.20
   8  10   0   86.99   15.60
  -8  10   0   95.29   20.60
   8  10   0   44.10    6.20
  -9 -10   0   98.49   13.50
   9 -10   0   84.29   14.70
   9 -10   0   88.69   14.20
   9 -10   0   87.09   19.10
  -9 -10   0  141.89   20.90
  -9 -10   0  130.59   21.20
   9 -10   0   99.49   22.10
   9 -10   0   90.39   15.50
  -9 -10   0  139.79   22.90
  -9 -10   0  153.28   30.40
   9 -10   0   98.39   15.80
  -9  10   0   63.89   17.60
  -9  10   0   95.09   16.50
  -9  10   0   87.99   14.60
  -9  10   0   74.79   18.00
   9  10   0   96.09   19.10
   9  10   0  132.59   16.30
  -9  10   0  102.59   21.10
 -10 -10   0   96.29   25.10
  10 -10   0   55.69   18.00
  10 -10   0   78.49   20.20
  10 -10   0   51.39   13.00
  10 -10   0   64.39   11.40
 -10 -10   0   64.79   19.80
 -10 -10   0   76.49   17.10
 -10 -10   0   76.49   17.60
  10 -10   0   66.49   12.00
 -10 -10   0   60.19   10.90
  10 -10   0   72.59   14.20
  10 -10   0   54.99   17.90
  10  10   0   72.79   16.70
  10  10   0   63.29   15.80
 -10  10   0   63.19   11.30
  10  10   0   58.59   15.30
 -10  10   0   59.19   17.10
 -10  10   0   53.29   14.20
 -10  10   0   46.30   15.50
 -10  10   0   47.40   12.30
  10  10   0   52.89   12.00
  11 -10   0    6.00   11.90
  11 -10   0    1.10    8.90
 -11 -10   0   15.10   14.90
  11 -10   0   -3.30    9.40
  11 -10   0    7.80    5.80
  11 -10   0    5.70    6.10
 -11 -10   0   15.70   10.70
  11 -10   0    3.20    6.30
 -11 -10   0    8.40    9.80
  11 -10   0    2.00    9.20
 -11 -10   0   -1.50    5.30
  11  10   0   -5.90    7.20
  11  10   0    2.40    6.20
 -11  10   0   18.40   10.10
 -11  10   0    7.10    7.70
 -11  10   0   17.40   10.20
  11  10   0    9.20   10.80
  11  10   0   -7.60   10.00
 -11  10   0   -3.00    5.20
   0 -11   0   50.79   11.80
   0 -11   0   43.70   10.20
   0  11   0   75.69   11.70
   0  11   0   50.89   10.90
   0  11   0   82.69   12.10
   0  11   0   66.19    7.20
   0  11   0   37.80    9.70
   0  11   0   44.10   12.70
   1 -11   0   81.19   13.20
   1 -11   0   74.19   12.20
   1 -11   0   93.89   13.60
   1 -11   0   68.29   12.00
   1 -11   0   96.69   16.00
   1 -11   0   89.39   11.60
  -1  11   0   71.39   13.20
  -1  11   0   73.99   13.10
  -1  11   0   82.19   17.10
  -1  11   0   71.39   12.90
  -1  11   0   84.39   12.80
  -1  11   0   72.09    8.90
  -1  11   0   75.99   12.60
   2 -11   0 1573.94  118.39
  -2 -11   0 1282.77  120.49
   2 -11   0 1609.24  124.99
  -2 -11   0 1277.97  121.99
  -2 -11   0 1252.67  119.89
  -2 -11   0 1287.27  121.19
   2 -11   0 1607.24  121.89
   2 -11   0 1543.45  121.89
   2 -11   0 1624.84  121.09
  -2 -11   0 1345.37  120.69
  -2 -11   0 1292.27  121.49
  -2  11   0 1493.25  121.79
   2  11   0 1412.06  120.29
   2  11   0 1295.67  120.99
   2  11   0 1367.56  120.59
  -2  11   0 1575.84  122.49
  -2  11   0 1678.23  122.99
  -2  11   0 1570.44  121.49
  -2  11   0 1461.45  124.49
   2  11   0 1309.17  121.79
   2  11   0 1285.77  119.79
   2  11   0 1327.87  119.29
  -2  11   0 1589.54  117.39
  -2  11   0 1531.85  122.59
   2  11   0 1251.67  122.89
  -3 -11   0 1638.24  129.59
  -3 -11   0 1698.13  129.39
  -3 -11   0 1672.23  125.09
   3 -11   0 1260.07  126.59
   3 -11   0 1309.67  127.79
  -3 -11   0 1801.12  131.99
  -3 -11   0 1674.63  130.49
   3 -11   0 1327.57  125.19
   3 -11   0 1315.97  124.59
   3 -11   0 1274.77  130.39
  -3  11   0 1293.17  128.89
  -3  11   0 1315.27  128.99
   3  11   0 1725.73  129.09
   3  11   0 1736.63  133.29
   3  11   0 1627.14  128.19
   3  11   0 1696.93  132.09
   3  11   0 1736.53  128.49
  -3  11   0 1354.16  128.79
  -3  11   0 1282.97  127.99
   3  11   0 1713.73  127.89
   3  11   0 1746.53  130.69
  -4 -11   0  120.49   20.30
  -4 -11   0  155.58   16.90
  -4 -11   0  141.09   19.00
  -4 -11   0  129.59   19.00
  -4 -11   0  152.18   18.60
  -4 -11   0  139.19   21.20
   4  11   0  134.09   14.70
   4  11   0  127.39   19.00
   4  11   0  137.99   19.20
   4  11   0  139.59   17.30
   4  11   0  145.39   21.20
   4  11   0  149.49   18.30
   4  11   0  154.98   18.70
   4  11   0  138.99   21.30
  -5 -11   0  129.39   17.40
   5 -11   0  159.08   17.80
   5 -11   0  154.18   19.30
  -5 -11   0  125.89   20.10
   5 -11   0  181.18   23.70
  -5 -11   0  106.89   18.20
  -5 -11   0  135.79   22.60
  -5 -11   0  115.79   18.80
   5 -11   0  166.68   18.30
  -5 -11   0  126.89   19.20
   5 -11   0  130.39   17.40
  -5 -11   0  113.49   17.90
   5 -11   0  154.28   14.90
   5  11   0  111.39   17.40
  -5  11   0  170.08   20.30
   5  11   0  107.59   17.30
   5  11   0  143.29   23.80
   5  11   0  134.49   19.20
  -5  11   0  151.38   21.00
   5  11   0  134.09   17.00
  -5  11   0  129.09   21.70
   5  11   0  131.79   22.20
   5  11   0  145.19   17.10
  -5  11   0  158.48   20.90
   5  11   0  121.89   14.40
  -5  11   0  164.68   21.90
  -5  11   0  155.18   17.80
  -5  11   0  151.98   18.90
  -6 -11   0  218.38   26.70
  -6 -11   0  214.18   26.10
  -6 -11   0  197.68   24.70
  -6 -11   0  224.88   26.00
  -6 -11   0  211.78   26.50
  -6 -11   0  202.98   24.90
  -6 -11   0  204.18   29.70
   6  11   0  190.38   25.20
   6  11   0  206.38   21.40
   6  11   0  220.28   22.80
   6  11   0  204.08   23.90
   6  11   0  164.48   27.20
   6  11   0  194.78   20.30
   7 -11   0   17.90    6.00
  -7 -11   0   16.30    8.70
   7 -11   0   20.10    8.70
  -7 -11   0   21.00   10.10
  -7 -11   0   19.20    9.80
  -7 -11   0    9.90    8.70
   7 -11   0   14.80    7.70
   7 -11   0    7.30    6.50
  -7 -11   0   15.20    8.30
  -7 -11   0    8.70   10.60
   7 -11   0   22.10    7.40
   7 -11   0   23.00   11.90
   7  11   0    8.30    7.80
   7  11   0    7.90    5.40
  -7  11   0   17.00    8.80
  -7  11   0   16.20    8.90
   7  11   0   13.50    7.00
  -7  11   0   16.40   10.20
  -7  11   0   34.50    9.90
  -7  11   0   26.60    7.70
  -7  11   0   20.30   10.10
   7  11   0   15.80    8.60
   7  11   0   12.20    4.70
   8 -11   0  106.59   14.10
   8 -11   0  103.69   15.90
   8 -11   0  108.59   14.10
  -8 -11   0   94.09   24.60
   8 -11   0  105.69   16.70
   8 -11   0  100.89   18.80
  -8 -11   0   84.49   18.10
  -8 -11   0   76.69   21.70
   8 -11   0  105.69   22.50
  -8 -11   0  113.29   35.40
  -8 -11   0   86.39   18.40
   8  11   0   73.89   26.50
   8  11   0   83.39    9.40
  -8  11   0  101.69   16.80
  -8  11   0  133.39   20.90
   8  11   0   92.59   16.60
   8  11   0   76.09   13.10
  -8  11   0  144.89   20.70
  -8  11   0  125.19   15.50
   8  11   0   65.99    9.80
  -8  11   0  113.29   19.10
   8  11   0   82.29   14.10
   9 -11   0   19.00   12.50
   9 -11   0   15.20    6.50
  -9 -11   0    9.30   11.70
  -9 -11   0    5.40    8.50
   9 -11   0   22.40    8.30
  -9 -11   0    5.30    9.00
   9 -11   0   10.40    6.30
  -9 -11   0    8.90   11.90
   9 -11   0   13.40   10.10
   9 -11   0    4.30    6.30
  -9  11   0    5.40    8.00
   9  11   0    3.70    6.30
  -9  11   0   13.70    9.70
  -9  11   0   25.90   12.70
  -9  11   0   17.30   10.40
   9  11   0    3.80    7.40
  -9  11   0   11.20    6.70
  10 -11   0   24.10    8.00
  10 -11   0   23.40   12.80
  10 -11   0   20.40   13.10
  10 -11   0   27.80    9.50
 -10 -11   0   24.30   16.60
  10 -11   0   21.40    9.30
 -10 -11   0   18.80   12.80
 -10 -11   0   26.00    7.60
  10 -11   0   29.30   12.60
 -10 -11   0   33.20   13.20
  10 -11   0   25.30    7.80
 -10  11   0   15.40   11.40
  10  11   0   26.40   11.50
  10  11   0   10.00    9.10
  10  11   0   14.90   11.50
 -10  11   0   45.30   14.50
  10  11   0   24.10    8.90
 -11 -11   0   50.09   10.30
 -11 -11   0   28.00   15.00
  11 -11   0   36.50   11.80
  11 -11   0   39.40    9.80
  11 -11   0   28.00   15.70
  11 -11   0   51.09   11.10
 -11 -11   0   69.19   17.20
 -11 -11   0   42.70   18.70
  11 -11   0   62.49   19.40
  11 -11   0   51.09   11.80
 -11  11   0   27.60   12.20
 -11  11   0   48.50   15.10
  11  11   0   46.30   15.20
  11  11   0   30.40   10.20
  11  11   0   63.79   16.60
 -11  11   0   52.69   16.20
   0 -12   0  268.57   26.80
   0 -12   0  239.88   26.90
   0 -12   0  233.58   26.70
   0 -12   0  230.68   27.50
   0 -12   0  273.97   30.20
   0 -12   0  253.47   27.70
   0  12   0  271.57   27.80
   0  12   0  229.98   26.90
   0  12   0  244.98   22.40
   0  12   0  255.77   30.00
   0  12   0  265.77   28.20
   0  12   0  234.18   27.20
   0  12   0  259.97   27.20
  -1 -12   0  224.88   25.00
  -1 -12   0  209.88   24.10
  -1 -12   0  223.08   25.10
  -1 -12   0  216.78   25.60
  -1 -12   0  221.98   27.30
  -1 -12   0  227.38   25.40
   1  12   0  189.98   26.80
   1  12   0  225.98   24.80
   1  12   0  236.98   25.20
   1  12   0  202.48   24.90
   1  12   0  225.98   25.30
   1  12   0  218.78   24.30
  -2 -12   0 2328.77  181.58
   2 -12   0 1824.42  175.88
  -2 -12   0 2333.47  180.18
  -2 -12   0 2307.47  180.48
   2 -12   0 1866.71  181.58
   2 -12   0 1885.51  178.88
   2  12   0 2433.86  180.58
  -2  12   0 1862.71  178.88
   2  12   0 2388.26  179.88
   2  12   0 2357.06  178.98
   2  12   0 2450.15  182.48
   2  12   0 2434.86  180.18
   2  12   0 2509.15  181.98
  -2  12   0 1847.72  179.78
  -2  12   0 1786.72  181.58
  -2  12   0 1839.72  179.48
   2  12   0 2433.26  184.68
  -3 -12   0 1379.66  120.09
   3 -12   0 1338.77  121.99
  -3 -12   0 1454.55  123.09
   3 -12   0 1327.97  118.59
  -3 -12   0 1434.36  119.49
  -3 -12   0 1476.15  114.09
   3 -12   0 1246.68  114.89
   3 -12   0 1358.46  117.69
  -3 -12   0 1508.65  137.49
  -3 -12   0 1549.34  122.39
   3 -12   0 1317.07  118.59
   3 -12   0 1309.47  113.99
   3 -12   0 1308.37  114.59
  -3 -12   0 1454.05  119.29
  -3  12   0 1401.66  119.19
   3  12   0 1527.45  120.69
   3  12   0 1457.35  121.89
   3  12   0 1532.75  119.09
  -3  12   0 1385.16  120.39
  -3  12   0 1246.98  118.59
  -3  12   0 1354.26  120.19
   3  12   0 1472.55  118.39
   3  12   0 1394.96  122.59
   3  12   0 1485.45  118.39
   3  12   0 1523.35  123.49
  -3  12   0 1278.27  121.79
  -3  12   0 1270.77  119.19
   4 -12   0  345.77   37.00
  -4 -12   0  452.55   39.70
   4 -12   0  370.06   41.40
  -4 -12   0  371.86   41.50
  -4 -12   0  393.26   39.10
   4 -12   0  357.66   32.30
  -4 -12   0  343.37   38.60
   4 -12   0  332.87   32.80
  -4 -12   0  408.26   35.20
   4 -12   0  332.47   37.40
   4 -12   0  357.26   35.10
  -4 -12   0  410.16   40.40
   4 -12   0  346.37   36.10
  -4 -12   0  394.26   38.30
  -4  12   0  398.76   40.00
   4  12   0  376.06   38.90
   4  12   0  415.36   37.10
   4  12   0  438.86   38.50
   4  12   0  432.16   42.20
   4  12   0  394.56   36.50
  -4  12   0  377.36   39.80
  -4  12   0  348.47   40.60
   4  12   0  383.36   41.50
  -4  12   0  325.17   37.30
  -4  12   0  345.27   38.20
  -5 -12   0  498.05   47.80
   5 -12   0  495.25   44.90
  -5 -12   0  482.25   46.60
  -5 -12   0  495.75   51.49
  -5 -12   0  451.35   47.50
  -5 -12   0  501.85   47.20
   5 -12   0  439.26   49.30
  -5 -12   0  440.66   47.60
   5 -12   0  385.56   50.19
   5 -12   0  430.66   44.10
   5 -12   0  449.66   41.00
   5 -12   0  468.25   45.30
   5  12   0  522.25   46.20
  -5  12   0  422.66   46.70
  -5  12   0  481.55   53.89
   5  12   0  498.35   41.90
   5  12   0  506.55   44.60
  -5  12   0  478.75   45.00
   5  12   0  470.55   55.79
  -5  12   0  490.25   47.70
   5  12   0  481.45   44.20
   5  12   0  537.25   46.60
   5  12   0  482.55   50.39
  -5  12   0  516.45   49.60
  -5  12   0  456.35   49.40
   5  12   0  497.15   47.80
  -5  12   0  464.85   48.20
  -6 -12   0   51.69   13.10
  -6 -12   0   81.79   20.20
   6 -12   0   45.90   10.50
   6 -12   0   38.30   10.50
   6 -12   0   28.50   10.80
  -6 -12   0   48.40   13.30
   6 -12   0   35.90    9.90
  -6 -12   0   54.19   12.50
   6 -12   0   42.00    7.90
  -6 -12   0   69.79   16.60
   6 -12   0   42.10   14.80
  -6 -12   0   35.90   12.10
  -6 -12   0   42.40   13.30
  -6  12   0   36.20   12.00
   6  12   0   56.49   12.60
  -6  12   0   42.60   13.70
  -6  12   0   39.60   12.30
  -6  12   0   30.30   11.20
  -6  12   0   52.39   14.00
   6  12   0   59.99   13.60
   6  12   0   67.29   15.60
  -6  12   0   38.30   10.90
   6  12   0   36.70   14.00
   6  12   0   51.99   10.90
   6  12   0   65.69   10.60
  -6  12   0   32.10   12.00
  -7 -12   0  143.19   20.00
  -7 -12   0  137.19   20.80
   7 -12   0   83.19   16.00
  -7 -12   0  184.98   35.90
  -7 -12   0  138.09   28.40
  -7 -12   0  132.79   19.10
   7 -12   0   91.89   22.10
   7 -12   0   86.89   16.30
   7 -12   0   89.89   12.50
   7 -12   0  109.79   20.00
   7 -12   0   78.89   14.00
   7  12   0  116.69   17.60
   7  12   0  130.29   16.70
  -7  12   0  118.99   18.30
  -7  12   0   83.99   20.00
  -7  12   0  112.49   19.80
  -7  12   0   78.39   17.60
   7  12   0  126.79   14.20
  -7  12   0  121.39   23.00
   7  12   0  122.19   20.00
  -7  12   0   80.49   14.40
   7  12   0  134.39   14.30
   8 -12   0   20.80    9.90
   8 -12   0   11.50   10.20
   8 -12   0   16.40    7.80
   8 -12   0   19.50    6.70
  -8 -12   0   -1.50    7.90
  -8 -12   0    5.10    8.60
  -8 -12   0   12.90    9.70
   8 -12   0   14.30    8.70
  -8 -12   0    4.20    9.40
   8 -12   0   26.50    7.80
  -8 -12   0    0.00   10.20
  -8  12   0   18.90    7.20
   8  12   0    5.50    5.40
  -8  12   0   14.70   10.10
  -8  12   0   21.70   10.40
  -8  12   0   22.00   10.80
   8  12   0    3.60    4.90
   8  12   0    5.70    4.10
   8  12   0    3.60    7.40
  -9 -12   0   -2.80    8.50
   9 -12   0    7.80    5.60
   9 -12   0   13.90    7.50
   9 -12   0   -4.90    6.80
  -9 -12   0   -1.10    9.80
   9 -12   0   15.80   11.80
  -9 -12   0    9.30    9.40
   9 -12   0    9.80    7.40
  -9  12   0    9.30    9.20
   9  12   0    9.10    7.00
  -9  12   0    6.90    9.20
  -9  12   0    6.90    6.50
   9  12   0   -3.10    8.10
  -9  12   0    2.80    8.00
  10 -12   0    6.90    6.30
  10 -12   0   -0.20    7.40
  10 -12   0    1.60    6.30
 -10 -12   0    3.30   10.30
  10 -12   0   -0.60    5.50
 -10 -12   0   10.40    9.40
 -10 -12   0    5.60   12.10
  10 -12   0    8.20   12.00
  10 -12   0   -6.40   10.30
 -10 -12   0   -0.50    9.10
  10 -12   0    5.40    6.20
  10  12   0    6.50    6.80
  10  12   0    7.20    9.20
 -10  12   0   -0.10    7.40
 -10  12   0   -1.80    9.30
 -11 -12   0   96.69   28.30
 -11 -12   0   91.49   16.20
  11 -12   0   65.49   15.00
  11 -12   0   91.59   23.40
  11 -12   0   78.49   22.80
  11 -12   0   68.59   14.00
  11 -12   0   83.99   14.50
 -11  12   0   68.39   19.10
 -11  12   0   82.19   22.80
   0 -13   0   64.49   13.40
   0 -13   0   80.59   19.00
   0 -13   0   54.79   12.30
   0 -13   0   55.69   13.00
   0 -13   0   78.09   16.80
   0  13   0   52.09   14.60
   0  13   0   59.99   13.90
   0  13   0   57.39   12.80
   0  13   0   89.09   14.20
   0  13   0   86.69   14.90
   0  13   0   93.19   20.70
   0  13   0   72.19    8.30
  -1 -13   0  817.12   66.89
   1 -13   0  647.84   65.09
   1 -13   0  639.44   63.39
  -1 -13   0  748.43   62.99
  -1 -13   0  722.83   64.29
  -1 -13   0  724.23   63.19
   1 -13   0  621.64   62.69
  -1 -13   0  822.02   67.79
   1 -13   0  592.84   61.29
  -1 -13   0  742.43   63.19
   1 -13   0  665.53   62.29
   1 -13   0  641.84   60.19
  -1  13   0  620.14   55.09
   1  13   0  710.93   63.59
  -1  13   0  633.64   62.69
   1  13   0  751.12   67.09
   1  13   0  762.32   63.19
  -1  13   0  659.93   57.19
   1  13   0  743.63   63.69
   1  13   0  705.43   65.49
  -1  13   0  682.63   63.19
  -1  13   0  617.04   62.49
  -1  13   0  640.54   67.29
   1  13   0  726.03   63.09
  -1  13   0  603.24   65.09
   2 -13   0 1587.54  120.59
   2 -13   0 1601.54  128.09
  -2 -13   0 1381.26  123.19
  -2 -13   0 1435.46  130.19
   2 -13   0 1516.85  126.09
  -2 -13   0 1407.66  123.59
  -2 -13   0 1335.17  124.09
   2 -13   0 1507.15  123.09
   2 -13   0 1434.96  123.99
  -2 -13   0 1454.45  124.79
  -2 -13   0 1288.27  122.99
   2  13   0 1350.26  121.69
   2  13   0 1296.67  126.29
   2  13   0 1365.76  122.69
   2  13   0 1395.16  122.69
  -2  13   0 1457.65  127.49
   2  13   0 1404.56  124.19
  -2  13   0 1530.95  124.69
  -2  13   0 1587.64  125.69
   2  13   0 1375.26  123.09
  -2  13   0 1601.04  125.59
  -2  13   0 1570.54  125.19
  -3 -13   0   98.39   19.30
   3 -13   0   79.19   18.30
  -3 -13   0   77.39   18.10
   3 -13   0   83.79   13.60
   3 -13   0   76.49   14.10
  -3 -13   0   88.89   17.50
  -3 -13   0   85.19   16.60
  -3 -13   0   85.99   18.40
  -3 -13   0   69.29    8.80
   3 -13   0   83.19   10.90
   3 -13   0   72.59   10.00
  -3 -13   0   57.09   14.00
   3  13   0   64.29   16.50
  -3  13   0   74.59   15.30
  -3  13   0   94.69   20.30
   3  13   0   94.49   20.70
   3  13   0   58.19   14.40
  -3  13   0  102.49   18.90
  -3  13   0  102.39   16.50
   3  13   0   77.59   13.70
  -3  13   0  102.69   16.10
   3  13   0   69.89   13.80
  -3  13   0   96.59   18.00
   3  13   0   82.69   17.70
   4 -13   0   39.10    7.00
  -4 -13   0   22.80   10.40
   4 -13   0   47.00    6.40
  -4 -13   0   24.70   10.00
   4 -13   0   66.79   12.60
   4 -13   0   67.89   13.90
   4 -13   0   45.80    7.10
   4 -13   0   57.49   10.60
   4 -13   0   58.89   13.40
   4 -13   0   44.30   14.80
  -4  13   0   61.39   18.40
  -4  13   0   42.10   13.70
  -4  13   0   57.19   15.40
  -4  13   0   61.39   14.80
   4  13   0   19.10    8.40
   4  13   0   25.60    8.10
   4  13   0   27.60    9.90
   4  13   0   29.40   10.70
  -4  13   0   51.39   19.50
  -5 -13   0  317.57   37.60
   5 -13   0  275.97   28.40
  -5 -13   0  341.97   37.30
   5 -13   0  322.17   33.00
  -5 -13   0  354.06   36.60
   5 -13   0  312.67   32.30
  -5 -13   0  328.87   39.00
  -5 -13   0  324.27   35.70
  -5 -13   0  354.86   37.30
   5 -13   0  271.47   37.00
   5 -13   0  309.77   33.50
  -5 -13   0  338.37   34.50
   5  13   0  371.36   33.40
  -5  13   0  336.87   35.80
   5  13   0  364.66   38.90
  -5  13   0  300.57   33.00
   5  13   0  373.16   33.60
  -5  13   0  302.37   36.20
  -5  13   0  271.47   37.00
   5  13   0  359.26   34.80
  -5  13   0  378.76   37.00
   5  13   0  349.96   30.20
  -5  13   0  280.77   34.00
   5  13   0  279.87   37.20
  -5  13   0  319.87   36.70
   5  13   0  302.67   35.90
  -6 -13   0   11.50    6.70
   6 -13   0    7.30    6.70
   6 -13   0   10.50   10.80
  -6 -13   0   19.10   16.10
  -6 -13   0   -1.80    7.70
   6 -13   0   14.40    6.60
  -6 -13   0    1.50    8.50
  -6 -13   0    5.00    8.00
   6 -13   0    6.20    6.50
  -6 -13   0    3.30    8.90
   6 -13   0    7.30    3.80
   6  13   0    2.70    6.80
  -6  13   0    6.50    6.60
   6  13   0    4.70    6.60
  -6  13   0   17.70   10.10
  -6  13   0    3.20    8.00
   6  13   0    4.50    4.20
   6  13   0    2.20    5.20
  -6  13   0    2.90    7.60
  -6  13   0    4.40    7.00
   6  13   0    1.40    6.50
   6  13   0    2.50    6.00
  -6  13   0   -5.10    4.50
   7 -13   0  163.68   20.00
  -7 -13   0  176.48   25.80
   7 -13   0  161.28   16.60
  -7 -13   0  129.99   21.70
   7 -13   0  163.28   21.90
   7 -13   0  147.19   26.00
  -7 -13   0  155.48   23.40
  -7 -13   0  164.08   28.60
  -7 -13   0  149.29   24.40
   7 -13   0  163.98   22.20
   7 -13   0  202.48   23.60
   7  13   0  140.79   23.10
  -7  13   0  199.78   26.60
   7  13   0  140.39   18.30
  -7  13   0  220.78   28.20
  -7  13   0  169.18   25.10
   7  13   0  150.68   20.20
   7  13   0  185.78   23.20
  -7  13   0  171.88   24.40
  -7  13   0  202.88   24.00
   7  13   0  145.69   17.80
  -8 -13   0    8.80    9.00
  -8 -13   0    9.30   10.60
  -8 -13   0  -13.20   10.20
   8 -13   0   13.70    6.70
   8 -13   0   22.20   13.40
  -8 -13   0    8.30   10.30
   8 -13   0    4.40    8.20
   8 -13   0    4.80    3.90
   8 -13   0   16.30    9.20
  -8 -13   0   -4.90   16.20
   8 -13   0    8.60    7.50
  -8  13   0    7.60    9.50
   8  13   0    5.40    6.00
   8  13   0    5.50    4.30
  -8  13   0   -4.30    5.70
   8  13   0   10.80   10.00
   8  13   0   10.40    5.80
  -8  13   0    8.10    9.10
   8  13   0    3.20    8.40
  -8  13   0   15.10   11.10
  -8  13   0   17.90   10.50
   9 -13   0   81.59   22.10
  -9 -13   0  106.59   27.60
   9 -13   0  109.49   17.00
  -9 -13   0   91.39   19.70
   9 -13   0   96.59   23.50
   9 -13   0  107.29   16.90
   9 -13   0   88.79   12.10
   9 -13   0   98.39   20.20
  -9 -13   0   95.69   20.60
   9 -13   0   89.59   13.80
   9  13   0   91.39   15.60
  -9  13   0   77.09   20.50
  -9  13   0   90.79   21.50
  -9  13   0   73.49   19.90
   9  13   0   60.99   14.60
  -9  13   0   92.19   21.40
   9  13   0   67.29   16.20
  10 -13   0  203.68   31.80
  10 -13   0  200.68   32.40
  10 -13   0  184.58   24.90
  10 -13   0  201.98   23.90
 -10 -13   0  167.78   37.00
  10 -13   0  159.68   21.00
  10 -13   0  201.58   28.20
 -10 -13   0  167.18   21.00
 -10 -13   0  184.08   27.50
  10 -13   0  198.18   23.40
 -10  13   0  175.18   29.00
 -10  13   0  181.78   28.50
 -10  13   0  218.08   32.40
  10  13   0  150.58   22.30
 -10  13   0  183.28   28.30
  10  13   0  179.58   26.70
   0 -14   0   61.19   14.10
   0 -14   0   84.39   15.10
   0 -14   0  109.09   16.70
   0 -14   0   91.39   14.80
   0 -14   0   69.39   15.50
   0 -14   0   96.49   19.80
   0  14   0   82.39   16.70
   0  14   0  108.29   18.90
   0  14   0  100.09   10.50
   0  14   0   72.49   17.70
   0  14   0   98.49   16.10
   0  14   0  112.29   17.60
   0  14   0  122.49   16.50
  -1 -14   0   83.99   31.10
  -1 -14   0   69.09   15.80
   1 -14   0  113.49   16.50
   1 -14   0  113.89   16.50
   1 -14   0  136.29   21.50
  -1 -14   0   97.49   18.90
  -1 -14   0   73.69   15.10
  -1 -14   0   66.29   15.10
   1 -14   0  121.49   17.60
  -1 -14   0   69.99   16.50
   1 -14   0  108.99   17.20
   1 -14   0  118.19   15.30
  -1  14   0  116.39   11.50
  -1  14   0  126.29   18.40
   1  14   0   85.09   15.30
   1  14   0   88.49   15.90
  -1  14   0  126.69   20.10
   1  14   0   94.29   18.90
  -1  14   0  117.39   31.10
   1  14   0   96.99   21.90
   1  14   0   94.79   18.50
  -1  14   0  114.29   16.90
   1  14   0   77.49   19.70
  -1  14   0  120.09   18.00
  -1  14   0  120.89   17.70
  -2 -14   0  385.26   39.30
   2 -14   0  341.37   36.30
  -2 -14   0  321.57   37.00
  -2 -14   0  394.16   40.90
   2 -14   0  299.17   46.80
   2 -14   0  364.56   41.00
   2 -14   0  391.06   38.30
  -2 -14   0  387.36   38.40
  -2 -14   0  379.66   39.20
   2 -14   0  410.46   34.70
  -2 -14   0  346.87   37.50
  -2  14   0  322.17   37.80
   2  14   0  361.76   36.20
  -2  14   0  334.87   38.10
  -2  14   0  321.47   40.20
  -2  14   0  335.27   39.60
  -2  14   0  322.97   36.80
   2  14   0  334.77   36.40
   2  14   0  382.66   38.90
   2  14   0  367.36   41.40
   2  14   0  341.77   37.60
   2  14   0  375.46   38.00
  -3 -14   0  299.27   29.00
  -3 -14   0  293.37   37.00
  -3 -14   0  286.27   36.40
   3 -14   0  361.16   37.30
   3 -14   0  403.46   33.10
   3 -14   0  417.46   38.50
  -3 -14   0  332.77   39.10
   3 -14   0  387.06   32.20
   3 -14   0  351.46   35.90
   3 -14   0  432.76   42.80
  -3 -14   0  313.67   36.40
  -3 -14   0  370.76   38.00
  -3 -14   0  311.77   39.00
  -3  14   0  405.96   42.30
   3  14   0  362.76   42.60
  -3  14   0  396.06   38.30
  -3  14   0  392.06   39.00
   3  14   0  339.37   36.10
  -3  14   0  395.86   39.40
   3  14   0  330.17   35.30
   3  14   0  331.37   38.80
  -3  14   0  380.66   38.20
   3  14   0  311.07   36.10
  -3  14   0  390.36   39.70
   3  14   0  304.77   35.60
  -4 -14   0  233.78   30.60
   4 -14   0  201.88   20.90
   4 -14   0  223.98   26.80
  -4 -14   0  220.68   27.70
  -4 -14   0  221.08   28.90
   4 -14   0  211.98   26.80
  -4 -14   0  215.68   21.60
   4 -14   0  241.48   25.90
  -4 -14   0  228.48   29.10
   4 -14   0  229.38   23.50
   4 -14   0  234.28   20.70
   4 -14   0  225.28   30.90
   4 -14   0  218.48   21.30
  -4 -14   0  219.28   39.70
  -4  14   0  211.48   27.30
  -4  14   0  210.48   29.90
  -4  14   0  229.48   27.80
   4  14   0  194.18   30.00
   4  14   0  241.28   26.90
   4  14   0  245.48   26.60
  -4  14   0  213.68   28.40
   4  14   0  237.48   25.50
   4  14   0  239.68   26.00
  -4  14   0  208.68   26.60
   4  14   0  236.18   28.90
  -4  14   0  211.68   28.80
   5 -14   0   50.29    6.90
   5 -14   0   35.90   12.30
   5 -14   0   64.19   17.40
   5 -14   0   41.00    6.60
   5 -14   0   47.50   10.60
   5 -14   0   40.80   10.10
  -5  14   0   40.10   11.80
  -5  14   0   25.50   11.60
  -5  14   0   55.99   17.20
  -5  14   0   51.99   12.70
  -5  14   0   28.00   12.40
  -5  14   0   41.40   14.20
  -5  14   0   60.39   14.90
  -6 -14   0   44.60   13.40
   6 -14   0   93.99   13.80
  -6 -14   0   69.69   16.80
   6 -14   0   59.29    7.50
  -6 -14   0   55.89   16.40
   6 -14   0   79.39   16.10
   6 -14   0   76.69   16.90
   6 -14   0   57.19   17.60
  -6 -14   0   43.20   12.20
  -6  14   0   87.89   18.60
  -6  14   0   86.29   19.80
   6  14   0   45.30   13.80
   6  14   0   64.89   14.50
   6  14   0   57.29   12.80
   6  14   0   59.49   14.20
   6  14   0   57.59    9.90
  -6  14   0   78.89   18.40
   6  14   0   39.10   10.40
  -6  14   0   81.19   13.40
  -6  14   0   90.99   19.60
  -7 -14   0  320.67   39.00
   7 -14   0  186.48   25.20
   7 -14   0  229.28   28.10
   7 -14   0  202.18   32.60
  -7 -14   0  294.17   33.40
   7 -14   0  213.88   21.20
  -7 -14   0  288.57   30.00
  -7 -14   0  288.27   35.20
   7 -14   0  216.58   28.10
   7  14   0  267.27   24.60
   7  14   0  274.67   26.10
   7  14   0  286.07   29.90
  -7  14   0  213.88   32.30
  -7  14   0  193.78   25.80
  -7  14   0  199.58   30.40
   7  14   0  257.17   27.40
  -7  14   0  230.18   31.50
  -7  14   0  220.18   30.60
  -8 -14   0   58.79   20.50
   8 -14   0   86.99    9.00
  -8 -14   0   58.09   16.20
   8 -14   0   80.19   17.30
   8 -14   0   85.09   13.60
   8 -14   0   96.19   23.30
   8 -14   0   86.59   16.70
  -8 -14   0   43.20   15.60
   8 -14   0   94.19   16.40
  -8  14   0   83.19   20.90
   8  14   0   70.29   14.40
   8  14   0   61.09   15.20
  -8  14   0   97.59   20.60
   8  14   0   57.39   13.20
  -8  14   0   73.99   14.00
   8  14   0   62.89   12.70
  -8  14   0   75.19   19.00
  -9 -14   0   73.09   38.90
  -9 -14   0   47.60   15.20
   9 -14   0   50.09   11.40
   9 -14   0   70.69   20.90
   9 -14   0   44.70   12.50
  -9 -14   0   71.39   27.70
   9 -14   0   51.09   15.30
   9 -14   0   47.00   12.50
   9 -14   0   44.20    7.00
   9  14   0   45.60   11.50
   9  14   0   33.80    5.50
  -9  14   0   51.59   15.70
   9  14   0   50.89   14.30
   9  14   0   35.80    6.30
   9  14   0   45.50   10.70
  -9  14   0   29.10   16.00
  -9  14   0   44.10   17.10
  -9  14   0   48.30   14.60
 -10 -14   0   -8.10    8.50
 -10 -14   0   -6.30    8.20
 -10 -14   0   11.90   15.30
  10 -14   0   11.90    8.90
  10 -14   0   -7.60    9.30
  10 -14   0   -3.10    6.10
  10 -14   0   -4.50    5.90
  10 -14   0   -6.80    6.30
  10  14   0   -1.00    5.70
 -10  14   0   16.70   11.90
 -10  14   0   -6.70    8.70
 -10  14   0    7.30    9.10
   0 -15   0   19.10    7.90
   0 -15   0   19.00    8.50
   0 -15   0   15.90    8.70
   0 -15   0   20.00   10.50
   0 -15   0   37.40   13.40
   0 -15   0   29.80    9.90
   0  15   0   25.10   11.60
   0  15   0   21.40    8.90
   0  15   0   22.50   10.10
   0  15   0   17.50    8.70
   0  15   0   22.00    4.90
   0  15   0   22.90    9.40
  -1 -15   0   87.29   27.70
   1 -15   0  148.59   20.30
  -1 -15   0   90.09   18.90
   1 -15   0  150.88   17.40
   1 -15   0  135.99   23.00
  -1 -15   0   99.79   17.50
  -1 -15   0  115.49   20.90
   1 -15   0  115.49   18.40
   1 -15   0  114.29   17.80
  -1 -15   0  110.69   18.70
   1 -15   0  130.09   18.40
   1  15   0  103.09   23.00
   1  15   0  104.59   17.60
   1  15   0  105.49   17.90
   1  15   0   96.69   17.90
  -1  15   0  149.49   19.80
  -1  15   0  135.69   19.60
  -1  15   0  109.49   18.70
  -1  15   0  136.89   20.50
   1  15   0  116.49   18.10
  -1  15   0  134.29   20.20
   1  15   0  109.99   18.60
  -1  15   0  138.89   22.80
   1  15   0   97.69   12.20
  -1  15   0  111.99   12.20
  -2 -15   0  169.48   26.60
  -2 -15   0  207.68   25.20
  -2 -15   0  186.28   25.70
  -2 -15   0  179.58   28.90
  -2 -15   0  194.28   19.30
  -2 -15   0  198.38   25.10
  -2 -15   0  167.78   24.40
   2  15   0  204.68   24.80
   2  15   0  218.68   24.60
   2  15   0  171.78   24.80
   2  15   0  198.98   24.70
   2  15   0  218.08   26.30
   2  15   0  188.08   28.60
  -3 -15   0  166.68   15.30
   3 -15   0  173.88   18.90
   3 -15   0  179.28   23.90
   3 -15   0  174.28   27.30
  -3 -15   0  188.18   26.90
  -3 -15   0  166.88   34.20
  -3 -15   0  160.68   24.70
   3 -15   0  184.08   18.40
  -3 -15   0  173.08   24.30
  -3 -15   0  167.68   23.60
   3 -15   0  175.68   22.50
  -3 -15   0  160.18   24.90
  -3  15   0  168.78   26.40
   3  15   0  177.58   23.40
  -3  15   0  166.48   23.40
   3  15   0  210.28   23.30
  -3  15   0  183.38   25.30
   3  15   0  177.58   23.50
   3  15   0  154.78   26.30
  -3  15   0  193.88   25.10
  -3  15   0  188.68   24.30
   3  15   0  144.49   22.20
  -3  15   0  198.18   25.60
   3  15   0  177.08   24.20
   4 -15   0  125.19   22.50
  -4 -15   0  104.99   12.70
   4 -15   0  133.19   19.60
  -4 -15   0  117.59   20.60
  -4 -15   0  128.29   19.90
  -4 -15   0  120.79   20.10
  -4 -15   0  129.09   21.70
   4 -15   0  114.09   13.10
  -4 -15   0  115.09   21.60
   4 -15   0  127.49   12.70
   4 -15   0  124.29   13.40
   4 -15   0  121.59   17.70
  -4  15   0  116.49   19.80
   4  15   0  108.49   21.50
   4  15   0  114.89   17.40
   4  15   0  105.79   19.50
   4  15   0  139.39   20.10
  -4  15   0  120.39   20.90
  -4  15   0  153.38   22.70
   4  15   0  124.39   18.00
   4  15   0  130.39   18.70
  -4  15   0  139.29   27.30
  -5 -15   0  166.48   24.70
  -5 -15   0  108.79   16.40
   5 -15   0  161.58   14.30
  -5 -15   0  163.58   26.40
   5 -15   0  154.38   20.00
   5 -15   0  153.88   26.40
   5 -15   0  156.68   14.30
   5 -15   0  152.48   21.60
  -5 -15   0  114.69   25.10
  -5 -15   0  140.99   24.10
   5 -15   0  158.08   18.90
  -5 -15   0  137.49   22.10
   5  15   0  142.69   21.10
   5  15   0  130.49   22.40
  -5  15   0  161.58   24.40
   5  15   0  122.89   20.00
   5  15   0  148.59   19.60
  -5  15   0  174.88   25.20
   5  15   0  141.59   16.50
   5  15   0  132.99   19.00
  -5  15   0  161.58   25.90
   6 -15   0  175.88   22.20
  -6 -15   0  114.79   27.30
  -6 -15   0  111.79   20.80
  -6 -15   0  128.69   25.10
   6 -15   0  154.58   33.40
  -6 -15   0  113.69   17.30
  -6 -15   0  133.79   29.90
   6 -15   0  162.38   19.60
   6 -15   0  153.28   26.30
  -6  15   0  163.88   23.60
  -6  15   0  158.18   24.80
   6  15   0  140.09   20.60
  -6  15   0  154.68   24.70
  -6  15   0  164.68   25.20
   6  15   0  121.49   15.60
   6  15   0  139.89   19.30
   6  15   0  113.49   19.80
   6  15   0  112.89   17.60
  -6  15   0  167.18   20.20
   7 -15   0   40.60   11.60
  -7 -15   0   12.70    7.70
  -7 -15   0    5.20   11.80
   7 -15   0   18.50   12.90
   7 -15   0   25.40    9.90
   7 -15   0   31.70    9.60
  -7 -15   0    6.30   11.10
  -7 -15   0   18.00   11.20
   7  15   0   33.80   11.80
  -7  15   0   31.90   14.30
   7  15   0   20.00    7.60
  -7  15   0   34.80   13.50
  -7  15   0   51.69   23.20
   7  15   0   16.00    8.80
  -7  15   0   38.50   14.50
  -7  15   0   26.80   10.00
   7  15   0   27.10    7.60
  -8 -15   0   50.79   13.90
   8 -15   0   13.00   23.80
  -8 -15   0   59.59   20.50
   8 -15   0   42.30   12.10
  -8 -15   0   56.59   16.90
   8 -15   0   39.70   12.40
  -8 -15   0   63.19   17.90
   8 -15   0   36.90   10.40
   8 -15   0   39.40   12.50
  -8  15   0   47.20   17.00
  -8  15   0   27.40   13.90
  -8  15   0   36.30   13.40
   8  15   0   51.79   12.80
   8  15   0   50.29    9.90
   8  15   0   55.89   11.90
  -8  15   0   48.50   16.50
   8  15   0   47.70   14.00
  -9 -15   0   31.80   14.20
   9 -15   0    8.70   13.70
   9 -15   0   22.60   15.40
   9 -15   0   37.80   13.10
   9 -15   0   32.90    9.20
   9 -15   0   37.10   12.00
   9 -15   0   26.80   11.00
  -9 -15   0   42.80   18.40
   9  15   0   23.60   12.10
   9  15   0   27.30    4.90
   9  15   0   13.70    7.60
   9  15   0   28.80    6.00
  -9  15   0   38.90   17.40
  -9  15   0   27.20   13.10
   9  15   0   21.10    9.40
  -9  15   0   38.00   14.30
  10 -15   0   57.89   22.10
  10 -15   0   59.39   21.50
 -10  15   0   68.79   19.90
   0 -16   0   64.59   16.10
   0 -16   0   64.39   18.20
   0 -16   0   75.59   16.00
   0 -16   0   72.39   17.00
   0 -16   0   82.29   19.20
   0 -16   0   44.80   12.20
   0  16   0   71.69   16.50
   0  16   0   54.89   14.60
   0  16   0   85.89   16.50
   0  16   0   83.99   17.70
   0  16   0   69.69    8.50
  -1 -16   0  465.55   45.50
   1 -16   0  430.76   41.60
  -1 -16   0  390.46   45.20
   1 -16   0  395.06   44.60
   1 -16   0  450.65   45.40
  -1 -16   0  425.66   44.10
   1 -16   0  450.15   48.60
  -1 -16   0  436.06   47.90
   1 -16   0  404.96   43.70
   1 -16   0  419.36   43.80
  -1 -16   0  432.16   47.80
   1  16   0  420.06   44.30
  -1  16   0  472.55   45.30
   1  16   0  441.26   43.90
   1  16   0  439.26   45.10
  -1  16   0  389.26   47.80
  -1  16   0  451.45   45.50
  -1  16   0  409.16   44.60
   1  16   0  456.55   45.90
  -1  16   0  443.66   37.20
  -1  16   0  437.16   45.90
   1  16   0  409.86   48.30
   1  16   0  444.86   44.50
   1  16   0  416.46   37.20
  -2 -16   0  200.78   27.30
   2 -16   0  146.79   23.70
  -2 -16   0  214.08   27.10
  -2 -16   0  176.88   24.40
   2 -16   0  156.88   20.20
  -2 -16   0  197.68   19.10
  -2 -16   0  231.68   29.70
  -2 -16   0  228.78   26.60
   2 -16   0  164.68   27.70
  -2 -16   0  194.88   25.50
   2  16   0  194.48   25.10
  -2  16   0  130.39   23.90
   2  16   0  199.88   24.70
   2  16   0  196.68   25.60
   2  16   0  191.48   26.10
  -2  16   0  148.79   26.80
   2  16   0  212.58   30.10
  -2  16   0  144.09   23.50
  -2  16   0  164.98   25.20
   2  16   0  218.08   24.80
  -3 -16   0   94.99   20.20
  -3 -16   0   95.99   11.00
  -3 -16   0  123.19   21.40
   3 -16   0  130.19   33.00
  -3 -16   0  126.79   24.70
  -3 -16   0   78.59   18.10
   3 -16   0  190.28   35.50
   3 -16   0  152.08   14.80
   3 -16   0  153.68   21.40
  -3 -16   0  136.59   23.10
  -3  16   0  128.99   26.50
  -3  16   0  152.88   22.70
  -3  16   0  146.19   15.20
   3  16   0  107.29   19.30
  -3  16   0  163.38   23.20
   3  16   0  116.99   18.20
  -3  16   0  129.09   20.80
   3  16   0   88.39   19.80
   3  16   0   96.89   19.40
  -4 -16   0   48.30   15.10
   4 -16   0   68.69   16.70
  -4 -16   0   48.20   16.10
   4 -16   0   89.19   31.80
   4 -16   0   54.09    8.00
  -4 -16   0   61.29   18.00
   4 -16   0   63.09    8.90
  -4 -16   0   55.89   15.00
  -4 -16   0   73.59   19.20
   4 -16   0   64.19    8.70
   4  16   0   73.19   15.30
  -4  16   0   77.09   20.20
   4  16   0   62.89   15.50
  -4  16   0   76.09   17.00
  -4  16   0   48.50   15.60
   4  16   0   65.59   14.10
  -4  16   0   50.99   15.20
   4  16   0   70.79   15.40
  -5 -16   0  129.39   26.00
  -5 -16   0  128.29   23.20
   5 -16   0  220.88   35.00
  -5 -16   0  118.69   25.50
   5 -16   0  199.18   24.60
  -5  16   0  210.58   23.30
   5  16   0  146.29   22.50
   5  16   0  141.19   17.70
  -5  16   0  223.78   28.30
  -5  16   0  219.98   28.70
   5  16   0  173.48   21.80
   5  16   0  117.59   20.00
   5  16   0  148.59   22.30
   6 -16   0    4.80    9.80
  -6 -16   0   13.90   11.60
   6 -16   0    1.00    6.20
  -6 -16   0   11.50   10.80
  -6 -16   0   12.70   11.40
  -6 -16   0   14.60    6.40
   6 -16   0    7.10    6.50
  -6  16   0   10.20   10.20
   6  16   0   11.70    8.30
  -6  16   0   12.00   10.20
   6  16   0   16.30   10.30
  -6  16   0    8.00    9.80
   6  16   0   27.20    9.10
   6  16   0   19.40    9.40
  -6  16   0    1.80    6.50
   6  16   0   20.40   10.30
  -7 -16   0    2.40    8.60
   7 -16   0    5.70    7.40
  -7 -16   0   19.10   12.60
   7 -16   0    5.30   10.60
  -7 -16   0    5.60    5.70
  -7 -16   0    6.20   11.50
   7 -16   0   17.00    8.70
   7  16   0    6.60    6.10
   7  16   0   12.80   10.50
  -7  16   0   11.00    9.10
  -7  16   0   11.30   10.90
  -7  16   0   18.20   11.10
  -7  16   0    1.30    9.10
   7  16   0   15.00    8.20
   7  16   0    1.70    5.80
   8 -16   0   57.09   14.90
  -8 -16   0   72.09   19.20
   8 -16   0   82.19   17.00
  -8 -16   0   71.29   23.30
   8 -16   0   71.59   16.40
   8 -16   0   40.00   17.60
  -8 -16   0   59.19   15.00
  -8  16   0   62.39   24.10
   8  16   0   59.49   11.60
  -8  16   0   72.69   19.60
   8  16   0   66.89   14.50
   8  16   0   51.89   10.70
   8  16   0   58.49   16.00
  -8  16   0   74.79   20.00
  -9 -16   0    3.20   12.00
   9 -16   0   18.90    9.60
   9 -16   0   13.60    9.10
   9 -16   0   15.70   10.60
   9 -16   0    6.50   12.70
  -9 -16   0   -2.90    9.60
  -9 -16   0    0.10   13.30
   9 -16   0    7.70    7.90
   9 -16   0    5.80   14.30
   9  16   0    1.40    6.00
  -9  16   0   32.90   16.60
  -9  16   0   16.20   13.10
   9  16   0    8.10    3.90
  -9  16   0   18.40   12.40
   9  16   0    7.90    8.60
   9  16   0   -2.60    8.40
   0 -17   0    4.60    9.30
   0 -17   0   10.80    9.00
   0 -17   0   15.90    8.00
   0 -17   0    7.50    8.50
   0 -17   0    4.30    7.10
   0  17   0   16.40   10.40
   0  17   0   12.90    4.10
   0  17   0   11.40   10.00
   0  17   0    2.90    9.40
   0  17   0   12.90   10.10
   1 -17   0    3.20    8.00
   1 -17   0    2.60    7.60
   1 -17   0   17.70    9.00
  -1 -17   0   26.00   10.70
  -1 -17   0   60.19   18.40
  -1 -17   0   46.30   13.00
  -1 -17   0   47.80   13.50
   1  17   0   18.70   10.60
   1  17   0   47.60   14.60
  -1  17   0    1.90    8.70
   1  17   0   35.60   11.40
   1  17   0   20.80   10.30
  -1  17   0    5.20   10.50
  -1  17   0   -0.70    7.40
   1  17   0   48.50   16.40
  -2 -17   0  512.25   53.79
   2 -17   0  544.35   48.90
   2 -17   0  549.45   53.99
   2 -17   0  556.84   57.79
  -2 -17   0  511.25   46.20
  -2 -17   0  479.25   52.89
  -2 -17   0  542.35   53.99
   2 -17   0  522.15   52.39
  -2 -17   0  562.54   57.09
   2  17   0  495.65   51.99
   2  17   0  538.75   53.79
   2  17   0  491.45   52.39
  -2  17   0  579.74   54.29
  -2  17   0  551.54   55.09
  -2  17   0  545.15   54.79
  -2  17   0  537.85   58.49
   2  17   0  511.45   51.29
   3 -17   0   50.69   17.80
   3 -17   0   55.99   14.60
  -3 -17   0   15.30   12.80
  -3 -17   0   13.10   10.60
   3 -17   0   35.10   10.90
  -3 -17   0   32.50   13.00
   3 -17   0   45.50    8.90
   3 -17   0   36.70    8.00
  -3  17   0   45.30   13.70
  -3  17   0   51.09   15.30
   3  17   0   36.60   12.10
   3  17   0   24.20   10.50
  -3  17   0   59.59   16.10
   3  17   0   14.80    8.70
   3  17   0   25.70   11.90
  -3  17   0   59.79   18.40
  -3  17   0   41.20    7.50
   4 -17   0  150.28   22.40
   4 -17   0  135.99   13.70
  -4 -17   0   77.99   20.80
   4 -17   0  141.99   14.30
   4 -17   0  137.39   28.40
   4 -17   0  124.89   19.40
   4 -17   0  135.49   14.20
  -4  17   0  154.98   22.80
   4  17   0  102.89   21.30
  -4  17   0  142.79   23.80
   4  17   0  109.99   20.50
  -4  17   0  122.49   27.40
  -4  17   0  163.88   25.00
   5 -17   0   80.69   16.50
  -5 -17   0  104.99   24.00
  -5 -17   0   82.59   19.60
   5 -17   0   81.59   21.40
   5 -17   0   78.09   18.30
  -5 -17   0   61.29   19.00
  -5  17   0   51.19   16.60
   5  17   0   89.19   12.90
   5  17   0   78.79   16.80
  -5  17   0   83.19   20.80
  -5  17   0   58.29   19.90
   5  17   0   87.29   17.20
   5  17   0   92.99   18.60
  -5  17   0   62.39   18.30
   5  17   0   96.09   16.50
   6 -17   0   59.39   17.90
  -6 -17   0   51.49   16.00
   6 -17   0   93.89   15.40
  -6 -17   0   50.69   18.40
   6 -17   0   61.79   15.20
  -6 -17   0   38.10   16.30
  -6  17   0   65.09   18.80
  -6  17   0  104.29   22.80
   6  17   0   48.90   10.20
   6  17   0   49.70   14.10
  -6  17   0   74.09   19.40
   6  17   0   65.19   16.30
   6  17   0   62.89   14.00
  -6  17   0   68.99   17.50
   6  17   0   57.29   15.40
  -7 -17   0   14.70   12.00
   7 -17   0   37.30   10.90
   7 -17   0   41.80   10.90
  -7 -17   0    3.90   11.10
   7 -17   0   19.00    9.60
  -7 -17   0   12.30   12.90
   7 -17   0   41.30   17.80
  -7 -17   0   15.10    8.60
   7  17   0   13.50    6.50
   7  17   0   21.40   12.00
   7  17   0   16.50    8.10
  -7  17   0   37.60   15.50
   7  17   0   36.10   10.90
  -7  17   0   40.70   16.00
   8 -17   0    8.70   12.60
  -8 -17   0   15.40   13.40
   8 -17   0   10.50    9.80
   8 -17   0    7.00   12.50
  -8 -17   0   17.00    9.80
  -8 -17   0    7.40   13.10
   8 -17   0   22.70   10.20
   8 -17   0   17.40    9.20
  -8 -17   0   -1.30    9.00
   8 -17   0   12.00    8.20
   8  17   0   18.00   11.40
   8  17   0    3.20    5.60
  -8  17   0   12.50   10.80
   8  17   0   18.80    9.80
  -8  17   0   12.50   12.00
  -8  17   0    1.10   10.50
   8  17   0   -1.60    6.70
  -9 -17   0   72.69   25.20
   9 -17   0   66.59   22.00
  -9 -17   0   64.79   20.50
   9 -17   0   59.89   21.20
   9 -17   0   66.69   17.10
   9 -17   0   80.09   17.10
   9  17   0   69.49   17.50
   9  17   0   68.29   11.60
  -9  17   0   64.59   20.20
   9  17   0   79.79   13.70
   0 -18   0  419.56   49.10
   0 -18   0  460.65   46.50
   0 -18   0  405.66   43.30
   0  18   0  396.56   35.90
   0  18   0  437.76   46.70
   0  18   0  438.36   45.30
   0  18   0  448.56   46.20
   1 -18   0  553.34   61.79
  -1 -18   0  562.24   52.59
  -1 -18   0  522.65   57.29
  -1 -18   0  579.54   61.89
   1 -18   0  561.04   54.69
   1 -18   0  663.73   59.59
  -1 -18   0  588.54   58.59
  -1  18   0  652.73   60.29
   1  18   0  589.84   57.39
   1  18   0  594.74   58.19
  -1  18   0  630.74   60.39
  -1  18   0  648.94   59.09
   1  18   0  542.55   49.10
   1  18   0  629.74   59.79
  -1  18   0  502.35   62.29
   2 -18   0   58.29   18.90
  -2 -18   0   54.09   16.60
  -2 -18   0   70.79   17.90
  -2 -18   0   91.49   11.10
  -2 -18   0   37.00   16.80
   2 -18   0   70.39   16.40
   2 -18   0   63.79   12.80
   2  18   0   58.49   16.80
  -2  18   0   78.89   23.30
   2  18   0   65.49    9.60
   2  18   0   64.39   15.70
   2  18   0   87.49   18.20
  -2  18   0  101.39   19.50
  -2  18   0   89.59   20.00
  -2  18   0   98.29   20.90
   3 -18   0   13.60    5.60
  -3 -18   0   -2.60    6.90
   3 -18   0   20.00    6.20
   3 -18   0   19.10   10.30
   3 -18   0    6.20   12.40
  -3 -18   0    2.70    8.30
  -3 -18   0    9.00    2.80
   3 -18   0    9.70    7.30
  -3 -18   0   14.60   12.30
  -3  18   0   21.40    5.10
  -3  18   0   24.10   11.30
   3  18   0    6.70    7.50
  -3  18   0   14.90   11.30
   3  18   0    5.00    8.90
  -3  18   0   14.00    9.20
  -3  18   0   21.80   13.30
   3  18   0    6.40    7.60
   4 -18   0   28.80   11.90
   4 -18   0   32.90    6.30
   4 -18   0   30.80   15.80
   4 -18   0   31.40    6.30
   4 -18   0   24.40   12.20
   4 -18   0   35.00    6.50
  -4  18   0   38.80   14.40
   4  18   0    9.50    9.00
   4  18   0    9.50   10.50
  -4  18   0   69.99   19.00
  -4  18   0   45.00    9.50
  -4  18   0   45.40   14.50
  -4  18   0   33.10   16.40
  -5 -18   0  119.69   26.20
  -5 -18   0  138.59   25.00
   5 -18   0  149.39   26.20
   5 -18   0  105.19   21.70
   5 -18   0   91.09   18.80
  -5 -18   0  141.69   22.90
   5  18   0  122.39   20.00
   5  18   0  115.59   20.00
   5  18   0  134.89   21.50
  -5  18   0  110.59   24.40
  -5  18   0   91.89   16.70
   5  18   0  127.99   16.00
  -5  18   0  103.89   22.70
  -5  18   0   96.69   23.10
   5  18   0  116.09   19.40
   6 -18   0   43.40   14.00
  -6 -18   0   65.99   10.40
  -6 -18   0   85.99   21.70
  -6 -18   0   88.99   23.10
   6 -18   0   36.00   17.70
  -6 -18   0   89.99   19.70
   6  18   0   91.69   12.70
  -6  18   0   55.89   14.50
   6  18   0   68.49   16.80
  -6  18   0   33.00   14.50
   6  18   0   80.79   16.80
  -6  18   0   54.29   18.70
   6  18   0   76.59   14.70
   6  18   0   71.99   16.40
  -6  18   0   64.49   19.60
  -7 -18   0  135.79   41.70
  -7 -18   0  104.19   16.00
   7 -18   0   90.49   19.30
   7 -18   0   63.09   21.30
  -7 -18   0  111.29   31.50
  -7 -18   0  108.29   26.50
  -7  18   0   54.49   18.50
   7  18   0  102.19   14.10
   7  18   0   92.59   19.50
   7  18   0  117.69   19.40
  -7  18   0   52.99   19.10
   7  18   0  105.39   18.10
  -7  18   0   56.99   21.20
   7  18   0   90.09   20.00
   8 -18   0   44.10   12.70
  -8 -18   0   65.09   23.50
   8 -18   0   41.70   13.80
  -8 -18   0   55.89   13.80
  -8 -18   0   48.70   17.60
   8 -18   0   51.69   20.10
   8 -18   0   42.10   13.20
   8 -18   0   51.29   19.00
  -8 -18   0   62.49   17.80
   8 -18   0   47.80   14.60
   8  18   0   75.19   17.50
  -8  18   0   63.79   20.90
   8  18   0   94.09   15.00
  -8  18   0   43.90   17.00
   0 -19   0    3.00    6.30
   0 -19   0   -0.80    8.40
   0 -19   0    3.40    6.20
   0 -19   0   10.50   11.90
   0  19   0   -1.50    6.70
   0  19   0    4.30    8.80
   0  19   0    3.70    9.90
   1 -19   0  145.69   25.20
  -1 -19   0  170.28   20.80
   1 -19   0  158.38   28.10
   1 -19   0  137.19   21.30
  -1 -19   0  183.18   25.60
  -1 -19   0  189.78   27.00
  -1 -19   0  179.48   30.40
   1  19   0  194.58   25.90
  -1  19   0  179.88   26.70
   1  19   0  192.88   26.30
  -1  19   0  146.89   26.00
   1  19   0  189.48   16.60
   1  19   0  183.98   27.50
  -1  19   0  181.28   26.40
  -2 -19   0   76.69   12.10
   2 -19   0  104.29   14.90
  -2 -19   0  116.79   26.00
   2 -19   0  128.49   27.40
  -2 -19   0   72.19   18.40
   2 -19   0  120.99   20.70
  -2 -19   0   88.19   20.60
   2  19   0   83.69   20.00
  -2  19   0  131.79   25.50
   2  19   0   84.19   19.90
  -2  19   0   87.89   19.70
   2  19   0   91.19   10.90
   2  19   0   66.79   17.00
  -2  19   0  107.39   22.30
   3 -19   0    6.50    8.30
  -3 -19   0   38.70   14.80
  -3 -19   0   33.10   15.80
  -3 -19   0   21.90   11.90
   3 -19   0   28.50   14.70
  -3 -19   0   28.10    4.60
  -3  19   0   14.70   11.90
   3  19   0   34.70   12.10
  -3  19   0    7.80    9.80
  -3  19   0   15.00   11.10
   3  19   0   29.80   13.30
   3  19   0   36.90   12.00
   4 -19   0   79.79    9.80
  -4 -19   0  145.59   25.90
   4 -19   0   68.89    9.30
  -4 -19   0  116.49   25.80
   4 -19   0   92.39   10.10
   4 -19   0  116.49   21.90
   4 -19   0   93.59   24.70
  -4 -19   0  112.79   24.10
   4  19   0   70.89   18.00
  -4  19   0   73.79   18.70
   4  19   0   81.99   16.80
  -4  19   0   75.69   21.00
   4  19   0   82.69   18.60
  -4  19   0   72.79   11.90
  -4  19   0   75.09   20.40
  -5 -19   0    6.60   10.50
   5 -19   0    8.50   12.20
  -5 -19   0   10.30    9.20
   5 -19   0    7.10    8.80
  -5 -19   0   -1.30    9.60
   5  19   0    3.40    9.40
  -5  19   0   -0.60    7.50
   5  19   0   -2.80    4.70
   5  19   0    5.00    7.80
  -5  19   0    3.80    8.80
  -5  19   0   18.70   13.10
   5  19   0    6.30    8.40
  -5  19   0    7.90    6.40
   6 -19   0   46.00   15.20
  -6 -19   0   51.49   19.50
  -6 -19   0   75.59   22.70
  -6 -19   0   74.09   27.90
   6 -19   0   53.69   20.90
  -6  19   0   73.79   20.20
   6  19   0   63.89   15.80
  -6  19   0   65.59   31.10
   6  19   0   62.29   11.60
   6  19   0   65.09   17.10
  -6  19   0   78.69   21.30
   6  19   0   56.09   14.20
  -6  19   0   35.20   12.30
   7 -19   0    2.80   10.30
   7 -19   0    1.40    8.50
  -7 -19   0   -2.90    9.60
  -7 -19   0   10.30   14.00
  -7 -19   0   12.60   13.10
   7 -19   0    1.10   13.50
   7  19   0    5.40   10.60
  -7  19   0    7.40   12.50
  -7  19   0   14.50   11.70
  -7  19   0   28.50   10.80
   7  19   0   -1.40   11.70
   7  19   0   12.00    6.50
   7  19   0   14.40    9.60
   7  19   0    7.90   10.70
   0 -20   0   91.59   18.50
   0 -20   0   90.99   20.00
   0 -20   0   94.69   24.60
   0 -20   0   71.39   19.70
   0  20   0   83.49   20.80
   0  20   0  114.69   22.90
   0  20   0  118.39   23.20
  -1 -20   0    3.80    7.50
  -1 -20   0    8.80    6.20
  -1 -20   0   10.70   13.00
   1 -20   0    8.60   10.90
   1 -20   0   13.90    7.90
  -1 -20   0    5.00    9.50
   1 -20   0   22.90   14.20
   1 -20   0    7.10    8.00
   1  20   0    6.20    9.20
   1  20   0    2.70    8.50
   1  20   0    7.50    2.90
   1  20   0    4.20   10.00
  -1  20   0    6.60    9.10
  -1  20   0   11.30   11.60
  -1  20   0    9.50   10.10
  -2 -20   0  109.39   14.10
  -2 -20   0  122.29   22.50
  -2 -20   0  121.09   24.20
  -2 -20   0  173.78   31.50
   2  20   0   90.99   20.00
   2  20   0  112.79   12.10
   2  20   0   95.19   19.80
   2  20   0  120.59   24.50
   3 -20   0   83.79   23.60
   3 -20   0   45.50   15.30
  -3 -20   0   83.19   20.90
   3 -20   0   61.19   11.30
  -3 -20   0  143.49   28.90
  -3 -20   0  102.09   21.70
   3 -20   0   72.99   11.40
  -3  20   0   52.99   17.50
   3  20   0  124.19   23.30
   3  20   0  113.69   19.30
  -3  20   0   93.99   20.50
  -3  20   0   78.19   19.70
   3  20   0  112.49   20.90
   4 -20   0   16.10   10.50
   4 -20   0   16.30    3.90
  -4 -20   0   22.70   13.40
   4 -20   0   19.40    4.20
   4 -20   0   31.60   16.10
  -4 -20   0   12.70   14.40
  -4 -20   0   22.60   13.20
   4 -20   0   13.80    3.90
  -4  20   0   33.50   12.70
   4  20   0   23.00   10.60
   4  20   0   17.20    9.90
  -4  20   0   25.40   13.30
   4  20   0    1.30    9.00
  -4  20   0   24.10   12.50
  -4  20   0   15.30    5.20
  -5 -20   0   40.50   24.40
   5 -20   0    7.10    9.30
  -5 -20   0   19.40   12.80
  -5 -20   0   31.20   15.90
   5 -20   0   20.60   15.40
  -5  20   0   23.80   11.80
   5  20   0   23.50   11.10
   5  20   0   28.60    8.90
  -5  20   0   20.90   12.70
   5  20   0   26.20   11.40
   5  20   0   25.50   12.90
  -5  20   0   20.20    8.60
   6 -20   0   71.69   18.50
  -6 -20   0   77.19   23.70
  -6 -20   0   98.89   23.40
  -6 -20   0   87.99   23.70
   6 -20   0   90.99   24.90
  -6  20   0   73.09   21.90
   6  20   0   77.69   18.30
   6  20   0   79.69   19.20
  -6  20   0   63.89   20.40
   6  20   0   79.09   13.20
   6  20   0   63.39   17.30
  -6  20   0   64.79   23.30
  -6  20   0   56.59   14.10
  -7 -20   0   88.39   23.20
  -7 -20   0   85.49   21.80
  -7 -20   0   59.59   21.60
   7 -20   0   52.49   19.60
   7 -20   0   52.89   14.10
   7 -20   0   67.19   22.80
   7  20   0   53.89   14.60
   7  20   0   55.89   16.30
   7  20   0   66.29   12.10
  -7  20   0   50.99   17.40
  -7  20   0   28.80   13.80
   7  20   0   78.39   17.70
  -7  20   0   73.09   22.30
  -7  20   0   44.20   17.90
   0 -21   0   22.00    9.50
   0 -21   0   18.70   10.10
   0 -21   0   32.50   14.70
   0 -21   0   13.60   13.40
   0  21   0   12.40   12.30
   0  21   0   20.50   11.60
   0  21   0   11.50   10.80
   1 -21   0   65.39   17.20
  -1 -21   0   51.29   18.80
   1 -21   0  100.89   25.50
  -1 -21   0   49.60   11.70
  -1 -21   0   50.89   16.30
   1 -21   0   98.59   16.10
   1 -21   0   63.29   14.90
  -1 -21   0   46.50   14.40
   1  21   0   71.49   20.10
  -1  21   0  100.19   21.70
  -1  21   0  102.79   22.20
   1  21   0   58.49   16.20
  -1  21   0  108.59   23.00
   1  21   0   60.89   17.10
   2 -21   0   17.60   10.60
   2 -21   0   25.90    8.90
  -2 -21   0   32.70    7.70
   2 -21   0   22.40   12.40
  -2 -21   0   34.40   17.80
  -2 -21   0   45.60   15.10
   2 -21   0   42.50   17.40
  -2 -21   0   42.10   15.40
  -2  21   0   30.00   13.00
   2  21   0   43.80   14.20
   2  21   0   23.90   11.30
   2  21   0   43.70   15.50
  -2  21   0   16.70   11.90
   2  21   0   39.60    5.60
  -2  21   0   30.00   14.20
   3 -21   0   -4.70    7.40
   3 -21   0    5.90   10.60
   3 -21   0    6.10    8.90
  -3 -21   0   -4.40    7.50
   3 -21   0   12.10    5.40
   3 -21   0    2.60    4.70
  -3 -21   0    9.70   12.40
  -3 -21   0    6.30   10.40
  -3  21   0   -9.50    6.40
  -3  21   0   -3.40    8.10
  -3  21   0    5.20    8.60
   3  21   0    6.80    3.60
   3  21   0    6.70    7.90
   3  21   0    6.10    9.60
   3  21   0   12.70   10.40
   4 -21   0    1.30    8.40
   4 -21   0    9.90    4.20
  -4 -21   0    3.90   13.30
  -4 -21   0   -2.60    9.10
   4 -21   0    6.90    9.80
   4 -21   0    1.30   11.30
  -4 -21   0    4.50    9.30
  -4  21   0    8.20   10.60
  -4  21   0    9.00   12.30
   4  21   0    5.10   10.10
  -4  21   0   11.30   10.80
   4  21   0    9.20    8.40
   5 -21   0   44.00   14.70
  -5 -21   0   39.90   18.70
  -5 -21   0   50.39   19.30
  -5 -21   0   85.99   22.20
   5 -21   0   86.39   25.00
   5 -21   0   87.79   22.20
   5  21   0   58.59   11.80
  -5  21   0   71.49   20.60
  -5  21   0   61.69   19.20
   5  21   0   53.79   17.20
   5  21   0   56.09   15.70
   5  21   0   71.59   16.80
  -5  21   0   54.29   21.40
  -6 -21   0   45.80   17.60
   6 -21   0  102.19   20.80
  -6 -21   0   67.19   21.70
  -6 -21   0   60.39   21.60
   6 -21   0  136.29   29.30
   6  21   0   71.59   19.10
   6  21   0   70.89   17.90
   6  21   0   79.59   13.70
   6  21   0   56.79   17.40
  -6  21   0  134.99   27.90
  -6  21   0  149.09   28.40
   0 -22   0   89.19   24.90
   0 -22   0   38.40   13.10
   0 -22   0   51.49   12.60
   0 -22   0   76.99   19.20
   0  22   0   38.70   21.40
   0  22   0   60.19   17.90
   0  22   0   58.39   18.50
  -1 -22   0   28.60    9.30
   1 -22   0   25.70   11.00
  -1 -22   0   34.10   17.20
   1 -22   0   51.89   20.30
   1 -22   0   43.10   12.70
  -1 -22   0   19.20   13.00
   1 -22   0   43.80   16.70
  -1 -22   0   15.20   11.10
  -1  22   0   42.60   17.00
   1  22   0   21.60   13.40
  -1  22   0   23.50   12.70
   1  22   0   28.20   12.70
   2 -22   0   41.70   10.80
  -2 -22   0   38.60   18.40
  -2 -22   0   41.50    8.90
   2 -22   0   55.69   11.90
  -2 -22   0   44.30   19.00
  -2 -22   0   41.20   15.00
   2 -22   0   65.29   17.00
   2 -22   0   72.69   22.40
   2 -22   0   44.90   15.00
   2  22   0   38.90   13.90
  -2  22   0   58.29   26.10
  -2  22   0   68.59   29.60
   2  22   0   55.39   17.90
  -2  22   0   50.09   15.70
   2  22   0   43.90   15.90
  -3 -22   0   45.10   15.80
  -3 -22   0   53.29   20.40
  -3 -22   0   66.39   18.50
   3 -22   0   47.90   18.60
   3 -22   0   20.80   11.10
   3 -22   0   35.60    8.40
   3 -22   0   49.00   15.80
   3 -22   0   30.80    7.90
   3  22   0   58.89   15.50
   3  22   0   50.69    7.20
   3  22   0   69.59   18.60
  -3  22   0   27.90   14.90
  -3  22   0   37.60   14.60
   3  22   0   46.70   14.70
  -3  22   0   34.20   16.10
  -4 -22   0   36.60   16.80
   4 -22   0   25.50   16.20
   4 -22   0   22.40   12.40
  -4 -22   0   29.50   14.00
   4 -22   0   23.30   13.00
  -4 -22   0   38.90   18.30
   4  22   0   33.20   12.80
  -4  22   0   20.30   12.40
   4  22   0   19.40   13.60
  -4  22   0   23.00   14.30
   4  22   0   51.79   15.30
  -4  22   0   14.60   13.80
   5 -22   0   73.09   20.70
   5 -22   0   59.09   16.30
  -5 -22   0   56.59   20.70
  -5 -22   0   46.40   25.40
   5 -22   0   82.59   24.80
  -5 -22   0   45.40   17.90
   5  22   0   78.09   18.90
  -5  22   0   72.19   10.30
  -5  22   0   72.39   19.30
  -5  22   0   84.69   22.00
   5  22   0   49.40   15.80
  -5  22   0  103.69   25.00
   0 -23   0    7.20   10.20
   0 -23   0   11.00   14.10
   0 -23   0    6.30    7.30
   0 -23   0    5.70    8.20
   0  23   0    4.40   10.20
   0  23   0    8.10   11.10
   0  23   0   34.50   12.30
   1 -23   0   15.10   10.00
   1 -23   0   33.00   17.20
   1 -23   0   15.70    9.20
   1 -23   0   25.00   13.50
  -1 -23   0   11.20   14.10
  -1 -23   0    7.80    9.70
  -1 -23   0   11.90    8.70
  -1 -23   0    3.50   10.30
   1  23   0   15.80   11.60
  -1  23   0    7.00   10.20
   1  23   0   11.60   10.90
   1  23   0    6.80   11.00
  -1  23   0   24.70   13.20
  -1  23   0   18.10   13.20
  -2 -23   0   59.79   17.60
   2 -23   0   77.09   13.50
  -2 -23   0   67.19   18.50
   2 -23   0   69.09   22.10
  -2 -23   0   66.19   10.30
   2 -23   0   97.79   19.70
   2 -23   0   89.29   22.30
   2 -23   0   61.79   13.30
  -2  23   0   86.99   21.50
  -2  23   0   55.99   19.30
   2  23   0   59.89   18.30
   2  23   0   73.49   20.20
   2  23   0   78.39   19.10
   3 -23   0   10.70   10.30
  -3 -23   0   -3.30    8.50
  -3 -23   0   -4.90    8.50
   3 -23   0   18.70   11.70
   3 -23   0   38.50   18.30
   3 -23   0   22.20    6.50
  -3 -23   0    8.20   13.20
   3 -23   0   18.30    5.80
  -3  23   0   18.20   13.80
   3  23   0   -6.30   11.40
  -3  23   0   18.00   13.40
   3  23   0   18.30   10.70
   3  23   0   17.20   12.20
  -3  23   0   27.10   12.20
   4 -23   0   15.00   11.00
   0 -24   0   34.60   13.00
   0 -24   0   16.50   23.50
   0 -24   0   44.80   17.20
   0 -24   0   40.20   11.60
   0  24   0   40.50   16.50
   0  24   0   47.00   18.00
   0  24   0   33.00   14.60
   1 -24   0   46.00   16.10
   1 -24   0   59.19   14.80
  -1 -24   0   18.10   12.50
   1 -24   0   62.09   20.50
  -1 -24   0    9.70   13.10
   1 -24   0   39.20   11.80
  -1 -24   0   18.90   11.80
   1  24   0   20.70   13.50
  -1  24   0   67.89   20.70
   1  24   0   32.30   14.70
  -1  24   0   35.90   14.70
 -12   0   1   69.89   18.20
 -12   0   1   85.79   19.40
 -12   0   1   86.59   17.90
  12   0  -1   87.89   19.10
  12   0  -1   98.69   19.40
  12   0  -1   98.19   24.60
  12   0  -1   91.39   17.10
 -12   0   1  117.59   26.80
  12   0  -1   88.89   25.10
  12   0  -1   83.59   16.80
 -11   0   1   49.80   14.20
  11   0  -1   38.30   11.40
 -11   0   1   36.00   11.90
 -11   0   1   37.50   15.60
 -11   0   1   61.09   16.30
  11   0  -1   41.50   11.80
 -11   0   1   57.29   21.80
  11   0  -1   32.30   12.50
  11   0  -1   44.00   15.10
  11   0  -1   21.60    9.60
  10   0  -1  148.69   20.20
 -10   0   1  138.99   24.60
  10   0  -1  164.58   20.80
 -10   0   1  136.49   20.30
 -10   0   1  169.88   27.00
  10   0  -1  162.48   22.70
  10   0  -1  141.99   23.30
 -10   0   1  145.99   21.80
  10   0  -1  125.29   18.70
 -10   0   1  171.68   22.30
   9   0  -1    4.40    6.20
  -9   0   1   10.10    7.90
  -9   0   1   16.30    9.80
   9   0  -1    5.80    7.90
   9   0  -1   14.90   10.30
  -9   0   1   11.50    6.20
   9   0  -1   10.40    7.70
   9   0  -1    5.30    5.90
  -9   0   1    3.80    5.60
  -9   0   1    6.50    6.40
  -9   0   1    8.90    9.70
   9   0  -1   11.90    7.80
  -8   0   1  418.46   44.30
   8   0  -1  427.96   39.30
   8   0  -1  413.96   36.90
   8   0  -1  397.56   39.20
  -8   0   1  414.96   38.50
  -8   0   1  448.86   40.50
   8   0  -1  411.26   42.60
   8   0  -1  387.46   39.50
   8   0  -1  416.56   44.10
  -8   0   1  416.56   44.50
  -8   0   1  415.36   39.00
  -8   0   1  456.25   41.10
  -7   0   1  114.79   18.80
  -7   0   1  135.39   12.60
   7   0  -1  134.99   15.20
   7   0  -1  120.09   15.50
   7   0  -1   99.79   17.70
  -7   0   1  162.38   16.80
  -7   0   1  127.69   16.50
   7   0  -1  126.99   17.70
   7   0  -1  120.79   15.00
  -7   0   1  131.09   14.80
   7   0  -1  111.09   13.30
  -7   0   1  135.59   15.00
   7   0  -1  114.49   15.50
  -6   0   1  111.79   13.50
  -6   0   1   75.79    9.30
  -6   0   1   82.99   12.00
   6   0  -1  101.99   13.90
   6   0  -1   98.59   10.50
   6   0  -1   93.89   12.00
   6   0  -1  122.79   16.20
   6   0  -1   95.29   12.10
  -6   0   1   63.19   10.90
  -6   0   1   80.49   11.10
   6   0  -1   72.29   10.70
  -6   0   1  123.19   16.00
   6   0  -1   96.99   12.10
  -6   0   1  100.39   12.80
   5   0  -1 1630.04  135.49
  -5   0   1 1696.43  136.09
  -5   0   1 1618.84  133.79
   5   0  -1 1635.94  135.69
   5   0  -1 1644.94  134.49
   5   0  -1 1713.53  137.49
   5   0  -1 1690.13  134.89
   5   0  -1 1601.04  141.39
  -5   0   1 1706.93  138.89
   5   0  -1 1699.93  135.69
  -5   0   1 1678.93  136.19
  -5   0   1 1654.13  135.19
  -5   0   1 1597.14  134.89
   4   0  -1  356.76   31.90
   4   0  -1  379.86   31.10
  -4   0   1  361.86   32.10
   4   0  -1  372.76   31.90
  -4   0   1  358.06   30.60
   4   0  -1  345.17   30.90
  -4   0   1  370.36   31.60
   4   0  -1  383.36   33.40
  -4   0   1  344.77   33.90
  -4   0   1  361.46   32.20
   4   0  -1  351.76   34.00
   4   0  -1  330.37   31.70
  -4   0   1  392.26   32.80
  -3   0   1  424.66   36.20
  -3   0   1  436.96   37.20
   3   0  -1  427.96   37.10
  -3   0   1  439.16   36.80
   3   0  -1  448.96   38.10
  -3   0   1  431.76   37.30
   3   0  -1  420.06   37.00
  -3   0   1  457.75   37.80
  -3   0   1  425.26   38.90
   3   0  -1  433.26   38.90
   3   0  -1  433.86   36.40
   3   0  -1  457.75   37.10
  -2   0   1  406.76   34.90
  -2   0   1  422.26   34.70
   2   0  -1  431.66   34.70
   2   0  -1  413.56   34.60
  -2   0   1  411.46   34.80
  -2   0   1  400.96   34.30
  -2   0   1  418.36   34.10
  -2   0   1  391.76   35.70
   2   0  -1  430.16   34.30
   2   0  -1  404.86   35.10
   2   0  -1  404.36   34.40
   2   0  -1  411.56   35.80
  -1   0  -1    1.80    1.60
  -1   0  -1    0.80    1.70
   1   0   1    4.60    1.50
   1   0   1    7.00    2.20
  -1   0  -1    1.10    2.00
  -1   0  -1    3.80    2.20
  -1   0  -1    5.60    1.70
   1   0   1    4.20    1.80
   1   0   1    2.70    2.40
  -1   0  -1    5.30    1.70
  -1   0  -1    0.60    1.60
  -1   0  -1    5.90    1.90
   1   0   1    4.50    2.60
   1   0   1    3.50    2.10
   1   0   1    7.60    1.90
  -2   0  -1  358.66   29.80
  -2   0  -1  378.96   30.80
   2   0   1  325.97   31.50
   2   0   1  399.66   30.40
   2   0   1  353.06   29.70
  -2   0  -1  370.16   30.60
  -2   0  -1  365.96   31.30
   2   0   1  355.46   31.50
  -2   0  -1  381.86   30.50
  -2   0  -1  362.46   29.60
   2   0   1  386.66   31.00
   2   0   1  359.46   30.80
  -2   0  -1  326.47   31.50
   2   0   1  332.57   29.80
   2   0   1  363.86   31.20
  -3   0  -1 2869.61  233.58
  -3   0  -1 3169.98  236.08
   3   0   1 2956.80  232.88
   3   0   1 2711.73  234.18
   3   0   1 2789.12  234.28
   3   0   1 3238.28  233.08
  -3   0  -1 2901.81  233.28
   3   0   1 3181.18  236.08
  -3   0  -1 3068.39  232.58
  -3   0  -1 2666.63  233.88
   3   0   1 2867.41  235.48
  -3   0  -1 2761.82  232.98
  -3   0  -1 2982.60  234.08
   3   0   1 2636.54  233.98
   3   0   1 2883.51  234.88
   3   0   1 3117.59  233.48
   3   0   1 2733.03  233.18
  -4   0  -1 2984.00  245.98
   4   0   1 3024.60  247.18
   4   0   1 2989.80  245.88
  -4   0  -1 3110.69  247.08
   4   0   1 3005.00  249.38
   4   0   1 3111.89  247.58
  -4   0  -1 3102.29  246.48
   4   0   1 3142.29  246.08
   4   0   1 3041.00  249.08
  -4   0  -1 3086.69  246.58
   4   0   1 3097.99  246.08
  -4   0  -1 3110.99  249.48
   4   0   1 3021.90  246.48
   4   0   1 3143.09  248.38
  -4   0  -1 3076.09  245.08
  -4   0  -1 3075.39  246.48
  -5   0  -1   34.60    6.70
  -5   0  -1   37.00    6.50
   5   0   1   45.70    9.30
   5   0   1   38.40    7.80
   5   0   1   42.60   10.30
   5   0   1   49.90   10.30
  -5   0  -1   35.80    6.20
  -5   0  -1   40.20    4.40
  -5   0  -1   39.30    6.80
  -5   0  -1   38.50    5.90
  -5   0  -1   41.30    7.10
   5   0   1   38.70    7.60
   5   0   1   40.50    6.00
  -5   0  -1   39.90   10.00
   5   0   1   36.00    6.60
   5   0   1   41.60    6.00
   6   0   1   56.09   11.10
   6   0   1   62.49   12.40
  -6   0  -1   54.69    5.70
   6   0   1   63.59    8.00
  -6   0  -1   65.49    9.30
  -6   0  -1   51.59    8.40
  -6   0  -1   63.59    9.30
  -6   0  -1   55.69    7.90
  -6   0  -1   56.49    8.20
   6   0   1   54.29    9.70
   6   0   1   67.19    9.40
   6   0   1   52.49    9.70
   6   0   1   60.19   11.60
  -6   0  -1   60.29    9.20
  -6   0  -1   53.39   12.10
   6   0   1   55.39    7.90
  -7   0  -1  841.22   73.59
   7   0   1  890.61   79.29
  -7   0  -1  886.31   74.59
  -7   0  -1  832.22   74.09
   7   0   1  908.41   76.19
  -7   0  -1  827.82   73.49
  -7   0  -1  883.21   79.39
  -7   0  -1  885.91   74.79
  -7   0  -1  846.22   75.19
   7   0   1  877.11   76.99
   7   0   1  876.01   74.69
   7   0   1  864.21   73.29
   7   0   1  903.81   76.49
   7   0   1  911.91   73.29
   7   0   1  885.51   78.79
  -8   0  -1  270.97   27.60
  -8   0  -1  239.88   33.60
  -8   0  -1  295.07   26.40
  -8   0  -1  238.48   25.20
   8   0   1  218.58   26.30
  -8   0  -1  295.37   27.20
   8   0   1  283.27   32.40
   8   0   1  251.07   30.10
   8   0   1  276.77   29.10
  -8   0  -1  252.27   26.40
   8   0   1  240.48   24.80
  -8   0  -1  298.17   27.90
   8   0   1  280.97   29.00
   8   0   1  216.88   30.60
   8   0   1  244.48   25.00
  -9   0  -1  194.78   22.20
   9   0   1  172.48   19.70
  -9   0  -1  219.28   23.60
   9   0   1  186.78   24.40
  -9   0  -1  172.78   26.70
  -9   0  -1  190.48   23.50
   9   0   1  186.28   27.10
   9   0   1  191.08   22.90
   9   0   1  158.98   26.30
  -9   0  -1  208.48   21.80
   9   0   1  206.58   24.60
   9   0   1  174.88   19.60
  -9   0  -1  200.58   22.30
   9   0   1  203.78   25.10
  -9   0  -1  192.38   26.20
  10   0   1  108.49   23.20
 -10   0  -1  105.09   17.50
 -10   0  -1   99.99   22.90
  10   0   1  103.19   13.40
  10   0   1  105.99   13.20
  10   0   1   95.89   19.30
  10   0   1  119.99   21.20
 -10   0  -1  114.69   17.10
  10   0   1  103.89   18.60
  11   0   1   22.20    6.00
 -11   0  -1   26.20   11.80
  11   0   1   27.30    6.60
  11   0   1   25.60   11.50
  11   0   1   30.00   12.10
  11   0   1   31.10   14.40
 -11   0  -1   26.70   11.40
 -11   0  -1   16.40   12.30
 -11   0  -1   11.70    8.70
  11   0   1   19.90   10.70
 -12   0  -1  215.68   28.60
  12   0   1  214.88   30.60
 -12   0  -1  244.88   31.40
  12   0   1  239.28   31.20
 -12   0  -1  268.87   36.60
 -12   0  -1  189.08   30.40
  12   0   1  281.77   38.60
  12   0   1  232.18   31.30
  12  -1  -1   52.69   15.90
 -12  -1   1   44.30   15.60
  12  -1  -1   59.29   12.90
 -12  -1   1   32.10   14.00
  12  -1  -1   39.80   11.90
  12  -1  -1   55.89   14.20
  12  -1  -1   27.40   21.90
 -12  -1   1   33.20   16.30
 -12  -1   1   56.09   15.70
  12  -1  -1   76.49   20.40
  12   1  -1   45.80   12.90
 -12   1   1   59.69   16.40
  12   1  -1   46.30   18.30
  12   1  -1   49.00   17.30
 -12   1   1   62.89   15.50
 -12   1   1   50.89   14.80
 -12   1   1   37.10   15.50
  12   1  -1   54.99   14.00
  12   1  -1   38.40   11.90
  12   1  -1   40.50   12.40
 -11  -1   1   95.89   29.70
  11  -1  -1  163.78   26.00
  11  -1  -1  147.39   19.30
 -11  -1   1  104.39   25.10
 -11  -1   1  150.88   22.30
  11  -1  -1  144.19   20.80
  11  -1  -1  122.19   19.50
 -11  -1   1  115.99   23.00
 -11  -1   1  112.09   17.10
  11  -1  -1  146.99   23.30
  11   1  -1  136.49   21.80
 -11   1   1  171.18   23.50
 -11   1   1  153.78   26.80
  11   1  -1  104.39   18.30
  11   1  -1  121.19   21.80
 -11   1   1  172.58   25.90
  11   1  -1  119.49   19.00
  11   1  -1  126.29   25.10
 -11   1   1  168.78   23.50
  10  -1  -1   11.50    7.40
  10  -1  -1   17.40   10.80
 -10  -1   1   10.10    8.30
 -10  -1   1   12.00    8.60
  10  -1  -1    4.00    6.20
 -10  -1   1    0.10    5.50
  10  -1  -1    6.10    7.40
  10  -1  -1    8.40    8.90
  10  -1  -1    4.10   11.00
 -10  -1   1   -2.00    8.40
 -10  -1   1   10.40    9.10
 -10   1   1    3.80    7.80
  10   1  -1   10.50    9.20
  10   1  -1   -2.10    5.70
 -10   1   1   11.30    9.50
  10   1  -1    8.00    6.60
 -10   1   1   10.40    7.00
  10   1  -1   12.70    8.10
 -10   1   1    6.50    9.30
  10   1  -1    5.70    8.10
 -10   1   1   18.40   12.20
   9  -1  -1  374.46   53.69
  -9  -1   1  338.57   35.60
  -9  -1   1  285.07   33.50
   9  -1  -1  370.66   33.90
  -9  -1   1  280.67   34.20
   9  -1  -1  376.26   34.80
   9  -1  -1  405.06   39.70
  -9  -1   1  271.97   32.30
  -9  -1   1  343.17   40.40
  -9  -1   1  316.87   32.00
   9  -1  -1  411.66   38.20
  -9   1   1  307.27   34.00
  -9   1   1  347.47   35.50
   9   1  -1  347.77   39.70
  -9   1   1  382.06   40.30
   9   1  -1  325.17   36.20
   9   1  -1  309.87   33.50
   9   1  -1  355.76   37.90
  -9   1   1  367.46   33.50
   9   1  -1  305.97   33.20
   9   1  -1  342.97   37.70
  -9   1   1  318.87   33.00
  -9   1   1  332.77   29.60
  -9   1   1  386.26   36.90
   9   1  -1  326.97   33.60
   8  -1  -1  242.68   28.40
  -8  -1   1  214.98   24.30
  -8  -1   1  196.48   28.20
  -8  -1   1  226.68   22.70
  -8  -1   1  184.68   22.90
   8  -1  -1  239.48   22.40
   8  -1  -1  233.98   24.00
  -8  -1   1  207.38   25.70
   8  -1  -1  240.38   23.90
   8  -1  -1  243.98   24.90
  -8  -1   1  212.18   24.90
   8  -1  -1  229.28   28.50
  -8   1   1  244.48   24.90
   8   1  -1  209.58   26.40
   8   1  -1  225.38   23.70
  -8   1   1  233.88   20.80
  -8   1   1  241.48   32.60
   8   1  -1  212.48   23.80
  -8   1   1  208.28   23.10
  -8   1   1  228.48   25.50
   8   1  -1  207.88   20.70
   8   1  -1  210.78   23.80
  -8   1   1  258.87   24.10
   8   1  -1  187.18   27.60
  -7  -1   1  244.08   27.40
   7  -1  -1  318.67   28.30
  -7  -1   1  223.68   26.30
   7  -1  -1  307.77   31.20
  -7  -1   1  251.77   28.10
   7  -1  -1  342.17   29.10
  -7  -1   1  262.37   31.90
   7  -1  -1  325.67   28.00
  -7  -1   1  248.08   26.00
   7  -1  -1  324.57   27.90
   7  -1  -1  343.37   32.80
  -7   1   1  326.57   28.00
   7   1  -1  241.88   30.90
   7   1  -1  232.58   27.00
   7   1  -1  252.17   25.10
   7   1  -1  241.98   27.70
  -7   1   1  324.47   29.60
  -7   1   1  316.17   25.40
   7   1  -1  244.98   26.70
   7   1  -1  235.78   29.10
  -7   1   1  315.17   27.60
  -7   1   1  355.56   33.30
   7   1  -1  251.57   27.20
  -6  -1   1  469.75   39.80
  -6  -1   1  412.46   37.90
  -6  -1   1  435.76   38.70
  -6  -1   1  398.06   39.40
   6  -1  -1  577.04   43.10
  -6  -1   1  469.35   40.00
   6   1  -1  437.26   39.00
   6   1  -1  395.26   38.90
   6   1  -1  452.65   41.20
   6   1  -1  404.16   37.00
   6   1  -1  450.75   38.60
   6   1  -1  394.46   42.20
   6   1  -1  396.86   39.20
   5  -1  -1 1473.85  117.89
   5  -1  -1 1398.36  116.89
   5  -1  -1 1422.66  116.99
   5  -1  -1 1414.86  119.79
  -5  -1   1 1430.26  117.99
  -5  -1   1 1462.55  118.29
   5  -1  -1 1457.95  120.69
   5  -1  -1 1421.56  117.99
  -5  -1   1 1478.75  118.19
  -5  -1   1 1395.66  117.29
  -5  -1   1 1379.66  115.09
  -5  -1   1 1461.65  115.69
   5  -1  -1 1415.46  114.99
  -5  -1   1 1431.06  116.79
  -5  -1   1 1439.36  121.29
   5  -1  -1 1445.46  117.69
   5   1  -1 1443.36  118.19
  -5   1   1 1424.66  118.39
  -5   1   1 1388.56  117.29
  -5   1   1 1452.65  120.69
   5   1  -1 1400.66  117.09
   5   1  -1 1425.76  117.89
   5   1  -1 1470.65  121.39
  -5   1   1 1457.75  118.69
   5   1  -1 1450.45  116.19
   5   1  -1 1422.86  119.09
  -5   1   1 1413.36  118.19
  -5   1   1 1417.76  116.39
   5   1  -1 1498.45  117.79
  -4  -1   1  111.39   12.80
  -4  -1   1  125.29   13.30
  -4  -1   1  107.69   12.20
  -4  -1   1  140.19   13.40
  -4  -1   1  124.69   12.00
  -4  -1   1  122.39   11.30
  -4  -1   1  122.69   10.50
  -4  -1   1  134.89   15.60
   4   1  -1  114.49   13.00
   4   1  -1  114.19   12.80
   4   1  -1  119.19   15.10
   4   1  -1  123.29   11.60
   4   1  -1  120.69   13.90
   4   1  -1  122.49   12.60
  -3  -1   1  455.35   46.70
   3  -1  -1  622.14   47.50
  -3  -1   1  476.65   46.50
   3  -1  -1  637.44   47.10
   3  -1  -1  646.14   49.00
  -3  -1   1  456.75   46.80
   3  -1  -1  583.04   45.70
   3  -1  -1  624.74   47.30
   3  -1  -1  614.54   47.30
  -3  -1   1  471.85   45.70
   3  -1  -1  615.04   48.70
   3  -1  -1  635.54   46.30
  -3  -1   1  479.05   46.80
  -3   1   1  602.64   47.10
   3   1  -1  452.15   46.40
  -3   1   1  612.14   47.60
   3   1  -1  457.85   45.80
  -3   1   1  613.64   47.50
  -3   1   1  605.04   48.00
  -3   1   1  622.74   49.00
  -3   1   1  631.84   46.70
   3   1  -1  496.95   47.40
   1   1  -1 2341.97  188.08
  -1  -1  -1  827.52   65.99
   1  -1   1  826.12   66.19
   1  -1   1  769.72   65.69
   1  -1   1  780.62   65.79
  -1  -1  -1  826.02   66.79
  -1  -1  -1  819.52   65.69
  -1  -1  -1  831.12   65.19
  -1  -1  -1  835.42   65.49
  -1  -1  -1  692.13   65.19
   1  -1   1  819.72   66.39
   1  -1   1  805.02   66.89
  -1  -1  -1  823.52   65.59
  -1  -1  -1  815.82   64.89
  -1  -1  -1  800.02   65.19
   1  -1   1  771.02   66.19
   1  -1   1  832.42   66.19
   1  -1   1  789.22   64.69
  -1  -1  -1  833.42   66.89
  -1   1  -1  814.32   65.79
   1   1   1  808.62   64.69
   1   1   1  827.42   66.89
  -1   1  -1  843.42   66.39
   1   1   1  808.42   65.69
   1   1   1  805.72   64.99
   1   1   1  862.31   65.59
  -1   1  -1  815.72   65.99
  -1   1  -1  782.02   65.79
   1   1   1  832.42   66.09
   1   1   1  830.42   65.59
  -1   1  -1  800.32   65.19
  -1   1  -1  837.52   66.29
  -1   1  -1  808.92   65.99
  -1   1  -1  776.12   64.89
  -1   1  -1  802.72   66.69
  -1   1  -1  812.42   66.29
   3  -1   1 1284.77  113.29
  -3  -1  -1 1641.34  111.99
   3  -1   1 1221.08  112.99
  -3  -1  -1 1679.13  115.29
   3  -1   1 1240.08  111.19
   3  -1   1 1301.87  111.69
   3  -1   1 1237.88  112.19
   3  -1   1 1235.38  110.79
  -3  -1  -1 1596.74  111.49
   3  -1   1 1257.97  112.49
   3  -1   1 1242.58  111.09
   3  -1   1 1244.78  113.39
  -3  -1  -1 1624.24  111.99
  -3  -1  -1 1660.53  112.39
  -3   1  -1 1228.08  111.89
  -3   1  -1 1335.37  112.49
  -3   1  -1 1279.07  111.29
  -3   1  -1 1271.67  111.29
  -3   1  -1 1352.56  113.49
   3   1   1 1649.44  113.09
  -3   1  -1 1273.07  111.39
  -3   1  -1 1333.27  112.29
  -3   1  -1 1306.17  111.49
   3   1   1 1669.33  111.39
  -3   1  -1 1213.88  112.89
   3   1   1 1618.14  113.09
  -3   1  -1 1342.17  111.89
  -4  -1  -1 1955.20  142.09
  -4  -1  -1 1835.12  141.59
  -4  -1  -1 1648.04  141.49
   4  -1   1 1642.44  142.49
  -4  -1  -1 1738.93  141.19
   4  -1   1 1777.72  144.19
   4  -1   1 1667.03  141.29
   4  -1   1 1571.64  143.39
  -4  -1  -1 1831.22  141.99
   4  -1   1 1712.63  141.29
   4  -1   1 1657.23  143.99
   4  -1   1 1714.33  140.79
   4  -1   1 1683.23  141.09
  -4  -1  -1 1898.81  141.89
  -4  -1  -1 1985.90  145.79
   4  -1   1 1626.14  142.59
  -4   1  -1 1688.33  140.89
   4   1   1 1756.12  142.69
   4   1   1 1799.12  142.19
  -4   1  -1 1728.23  141.49
  -4   1  -1 1648.64  142.39
   4   1   1 1818.92  143.09
  -4   1  -1 1554.94  141.99
  -4   1  -1 1592.14  141.69
  -4   1  -1 1615.54  141.69
   4   1   1 1836.12  142.69
  -4   1  -1 1595.24  141.09
   4   1   1 1913.51  142.39
   4   1   1 2005.60  141.79
   4   1   1 1951.00  145.69
   4   1   1 1826.82  141.09
  -5  -1  -1  945.91   80.79
   5  -1   1 1018.50   81.29
  -5  -1  -1  961.20   81.49
   5  -1   1 1038.20   83.09
  -5  -1  -1  953.30   81.49
  -5  -1  -1  963.40   81.39
  -5  -1  -1  931.71   80.89
   5  -1   1 1080.89   84.49
   5  -1   1 1016.10   80.59
   5  -1   1 1046.40   80.89
   5  -1   1  998.60   80.89
   5  -1   1 1055.69   83.09
   5  -1   1  995.60   84.69
  -5  -1  -1  937.51   81.39
  -5  -1  -1  962.90   85.29
   5  -1   1 1028.30   84.79
  -5   1  -1 1010.50   81.59
  -5   1  -1 1046.60   82.09
   5   1   1  961.60   82.09
  -5   1  -1 1024.00   81.09
   5   1   1  867.31   84.59
  -5   1  -1 1017.00   81.59
  -5   1  -1 1023.20   82.29
  -5   1  -1  987.40   82.29
   5   1   1  929.81   82.69
   5   1   1  888.11   80.79
  -5   1  -1 1071.49   81.79
   5   1   1  873.01   81.49
  -5   1  -1  987.60   79.99
   5   1   1  920.61   80.59
   5   1   1  951.00   82.39
   6  -1   1   35.50    6.40
  -6  -1  -1   36.00   10.30
   6  -1   1   43.30    8.10
  -6  -1  -1   45.70    8.20
   6  -1   1   27.40    9.30
  -6  -1  -1   51.39    8.60
   6  -1   1   36.40    6.30
  -6  -1  -1   40.70    7.90
   6  -1   1   46.60   10.60
   6  -1   1   42.30    9.30
  -6  -1  -1   43.10    7.50
   6  -1   1   46.70    9.80
  -6  -1  -1   40.80    6.80
   6  -1   1   31.20    9.10
  -6  -1  -1   45.80    7.00
   6   1   1   37.40    9.10
   6   1   1   51.69    7.10
   6   1   1   46.40    9.30
  -6   1  -1   32.20    8.00
  -6   1  -1   37.20    6.60
  -6   1  -1   32.20    5.20
  -6   1  -1   32.60    9.30
  -6   1  -1   40.80    8.00
   6   1   1   45.40    7.10
   6   1   1   54.09   12.50
   6   1   1   51.89    9.20
  -6   1  -1   43.50    8.50
  -6   1  -1   39.90    6.90
   6   1   1   46.10    9.20
   7  -1   1  718.13   64.19
   7  -1   1  697.33   68.09
  -7  -1  -1  796.62   65.39
   7  -1   1  725.93   62.99
  -7  -1  -1  766.12   64.09
   7  -1   1  789.42   67.89
  -7  -1  -1  805.82   64.89
  -7  -1  -1  752.72   63.69
  -7  -1  -1  684.23   68.09
  -7  -1  -1  759.52   69.99
   7  -1   1  714.73   66.39
   7  -1   1  733.93   63.39
  -7  -1  -1  787.52   64.59
   7  -1   1  754.12   66.19
   7  -1   1  758.32   68.99
  -7   1  -1  707.73   65.19
  -7   1  -1  726.03   64.89
  -7   1  -1  733.43   63.69
  -7   1  -1  751.42   64.49
   7   1   1  797.02   66.49
  -7   1  -1  743.43   68.79
   7   1   1  792.32   66.79
  -7   1  -1  668.03   63.59
   7   1   1  758.82   69.79
   7   1   1  699.33   64.99
   7   1   1  795.62   66.29
  -7   1  -1  758.32   65.09
   7   1   1  803.02   69.39
   7   1   1  787.02   63.89
  -7   1  -1  748.23   61.29
   7   1   1  752.62   63.49
  -8  -1  -1  750.32   69.19
  -8  -1  -1  721.53   68.19
   8  -1   1  858.71   75.39
  -8  -1  -1  728.03   68.79
  -8  -1  -1  727.23   69.69
   8  -1   1  894.01   73.29
  -8  -1  -1  730.63   69.39
   8  -1   1  928.41   68.39
  -8  -1  -1  803.82   75.99
   8  -1   1  868.91   72.29
   8  -1   1  892.61   73.99
   8  -1   1  896.81   68.69
  -8  -1  -1  754.32   70.09
   8  -1   1  886.91   75.79
   8  -1   1  925.81   70.69
   8   1   1  735.23   67.99
   8   1   1  720.73   70.79
  -8   1  -1  876.01   70.99
  -8   1  -1  832.42   65.39
   8   1   1  744.43   70.19
   8   1   1  708.23   73.69
  -8   1  -1  879.51   71.09
   8   1   1  743.43   71.39
   8   1   1  750.12   75.29
  -8   1  -1  792.92   69.69
   8   1   1  698.13   70.99
   8   1   1  782.12   68.39
  -8   1  -1  800.72   73.69
  -8   1  -1  900.11   75.69
  -8   1  -1  795.52   68.99
  -8   1  -1  879.61   70.59
  -9  -1  -1  173.88   20.00
   9  -1   1  166.58   23.90
   9  -1   1  170.98   18.60
  -9  -1  -1  163.38   20.80
  -9  -1  -1  163.88   19.00
   9  -1   1  146.99   25.50
  -9  -1  -1  190.88   26.80
   9  -1   1  159.28   22.50
  -9  -1  -1  193.98   22.10
  -9  -1  -1  174.18   20.40
   9  -1   1  172.58   26.30
   9  -1   1  169.08   21.10
   9  -1   1  155.98   18.00
  -9  -1  -1  184.88   22.40
   9  -1   1  170.98   23.00
  -9   1  -1  169.08   19.80
   9   1   1  176.58   27.10
  -9   1  -1  172.18   25.10
   9   1   1  186.88   19.30
  -9   1  -1  184.38   21.90
  -9   1  -1  188.68   22.70
   9   1   1  188.38   23.40
   9   1   1  181.98   26.30
   9   1   1  173.98   21.60
  -9   1  -1  128.89   23.90
  -9   1  -1  166.38   20.80
   9   1   1  188.98   23.30
   9   1   1  181.78   23.00
   9   1   1  187.48   19.20
  -9   1  -1  173.48   20.90
  10  -1   1   50.59    9.40
  10  -1   1   50.29   16.30
  10  -1   1   57.09   15.90
 -10  -1  -1   52.39   12.30
  10  -1   1   51.99    8.80
 -10  -1  -1   63.79   14.20
  10  -1   1   50.39   15.60
 -10  -1  -1   59.29   13.30
  10  -1   1   45.00   13.20
  10  -1   1   42.10   12.90
 -10  -1  -1   89.69   20.70
  10   1   1   60.59   10.00
 -10   1  -1   33.90   10.30
  10   1   1   66.09   15.20
 -10   1  -1   51.29   15.80
  10   1   1   58.59   14.80
 -10   1  -1   44.10   19.60
  10   1   1   77.99   19.20
  10   1   1   67.49   10.30
  10   1   1   53.79   13.70
 -10   1  -1   53.09   13.30
 -10   1  -1   34.20   11.60
 -11  -1  -1  378.46   39.60
  11  -1   1  381.16   40.70
 -11  -1  -1  351.06   44.10
  11  -1   1  431.36   46.60
  11  -1   1  358.26   31.00
  11  -1   1  362.26   40.80
 -11  -1  -1  319.27   36.70
 -11  -1  -1  356.46   38.30
  11  -1   1  385.86   41.10
  11  -1   1  329.97   31.30
 -11   1  -1  347.87   37.00
 -11   1  -1  356.56   39.50
  11   1   1  334.87   32.10
  11   1   1  317.27   32.00
  11   1   1  362.66   39.10
  11   1   1  332.97   43.80
  11   1   1  323.17   38.70
 -11   1  -1  429.66   40.20
  11   1   1  343.17   39.70
 -11   1  -1  351.46   43.30
  12  -1   1   34.10   12.70
 -12  -1  -1   25.60   12.10
  12  -1   1   21.50   16.10
 -12  -1  -1   33.60   12.30
  12  -1   1   46.40   14.50
 -12  -1  -1   44.40   12.90
  12  -1   1   38.60   13.60
 -12   1  -1   29.30   11.20
 -12   1  -1   15.40   11.40
  12   1   1   20.40   11.70
  12   1   1   21.90   10.60
 -12   1  -1   42.50   13.70
  12   1   1   28.80   17.40
  12   1   1   21.50   11.40
  12  -2  -1   77.99   16.40
 -12  -2   1   77.79   18.30
  12  -2  -1   68.89   19.90
  12  -2  -1   91.19   16.50
 -12  -2   1   72.69   18.30
  12  -2  -1   80.49   19.80
  12  -2  -1   77.49   16.50
 -12  -2   1   86.39   23.90
 -12   2   1   86.79   18.10
 -12   2   1   74.49   19.40
  12   2  -1   74.09   15.90
  12   2  -1   84.39   17.60
  12   2  -1   73.09   15.70
 -12   2   1  102.59   24.90
  12   2  -1  102.39   19.40
 -12   2   1   64.79   17.30
  12   2  -1   67.79   18.80
 -11  -2   1  187.88   25.70
  11  -2  -1  152.08   20.50
  11  -2  -1  148.99   21.80
  11  -2  -1  168.78   26.20
  11  -2  -1  185.68   23.50
 -11  -2   1  159.68   28.80
  11  -2  -1  157.58   26.90
  11  -2  -1  163.28   27.40
 -11  -2   1  179.88   20.20
 -11  -2   1  212.68   25.60
 -11  -2   1  159.28   23.60
  11   2  -1  162.48   21.80
 -11   2   1  144.19   24.10
 -11   2   1  158.18   27.40
 -11   2   1  131.59   25.00
 -11   2   1  182.58   25.50
  11   2  -1  169.38   23.00
  11   2  -1  185.68   24.40
  11   2  -1  160.78   22.00
  11   2  -1  156.38   26.00
  10  -2  -1  353.46   35.40
 -10  -2   1  314.07   36.10
  10  -2  -1  328.77   33.70
  10  -2  -1  360.16   35.60
 -10  -2   1  294.57   31.60
 -10  -2   1  330.47   35.40
 -10  -2   1  320.67   41.50
  10  -2  -1  376.36   40.70
 -10  -2   1  336.97   36.20
  10  -2  -1  318.07   38.90
  10   2  -1  291.77   37.50
 -10   2   1  363.86   37.50
 -10   2   1  324.77   33.70
 -10   2   1  352.06   30.00
 -10   2   1  380.06   36.10
 -10   2   1  383.26   41.70
 -10   2   1  362.76   37.50
  10   2  -1  293.87   33.80
  10   2  -1  299.57   33.90
  10   2  -1  295.87   35.30
  10   2  -1  348.37   34.90
  -9  -2   1  111.39   16.60
  -9  -2   1  107.99   17.50
   9  -2  -1  113.59   16.50
  -9  -2   1   96.39   17.20
  -9  -2   1   94.89   15.10
   9  -2  -1  128.99   17.00
   9  -2  -1  120.19   15.50
   9  -2  -1  108.79   19.40
  -9  -2   1  100.99   13.60
   9  -2  -1  152.38   23.20
   9  -2  -1  128.39   20.90
  -9  -2   1  107.49   22.70
   9   2  -1  111.89   15.70
  -9   2   1  117.29   12.60
   9   2  -1   89.29   15.00
   9   2  -1   91.69   15.00
  -9   2   1  103.99   15.00
  -9   2   1  122.29   18.30
   9   2  -1   92.99   19.30
   9   2  -1   67.49   18.90
  -9   2   1  131.79   20.90
  -9   2   1  113.19   17.70
   9   2  -1   92.09   16.30
  -9   2   1  103.79   16.40
  -9   2   1  131.69   16.20
   8  -2  -1  588.74   52.49
  -8  -2   1  467.15   44.70
  -8  -2   1  442.16   46.70
  -8  -2   1  438.66   47.80
  -8  -2   1  488.85   47.90
  -8  -2   1  449.06   51.89
   8  -2  -1  623.04   47.90
  -8  -2   1  443.46   46.30
   8  -2  -1  499.25   49.99
   8  -2  -1  628.04   46.60
  -8  -2   1  472.85   47.40
  -8   2   1  601.94   53.19
   8   2  -1  482.35   49.20
  -8   2   1  583.04   47.00
  -8   2   1  644.44   53.59
   8   2  -1  464.25   48.30
   8   2  -1  461.75   46.20
  -8   2   1  616.64   44.70
   8   2  -1  446.46   46.10
   8   2  -1  440.36   51.19
   8   2  -1  471.25   46.80
  -8   2   1  625.84   49.90
   8   2  -1  471.95   43.00
   7  -2  -1  483.05   43.90
   7  -2  -1  521.25   48.40
  -7  -2   1  503.85   46.10
   7  -2  -1  536.55   44.40
  -7  -2   1  494.55   45.40
   7  -2  -1  491.55   47.90
   7  -2  -1  487.15   43.60
  -7  -2   1  451.95   40.80
   7  -2  -1  470.45   44.20
  -7  -2   1  486.75   42.70
  -7  -2   1  453.65   48.90
  -7  -2   1  527.05   46.60
  -7  -2   1  502.45   45.00
  -7  -2   1  480.05   43.90
   7  -2  -1  467.75   44.90
   7   2  -1  463.95   41.40
  -7   2   1  508.45   42.60
   7   2  -1  437.86   44.90
  -7   2   1  493.05   45.60
  -7   2   1  482.45   43.90
   7   2  -1  507.65   46.70
   7   2  -1  459.35   44.40
  -7   2   1  553.34   49.50
  -7   2   1  514.55   46.10
  -7   2   1  528.55   48.60
   7   2  -1  519.55   44.50
   7   2  -1  512.65   44.30
   7   2  -1  452.75   48.80
   6  -2  -1   75.49   11.40
   6  -2  -1   80.59   11.20
   6  -2  -1   96.89   11.30
   6  -2  -1   86.69   10.90
   6  -2  -1   98.39   14.50
   6  -2  -1   93.89   14.00
   6  -2  -1   76.39    8.20
   6  -2  -1   86.49   11.40
  -6   2   1   86.29   12.40
  -6   2   1   79.89   12.10
  -6   2   1   77.19   11.80
  -6   2   1   71.49   13.00
  -6   2   1   80.19   10.80
  -6   2   1   82.89    9.90
   5  -2  -1  159.48   15.30
   5  -2  -1  155.88   13.60
  -5  -2   1  154.38   16.20
  -5  -2   1  153.68   13.30
   5  -2  -1  156.48   18.40
  -5  -2   1  152.28   19.60
   5  -2  -1  146.59   17.90
   5  -2  -1  156.48   15.80
  -5  -2   1  157.58   16.90
  -5  -2   1  149.29   16.40
  -5  -2   1  154.78   16.50
   5  -2  -1  157.08   16.60
  -5  -2   1  143.69   14.40
   5  -2  -1  149.59   15.80
   5  -2  -1  154.48   15.80
  -5  -2   1  149.69   15.50
   5   2  -1  133.99   13.90
  -5   2   1  170.48   17.00
  -5   2   1  165.68   17.30
   5   2  -1  133.69   15.90
  -5   2   1  138.59   16.40
   5   2  -1  160.78   15.80
  -5   2   1  157.18   15.90
   5   2  -1  133.49   18.40
   5   2  -1  141.79   16.50
   5   2  -1  150.28   16.90
  -5   2   1  145.09   14.90
  -4  -2   1  248.78   22.40
   4  -2  -1  218.88   22.20
  -4  -2   1  224.68   22.40
   4  -2  -1  227.68   23.90
  -4  -2   1  218.28   21.90
   4  -2  -1  254.87   24.00
   4  -2  -1  225.18   21.00
   4  -2  -1  219.68   20.00
  -4  -2   1  249.18   22.40
   4  -2  -1  231.18   21.80
  -4  -2   1  263.67   20.60
  -4  -2   1  231.08   21.50
   4  -2  -1  234.88   21.90
   4  -2  -1  222.38   21.70
  -4   2   1  239.48   23.80
   4   2  -1  245.08   22.60
  -4   2   1  217.18   21.20
  -4   2   1  210.58   22.60
   4   2  -1  246.38   20.40
   4   2  -1  249.38   24.90
  -4   2   1  220.98   22.30
   4   2  -1  267.57   22.60
  -4   2   1  223.18   22.30
  -4   2   1  226.18   21.70
   4   2  -1  252.67   21.70
   4   2  -1  235.68   22.80
  -3  -2   1  590.34   55.99
  -3  -2   1  599.34   57.79
  -3  -2   1  604.54   55.69
  -3  -2   1  595.74   55.79
   3  -2  -1  769.72   56.29
   3  -2  -1  749.92   56.59
  -3  -2   1  566.44   55.69
  -3  -2   1  575.74   55.29
  -3  -2   1  587.64   54.19
   3  -2  -1  788.82   56.39
   3  -2  -1  796.12   58.39
   3  -2  -1  735.63   56.09
   3  -2  -1  746.33   57.39
  -3   2   1  757.42   56.19
  -3   2   1  778.82   56.79
   3   2  -1  587.14   54.49
  -3   2   1  731.73   57.39
  -3   2   1  750.52   55.89
   3   2  -1  564.04   55.69
  -3   2   1  739.33   54.79
  -3   2   1  707.13   57.19
  -3   2   1  698.33   56.39
   3   2  -1  584.84   57.49
   3   2  -1  555.94   55.19
  -1  -2   1 1725.33  147.49
  -1  -2   1 1684.63  147.09
   1  -2  -1 2139.69  147.49
  -1  -2   1 1732.83  146.59
  -1  -2   1 1647.14  146.69
  -1  -2   1 1654.93  146.69
   1   2  -1 1643.04  146.89
  -1   2   1 2079.49  147.29
   1   2  -1 1671.73  146.99
   1   2  -1 1673.53  146.79
  -1   2   1 2059.09  147.59
  -1   2   1 2132.49  147.39
  -1   2   1 2032.20  148.19
   1   2  -1 1760.92  147.59
  -1  -2  -1 2163.18  160.38
  -1  -2  -1 2143.29  159.88
   1  -2   1 1807.12  159.18
   1  -2   1 1842.32  160.08
   1  -2   1 1873.71  160.28
   1  -2   1 1707.43  158.68
  -1  -2  -1 2218.78  159.48
   1  -2   1 1754.52  159.78
  -1  -2  -1 2114.49  159.38
  -1  -2  -1 2167.38  159.38
   1  -2   1 1788.92  160.08
  -1  -2  -1 2215.78  159.98
  -1  -2  -1 2204.78  160.88
  -1  -2  -1 2173.68  161.48
   1  -2   1 1704.13  158.68
  -1   2  -1 1874.71  160.18
   1   2   1 2162.58  159.18
  -1   2  -1 1793.32  158.88
  -1   2  -1 1859.31  160.08
   1   2   1 2208.68  159.78
  -1   2  -1 1788.12  160.38
  -1   2  -1 1737.83  159.58
   1   2   1 2230.58  159.88
  -1   2  -1 1856.61  159.28
  -1   2  -1 1870.71  160.28
   1   2   1 2244.08  159.58
  -1   2  -1 1876.31  160.18
   1   2   1 2172.88  159.18
  -1   2  -1 1810.42  158.98
  -1   2  -1 1784.02  158.98
   1   2   1 2225.38  160.48
   1   2   1 2169.68  159.88
   1   2   1 2194.18  160.88
   3  -2   1 3146.79  242.38
  -3  -2  -1 3009.50  240.58
  -3  -2  -1 2892.81  240.08
   3  -2   1 3102.99  241.48
   3  -2   1 3233.38  241.48
   3  -2   1 3080.79  239.28
   3  -2   1 3078.29  242.28
  -3  -2  -1 2974.40  240.18
   3  -2   1 3021.80  239.68
  -3  -2  -1 3091.59  240.48
  -3  -2  -1 2937.81  240.78
  -3  -2  -1 2915.41  243.08
   3  -2   1 3104.59  240.48
  -3  -2  -1 2822.22  239.68
   3  -2   1 2560.74  242.08
   3  -2   1 3077.89  239.68
  -3   2  -1 3026.10  240.88
   3   2   1 2920.71  243.18
   3   2   1 2944.51  240.88
  -3   2  -1 2994.10  240.18
  -3   2  -1 2789.12  240.58
  -3   2  -1 2994.80  239.88
   3   2   1 2939.41  240.88
  -3   2  -1 3169.58  241.38
  -3   2  -1 3082.29  240.48
   3   2   1 3056.59  240.38
  -3   2  -1 2992.40  240.68
  -3   2  -1 3168.28  241.88
  -3   2  -1 2986.90  241.18
   3   2   1 2909.01  239.98
  -3   2  -1 2945.31  240.08
   3   2   1 2958.30  240.38
   3   2   1 2902.01  239.38
   3   2   1 3026.30  240.48
   4  -2   1 1007.30   82.59
   4  -2   1 1061.09   83.99
   4  -2   1 1049.00   80.79
   4  -2   1 1031.80   80.69
  -4  -2  -1  915.81   80.99
  -4  -2  -1  821.82   80.99
  -4  -2  -1  914.91   80.59
   4  -2   1 1080.49   80.29
   4  -2   1 1109.89   84.19
  -4  -2  -1  912.71   80.49
   4  -2   1 1108.09   82.89
  -4  -2  -1  872.81   80.79
  -4  -2  -1  836.82   80.99
  -4  -2  -1  838.22   83.99
   4  -2   1 1098.29   81.29
   4  -2   1 1041.90   83.19
  -4   2  -1 1048.60   81.19
   4   2   1  891.61   81.39
  -4   2  -1 1088.69   83.29
  -4   2  -1 1089.79   83.49
   4   2   1  887.41   80.19
   4   2   1  869.31   84.19
  -4   2  -1 1046.40   82.49
   4   2   1  835.22   80.79
  -4   2  -1 1076.69   81.99
  -4   2  -1 1000.70   81.59
   4   2   1  908.81   81.69
  -4   2  -1 1100.19   81.49
   4   2   1  933.71   81.29
  -4   2  -1 1101.29   82.19
  -4   2  -1 1075.09   81.19
   4   2   1  871.91   81.29
  -4   2  -1 1089.79   81.29
   5  -2   1  140.59   17.50
   5  -2   1  156.38   15.30
   5  -2   1  171.48   16.10
   5  -2   1  153.08   17.60
   5  -2   1  155.68   15.90
   5  -2   1  165.28   19.30
   5  -2   1  168.08   18.80
   5  -2   1  162.28   15.90
   5  -2   1  154.98   19.00
  -5   2  -1  175.68   16.90
  -5   2  -1  170.88   16.70
  -5   2  -1  175.68   17.80
  -5   2  -1  177.88   16.40
  -5   2  -1  159.78   15.70
  -5   2  -1  172.78   17.20
  -5   2  -1  171.18   18.90
  -5   2  -1  157.38   16.90
  -5   2  -1  154.58   16.40
  -5   2  -1  173.38   18.70
   6  -2   1  409.86   38.10
  -6  -2  -1  391.56   34.70
  -6  -2  -1  393.46   33.80
   6  -2   1  376.36   37.50
   6  -2   1  382.76   36.50
   6  -2   1  387.76   36.20
  -6  -2  -1  398.76   39.70
   6  -2   1  369.96   34.00
  -6  -2  -1  383.06   34.00
   6  -2   1  371.26   37.70
   6  -2   1  372.56   33.10
   6  -2   1  369.56   33.70
  -6  -2  -1  394.86   35.10
  -6  -2  -1  370.26   34.10
  -6  -2  -1  399.26   35.00
   6  -2   1  383.26   33.50
   6   2   1  364.16   38.90
  -6   2  -1  357.06   34.60
  -6   2  -1  374.36   33.00
  -6   2  -1  358.66   35.30
  -6   2  -1  376.36   34.00
   6   2   1  410.36   35.70
  -6   2  -1  393.76   37.70
   6   2   1  384.76   35.70
   6   2   1  374.06   34.20
  -6   2  -1  397.66   35.00
  -6   2  -1  393.76   35.10
   6   2   1  362.96   35.40
  -6   2  -1  395.06   35.20
   6   2   1  389.06   35.70
   6   2   1  369.06   33.50
  -6   2  -1  367.46   36.90
   7  -2   1  120.69   16.90
   7  -2   1  119.99   13.60
   7  -2   1  107.59   15.30
   7  -2   1   98.69   17.10
   7  -2   1  117.59   12.90
   7  -2   1   98.69   15.20
   7  -2   1  111.89   12.00
   7  -2   1   93.49   11.80
   7  -2   1  123.19   17.60
  -7   2  -1   88.69   15.00
  -7   2  -1  108.79   14.40
  -7   2  -1  104.39   11.20
  -7   2  -1   87.59   15.20
  -7   2  -1  113.59   16.90
  -7   2  -1   96.59   12.50
  -7   2  -1  113.89   14.40
  -8  -2  -1   11.20    5.50
  -8  -2  -1   20.30    6.50
   8  -2   1   28.90    9.60
   8  -2   1   34.00   11.90
   8  -2   1   35.30    6.80
   8  -2   1   29.00    7.00
   8  -2   1   16.90   10.00
  -8  -2  -1   11.40    6.90
   8  -2   1   22.50    8.80
   8  -2   1   23.40    9.60
  -8  -2  -1    6.60    9.20
  -8  -2  -1    7.40    6.10
  -8  -2  -1    5.00    6.30
  -8  -2  -1   14.80    6.30
   8  -2   1   35.50    8.70
   8   2   1   13.80    8.30
  -8   2  -1   25.10   10.10
   8   2   1    5.90    9.10
  -8   2  -1   16.40    6.20
  -8   2  -1   19.20    7.10
  -8   2  -1   32.50    9.20
   8   2   1    6.90    8.20
   8   2   1    5.20    4.80
  -8   2  -1   26.40    8.40
   8   2   1    2.70    6.10
  -8   2  -1   15.60    7.40
  -8   2  -1   26.20    5.00
   8   2   1   15.50    7.40
   8   2   1   12.00    7.60
   8   2   1   21.90    6.60
  -8   2  -1   28.00   10.90
  -9  -2  -1  674.23   61.39
  -9  -2  -1  671.33   69.99
   9  -2   1  723.63   60.79
   9  -2   1  765.12   68.09
   9  -2   1  715.73   60.39
  -9  -2  -1  733.43   64.49
   9  -2   1  679.23   66.09
   9  -2   1  705.13   68.99
  -9  -2  -1  742.73   64.19
   9  -2   1  736.23   68.79
   9  -2   1  765.12   66.39
  -9  -2  -1  680.03   63.29
  -9  -2  -1  680.63   62.59
   9  -2   1  712.73   62.99
  -9  -2  -1  799.22   70.59
  -9   2  -1  732.63   68.39
  -9   2  -1  759.62   66.49
   9   2   1  643.34   64.19
   9   2   1  678.63   64.79
  -9   2  -1  717.63   64.59
   9   2   1  719.83   61.89
   9   2   1  692.93   65.39
   9   2   1  680.13   68.59
   9   2   1  660.33   69.99
  -9   2  -1  715.13   58.29
   9   2   1  691.83   61.29
  -9   2  -1  740.43   65.09
  -9   2  -1  686.03   62.19
  -9   2  -1  668.03   66.49
  -9   2  -1  722.43   63.89
   9   2   1  737.93   65.79
 -10  -2  -1  194.48   24.10
  10  -2   1  175.88   19.00
  10  -2   1  186.18   25.60
 -10  -2  -1  211.98   24.10
 -10  -2  -1  175.18   23.20
 -10  -2  -1  177.98   20.70
  10  -2   1  229.28   30.50
  10  -2   1  198.88   25.90
 -10  -2  -1  190.08   29.50
  10  -2   1  181.18   19.30
  10  -2   1  218.28   27.60
  10  -2   1  157.38   26.80
 -10  -2  -1  182.48   24.60
  10   2   1  192.18   29.10
 -10   2  -1  192.98   27.60
  10   2   1  227.68   26.20
 -10   2  -1  205.18   24.80
  10   2   1  185.78   20.60
 -10   2  -1  203.78   23.30
 -10   2  -1  183.38   26.50
  10   2   1  214.08   26.20
  10   2   1  198.78   20.90
  10   2   1  195.18   24.90
 -10   2  -1  206.48   25.50
  11  -2   1   31.90   12.20
  11  -2   1   17.30   12.10
 -11  -2  -1   14.50    9.80
  11  -2   1   44.30   17.10
 -11  -2  -1   12.00    9.40
 -11  -2  -1    9.90   11.40
 -11  -2  -1   12.70    9.40
  11  -2   1   15.10    9.70
  11   2   1    3.10   10.40
 -11   2  -1   28.60   10.30
 -11   2  -1   27.90   13.10
  11   2   1   19.30   10.20
  11   2   1   12.90    9.80
  11   2   1   17.90   10.10
  11   2   1    9.00    5.90
 -11   2  -1   24.20   10.90
  11   2   1   11.50    5.90
 -11   2  -1   27.90   10.90
 -12  -2  -1   46.70   14.50
  12  -2   1   67.69   16.90
 -12  -2  -1   54.49   15.30
  12  -2   1  104.39   24.60
 -12  -2  -1   49.80   14.70
 -12  -2  -1   40.70   17.80
  12  -2   1   94.29   21.10
  12  -2   1   72.39   18.30
  12   2   1   62.59   16.40
  12   2   1   34.00   13.70
  12   2   1   40.60   14.40
 -12   2  -1   85.29   18.90
 -12   2  -1   65.59   14.90
  12   2   1   50.59    7.20
 -12   2  -1   72.19   19.00
 -12   2  -1   76.39   17.10
  12   2   1   45.00   17.00
  12  -3  -1    9.90   10.60
  12  -3  -1    1.20    7.70
 -12  -3   1   13.50   10.60
 -12  -3   1   24.70   12.80
  12  -3  -1   15.30   13.30
  12  -3  -1   11.80    8.10
 -12  -3   1    8.20   12.00
  12  -3  -1    8.50    7.70
  12   3  -1    9.90    8.80
 -12   3   1    7.60   10.20
 -12   3   1   19.30   11.40
  12   3  -1    7.10    9.20
 -12   3   1    9.00   10.10
  12   3  -1   -1.10    7.40
  12   3  -1    9.20    7.80
 -12   3   1    5.40   10.50
  12   3  -1   -9.70   13.40
  11  -3  -1   94.69   17.20
  11  -3  -1   67.39   18.10
 -11  -3   1   65.79   15.90
 -11  -3   1   85.59   23.00
  11  -3  -1   78.19   19.60
  11  -3  -1  106.39   19.10
 -11  -3   1   83.89   17.40
  11  -3  -1  100.59   22.80
 -11  -3   1   83.39   18.40
 -11  -3   1   74.69   13.00
  11  -3  -1   78.09   14.00
 -11   3   1   94.09   20.00
 -11   3   1   68.59   18.90
  11   3  -1   65.39   15.10
 -11   3   1   71.99   16.90
 -11   3   1   88.79   18.70
 -11   3   1   88.19   21.90
  11   3  -1   56.09   13.70
  11   3  -1   71.69   14.80
  11   3  -1   95.59   17.80
 -10  -3   1  104.09   17.70
  10  -3  -1   83.59   19.70
  10  -3  -1   79.49   14.90
 -10  -3   1  110.99   23.80
  10  -3  -1  104.29   22.50
  10  -3  -1   71.69   18.80
  10  -3  -1   83.89   16.90
 -10  -3   1  117.19   18.70
 -10  -3   1  103.69   17.90
  10  -3  -1   86.99   15.90
 -10  -3   1  106.19   13.70
 -10   3   1   78.79   11.50
  10   3  -1   91.69   15.20
 -10   3   1  103.39   18.30
 -10   3   1   60.69   18.20
 -10   3   1   62.99   16.00
 -10   3   1   76.19   15.10
  10   3  -1   98.09   16.10
  10   3  -1  100.99   19.90
  10   3  -1  118.09   16.80
 -10   3   1   99.09   16.50
   9  -3  -1   12.30    6.70
  -9  -3   1   31.50    9.70
  -9  -3   1   31.10   10.30
  -9  -3   1   29.00    7.10
  -9  -3   1   29.90    9.60
  -9  -3   1   26.50   10.10
   9  -3  -1   11.20    8.80
  -9  -3   1   32.70   14.00
   9  -3  -1   27.30    9.30
   9  -3  -1   13.70   10.60
   9  -3  -1    9.90    7.50
  -9   3   1   23.90    8.00
  -9   3   1   12.60    9.20
   9   3  -1   22.10    8.00
   9   3  -1   42.60   12.40
   9   3  -1   37.30    9.90
   9   3  -1   39.30   10.00
   9   3  -1   37.20    9.40
  -9   3   1   19.30    9.60
  -9   3   1   29.60   10.30
   9   3  -1   29.90   12.80
  -9   3   1   32.00    7.50
  -8  -3   1  877.11   69.89
  -8  -3   1  903.41   79.49
   8  -3  -1  821.12   72.09
  -8  -3   1  955.70   73.79
  -8  -3   1  840.22   67.99
   8  -3  -1  776.22   71.79
  -8  -3   1  873.71   74.49
  -8  -3   1  895.91   73.59
  -8  -3   1  899.31   73.89
   8  -3  -1  760.02   70.89
   8  -3  -1  746.43   70.99
   8  -3  -1  848.72   76.89
   8  -3  -1  744.73   75.19
   8  -3  -1  770.02   72.49
  -8   3   1  850.01   74.29
   8   3  -1  685.63   92.19
  -8   3   1  723.03   75.09
   8   3  -1  845.92   74.09
   8   3  -1  663.73   78.99
  -8   3   1  760.92   71.89
  -8   3   1  831.32   72.19
   8   3  -1  836.82   67.79
   8   3  -1  803.12   72.39
  -8   3   1  893.11   74.49
   8   3  -1  836.42   73.99
   8   3  -1  920.41   75.49
   8   3  -1  880.01   72.69
  -8   3   1  860.81   73.79
   7  -3  -1 1031.70   90.69
   7  -3  -1  992.00   90.49
  -7  -3   1 1222.78   89.79
   7  -3  -1  951.50   87.59
   7  -3  -1  994.60   93.99
  -7  -3   1 1294.47   93.49
  -7  -3   1 1103.49   91.99
   7  -3  -1  976.90   91.59
   7  -3  -1 1026.70   94.89
  -7  -3   1 1219.78   87.99
  -7  -3   1 1143.59  103.69
  -7  -3   1 1202.78   91.59
  -7  -3   1 1144.39   93.29
   7  -3  -1  955.90   90.49
   7  -3  -1  942.91   90.49
  -7  -3   1 1249.07   92.89
  -7   3   1 1030.70   92.49
   7   3  -1 1178.88   91.39
  -7   3   1  975.00   92.19
   7   3  -1 1239.68   91.59
  -7   3   1 1009.40   89.49
  -7   3   1  948.91   91.89
   7   3  -1 1244.38   94.09
  -7   3   1  939.41   90.29
  -7   3   1 1023.70   94.39
  -6  -3   1   86.49    9.30
  -6  -3   1   84.69    8.10
  -6  -3   1   84.09   10.90
  -6  -3   1  115.99   17.30
  -6  -3   1   88.89   12.20
   6  -3  -1   46.00   12.60
  -6  -3   1   97.19   12.70
  -6  -3   1   64.49   11.00
   6  -3  -1   48.70   12.70
  -6  -3   1   84.19   12.10
   6  -3  -1   58.09   11.00
   6   3  -1   96.59   15.50
  -6   3   1   49.80   11.80
   6   3  -1   81.29   12.70
  -6   3   1   52.59   11.40
   6   3  -1   88.79    8.60
   6   3  -1   76.29   10.70
  -6   3   1   60.29   11.50
   6   3  -1   97.49   12.20
   5  -3  -1 1366.46  109.19
   5  -3  -1 1403.26  113.09
  -5  -3   1 1240.48  109.19
  -5  -3   1 1319.27  110.19
  -5  -3   1 1273.67  110.49
   5  -3  -1 1314.37  107.69
   5  -3  -1 1414.36  112.09
  -5  -3   1 1352.86  114.19
   5  -3  -1 1339.77  109.49
  -5  -3   1 1242.88  109.79
   5  -3  -1 1369.46  110.69
   5  -3  -1 1346.47  109.69
  -5  -3   1 1298.17  109.99
  -5  -3   1 1270.77  107.59
   5  -3  -1 1427.56  110.19
   5   3  -1 1269.17  109.09
  -5   3   1 1365.76  109.19
  -5   3   1 1351.56  109.79
  -5   3   1 1295.57  110.99
  -5   3   1 1358.16  110.69
  -5   3   1 1353.06  110.69
   5   3  -1 1344.77  113.69
   5   3  -1 1286.47  107.39
   5   3  -1 1261.47  110.39
  -5   3   1 1386.46  111.89
   5   3  -1 1311.67  110.69
   5   3  -1 1398.06  112.09
  -5   3   1 1304.97  108.29
  -4  -3   1 2038.00  161.78
   4  -3  -1 1945.11  162.08
   4  -3  -1 1900.01  164.28
  -4  -3   1 1980.50  162.68
   4  -3  -1 1785.62  162.28
   4  -3  -1 1855.21  160.98
  -4  -3   1 2153.08  165.88
   4  -3  -1 1869.41  162.08
   4  -3  -1 1879.91  162.88
  -4  -3   1 2121.69  162.58
  -4  -3   1 2124.09  162.58
  -4  -3   1 2053.09  162.28
   4  -3  -1 1962.00  161.88
  -4  -3   1 2057.99  160.08
  -4   3   1 1918.01  162.48
   4   3  -1 2094.89  160.18
   4   3  -1 2151.38  165.58
  -4   3   1 1925.81  160.48
  -4   3   1 1940.51  163.28
  -4   3   1 1865.21  161.58
  -4   3   1 1931.31  161.88
   4   3  -1 2053.69  162.48
   4   3  -1 2252.37  163.68
  -4   3   1 2014.90  163.48
  -4   3   1 1921.91  162.58
   4   3  -1 2094.39  161.68
   3  -3  -1  290.37   24.70
  -3  -3   1  247.78   24.50
   3  -3  -1  301.27   25.30
  -3  -3   1  243.18   24.30
  -3  -3   1  274.87   24.50
   3  -3  -1  280.37   25.20
  -3  -3   1  250.17   22.40
   3  -3  -1  282.17   24.90
   3  -3  -1  297.37   26.80
  -3  -3   1  273.07   24.90
  -3  -3   1  255.27   23.90
  -3  -3   1  236.58   26.30
   3  -3  -1  292.07   24.60
  -3   3   1  292.07   24.70
   3   3  -1  239.68   22.50
  -3   3   1  285.77   23.10
   3   3  -1  223.48   24.60
  -3   3   1  300.87   24.80
  -3   3   1  297.17   25.20
  -3   3   1  294.07   26.20
  -3   3   1  304.07   25.40
   3   3  -1  229.68   25.90
   3   3  -1  229.68   24.20
   3   3  -1  274.77   24.00
   3   3  -1  293.27   24.60
  -2  -3   1  696.43   56.69
  -2  -3   1  779.12   58.49
   2  -3  -1  607.44   56.19
   2  -3  -1  654.23   56.59
  -2  -3   1  697.73   56.29
   2  -3  -1  614.24   57.69
   2  -3  -1  621.24   56.29
   2  -3  -1  610.94   56.39
  -2  -3   1  744.23   56.19
   2  -3  -1  652.93   56.69
  -2  -3   1  770.02   56.69
  -2   3   1  612.64   56.19
   2   3  -1  776.22   54.59
   2   3  -1  707.73   56.49
  -2   3   1  633.84   55.09
  -2   3   1  622.74   56.59
   2   3  -1  730.13   55.99
  -2   3   1  605.84   56.29
   2   3  -1  772.52   56.69
  -2   3   1  611.94   57.39
  -2   3   1  639.24   56.49
   2   3  -1  736.83   56.39
  -1  -3   1 1785.42  165.58
  -1  -3   1 1797.72  165.08
  -1  -3   1 1855.11  165.28
  -1  -3   1 1813.32  165.88
   1  -3  -1 2370.96  166.28
  -1  -3   1 1784.92  165.18
   1  -3  -1 2376.16  167.58
   1  -3  -1 2294.77  166.18
   1  -3  -1 2361.86  166.28
  -1  -3   1 1754.42  165.48
   1  -3  -1 2219.28  164.08
   1   3  -1 1827.32  165.58
  -1   3   1 2352.86  166.18
   1   3  -1 1824.32  164.18
  -1   3   1 2271.07  165.98
  -1   3   1 2241.48  167.18
  -1   3   1 2261.67  166.38
   1   3  -1 1838.92  165.78
  -1   3   1 2337.27  166.08
   1   3  -1 1845.42  164.98
   0  -3  -1 4286.47  346.87
   0  -3  -1 4462.15  348.67
   0  -3  -1 4387.06  345.87
   0  -3  -1 4287.17  347.77
   0   3   1 4319.07  348.57
  -2  -3  -1 1976.50  161.78
  -2  -3  -1 2107.69  162.68
   2  -3   1 2032.20  161.38
   2  -3   1 1944.41  163.08
   2  -3   1 1950.70  161.08
   2  -3   1 1989.90  163.08
  -2  -3  -1 2015.50  163.78
  -2  -3  -1 1997.10  162.28
  -2  -3  -1 2023.50  161.28
   2  -3   1 2028.30  161.48
   2  -3   1 1911.91  162.58
   2  -3   1 2002.30  163.58
  -2  -3  -1 2013.00  162.88
   2  -3   1 1922.81  161.58
  -2  -3  -1 1986.10  161.58
   2  -3   1 1918.71  162.48
  -2  -3  -1 1929.51  162.08
  -2  -3  -1 2012.60  164.58
   2   3   1 2051.19  163.18
   2   3   1 2022.50  161.48
  -2   3  -1 2028.20  161.78
  -2   3  -1 2035.80  162.68
   2   3   1 2088.89  164.78
   2   3   1 2052.39  161.38
  -2   3  -1 2041.70  162.88
   2   3   1 2072.39  162.48
  -2   3  -1 1968.20  162.98
  -2   3  -1 1993.90  162.88
  -2   3  -1 2126.59  161.48
   2   3   1 2031.60  161.08
   2   3   1 2040.00  161.98
  -2   3  -1 2018.20  162.18
  -2   3  -1 2048.59  162.08
   2   3   1 2081.79  161.78
  -3  -3  -1   64.79    7.70
  -3  -3  -1   64.59    8.40
   3  -3   1   81.59    7.80
   3  -3   1   80.99    7.20
   3  -3   1   88.89   10.80
  -3  -3  -1   58.79    7.80
   3  -3   1   67.59    9.20
   3  -3   1   78.09    9.50
   3  -3   1   84.69    8.70
   3  -3   1   81.59    7.80
   3  -3   1   71.39    8.50
  -3  -3  -1   55.49    8.20
   3  -3   1   72.39    9.90
  -3  -3  -1   46.00   10.50
  -3  -3  -1   66.59    8.20
  -3  -3  -1   64.59    7.70
  -3   3  -1   85.19    9.30
   3   3   1   65.09    7.30
   3   3   1   60.79    7.70
   3   3   1   58.29    6.00
  -3   3  -1   73.99    8.80
  -3   3  -1   89.99    8.80
   3   3   1   67.49    7.70
  -3   3  -1   75.39    9.10
   3   3   1   67.89    7.90
  -3   3  -1   79.89    8.10
   3   3   1   55.89    8.00
  -3   3  -1   78.19    8.40
  -3   3  -1   77.79    8.90
   3   3   1   55.69   10.20
   3   3   1   50.09    8.50
  -3   3  -1   74.79    8.20
   4  -3   1  881.91   74.19
  -4  -3  -1  870.41   72.89
   4  -3   1  839.02   74.19
   4  -3   1  849.12   74.99
  -4  -3  -1  973.50   73.59
  -4  -3  -1  895.61   73.79
   4  -3   1  842.72   72.09
  -4  -3  -1  974.40   77.49
   4  -3   1  855.11   71.49
   4  -3   1  873.91   75.39
  -4  -3  -1  912.61   72.59
   4  -3   1  845.52   72.79
  -4  -3  -1  927.41   72.59
   4  -3   1  892.21   72.29
   4  -3   1  929.81   74.09
  -4  -3  -1  970.90   73.69
  -4   3  -1  822.02   72.59
  -4   3  -1  859.61   72.99
  -4   3  -1  838.62   72.69
  -4   3  -1  833.62   73.19
   4   3   1  904.31   74.19
   4   3   1  935.71   73.29
   4   3   1  874.61   72.69
  -4   3  -1  859.61   73.69
   4   3   1  871.61   71.89
  -4   3  -1  829.22   72.89
   4   3   1  840.42   72.59
  -4   3  -1  830.72   73.49
   4   3   1  894.31   72.89
  -4   3  -1  837.52   73.99
   5  -3   1  195.28   18.10
   5  -3   1  207.38   18.90
   5  -3   1  200.78   21.30
  -5  -3  -1  202.78   18.70
   5  -3   1  198.28   21.10
   5  -3   1  197.08   18.90
  -5  -3  -1  186.48   19.80
   5  -3   1  189.48   22.20
  -5  -3  -1  198.08   20.80
  -5  -3  -1  191.08   23.40
   5  -3   1  204.18   21.20
  -5  -3  -1  183.78   19.50
  -5  -3  -1  202.78   19.20
  -5  -3  -1  180.58   19.70
   5  -3   1  198.28   19.10
   5  -3   1  200.08   22.20
   5   3   1  197.68   19.70
   5   3   1  193.48   19.60
  -5   3  -1  218.88   20.30
   5   3   1  179.48   23.10
  -5   3  -1  201.88   21.10
   5   3   1  183.18   20.50
  -5   3  -1  217.38   20.20
   5   3   1  187.48   18.40
  -5   3  -1  223.48   21.40
  -5   3  -1  203.48   20.80
  -5   3  -1  203.58   19.40
  -5   3  -1  195.58   19.20
   5   3   1  200.38   20.30
  -5   3  -1  222.18   20.00
   5   3   1  206.78   20.10
  -5   3  -1  212.68   20.50
   5   3   1  186.88   19.70
   6  -3   1  324.77   35.10
  -6  -3  -1  326.07   31.50
  -6  -3  -1  353.16   37.30
  -6  -3  -1  376.76   32.80
  -6  -3  -1  366.16   31.80
   6  -3   1  346.47   31.40
   6  -3   1  330.67   31.10
  -6  -3  -1  355.96   31.10
   6  -3   1  363.46   35.70
   6  -3   1  360.56   31.40
   6  -3   1  378.96   30.80
   6  -3   1  344.97   37.40
   6  -3   1  357.76   34.00
  -6  -3  -1  391.56   33.10
  -6  -3  -1  319.67   33.40
   6  -3   1  375.46   34.70
  -6  -3  -1  325.77   32.10
   6   3   1  332.97   32.90
  -6   3  -1  334.07   32.40
   6   3   1  389.86   32.60
   6   3   1  364.96   37.60
  -6   3  -1  334.77   33.20
   6   3   1  347.57   31.10
   6   3   1  391.06   33.00
  -6   3  -1  331.57   31.60
  -6   3  -1  321.37   32.10
  -6   3  -1  336.07   31.20
  -6   3  -1  342.77   34.10
   6   3   1  380.26   34.00
  -6   3  -1  303.07   32.30
   6   3   1  347.27   32.80
  -6   3  -1  322.87   32.40
   7  -3   1   54.99    8.90
   7  -3   1   46.00   11.70
  -7  -3  -1   53.49    8.90
   7  -3   1   66.59   21.30
  -7  -3  -1   53.79    9.00
   7  -3   1   59.59   14.10
   7  -3   1   66.69    8.70
   7  -3   1   45.80    7.50
  -7  -3  -1   46.10   10.60
   7  -3   1   57.09   12.00
  -7  -3  -1   51.69   10.40
  -7  -3  -1   55.59   10.90
  -7  -3  -1   56.19   10.00
   7  -3   1   57.99   12.50
   7  -3   1   48.20    8.30
  -7   3  -1   56.89   10.00
   7   3   1   41.20    9.20
   7   3   1   62.29   14.40
  -7   3  -1   53.49   12.30
   7   3   1   40.60   10.70
   7   3   1   49.80   10.40
  -7   3  -1   63.49   10.50
  -7   3  -1   64.89   11.30
  -7   3  -1   64.29   12.00
  -7   3  -1   43.00   11.20
   7   3   1   43.80    8.10
  -7   3  -1   44.00    8.40
   7   3   1   54.59   11.10
  -7   3  -1   47.00    7.70
   7   3   1   49.90   14.40
   8  -3   1  877.61   76.99
  -8  -3  -1  834.92   79.79
   8  -3   1  862.71   75.49
   8  -3   1  833.72   72.19
   8  -3   1  845.22   70.49
  -8  -3  -1  853.71   73.39
   8  -3   1  883.51   71.39
   8  -3   1  864.01   76.19
  -8  -3  -1  805.82   72.29
   8  -3   1  844.22   77.09
  -8  -3  -1  796.02   71.09
  -8  -3  -1  849.41   72.19
  -8  -3  -1  844.12   73.79
  -8  -3  -1  816.92   74.99
   8  -3   1  873.31   78.19
   8  -3   1  883.21   70.89
  -8   3  -1  817.12   75.79
  -8   3  -1  882.71   74.29
  -8   3  -1  864.01   70.29
   8   3   1  772.32   83.59
   8   3   1  802.42   71.29
  -8   3  -1  872.81   74.19
   8   3   1  853.91   72.39
   8   3   1  811.72   74.09
  -8   3  -1  814.12   71.99
   8   3   1  803.12   74.19
   8   3   1  814.72   73.39
  -8   3  -1  861.91   76.49
   9  -3   1   36.00   13.10
   9  -3   1   44.70    8.70
   9  -3   1   46.00    8.10
  -9  -3  -1   36.40    8.60
   9  -3   1   45.40   12.50
  -9  -3  -1   60.29   13.10
  -9  -3  -1   45.50   15.90
   9  -3   1   42.60   12.20
   9  -3   1   33.60   12.40
  -9  -3  -1   36.50   10.30
   9  -3   1   45.20   14.90
  -9  -3  -1   37.30    9.40
   9  -3   1   50.39   10.80
  -9  -3  -1   40.30   11.20
  -9  -3  -1   42.00   14.00
  -9   3  -1   42.00    7.40
  -9   3  -1   34.80   10.20
  -9   3  -1   32.20   10.60
   9   3   1   52.39   12.10
   9   3   1   54.19   10.70
  -9   3  -1   38.10    9.00
  -9   3  -1   44.30   11.20
   9   3   1   48.40    9.40
   9   3   1   35.40   11.60
  -9   3  -1   44.80   12.90
   9   3   1   33.90   14.20
   9   3   1   40.20   11.90
   9   3   1   50.19   12.30
   9   3   1   43.80   14.20
  -9   3  -1   57.49   14.90
 -10  -3  -1    2.30    6.60
  10  -3   1   -3.60    3.20
 -10  -3  -1   16.60    6.20
 -10  -3  -1   11.90    8.20
  10  -3   1    4.60    7.70
 -10  -3  -1   -2.20    5.90
  10  -3   1    7.10    9.90
  10  -3   1   -0.10    8.00
  10  -3   1    3.20    7.30
  10  -3   1   -3.20    3.20
  10  -3   1   -6.70    6.50
 -10  -3  -1    2.60    9.70
 -10  -3  -1    5.20    7.70
 -10   3  -1    3.90    7.00
  10   3   1    6.90    9.20
 -10   3  -1    0.20    6.00
 -10   3  -1   -1.40    6.40
  10   3   1    2.20    7.40
  10   3   1   10.90    9.10
  10   3   1    4.60    5.30
 -10   3  -1   -2.30    7.00
  10   3   1    7.00    5.30
  10   3   1   -2.40    5.80
 -10   3  -1    2.50    6.00
 -10   3  -1    0.50    2.90
 -11  -3  -1   46.20   12.60
  11  -3   1   54.29   14.80
  11  -3   1   50.29   14.50
 -11  -3  -1   64.09   20.00
 -11  -3  -1   53.99   13.60
 -11  -3  -1   62.89   16.00
  11  -3   1   36.30   13.70
  11  -3   1   42.10   15.80
 -11   3  -1   44.70   11.60
  11   3   1   27.10   14.60
 -11   3  -1   36.40   13.90
  11   3   1   51.49   13.30
  11   3   1   45.80   13.90
  11   3   1   41.10    9.00
 -11   3  -1   40.40   12.90
  11   3   1   56.49   14.90
  11   3   1   49.60    9.50
 -11   3  -1   38.10   12.30
 -12  -3  -1   10.80   10.30
 -12  -3  -1   12.00   11.20
  12  -3   1    3.60   10.30
  12  -3   1   16.60   14.00
 -12  -3  -1   14.30   11.50
 -12  -3  -1   16.30    9.90
  12  -3   1   16.60   10.80
  12  -3   1   15.10    9.90
  12   3   1   11.40   10.70
  12   3   1    8.90    8.40
 -12   3  -1    9.80    9.10
  12   3   1   17.10    5.20
  12   3   1   12.90    5.90
  12   3   1   32.20   12.20
 -12   3  -1    9.00    9.10
  12   3   1   11.90    9.40
 -12   3  -1   16.70   10.30
 -12   3  -1   13.50   10.90
  12  -4  -1  226.28   26.60
  12  -4  -1  239.78   29.30
  12  -4  -1  248.48   34.20
  12  -4  -1  280.97   36.60
 -12  -4   1  212.48   31.00
 -12  -4   1  181.68   43.50
  12  -4  -1  232.78   28.10
  12   4  -1  227.18   29.10
  12   4  -1  226.98   33.00
  12   4  -1  226.98   33.40
 -12   4   1  276.67   35.40
 -12   4   1  225.18   22.30
 -12   4   1  261.37   33.30
 -12   4   1  210.68   29.60
  12   4  -1  202.88   27.00
  12   4  -1  222.78   27.40
 -12   4   1  231.38   31.90
  11  -4  -1   87.79   15.70
 -11  -4   1  112.69   16.70
  11  -4  -1   73.49   21.20
  11  -4  -1   64.29   15.30
  11  -4  -1  106.69   17.30
 -11  -4   1   77.89   17.20
  11  -4  -1   78.49   19.70
 -11  -4   1   92.59   24.20
 -11  -4   1   91.39   18.60
  11  -4  -1   77.69   20.10
 -11  -4   1  117.99   20.10
 -11   4   1   76.39   18.30
  11   4  -1   91.29   16.00
  11   4  -1  106.29   21.40
 -11   4   1   66.79   16.80
 -11   4   1   77.09   20.40
  11   4  -1  113.19   16.80
  11   4  -1  107.99   19.30
 -11   4   1   77.09   11.70
  11   4  -1   98.09   16.90
 -11   4   1   61.89   15.60
  10  -4  -1   39.10   10.60
 -10  -4   1   63.19   13.90
 -10  -4   1   65.29   15.20
  10  -4  -1   25.10   12.00
  10  -4  -1   29.80   10.60
  10  -4  -1   37.50   14.20
 -10  -4   1   67.09   19.10
 -10  -4   1   56.69   10.20
  10  -4  -1   46.60   12.30
 -10  -4   1   59.69   14.60
  10  -4  -1   56.79   17.30
  10   4  -1   91.99   15.80
  10   4  -1   78.69   13.40
  10   4  -1   78.19   17.50
 -10   4   1   57.19   14.80
  10   4  -1   48.20   11.90
 -10   4   1   35.80   13.30
 -10   4   1   53.59   14.90
 -10   4   1   53.39    9.70
  10   4  -1   65.99   13.30
 -10   4   1   55.39   13.30
  -9  -4   1  244.28   26.90
   9  -4  -1  186.38   24.00
  -9  -4   1  243.88   22.40
   9  -4  -1  201.48   28.80
  -9  -4   1  234.68   27.10
   9  -4  -1  177.38   26.80
  -9  -4   1  214.58   25.60
   9  -4  -1  201.28   25.20
   9  -4  -1  198.98   23.30
  -9  -4   1  231.18   20.10
  -9  -4   1  258.47   33.30
   9   4  -1  258.37   28.60
  -9   4   1  216.08   26.80
  -9   4   1  196.48   25.30
  -9   4   1  195.48   24.50
  -9   4   1  193.08   25.20
   9   4  -1  236.18   25.10
  -9   4   1  197.68   27.50
  -9   4   1  209.28   22.20
   9   4  -1  255.37   26.20
   9   4  -1  252.07   25.20
  -9   4   1  205.58   26.60
   9   4  -1  251.77   25.00
  -9   4   1  186.28   24.60
  -8  -4   1   43.60    9.90
  -8  -4   1   48.10    8.30
  -8  -4   1   63.19   14.00
  -8  -4   1   45.50   11.50
  -8  -4   1   39.00    6.40
  -8  -4   1   43.20   11.40
  -8  -4   1   37.70   10.70
  -8  -4   1   49.10   15.60
   8   4  -1   39.10   12.00
   8   4  -1   52.69   12.00
   8   4  -1   48.70   12.40
   8   4  -1   44.90   10.10
   8   4  -1   57.29   11.40
   8   4  -1   30.80    9.30
   8   4  -1   63.19   17.30
   8   4  -1   46.40    5.90
  -7  -4   1  393.46   36.50
   7  -4  -1  501.15   37.60
   7  -4  -1  424.96   40.20
   7  -4  -1  430.36   44.40
  -7  -4   1  404.06   40.80
  -7  -4   1  405.46   39.90
   7  -4  -1  385.36   42.10
   7  -4  -1  475.65   40.40
   7  -4  -1  460.75   41.60
  -7  -4   1  466.55   41.30
  -7  -4   1  443.16   42.20
  -7  -4   1  347.07   40.20
   7  -4  -1  470.35   40.40
   7  -4  -1  444.16   39.70
   7   4  -1  371.06   38.80
  -7   4   1  469.45   40.40
   7   4  -1  420.86   39.50
   7   4  -1  464.65   42.30
  -7   4   1  509.55   42.90
  -7   4   1  417.56   42.70
  -7   4   1  436.76   39.40
   6  -4  -1 1287.37  112.69
  -6  -4   1 1446.76  116.99
   6  -4  -1 1231.48  110.69
  -6  -4   1 1411.66  112.49
  -6  -4   1 1407.96  108.39
  -6  -4   1 1378.66  111.39
   6  -4  -1 1282.67  114.29
   6  -4  -1 1207.98  110.09
  -6  -4   1 1516.35  112.09
  -6  -4   1 1443.26  110.99
  -6  -4   1 1436.86  111.69
   6  -4  -1 1237.98  109.99
   6  -4  -1 1214.38  108.19
   6  -4  -1 1243.38  109.99
   6  -4  -1 1250.87  111.39
  -6   4   1 1295.07  111.89
  -6   4   1 1281.27  111.89
   6   4  -1 1450.95  107.89
   6   4  -1 1406.26  115.99
  -6   4   1 1260.77  112.59
  -6   4   1 1245.38  110.39
  -6   4   1 1232.98  108.89
  -6   4   1 1248.18  109.79
   6   4  -1 1422.36  112.79
   6   4  -1 1446.16  112.39
   6   4  -1 1395.66  111.69
   6   4  -1 1393.36  110.29
  -6   4   1 1229.98  112.39
   5  -4  -1  212.38   19.60
  -5  -4   1  234.68   22.20
  -5  -4   1  226.38   19.00
  -5  -4   1  173.88   20.90
   5  -4  -1  219.98   22.20
   5  -4  -1  198.48   20.80
   5  -4  -1  216.38   24.40
  -5  -4   1  264.67   26.70
  -5  -4   1  187.78   21.80
   5  -4  -1  227.08   21.10
   5  -4  -1  242.18   23.20
   5  -4  -1  235.88   22.20
   5  -4  -1  219.48   20.70
  -5  -4   1  235.58   22.20
  -5  -4   1  192.78   20.60
  -5   4   1  216.38   22.20
  -5   4   1  197.88   21.00
  -5   4   1  191.58   19.40
   5   4  -1  229.78   22.90
   5   4  -1  235.48   25.30
  -5   4   1  176.88   21.40
   5   4  -1  182.48   20.20
   5   4  -1  230.98   22.10
   5   4  -1  201.28   18.60
  -5   4   1  182.58   22.20
  -5   4   1  224.38   21.10
  -5   4   1  217.58   22.60
   4  -4  -1 1660.73  131.79
  -4  -4   1 1503.85  128.59
  -4  -4   1 1512.25  126.19
  -4  -4   1 1444.16  128.59
  -4  -4   1 1532.95  131.89
  -4  -4   1 1514.45  128.89
   4  -4  -1 1662.43  129.59
   4  -4  -1 1664.13  129.49
   4  -4  -1 1598.34  128.59
  -4  -4   1 1443.46  130.89
   4  -4  -1 1592.64  128.89
   4  -4  -1 1598.84  129.49
   4   4  -1 1423.56  129.89
   4   4  -1 1526.05  127.89
  -4   4   1 1700.53  129.69
   4   4  -1 1461.05  126.49
   4   4  -1 1505.25  132.09
  -4   4   1 1671.73  130.69
   4   4  -1 1460.95  128.79
  -4   4   1 1724.03  129.09
  -4   4   1 1624.24  127.09
  -4   4   1 1690.73  129.89
   4   4  -1 1548.65  128.59
  -4   4   1 1651.63  130.69
   3  -4  -1   77.89    8.90
   3  -4  -1   60.09   10.50
   3  -4  -1   63.09    8.70
   3  -4  -1   55.49    8.70
   3  -4  -1   67.39    9.10
   3  -4  -1   65.59    8.50
  -3   4   1   65.19    7.20
  -3   4   1   65.19    9.20
  -3   4   1   64.09    9.00
  -3   4   1   56.09    9.80
  -3   4   1   63.59    8.70
  -3   4   1   67.89    8.80
  -2  -4   1  169.48   16.70
   2  -4  -1  169.38   16.90
  -2  -4   1  170.38   16.80
  -2  -4   1  158.48   16.10
   2  -4  -1  176.88   18.50
  -2  -4   1  164.08   15.80
   2  -4  -1  177.48   16.50
  -2  -4   1  177.28   16.50
   2  -4  -1  169.48   16.50
  -2  -4   1  161.88   17.60
  -2   4   1  158.78   16.40
   2   4  -1  166.68   17.60
   2   4  -1  154.58   16.20
  -2   4   1  167.78   17.90
   2   4  -1  169.28   17.10
   2   4  -1  170.38   16.10
   2   4  -1  167.98   13.80
   2   4  -1  169.58   16.30
  -2   4   1  170.48   17.00
  -2   4   1  167.88   16.60
   2   4  -1  160.68   15.60
  -2   4   1  155.18   16.40
   0  -4   1 2923.41  268.57
   0  -4  -1 3871.71  268.97
   0  -4   1 3033.60  267.67
   0  -4  -1 3766.42  269.17
   0  -4   1 2922.01  268.17
   0  -4   1 2937.51  267.77
   0  -4  -1 3664.43  268.67
   0  -4  -1 3659.73  269.17
   0  -4  -1 3728.53  268.07
   0  -4  -1 3782.92  270.37
   0  -4   1 2941.41  267.37
   0   4  -1 2951.60  268.57
   0   4  -1 2879.51  267.37
   0   4  -1 2908.91  266.87
   0   4   1 3692.73  268.97
   0   4   1 3690.83  268.67
   0   4   1 3820.12  269.27
   0   4   1 3644.34  270.17
   0   4  -1 2978.60  267.97
   0   4   1 3675.63  268.57
   0   4  -1 2932.41  268.07
   0   4  -1 2993.70  267.87
   0   4   1 3657.83  267.97
  -1  -4  -1 3356.16  280.47
  -1  -4  -1 3560.54  279.77
  -1  -4  -1 3517.35  279.17
  -1  -4  -1 3485.95  280.97
  -1  -4  -1 3457.25  278.87
  -1  -4  -1 3525.65  279.27
  -1  -4  -1 3591.54  279.27
  -1  -4  -1 3414.96  279.67
   1   4   1 3529.55  278.77
   1   4   1 3437.56  279.57
   1   4   1 3481.95  279.37
   1   4   1 3356.36  280.47
   1   4   1 3547.65  279.57
   1   4   1 3406.26  278.87
   1   4   1 3585.74  279.07
   2  -4   1   43.80    5.40
  -2  -4  -1   61.49    8.10
  -2  -4  -1   49.60    6.20
  -2  -4  -1   60.19    6.10
   2  -4   1   44.20    4.50
  -2  -4  -1   57.69    9.10
   2  -4   1   39.80    5.80
   2  -4   1   47.90    6.00
  -2  -4  -1   60.19    7.40
  -2  -4  -1   57.39    7.20
  -2  -4  -1   45.30    6.20
   2  -4   1   40.90    6.80
  -2  -4  -1   58.69    7.80
   2  -4   1   47.20    7.40
  -2  -4  -1   57.69    5.40
   2  -4   1   45.80    6.30
  -2   4  -1   42.20    7.30
   2   4   1   60.79    8.20
  -2   4  -1   37.10    6.10
  -2   4  -1   44.20    6.50
  -2   4  -1   38.80    4.40
   2   4   1   42.90    8.10
  -2   4  -1   32.20    5.70
  -2   4  -1   32.90    6.70
   2   4   1   50.89    5.60
  -2   4  -1   40.50    7.30
   2   4   1   37.50    5.80
   2   4   1   43.90    5.70
  -2   4  -1   35.00    6.00
   2   4   1   48.80    5.90
   2   4   1   40.00    6.20
   2   4   1   49.10    6.90
  -3  -4  -1  983.30   86.49
  -3  -4  -1 1051.59   88.59
  -3  -4  -1 1068.89   85.49
  -3  -4  -1 1045.10   86.49
  -3  -4  -1 1119.79   86.79
  -3  -4  -1 1002.30   89.39
  -3  -4  -1 1048.10   85.89
   3   4   1 1040.90   84.99
   3   4   1 1102.29   86.09
   3   4   1  998.70   89.29
   3   4   1  996.30   84.39
   3   4   1 1045.90   85.49
   3   4   1 1114.49   85.39
   4  -4   1 1062.39   95.79
   4  -4   1 1095.59   92.79
   4  -4   1 1101.39   95.49
   4  -4   1 1095.49   93.39
   4  -4   1 1098.79   93.59
  -4  -4  -1 1264.57   99.09
   4  -4   1 1089.59   94.29
   4  -4   1 1066.49   95.99
  -4  -4  -1 1185.38   94.69
   4  -4   1 1056.29   94.19
  -4  -4  -1 1231.78   95.09
  -4  -4  -1 1220.18   93.79
  -4  -4  -1 1178.18   93.99
  -4  -4  -1 1280.97   95.49
  -4  -4  -1 1151.28   95.19
  -4   4  -1 1057.39   94.69
   4   4   1 1248.08   96.89
  -4   4  -1 1074.79   94.49
   4   4   1 1278.77   99.29
   4   4   1 1204.58   93.39
  -4   4  -1 1040.30   93.99
  -4   4  -1 1120.29   94.59
   4   4   1 1174.68   93.79
  -4   4  -1 1075.29   94.49
   4   4   1 1160.28   94.09
   4   4   1 1268.57   95.09
  -4   4  -1 1067.99   94.19
  -4   4  -1 1075.19   95.19
   4   4   1 1200.68   93.29
  -4   4  -1 1116.29   94.19
  -5  -4  -1  698.53   60.19
  -5  -4  -1  827.32   66.09
   5  -4   1  668.73   61.19
   5  -4   1  685.13   59.69
   5  -4   1  690.43   62.89
  -5  -4  -1  745.23   59.79
  -5  -4  -1  702.53   60.99
   5  -4   1  659.63   58.19
   5  -4   1  657.63   58.89
  -5  -4  -1  779.02   60.99
   5  -4   1  671.63   59.19
  -5  -4  -1  698.63   60.89
  -5  -4  -1  819.72   61.29
   5  -4   1  637.04   62.19
   5  -4   1  691.03   60.89
   5  -4   1  658.63   61.69
  -5   4  -1  639.54   59.99
  -5   4  -1  617.24   59.99
  -5   4  -1  687.23   60.09
   5   4   1  747.53   59.49
   5   4   1  791.62   62.19
  -5   4  -1  673.53   60.49
  -5   4  -1  652.23   59.89
   5   4   1  739.23   59.99
  -5   4  -1  645.84   60.59
  -5   4  -1  669.33   60.99
   5   4   1  781.72   60.79
   5   4   1  827.92   66.19
   5   4   1  736.43   58.89
   6  -4   1  904.51   71.49
   6  -4   1  892.91   71.19
   6  -4   1  869.41   70.19
   6  -4   1  910.01   74.19
  -6  -4  -1  762.22   71.89
   6  -4   1  908.01   76.09
   6  -4   1  861.11   73.79
   6  -4   1  878.51   71.19
   6  -4   1  868.41   74.59
  -6  -4  -1  805.02   73.09
  -6  -4  -1  789.82   72.09
  -6  -4  -1  803.62   70.49
   6  -4   1  874.41   75.49
  -6  -4  -1  793.12   70.99
  -6  -4  -1  771.92   72.09
  -6  -4  -1  774.02   76.79
  -6  -4  -1  778.72   71.29
   6   4   1  801.02   77.19
   6   4   1  782.22   71.79
   6   4   1  775.52   73.29
  -6   4  -1  891.91   73.59
   6   4   1  841.42   72.89
   6   4   1  793.32   71.29
  -6   4  -1  900.61   73.99
  -6   4  -1  918.81   73.29
   6   4   1  804.52   70.49
   6   4   1  851.01   72.49
  -6   4  -1  952.70   73.09
  -6   4  -1  929.41   73.19
  -6   4  -1  867.01   73.49
   6   4   1  782.02   71.89
  -6   4  -1  944.71   72.69
  -6   4  -1  880.51   71.69
  -6   4  -1  879.81   71.89
   7  -4   1  151.38   15.30
  -7  -4  -1  100.79   15.50
  -7  -4  -1   91.19   19.30
   7  -4   1  140.39   20.10
   7  -4   1  155.58   18.40
  -7  -4  -1   98.49   14.30
   7  -4   1  150.08   18.30
  -7  -4  -1   99.69   13.70
   7  -4   1  140.89   18.70
   7  -4   1  159.58   15.30
  -7  -4  -1   90.89   16.00
   7  -4   1  157.48   20.80
   7  -4   1  152.98   15.10
   7  -4   1  148.49   14.10
  -7   4  -1  145.39   15.10
   7   4   1   89.09   21.30
  -7   4  -1  149.99   18.30
  -7   4  -1  151.58   17.40
   7   4   1   99.49   15.70
  -7   4  -1  165.28   17.60
  -7   4  -1  150.48   17.80
  -7   4  -1  166.58   18.90
  -7   4  -1  149.69   15.80
   7   4   1   94.69   14.90
   7   4   1   95.99   13.80
   7   4   1  115.69   16.20
  -7   4  -1  156.48   17.20
  -7   4  -1  150.28   16.30
   8  -4   1  323.67   31.30
   8  -4   1  355.56   37.50
   8  -4   1  312.07   35.00
  -8  -4  -1  262.57   37.30
   8  -4   1  298.77   29.30
  -8  -4  -1  351.36   33.30
   8  -4   1  305.07   30.20
  -8  -4  -1  339.57   30.70
  -8  -4  -1  299.27   33.70
   8  -4   1  375.76   30.80
  -8  -4  -1  344.77   34.90
  -8  -4  -1  324.47   31.40
   8  -4   1  335.17   37.20
   8  -4   1  348.47   34.90
  -8  -4  -1  363.66   33.50
  -8  -4  -1  308.67   31.90
   8  -4   1  295.77   34.20
   8   4   1  348.67   33.90
  -8   4  -1  329.97   33.50
  -8   4  -1  354.76   31.90
   8   4   1  279.97   37.60
  -8   4  -1  313.57   33.50
   8   4   1  331.67   32.20
  -8   4  -1  381.56   33.80
  -8   4  -1  299.77   29.90
  -8   4  -1  328.67   34.60
   8   4   1  345.67   34.10
   8   4   1  292.77   31.50
  -8   4  -1  305.57   34.50
   8   4   1  327.87   30.70
  -8   4  -1  371.26   34.40
   8   4   1  284.97   33.40
   9  -4   1    1.30    4.80
  -9  -4  -1   10.80    5.20
   9  -4   1    5.10    7.10
   9  -4   1   -7.80    5.90
   9  -4   1   -1.50    6.60
  -9  -4  -1    8.20    6.40
   9  -4   1   -5.20    6.60
   9  -4   1   -0.20    3.00
  -9  -4  -1    8.40   10.20
  -9  -4  -1   -4.90    5.50
  -9  -4  -1    8.70    7.40
  -9  -4  -1   12.00    6.00
  -9  -4  -1   -2.40    5.30
   9  -4   1   -0.70    3.50
   9  -4   1    4.30    4.20
   9  -4   1    5.10    6.60
  -9   4  -1    9.20    9.00
   9   4   1    3.30    4.80
   9   4   1    3.20    6.60
  -9   4  -1    0.60    5.90
  -9   4  -1    2.20    6.00
  -9   4  -1    5.50    5.00
   9   4   1    1.00    7.50
   9   4   1   -0.30    6.10
  -9   4  -1    3.10    6.30
  -9   4  -1    4.70    4.00
   9   4   1   14.10    6.90
  10  -4   1  139.39   27.90
 -10  -4  -1  208.08   23.90
  10  -4   1  127.69   22.90
 -10  -4  -1  231.28   32.40
 -10  -4  -1  223.48   24.10
 -10  -4  -1  209.08   24.60
 -10  -4  -1  194.38   21.30
  10  -4   1  143.89   17.00
  10  -4   1  125.19   22.60
  10  -4   1  167.68   26.30
  10  -4   1  138.99   16.60
 -10  -4  -1  183.08   19.50
  10   4   1  221.18   29.20
  10   4   1  203.28   22.20
 -10   4  -1  147.49   17.00
 -10   4  -1  166.28   23.30
  10   4   1  206.88   20.10
 -10   4  -1  172.98   21.70
  10   4   1  216.18   25.00
 -10   4  -1  149.99   24.30
  10   4   1  208.28   24.60
 -10   4  -1  151.68   23.00
 -10   4  -1  138.09   22.60
  10   4   1  219.88   28.80
  11  -4   1   13.80   10.00
 -11  -4  -1   22.90    7.40
  11  -4   1    8.80   10.80
 -11  -4  -1   18.40   10.70
  11  -4   1   17.70    9.70
 -11  -4  -1   10.50   10.00
  11  -4   1    7.50    8.40
 -11  -4  -1    9.00   11.70
 -11  -4  -1   22.70    9.40
  11   4   1    9.20   10.10
 -11   4  -1    8.70    7.80
 -11   4  -1   -0.40    8.80
  11   4   1   17.70    7.30
  11   4   1   24.90    9.80
  11   4   1   17.60   10.50
 -11   4  -1   22.20   10.30
 -11   4  -1   13.20    8.70
 -11   4  -1   15.70    4.30
  11   4   1   18.00    7.10
  11   4   1   10.50   10.50
  12  -4   1   31.90   12.30
  12  -4   1    8.70   11.20
  12  -4   1   15.20   12.20
 -12  -4  -1   28.20   11.80
 -12  -4  -1   13.70    9.50
  12  -4   1   18.20   11.30
  12   4   1   26.20    9.80
  12   4   1   17.40    6.10
 -12   4  -1   25.80   10.20
  12   4   1   24.20    6.60
  12   4   1   27.60   18.10
  12   4   1    8.70   12.80
  12   4   1   24.90   11.90
 -12   4  -1   16.70   11.60
 -12   4  -1   16.60   10.60
 -12   4  -1   15.40   10.90
  12  -5  -1   52.69   13.50
 -12  -5   1   40.20   14.40
  12  -5  -1   49.10   12.00
  12  -5  -1   30.70   13.80
 -12  -5   1   47.50   11.10
 -12  -5   1   26.80   13.20
 -12  -5   1   59.49   21.60
  12  -5  -1   37.80   15.90
 -12   5   1   57.19   16.80
  12   5  -1   39.90   13.20
 -12   5   1   35.80   16.90
  12   5  -1   37.20   11.00
 -12   5   1   50.09    8.70
 -12   5   1   33.40   14.70
  12   5  -1   45.10   13.40
 -12   5   1   35.90   14.50
  12   5  -1   50.69   11.80
  12   5  -1   49.20   16.70
 -12   5   1   33.80   12.20
  11  -5  -1   67.89   14.90
  11  -5  -1   63.59   19.00
 -11  -5   1   74.89   17.10
 -11  -5   1   79.29   18.30
  11  -5  -1   72.79   19.10
 -11  -5   1   81.99   13.90
 -11  -5   1   65.99   16.60
 -11  -5   1   67.29   21.80
  11  -5  -1   79.89   14.10
  11  -5  -1   72.49   20.00
 -11   5   1   70.99   15.90
  11   5  -1   80.99   19.70
  11   5  -1   60.49   17.30
  11   5  -1   68.99   14.60
 -11   5   1   92.79   19.60
 -11   5   1   87.89   19.10
 -11   5   1   90.29   12.10
 -11   5   1   85.49   19.70
  11   5  -1   88.99   17.10
  10  -5  -1   55.09   13.70
  10  -5  -1   57.19   11.90
  10  -5  -1   51.69   14.70
  10  -5  -1   41.10   15.60
  10  -5  -1   41.00   14.40
 -10  -5   1   98.79   17.60
 -10  -5   1   96.99   19.80
 -10   5   1   49.40   14.10
 -10   5   1   47.20   15.00
 -10   5   1   60.69   15.80
 -10   5   1   55.99   13.20
 -10   5   1   59.39   15.30
 -10   5   1   50.19   10.20
   9  -5  -1  134.69   24.70
  -9  -5   1  207.88   19.40
   9  -5  -1  137.39   22.80
   9  -5  -1  145.79   21.80
  -9  -5   1  215.28   24.70
   9  -5  -1  161.18   24.30
  -9  -5   1  212.08   17.60
  -9  -5   1  230.18   24.90
   9  -5  -1  151.68   21.20
   9  -5  -1  134.49   19.40
  -9  -5   1  199.78   29.60
   9  -5  -1  161.38   17.10
  -9  -5   1  242.28   25.20
   9   5  -1  217.68   22.10
   9   5  -1  219.88   25.70
  -9   5   1  180.28   23.20
  -9   5   1  151.28   19.20
   9   5  -1  192.88   22.80
  -9   5   1  169.48   24.50
  -9   5   1  156.18   23.20
  -9   5   1  165.68   21.20
  -9   5   1  156.38   23.70
   9   5  -1  215.08   22.80
   9   5  -1  200.88   21.10
   8  -5  -1  181.08   22.40
   8  -5  -1  199.18   27.50
   8  -5  -1  213.58   22.10
   8  -5  -1  196.78   22.20
   8  -5  -1  195.98   25.10
   8  -5  -1  210.68   19.50
   8  -5  -1  204.58   24.00
  -8   5   1  198.58   22.30
  -8   5   1  191.58   22.20
  -8   5   1  214.08   21.70
  -8   5   1  211.38   24.80
  -8   5   1  198.38   25.00
  -8   5   1  204.48   25.40
  -8   5   1  206.08   24.80
   7  -5  -1  330.27   29.30
   7  -5  -1  316.27   33.70
   7  -5  -1  354.06   36.90
   7  -5  -1  311.17   30.90
   7  -5  -1  323.07   32.90
   7  -5  -1  328.37   32.40
   7  -5  -1  333.57   31.50
  -7   5   1  330.77   34.20
  -7   5   1  319.87   33.40
  -7   5   1  320.77   33.40
  -7   5   1  301.57   30.80
  -7   5   1  339.47   30.20
  -7   5   1  332.77   34.00
  -7   5   1  324.77   31.70
  -7   5   1  330.47   31.40
   6  -5  -1   67.89    9.20
   6  -5  -1   77.69   11.80
   6  -5  -1   67.49   10.50
   6  -5  -1   70.89   10.40
   6  -5  -1   60.69   11.50
   6  -5  -1   95.59   17.70
   6  -5  -1   67.69   11.90
  -6   5   1   78.69   12.60
  -6   5   1   67.29   12.10
  -6   5   1   79.19   16.00
  -6   5   1   62.89   10.60
  -6   5   1   70.59    9.70
  -6   5   1   83.79   11.10
  -6   5   1   83.59   12.80
  -6   5   1   77.09    9.40
  -5  -5   1  443.56   39.10
  -5  -5   1  419.96   39.30
  -5  -5   1  415.66   38.70
  -5  -5   1  420.66   44.70
  -5  -5   1  406.66   37.90
  -5  -5   1  419.76   42.50
   5   5  -1  383.66   41.50
   5   5  -1  411.26   38.80
   5   5  -1  408.46   36.00
   5   5  -1  455.45   35.70
   5   5  -1  382.16   39.50
   5   5  -1  441.66   37.60
   5   5  -1  469.65   38.90
   4  -5  -1 1014.50   93.09
  -4  -5   1 1286.77   93.69
   4  -5  -1 1129.59   93.89
   4  -5  -1 1118.79   96.59
  -4  -5   1 1177.88   94.39
   4  -5  -1 1116.89   94.29
   4  -5  -1 1168.78   94.59
  -4  -5   1 1223.68   94.09
   4  -5  -1 1023.10   92.99
  -4   5   1 1074.79   93.99
  -4   5   1 1016.80   94.99
  -4   5   1 1055.89   91.79
   4   5  -1 1148.09   93.49
   4   5  -1 1318.27   91.19
   4   5  -1 1169.08   93.99
  -4   5   1 1007.00   94.09
  -4   5   1 1049.70   91.09
  -4   5   1 1048.80   93.59
  -4   5   1 1121.49   93.69
   4   5  -1 1196.98   92.89
  -3  -5   1 1298.07  115.39
   3  -5  -1 1559.04  116.49
   3  -5  -1 1519.85  115.39
   3  -5  -1 1487.85  118.29
   3  -5  -1 1412.06  115.29
  -3  -5   1 1240.58  114.89
  -3  -5   1 1344.97  117.39
  -3  -5   1 1262.97  114.49
   3  -5  -1 1560.54  116.39
  -3  -5   1 1223.28  115.09
  -3  -5   1 1271.57  114.99
   3   5  -1 1350.46  117.19
  -3   5   1 1476.65  115.69
  -3   5   1 1511.85  117.69
   3   5  -1 1352.66  115.39
  -3   5   1 1527.95  116.59
   3   5  -1 1325.07  116.19
   3   5  -1 1312.07  114.29
   3   5  -1 1307.27  115.09
  -3   5   1 1504.75  115.99
  -3   5   1 1565.94  114.19
   3   5  -1 1286.27  114.59
   3   5  -1 1291.57  112.39
  -3   5   1 1519.05  112.09
  -3   5   1 1574.14  116.09
   2  -5  -1  903.91   82.69
   2  -5  -1  867.01   82.09
  -2  -5   1 1090.49   83.19
  -2  -5   1 1187.28   82.59
   2  -5  -1  920.31   84.39
   2  -5  -1  903.71   82.69
  -2  -5   1 1139.59   82.99
   2   5  -1 1103.89   82.49
  -2   5   1  866.01   82.39
   2   5  -1 1104.49   81.99
  -2   5   1  877.81   82.29
   2   5  -1 1063.49   82.79
  -2   5   1  885.81   83.79
  -1  -5   1   95.19   11.60
  -1  -5   1  113.39   12.20
  -1  -5   1   96.79    9.60
   1   5  -1  106.99   11.30
   1   5  -1  114.89   11.80
   0  -5  -1 5044.10  414.36
   0  -5  -1 5081.59  413.26
   0  -5  -1 5090.69  413.86
   0  -5  -1 5262.07  415.66
   0  -5   1 5234.98  414.46
   0   5   1 5129.89  414.16
   0   5   1 5222.58  413.86
   0   5   1 5171.38  415.56
   0   5   1 5167.78  414.46
   0   5   1 5292.47  413.36
   2  -5   1 1914.41  139.09
   2  -5   1 1910.81  138.49
   2  -5   1 1910.41  140.69
   2  -5   1 1936.41  138.89
  -2  -5  -1 1622.94  139.39
  -2  -5  -1 1558.44  139.29
  -2  -5  -1 1620.04  138.79
   2  -5   1 1858.91  139.59
  -2  -5  -1 1583.94  139.39
   2  -5   1 1888.41  139.19
  -2  -5  -1 1536.25  138.69
  -2  -5  -1 1612.04  137.09
  -2  -5  -1 1545.95  141.09
  -2  -5  -1 1485.65  139.79
   2   5   1 1535.75  137.99
  -2   5  -1 1852.81  139.39
   2   5   1 1496.35  140.19
   2   5   1 1493.55  139.09
   2   5   1 1629.34  138.89
  -2   5  -1 1865.21  140.79
  -2   5  -1 1897.61  140.99
   2   5   1 1523.15  140.99
  -2   5  -1 1933.21  139.29
   2   5   1 1601.44  138.49
  -2   5  -1 1927.91  139.69
  -2   5  -1 1894.11  139.79
   2   5   1 1579.44  138.09
  -3  -5  -1  668.63   51.09
   3  -5   1  534.05   47.30
  -3  -5  -1  639.94   49.50
   3  -5   1  541.25   48.00
   3  -5   1  573.44   46.90
   3  -5   1  531.65   49.80
  -3  -5  -1  634.04   48.60
   3  -5   1  526.15   48.30
  -3  -5  -1  637.84   47.20
   3  -5   1  486.35   47.70
   3  -5   1  521.85   49.30
  -3  -5  -1  614.24   49.10
  -3   5  -1  519.35   48.80
   3   5   1  599.94   48.50
  -3   5  -1  551.84   49.40
  -3   5  -1  537.95   48.30
  -3   5  -1  514.95   48.20
  -3   5  -1  529.85   49.20
   3   5   1  644.34   47.80
  -3   5  -1  539.85   46.70
  -3   5  -1  569.14   50.09
  -3   5  -1  523.85   48.90
  -3   5  -1  554.04   48.70
   3   5   1  642.54   47.90
  -4  -5  -1  395.36   43.00
   4  -5   1  537.25   40.80
  -4  -5  -1  398.96   40.90
   4  -5   1  489.55   40.50
   4  -5   1  531.25   39.70
  -4  -5  -1  457.25   46.90
  -4  -5  -1  393.06   40.90
   4  -5   1  538.05   43.60
   4  -5   1  533.15   40.70
   4  -5   1  551.24   43.60
   4  -5   1  513.65   41.60
  -4  -5  -1  386.76   43.70
   4   5   1  382.76   40.70
   4   5   1  391.56   38.20
   4   5   1  397.66   40.20
  -4   5  -1  543.25   43.20
  -4   5  -1  555.04   41.90
  -4   5  -1  519.25   41.60
  -4   5  -1  534.85   42.30
   4   5   1  425.66   39.60
   4   5   1  401.36   38.90
  -4   5  -1  541.35   41.60
  -4   5  -1  489.65   43.50
   4   5   1  410.16   39.70
   4   5   1  390.46   42.00
  -4   5  -1  531.85   42.10
   5  -5   1   22.80    5.50
  -5  -5  -1    9.20    6.50
   5  -5   1   28.60    8.10
   5  -5   1   23.40    5.80
   5  -5   1   19.20    5.60
   5  -5   1   28.80    8.80
  -5  -5  -1    7.00    4.80
   5  -5   1   19.70    4.30
   5  -5   1   18.10    5.50
  -5   5  -1   19.30    5.40
  -5   5  -1   14.30    5.10
  -5   5  -1   26.20    6.50
  -5   5  -1   21.20    6.20
  -5   5  -1   21.50    6.70
  -5   5  -1   23.60    6.60
   5   5   1    9.60    4.60
   5   5   1   13.40    4.20
  -5   5  -1   17.40    5.30
  -5   5  -1   23.40    6.90
  -6  -5  -1   60.79   11.20
  -6  -5  -1   34.00    9.20
  -6  -5  -1   54.19   10.80
  -6  -5  -1   38.50    8.70
  -6  -5  -1   32.00    7.60
  -6  -5  -1   34.30    7.10
  -6  -5  -1   41.20   12.90
   6  -5   1   17.00    7.40
   6  -5   1   16.00    8.30
  -6  -5  -1   39.10    7.40
   6   5   1   43.20    9.10
   6   5   1   49.20   13.50
   6   5   1   38.00    7.30
   6   5   1   41.30    9.30
   6   5   1   56.09   11.70
   6   5   1   46.30    9.00
   6   5   1   42.40    7.50
   7  -5   1  172.28   17.50
   7  -5   1  172.88   22.20
  -7  -5  -1  173.78   19.60
   7  -5   1  164.78   17.20
  -7  -5  -1  156.78   16.70
   7  -5   1  170.28   19.90
  -7  -5  -1  148.69   17.80
   7  -5   1  157.48   17.30
  -7  -5  -1  161.28   17.40
  -7  -5  -1  169.48   19.30
   7  -5   1  166.88   20.60
  -7  -5  -1  168.48   24.60
   7  -5   1  166.18   16.10
   7  -5   1  169.28   21.30
  -7  -5  -1  144.19   19.50
  -7  -5  -1  163.28   21.60
   7  -5   1  170.28   22.70
   7   5   1  170.18   23.80
   7   5   1  156.48   16.90
  -7   5  -1  162.68   19.50
  -7   5  -1  160.08   18.00
  -7   5  -1  169.98   19.60
  -7   5  -1  177.88   20.40
  -7   5  -1  182.08   19.70
   7   5   1  153.18   19.30
   7   5   1  138.09   18.00
  -7   5  -1  139.99   17.70
   7   5   1  156.48   20.30
   7   5   1  144.69   18.70
  -7   5  -1  150.38   19.30
  -7   5  -1  138.09   19.00
   7   5   1  154.38   17.20
  -7   5  -1  159.88   19.20
   7   5   1  164.48   19.90
   8  -5   1  380.36   40.70
  -8  -5  -1  383.46   37.60
  -8  -5  -1  377.16   43.70
  -8  -5  -1  397.46   39.60
   8  -5   1  400.56   36.10
  -8  -5  -1  380.86   40.10
  -8  -5  -1  391.96   37.00
  -8  -5  -1  413.76   40.00
   8  -5   1  436.26   37.30
   8  -5   1  481.85   38.00
   8  -5   1  452.75   42.10
   8  -5   1  429.46   44.50
   8  -5   1  472.55   45.10
  -8  -5  -1  386.36   41.00
  -8  -5  -1  354.46   45.40
   8  -5   1  376.36   41.70
   8   5   1  378.56   37.00
  -8   5  -1  421.86   37.80
   8   5   1  316.67   39.80
  -8   5  -1  413.46   40.80
   8   5   1  431.86   40.70
  -8   5  -1  443.46   41.10
  -8   5  -1  415.46   41.10
   8   5   1  330.27   44.20
  -8   5  -1  477.05   40.90
   8   5   1  414.06   40.20
   8   5   1  401.76   37.90
  -8   5  -1  487.55   41.90
  -8   5  -1  443.26   39.00
  -8   5  -1  447.66   39.60
   8   5   1  339.97   40.40
  -8   5  -1  434.66   40.90
  -9  -5  -1    6.50    5.20
  -9  -5  -1   11.20    7.60
   9  -5   1    4.60    8.80
   9  -5   1   10.40    4.40
   9  -5   1   12.90    8.30
  -9  -5  -1   15.50   10.70
  -9  -5  -1    6.90    7.20
  -9  -5  -1   16.80    7.80
   9  -5   1    0.90    6.70
  -9  -5  -1   12.20    5.60
   9  -5   1   13.60    5.60
  -9  -5  -1   13.80   11.30
   9  -5   1   12.90    5.20
   9  -5   1    9.20    7.90
   9  -5   1    1.70    8.30
   9  -5   1    7.50    6.60
  -9   5  -1   12.90    8.30
   9   5   1   16.20    8.60
   9   5   1    5.30    4.80
  -9   5  -1   10.60    7.70
  -9   5  -1    9.70    4.90
   9   5   1   14.40   11.10
   9   5   1   10.90    5.90
   9   5   1   23.40    9.00
  -9   5  -1   19.50    8.50
  -9   5  -1    7.90    7.50
   9   5   1    5.10    5.20
  -9   5  -1   10.30    6.00
  -9   5  -1   -2.60    5.00
 -10  -5  -1   59.99   14.10
 -10  -5  -1   72.79   16.10
  10  -5   1   92.99   18.40
  10  -5   1   78.99   10.00
  10  -5   1   76.89   17.60
  10  -5   1   68.39   16.40
 -10  -5  -1   71.79   15.30
 -10  -5  -1   72.49   11.90
  10  -5   1   92.19   21.10
 -10  -5  -1   44.70   17.40
  10  -5   1   69.59    9.10
 -10  -5  -1   52.89   12.10
  10  -5   1   79.29   19.40
 -10   5  -1   65.59   15.80
 -10   5  -1   72.49   16.60
 -10   5  -1   87.79   17.90
  10   5   1   63.89   11.70
  10   5   1   95.09   18.00
 -10   5  -1   81.29   17.30
  10   5   1   79.89   16.60
  10   5   1   59.59   12.90
  10   5   1   71.29   14.30
  10   5   1   77.49   20.00
 -10   5  -1   68.79   10.90
  11  -5   1   27.90   12.90
 -11  -5  -1   13.10    9.90
 -11  -5  -1   31.80    8.30
  11  -5   1   19.00   12.40
  11  -5   1   43.80   14.00
 -11  -5  -1   19.80    9.60
  11  -5   1   30.00   14.40
 -11  -5  -1   20.80    9.70
 -11  -5  -1   52.59   18.50
 -11   5  -1   53.79   15.40
  11   5   1   24.30    8.60
  11   5   1   28.80   13.90
 -11   5  -1   33.70   12.40
 -11   5  -1   42.90   13.10
  11   5   1   14.90    9.80
 -11   5  -1   48.10   12.50
  11   5   1   22.00    9.10
  11   5   1   28.10   11.50
  12  -5   1    6.00   17.50
 -12  -5  -1   -8.50    8.30
  12  -5   1   -1.60    9.20
 -12  -5  -1    3.90   10.80
 -12  -5  -1   -0.80    7.70
  12  -5   1    7.80   10.30
  12   5   1   14.10   12.20
  12   5   1   -8.40    6.70
 -12   5  -1    4.10    7.60
 -12   5  -1   -1.60    6.00
 -12   5  -1   -6.60    6.80
  12   5   1    1.60    8.50
  12   5   1    3.60    4.70
  12   5   1    9.60    5.90
 -12   5  -1    3.70    2.90
  12   5   1   -3.10    6.00
 -12   5  -1    1.20    8.00
  12  -6  -1   44.90   12.50
 -12  -6   1   42.30   14.10
  12  -6  -1   43.40   11.30
 -12  -6   1   44.40   19.10
  12  -6  -1   23.60   22.10
 -12  -6   1   33.10   17.60
  12  -6  -1   55.49   21.90
  12  -6  -1   42.40   16.70
  12   6  -1   21.60   12.00
  12   6  -1   33.80   14.20
 -12   6   1   21.40   10.50
  12   6  -1   48.50   13.90
 -12   6   1   49.60   16.50
 -12   6   1   51.59   15.10
  12   6  -1   34.60   10.50
 -12   6   1   54.89   10.10
  12   6  -1   47.50   12.90
 -11  -6   1   70.89   19.80
  11  -6  -1   81.99   14.80
 -11  -6   1   48.80   14.70
  11  -6  -1   69.39   18.90
 -11  -6   1   59.79   15.20
 -11  -6   1   72.79   21.60
  11  -6  -1   80.29   21.10
  11  -6  -1   66.69   20.00
  11  -6  -1   71.99   15.70
  11   6  -1   53.59   14.80
  11   6  -1   86.79   13.50
 -11   6   1   94.69   12.80
  11   6  -1   82.99   16.50
 -11   6   1   88.39   19.30
  11   6  -1   61.19   17.10
  11   6  -1   82.19   14.60
 -11   6   1   72.29   18.10
 -11   6   1   91.69   15.00
 -10  -6   1   47.80   14.20
 -10  -6   1   53.29   14.20
  10  -6  -1   83.99   13.40
  10  -6  -1   94.59   20.10
  10  -6  -1   87.99    9.90
  10  -6  -1   86.59   22.10
  10  -6  -1  113.39   22.80
  10  -6  -1  101.19   16.30
 -10   6   1   87.19   13.00
 -10   6   1   96.49   18.70
 -10   6   1   70.49   16.90
 -10   6   1   89.19   14.10
 -10   6   1   94.19   19.10
  10   6  -1   52.29   13.20
  10   6  -1   42.90   14.70
  10   6  -1   66.69   19.40
  10   6  -1   50.79   13.50
   9  -6  -1  100.49   15.30
  -9  -6   1  155.98   20.10
  -9  -6   1  149.59   14.90
   9  -6  -1  125.49   18.30
   9  -6  -1  111.69   19.00
   9  -6  -1   91.79   21.80
  -9  -6   1  140.39   24.90
   9  -6  -1  101.99   13.10
   9  -6  -1   80.49   18.90
  -9  -6   1  170.78   20.80
  -9  -6   1  155.18   20.20
   9   6  -1  153.48   17.70
  -9   6   1   93.19   19.60
  -9   6   1   87.99   19.40
   9   6  -1  154.78   15.80
   9   6  -1  158.28   18.90
  -9   6   1  103.39   16.00
  -9   6   1  100.29   15.20
  -9   6   1  108.59   18.40
   9   6  -1  143.99   20.80
   8  -6  -1  307.17   31.20
   8  -6  -1  283.27   24.20
   8  -6  -1  293.47   27.10
  -8  -6   1  229.48   27.40
  -8  -6   1  220.08   22.60
   8  -6  -1  291.77   26.50
   8  -6  -1  306.07   33.60
  -8  -6   1  232.48   33.30
  -8  -6   1  242.18   28.10
  -8  -6   1  228.58   27.60
  -8  -6   1  205.58   26.00
  -8  -6   1  196.68   27.70
   8  -6  -1  311.37   30.50
   8   6  -1  218.28   27.30
   8   6  -1  220.78   31.80
   8   6  -1  206.98   23.60
  -8   6   1  298.67   26.80
  -8   6   1  290.27   27.50
   8   6  -1  226.78   25.50
   8   6  -1  230.38   21.40
  -8   6   1  303.07   30.00
   8   6  -1  233.28   28.10
  -8   6   1  291.37   30.40
  -8   6   1  290.97   30.00
   8   6  -1  218.58   29.00
  -7  -6   1  527.55   45.90
   7  -6  -1  428.76   48.30
  -7  -6   1  502.15   44.70
  -7  -6   1  528.95   46.00
   7  -6  -1  445.86   41.90
  -7  -6   1  513.55   51.29
   7  -6  -1  487.85   44.00
   7  -6  -1  444.06   43.20
   7  -6  -1  464.85   45.50
  -7  -6   1  522.65   46.80
  -7  -6   1  534.25   46.00
   7  -6  -1  409.06   53.49
   7  -6  -1  438.26   45.50
   7  -6  -1  468.25   45.10
  -7   6   1  433.56   43.80
   7   6  -1  454.15   46.70
   7   6  -1  553.54   46.50
   7   6  -1  452.05   50.19
  -7   6   1  439.96   42.50
  -7   6   1  463.85   46.20
   7   6  -1  513.45   40.30
  -7   6   1  421.16   43.30
  -7   6   1  472.65   46.60
   7   6  -1  493.15   41.60
  -7   6   1  504.95   42.50
  -7   6   1  485.85   46.20
   7   6  -1  498.25   45.50
   7   6  -1  489.25   50.59
  -6  -6   1   46.50   10.10
   6  -6  -1   42.90    9.30
   6  -6  -1   42.80   10.10
  -6  -6   1   42.10    8.80
   6  -6  -1   47.30   13.20
  -6  -6   1   68.59   12.20
   6  -6  -1   45.60    7.70
   6  -6  -1   45.80   10.80
  -6  -6   1   60.69   14.80
  -6  -6   1   61.39   11.70
   6  -6  -1   49.30    8.50
  -6  -6   1   42.50   10.70
   6   6  -1   61.59   11.60
  -6   6   1   39.40    9.00
   6   6  -1   74.99   16.90
   6   6  -1   48.60    8.70
  -6   6   1   27.80    9.60
  -6   6   1   45.00    8.20
  -6   6   1   42.40    7.80
   6   6  -1   47.00    6.60
   6   6  -1   46.40   10.00
  -6   6   1   45.80   10.10
  -6   6   1   33.80    9.40
  -6   6   1   44.40   11.20
   6   6  -1   45.10    6.10
   6   6  -1   64.29   13.00
  -5  -6   1  269.07   27.70
   5  -6  -1  337.37   32.20
   5  -6  -1  352.16   29.60
   5  -6  -1  309.67   27.40
   5  -6  -1  325.47   27.50
  -5  -6   1  252.17   30.60
  -5  -6   1  217.78   27.10
  -5  -6   1  273.87   28.00
  -5  -6   1  233.68   27.00
  -5  -6   1  236.58   26.30
  -5   6   1  297.27   29.00
  -5   6   1  314.07   30.10
   5   6  -1  244.38   24.30
  -5   6   1  338.97   28.40
   5   6  -1  227.68   23.50
   5   6  -1  248.28   26.00
  -5   6   1  319.37   28.10
  -5   6   1  327.47   25.10
  -5   6   1  309.97   28.80
   5   6  -1  254.27   28.50
   5   6  -1  271.77   30.80
  -5   6   1  307.57   25.80
   5   6  -1  236.58   27.30
  -4  -6   1  181.68   22.30
  -4  -6   1  186.48   19.70
  -4  -6   1  171.28   19.70
  -4  -6   1  176.58   19.70
   4  -6  -1  241.18   21.40
  -4  -6   1  189.78   19.20
   4  -6  -1  247.38   24.10
  -4  -6   1  179.08   19.90
   4   6  -1  168.18   15.00
   4   6  -1  173.68   16.10
   4   6  -1  198.38   19.30
   4   6  -1  196.78   18.60
   4   6  -1  190.58   19.50
   4   6  -1  148.49   21.10
   4   6  -1  173.28   19.50
   4   6  -1  154.18   20.20
  -3  -6   1  821.22   67.89
  -3  -6   1  649.64   71.49
  -3  -6   1  764.32   69.59
  -3  -6   1  805.12   67.69
  -3  -6   1  781.52   68.09
  -3  -6   1  797.32   68.59
   3   6  -1  864.81   67.39
   3   6  -1  850.31   66.79
   3   6  -1  748.23   68.59
   3   6  -1  777.12   67.79
   3   6  -1  846.72   67.69
   3   6  -1  810.62   64.49
   3   6  -1  772.92   69.49
   2  -6  -1  442.16   37.90
   2  -6  -1  439.86   35.90
   2  -6  -1  396.66   35.10
   2  -6  -1  427.06   35.80
  -2  -6   1  382.26   34.60
   2  -6  -1  421.96   35.00
  -2  -6   1  322.37   34.50
  -2  -6   1  372.36   35.70
  -2  -6   1  341.47   34.40
  -2  -6   1  336.27   34.90
  -2  -6   1  325.07   33.90
   2  -6  -1  416.46   32.90
  -2   6   1  399.26   35.70
  -2   6   1  419.56   35.00
   2   6  -1  352.76   34.60
   2   6  -1  366.36   34.60
  -2   6   1  454.55   35.70
  -2   6   1  411.96   35.20
   2   6  -1  345.27   35.40
   2   6  -1  341.87   34.00
  -2   6   1  424.66   37.30
   2   6  -1  380.86   35.80
  -2   6   1  424.96   35.50
   2   6  -1  367.46   33.90
   1  -6  -1 2004.60  161.88
   1  -6  -1 1993.30  161.88
   1  -6  -1 1977.10  161.88
  -1  -6   1 2023.60  161.48
   1  -6  -1 2070.79  163.78
  -1  -6   1 1942.51  161.98
  -1  -6   1 1909.71  161.38
  -1  -6   1 1909.51  160.88
   1  -6  -1 1936.01  161.28
  -1  -6   1 1974.50  159.08
  -1  -6   1 1901.81  161.58
  -1  -6   1 1957.60  160.98
  -1   6   1 2020.50  161.68
  -1   6   1 2062.39  161.88
   1   6  -1 1981.50  162.48
  -1   6   1 1967.20  163.38
  -1   6   1 2006.60  161.08
   1   6  -1 1996.00  161.58
   1   6  -1 1940.91  161.38
   1   6  -1 1962.60  161.18
   1   6  -1 2056.09  161.68
  -1   6   1 1998.50  162.18
   1   6  -1 1994.70  160.78
   0  -6  -1 3053.89  265.47
   0  -6   1 3695.33  263.17
   0  -6   1 3462.85  263.67
   0  -6  -1 2950.10  264.17
   0  -6   1 3461.65  264.37
   0  -6  -1 3021.00  263.17
   0  -6   1 3466.35  264.77
   0  -6   1 3545.25  263.17
   0  -6   1 3650.83  265.27
   0  -6  -1 3055.19  263.87
   0  -6  -1 3008.60  263.57
   0  -6  -1 3081.89  264.27
   0   6  -1 3551.14  264.27
   0   6  -1 3534.55  263.87
   0   6   1 3018.40  264.17
   0   6   1 3001.40  265.47
   0   6  -1 3578.84  265.67
   0   6  -1 3466.35  264.27
   0   6  -1 3453.45  264.77
   0   6   1 2969.50  263.07
   0   6   1 3089.59  263.77
   0   6  -1 3605.24  263.07
   0   6   1 3090.49  264.07
   0   6   1 2957.30  263.47
   0   6   1 3106.69  262.17
  -1  -6  -1  148.49   15.10
   1  -6   1  153.18   16.60
  -1  -6  -1  124.89   13.80
   1  -6   1  160.28   16.20
   1  -6   1  151.98   15.70
  -1  -6  -1  150.28   16.10
  -1  -6  -1  145.59   15.40
   1  -6   1  150.58   15.00
  -1  -6  -1  127.39   16.30
  -1  -6  -1  130.09   16.60
  -1  -6  -1  135.79   15.70
   1  -6   1  161.28   15.40
  -1  -6  -1  144.99   15.30
   1   6   1  132.49   15.50
   1   6   1  150.78   15.30
  -1   6  -1  144.79   15.40
  -1   6  -1  159.38   16.00
  -1   6  -1  152.98   16.50
  -1   6  -1  162.38   17.20
  -1   6  -1  150.78   14.20
   1   6   1  147.59   17.30
  -1   6  -1  157.28   14.70
   1   6   1  154.18   15.20
  -1   6  -1  151.28   15.20
   1   6   1  162.28   15.00
   1   6   1  151.68   15.90
   1   6   1  134.99   14.10
   2  -6   1  643.24   50.39
  -2  -6  -1  526.45   52.09
   2  -6   1  621.64   49.70
  -2  -6  -1  585.34   50.89
  -2  -6  -1  561.04   49.90
   2  -6   1  600.34   50.09
  -2  -6  -1  535.25   51.39
   2  -6   1  622.44   49.50
  -2  -6  -1  556.34   49.99
  -2  -6  -1  559.54   50.69
   2  -6   1  579.84   51.49
   2  -6   1  617.64   49.90
  -2  -6  -1  581.14   49.99
  -2   6  -1  577.84   51.79
   2   6   1  588.34   49.50
  -2   6  -1  590.64   51.09
   2   6   1  516.05   51.99
   2   6   1  607.04   50.39
  -2   6  -1  685.63   52.39
   2   6   1  521.45   50.29
  -2   6  -1  632.34   50.29
   2   6   1  548.05   49.30
  -2   6  -1  567.34   50.19
  -2   6  -1  611.94   50.89
   2   6   1  523.15   51.59
  -2   6  -1  615.64   50.29
   2   6   1  598.94   49.60
   3  -6   1   57.29    6.90
   3  -6   1   42.20    9.50
   3  -6   1   41.40    6.90
   3  -6   1   59.59    7.60
   3  -6   1   42.90    4.90
   3  -6   1   40.50    6.70
  -3  -6  -1   25.90    6.50
  -3   6  -1   60.69    8.50
  -3   6  -1   47.10    9.90
   3   6   1   26.70    5.90
  -3   6  -1   55.99    8.60
   3   6   1   42.30    7.20
   3   6   1   36.50    6.40
  -3   6  -1   45.80    7.70
  -3   6  -1   47.40    7.90
   3   6   1   38.70    7.20
  -3   6  -1   47.00    6.90
  -3   6  -1   61.79    8.20
  -3   6  -1   37.30    8.10
   4  -6   1   49.99    7.00
  -4  -6  -1   74.29    9.20
   4  -6   1   45.00    6.70
   4  -6   1   61.29   10.00
   4  -6   1   46.80    7.90
   4  -6   1   45.00    8.40
   4  -6   1   45.90    7.50
  -4  -6  -1   82.09   13.30
  -4  -6  -1   78.29   10.10
   4  -6   1   57.79   11.50
  -4   6  -1   54.89   10.00
  -4   6  -1   43.80    8.10
  -4   6  -1   52.19    8.80
  -4   6  -1   57.19   11.00
   4   6   1   85.39   13.60
  -4   6  -1   51.69    8.00
  -4   6  -1   53.19    9.20
  -4   6  -1   53.69   10.10
  -5  -6  -1   77.99   11.70
   5  -6   1   96.79   11.70
   5  -6   1  109.99   13.00
   5  -6   1  126.99   15.40
  -5  -6  -1   81.19   12.80
   5  -6   1  124.69   12.20
   5  -6   1  116.09   11.10
  -5  -6  -1   69.89   12.10
  -5  -6  -1   62.59   14.80
   5  -6   1   95.29   11.80
   5  -6   1   84.69   13.90
  -5   6  -1  110.99   13.80
  -5   6  -1   99.59   11.60
  -5   6  -1  115.09   13.20
  -5   6  -1  122.39   14.70
  -5   6  -1  110.69   13.30
  -5   6  -1   93.69   12.40
  -5   6  -1  110.39   12.70
  -5   6  -1   98.99   13.30
   5   6   1   75.89   11.00
   5   6   1   91.69   12.10
   5   6   1   94.49   11.20
   6  -6   1   68.99   17.60
   6  -6   1   67.19    9.50
   6  -6   1   65.39    8.30
  -6  -6  -1   40.50   15.60
   6  -6   1   76.69    9.40
  -6  -6  -1   42.50   10.00
   6  -6   1   64.89   13.30
   6  -6   1   69.29   10.30
  -6  -6  -1   31.90   15.60
   6  -6   1   67.29   10.10
  -6  -6  -1   42.20   10.20
  -6  -6  -1   42.70   12.50
   6  -6   1   58.19   12.50
   6   6   1   47.20   15.60
  -6   6  -1   78.49   11.30
  -6   6  -1   77.99   12.00
   6   6   1   49.90    8.50
  -6   6  -1   67.99   11.40
   6   6   1   37.40   11.60
  -6   6  -1   78.69   10.50
  -6   6  -1   64.59   10.40
  -6   6  -1   71.19   10.30
   6   6   1   41.20    7.50
  -6   6  -1   62.09   10.10
   6   6   1   31.70   11.90
   6   6   1   52.99   10.20
  -6   6  -1   83.79   10.60
   7  -6   1   20.00    9.10
   7  -6   1   18.40    8.40
   7  -6   1   27.70    6.50
  -7  -6  -1   10.70    5.40
  -7  -6  -1    2.60    6.80
  -7  -6  -1    7.50    6.60
   7  -6   1   25.10   10.50
   7  -6   1   24.30   11.40
   7  -6   1   26.60    6.70
  -7  -6  -1    9.30    6.50
   7  -6   1   23.60    7.10
  -7  -6  -1    8.30    4.20
  -7  -6  -1    4.90    8.60
  -7  -6  -1    6.70    5.90
  -7  -6  -1    7.60    6.60
   7  -6   1   24.60    5.60
  -7   6  -1   16.30    6.60
  -7   6  -1   17.90    7.60
   7   6   1    9.10    5.40
  -7   6  -1   16.60    7.50
   7   6   1   10.40    4.50
  -7   6  -1   20.30    6.50
   7   6   1    9.90    6.30
  -7   6  -1   16.80    6.20
   7   6   1    2.90    5.70
  -7   6  -1   16.90    6.70
  -7   6  -1   21.30    7.20
   7   6   1    6.40    4.50
   7   6   1    1.90    4.60
  -7   6  -1   19.30    6.60
  -7   6  -1   19.00   11.20
   7   6   1    7.20    6.00
  -8  -6  -1  351.36   34.20
  -8  -6  -1  326.67   34.00
  -8  -6  -1  315.77   32.50
   8  -6   1  303.57   29.20
   8  -6   1  311.37   35.50
   8  -6   1  306.07   36.50
   8  -6   1  292.57   30.70
  -8  -6  -1  379.76   34.40
  -8  -6  -1  313.97   38.70
  -8  -6  -1  351.06   30.60
  -8  -6  -1  335.27   31.30
   8  -6   1  311.07   30.40
   8  -6   1  297.67   33.10
   8  -6   1  298.07   30.80
  -8  -6  -1  353.46   41.40
  -8  -6  -1  322.17   34.90
  -8   6  -1  304.77   33.20
  -8   6  -1  330.67   34.50
  -8   6  -1  291.97   33.50
  -8   6  -1  304.67   31.90
  -8   6  -1  310.97   33.20
   8   6   1  355.46   31.10
   8   6   1  337.37   33.70
   8   6   1  326.17   39.80
   8   6   1  350.56   30.80
  -8   6  -1  310.77   32.00
  -8   6  -1  292.37   31.30
  -8   6  -1  299.67   33.80
  -8   6  -1  331.97   33.80
   8   6   1  341.97   34.10
   8   6   1  342.97   32.90
   8   6   1  353.76   36.10
   9  -6   1  125.59   15.10
  -9  -6  -1   99.79   17.50
   9  -6   1  151.38   22.80
  -9  -6  -1   98.09   18.10
  -9  -6  -1  135.29   28.10
   9  -6   1  137.19   14.50
  -9  -6  -1  109.49   18.10
  -9  -6  -1   93.99   14.20
   9  -6   1  146.89   23.60
   9  -6   1  129.39   13.40
   9  -6   1  151.68   21.10
  -9  -6  -1   97.59   14.90
   9  -6   1  130.39   18.80
   9   6   1  108.79   17.80
  -9   6  -1  142.29   19.60
  -9   6  -1  135.79   18.90
  -9   6  -1  121.39   15.40
   9   6   1  117.19   18.10
  -9   6  -1  111.89   17.50
  -9   6  -1  115.59   17.40
  -9   6  -1  123.19   16.50
   9   6   1  107.89   14.80
   9   6   1  103.39   16.50
   9   6   1  104.79   14.90
  -9   6  -1  128.19   19.60
 -10  -6  -1  369.56   38.10
  10  -6   1  330.77   30.50
 -10  -6  -1  336.77   32.80
 -10  -6  -1  308.17   43.40
  10  -6   1  349.47   32.60
  10  -6   1  383.56   42.30
  10  -6   1  403.06   42.80
  10  -6   1  345.67   38.20
 -10  -6  -1  322.57   36.80
 -10  -6  -1  338.37   36.50
  10  -6   1  333.37   30.10
  10  -6   1  321.37   38.60
 -10   6  -1  350.66   37.80
  10   6   1  326.77   41.40
  10   6   1  345.27   34.70
  10   6   1  355.16   37.70
  10   6   1  312.97   33.00
 -10   6  -1  338.87   32.60
 -10   6  -1  339.77   36.40
 -10   6  -1  324.27   37.70
  10   6   1  351.26   37.70
 -10   6  -1  342.57   37.90
 -10   6  -1  360.86   38.40
  11  -6   1   41.70   14.60
 -11  -6  -1   32.10   13.30
 -11  -6  -1   37.50    9.40
  11  -6   1   39.90   16.10
 -11  -6  -1   40.20   13.00
 -11  -6  -1   38.40   17.90
  11  -6   1   46.00   14.30
 -11  -6  -1   39.40   11.70
  11  -6   1   30.90   13.20
  11   6   1   35.10   15.20
 -11   6  -1   35.30   12.60
  11   6   1   35.70    9.70
 -11   6  -1   33.20   12.50
  11   6   1   38.30   13.30
  11   6   1   38.70   13.40
 -11   6  -1   51.69    9.50
  11   6   1   53.49   15.00
 -11   6  -1   34.20   12.90
  11   6   1   31.60   10.40
 -11   6  -1   27.30   10.60
 -12  -6  -1   -7.50    9.60
 -12  -6  -1    1.30    8.40
  12  -6   1   11.90   11.10
  12  -6   1    1.60    9.90
 -12  -6  -1    2.60    5.20
  12  -6   1    4.30    9.50
 -12  -6  -1   -5.40    7.40
 -12  -6  -1    1.10   12.60
  12   6   1    4.80    6.70
  12   6   1  -10.40    6.20
  12   6   1    6.20    6.70
 -12   6  -1    8.20    7.30
 -12   6  -1    1.20    8.30
 -12   6  -1    5.40    8.20
 -12   6  -1    1.90    7.90
  12   6   1    8.80    9.40
  12   6   1    3.30    6.00
 -12   6  -1   -7.70    6.80
  12   6   1   -8.10    9.60
  12  -7  -1    2.80   10.60
 -12  -7   1    1.30   12.20
  12  -7  -1   -2.50    9.30
  12  -7  -1   12.10   12.40
 -12  -7   1    3.00    9.40
  12  -7  -1    8.70    8.00
 -12  -7   1   11.10   10.20
  12  -7  -1    7.80    7.50
 -12   7   1   10.60    9.50
 -12   7   1    5.00    5.80
  12   7  -1   10.00    5.80
 -12   7   1   12.10   10.60
  12   7  -1    9.90   11.80
 -12   7   1   13.20    8.70
  12   7  -1    1.30    5.70
  12   7  -1   19.30   10.20
  11  -7  -1   37.10   15.70
 -11  -7   1    4.30   12.40
  11  -7  -1   30.90   14.20
 -11  -7   1   32.50   12.70
 -11  -7   1   17.60   10.90
  11  -7  -1   38.60   12.20
  11  -7  -1   15.10   13.20
 -11  -7   1   21.70    5.40
  11  -7  -1   34.00   10.20
 -11   7   1   28.50    8.80
  11   7  -1   36.40   10.40
 -11   7   1   26.20    9.10
 -11   7   1   25.70   12.40
  11   7  -1   33.80   11.10
 -11   7   1   32.80   13.30
  11   7  -1   20.60   12.10
  11   7  -1   31.60   12.10
 -11   7   1   48.90   13.40
  11   7  -1   34.20    7.90
 -10  -7   1   31.40    6.60
  10  -7  -1   25.50   12.10
  10  -7  -1   27.70   10.40
  10  -7  -1   33.50   14.60
  10  -7  -1   30.50    9.30
 -10  -7   1   31.30   11.80
 -10  -7   1   33.10   11.60
 -10  -7   1   41.80   16.80
  10  -7  -1   35.00   12.80
 -10  -7   1   18.60   11.00
  10  -7  -1   44.20    7.60
 -10   7   1   43.20   13.60
 -10   7   1   32.70   11.90
  10   7  -1   36.80   10.50
  10   7  -1   33.40   11.70
 -10   7   1   25.50    8.80
 -10   7   1   23.30   11.40
 -10   7   1   38.40    9.60
  10   7  -1   31.10    7.70
  10   7  -1   46.90   12.10
  10   7  -1   29.70   12.50
   9  -7  -1   44.50   15.70
  -9  -7   1   31.90   11.40
  -9  -7   1   48.20   12.70
  -9  -7   1   32.60   11.40
  -9  -7   1   42.90    7.30
   9  -7  -1   51.09   12.50
   9  -7  -1   46.80   14.10
  -9  -7   1   49.60   16.60
   9  -7  -1   41.80   10.30
   9  -7  -1   53.69   13.90
   9  -7  -1   40.60    8.00
  -9   7   1   39.80    9.80
  -9   7   1   44.40   13.60
   9   7  -1   41.10    8.00
  -9   7   1   36.70   12.10
   9   7  -1   39.70   11.50
   9   7  -1   30.20   10.20
   9   7  -1   45.40   13.50
  -9   7   1   42.80    9.60
  -9   7   1   51.89   14.00
   9   7  -1   28.30    9.00
   8  -7  -1  309.47   27.30
  -8  -7   1  274.47   36.50
  -8  -7   1  242.68   29.00
  -8  -7   1  258.77   30.50
  -8  -7   1  263.27   31.80
   8  -7  -1  278.87   30.60
  -8  -7   1  290.87   30.90
  -8  -7   1  277.07   25.40
   8  -7  -1  291.67   35.40
   8  -7  -1  284.07   28.80
   8  -7  -1  282.47   31.00
  -8  -7   1  283.77   30.90
   8  -7  -1  282.57   28.30
   8  -7  -1  285.07   32.20
   8   7  -1  252.67   30.30
  -8   7   1  298.57   32.20
   8   7  -1  264.07   24.00
   8   7  -1  295.77   31.50
  -8   7   1  318.97   32.80
  -8   7   1  291.07   27.60
   8   7  -1  260.87   28.40
  -8   7   1  276.57   28.90
  -8   7   1  283.27   27.10
   8   7  -1  254.27   25.40
   8   7  -1  276.97   53.49
  -8   7   1  320.27   33.40
  -8   7   1  284.97   29.40
   7  -7  -1 1242.08  103.69
  -7  -7   1 1251.07  103.59
  -7  -7   1 1235.48  109.59
   7  -7  -1 1273.77  109.39
   7  -7  -1 1271.57  103.99
   7  -7  -1 1207.18  101.29
  -7  -7   1 1237.38  103.39
   7  -7  -1 1164.78  100.09
  -7  -7   1 1126.49  102.99
   7  -7  -1 1253.17  107.99
   7  -7  -1 1283.97  103.99
   7   7  -1 1147.19  100.89
  -7   7   1 1189.18  102.09
   7   7  -1 1161.18   97.99
   7   7  -1 1101.29  107.49
  -7   7   1 1167.48  102.29
  -7   7   1 1171.48   99.89
  -7   7   1 1359.76  108.79
  -7   7   1 1210.68  104.89
  -7   7   1 1208.18  104.89
   7   7  -1 1118.79   97.69
  -7   7   1 1221.48   99.89
   7   7  -1 1227.38  113.79
   7   7  -1 1142.19  103.39
  -6  -7   1   63.69   12.40
   6  -7  -1   29.00   11.50
   6  -7  -1   32.30    9.50
  -6  -7   1   56.99   12.60
   6  -7  -1   37.70    9.10
  -6  -7   1   47.60   15.30
   6  -7  -1   29.00    9.00
  -6  -7   1   66.89   12.80
   6  -7  -1   28.00    8.00
  -6  -7   1   60.09   12.10
  -6  -7   1   44.10    9.60
   6  -7  -1   33.10   10.20
  -6   7   1   38.80   11.40
   6   7  -1   58.39   14.60
   6   7  -1   67.79   11.40
   6   7  -1   60.99   13.40
  -6   7   1   34.20    9.40
  -6   7   1   40.20   11.40
   6   7  -1   54.89    6.70
   6   7  -1   56.69   10.30
  -6   7   1   45.90   11.70
   6   7  -1   53.59    5.90
  -6   7   1   47.10    9.50
   6   7  -1   71.19   12.40
   6   7  -1   55.39    7.70
   5  -7  -1  197.18   24.00
  -5  -7   1  274.97   29.30
   5  -7  -1  180.98   22.40
  -5  -7   1  295.17   26.00
   5  -7  -1  201.28   26.50
   5  -7  -1  200.08   23.90
   5  -7  -1  245.78   23.60
   5  -7  -1  216.88   22.90
   5  -7  -1  225.18   23.70
  -5  -7   1  291.57   25.80
   5   7  -1  262.77   28.30
  -5   7   1  218.38   23.70
  -5   7   1  206.08   21.40
  -5   7   1  204.48   23.40
   5   7  -1  264.77   26.50
  -5   7   1  199.18   19.80
  -5   7   1  217.68   24.90
  -5   7   1  213.28   27.10
   5   7  -1  287.87   25.70
  -5   7   1  213.18   24.20
  -4  -7   1  240.78   25.00
  -4  -7   1  257.87   25.80
   4  -7  -1  291.47   26.50
   4  -7  -1  282.37   24.60
  -4  -7   1  252.97   25.40
  -4  -7   1  191.38   24.40
   4  -7  -1  256.57   26.00
   4  -7  -1  229.58   24.40
  -4  -7   1  251.67   28.10
   4  -7  -1  264.87   24.40
  -4  -7   1  203.78   23.70
   4  -7  -1  285.97   29.10
   4  -7  -1  246.78   24.50
   4   7  -1  248.38   25.40
  -4   7   1  272.27   25.60
   4   7  -1  257.27   26.70
   4   7  -1  203.68   24.20
  -4   7   1  277.27   26.20
   4   7  -1  251.67   27.90
  -4   7   1  247.08   25.00
  -4   7   1  287.97   28.10
   4   7  -1  217.18   21.10
   4   7  -1  202.18   23.10
  -4   7   1  262.47   23.40
  -4   7   1  256.57   26.20
   3  -7  -1  354.56   29.90
  -3  -7   1  251.17   28.50
  -3  -7   1  279.57   28.50
  -3  -7   1  262.17   30.60
   3  -7  -1  320.17   29.10
   3  -7  -1  324.47   32.50
  -3  -7   1  237.38   30.40
   3  -7  -1  326.27   30.40
  -3  -7   1  325.77   30.00
  -3  -7   1  238.18   29.00
   3  -7  -1  343.67   27.90
   3  -7  -1  329.77   30.20
   3   7  -1  327.27   29.30
  -3   7   1  339.57   30.80
  -3   7   1  343.67   30.20
  -3   7   1  323.77   29.80
   3   7  -1  241.48   28.60
  -3   7   1  327.27   29.80
   3   7  -1  292.17   28.00
  -3   7   1  312.47   31.60
   3   7  -1  330.07   29.00
   2  -7  -1  185.28   19.60
  -2  -7   1  198.48   21.10
   2  -7  -1  174.98   20.30
   2  -7  -1  180.28   20.30
  -2  -7   1  191.68   20.10
   2  -7  -1  167.18   19.70
   2  -7  -1  181.58   17.40
  -2  -7   1  200.68   20.60
  -2  -7   1  192.18   19.60
  -2  -7   1  216.48   20.30
  -2  -7   1  204.78   21.20
   2  -7  -1  167.88   21.70
  -2   7   1  188.38   20.20
  -2   7   1  200.68   20.60
  -2   7   1  184.48   20.70
   2   7  -1  211.08   20.60
  -2   7   1  171.18   19.80
   2   7  -1  198.98   21.50
   2   7  -1  214.98   21.40
  -2   7   1  191.08   20.00
   2   7  -1  208.48   19.50
   2   7  -1  204.28   20.10
  -2   7   1  169.28   21.50
   2   7  -1  207.58   19.90
   1  -7  -1  679.23   51.59
  -1  -7   1  521.45   50.89
   1  -7  -1  620.34   53.69
   1  -7  -1  632.24   51.89
  -1  -7   1  512.65   50.09
   1  -7  -1  687.83   52.29
  -1  -7   1  484.85   50.49
   1  -7  -1  674.23   50.79
  -1  -7   1  475.35   50.09
   1  -7  -1  684.43   52.29
  -1  -7   1  480.45   49.99
  -1  -7   1  539.05   48.40
  -1   7   1  663.23   51.89
   1   7  -1  534.35   50.09
   1   7  -1  566.84   50.69
   1   7  -1  574.44   51.19
  -1   7   1  685.83   51.69
  -1   7   1  679.63   54.19
  -1   7   1  696.63   52.69
  -1   7   1  667.03   51.79
   1   7  -1  480.35   50.39
   1   7  -1  473.75   50.09
   0  -7  -1 2447.66  185.08
   0  -7  -1 2403.36  185.48
   0  -7   1 2117.89  183.68
   0  -7   1 2079.69  184.98
   0  -7  -1 2311.57  186.68
   0  -7  -1 2338.37  185.18
   0  -7   1 2203.98  184.88
   0  -7   1 2146.09  183.08
   0  -7   1 2107.89  182.88
   0  -7   1 2065.09  183.78
   0  -7  -1 2387.36  185.38
   0  -7  -1 2467.15  184.28
   0  -7   1 2064.29  184.28
   0   7  -1 2181.38  183.88
   0   7  -1 2278.77  185.08
   0   7   1 2483.85  184.18
   0   7   1 2324.07  186.88
   0   7   1 2453.45  184.68
   0   7  -1 2084.39  185.58
   0   7   1 2391.76  185.08
   0   7  -1 2136.79  183.08
   0   7  -1 2219.38  184.48
   0   7  -1 2023.60  184.08
   0   7   1 2404.16  182.28
   0   7   1 2425.46  185.38
   0   7   1 2406.76  184.78
   1  -7   1 2371.66  196.88
   1  -7   1 2310.97  200.38
  -1  -7  -1 2667.73  199.78
  -1  -7  -1 2622.14  200.38
   1  -7   1 2375.26  198.78
  -1  -7  -1 2613.34  199.28
   1  -7   1 2324.77  199.88
   1  -7   1 2329.07  198.98
  -1  -7  -1 2663.03  200.68
  -1  -7  -1 2502.75  201.48
  -1  -7  -1 2543.05  201.28
  -1  -7  -1 2603.94  199.68
   1  -7   1 2302.67  199.38
  -1   7  -1 2433.36  200.48
   1   7   1 2562.34  200.18
   1   7   1 2570.24  200.08
  -1   7  -1 2323.77  198.98
  -1   7  -1 2325.07  199.58
  -1   7  -1 2177.08  200.58
   1   7   1 2699.73  199.48
   1   7   1 2509.85  201.88
  -1   7  -1 2268.37  197.38
  -1   7  -1 2255.07  197.88
  -1   7  -1 2277.37  199.28
   1   7   1 2562.04  199.38
   1   7   1 2528.65  197.78
   1   7   1 2624.74  198.98
  -2  -7  -1   53.09    8.90
  -2  -7  -1   46.70    7.20
  -2  -7  -1   33.70    8.10
  -2  -7  -1   43.60    9.90
  -2  -7  -1   51.99   10.80
  -2  -7  -1   45.20    8.10
  -2  -7  -1   48.60    7.90
   2   7   1   44.70   10.10
   2   7   1   43.20    8.90
   2   7   1   49.70    7.60
   2   7   1   45.10    7.40
   2   7   1   48.70    8.50
   2   7   1   46.90    7.60
  -3  -7  -1  147.39   16.70
  -3  -7  -1  147.89   19.50
  -3  -7  -1  169.98   17.00
  -3  -7  -1  132.99   16.80
  -3  -7  -1  136.39   17.50
  -3  -7  -1  138.49   17.00
  -3  -7  -1  153.28   16.50
  -3  -7  -1  151.98   13.50
   3   7   1  154.38   14.80
   3   7   1  136.79   15.00
   3   7   1  173.98   16.50
   3   7   1  136.19   18.00
   3   7   1  160.68   16.60
   3   7   1  135.89   16.70
   3   7   1  164.58   15.60
   3   7   1  131.29   18.60
   4  -7   1  448.46   46.30
  -4  -7  -1  601.04   50.29
   4  -7   1  458.65   43.80
  -4  -7  -1  583.84   47.30
   4  -7   1  411.16   43.40
   4  -7   1  439.16   42.80
  -4  -7  -1  532.85   44.80
   4  -7   1  436.46   45.00
  -4  -7  -1  523.45   45.40
  -4  -7  -1  596.54   46.50
   4  -7   1  465.45   41.90
  -4  -7  -1  575.84   46.30
   4   7   1  600.74   46.40
   4   7   1  547.75   43.70
  -4   7  -1  443.96   44.50
   4   7   1  579.94   50.09
  -4   7  -1  428.06   45.90
   4   7   1  584.64   48.00
   4   7   1  589.54   43.50
   4   7   1  513.95   44.50
  -4   7  -1  422.86   44.90
  -4   7  -1  447.06   44.60
  -4   7  -1  440.16   45.10
  -4   7  -1  456.95   44.60
  -4   7  -1  460.45   43.50
   4   7   1  569.34   43.00
   5  -7   1  221.08   22.90
   5  -7   1  227.38   25.40
   5  -7   1  242.08   22.90
   5  -7   1  236.68   22.10
   5  -7   1  228.08   23.90
   5  -7   1  230.88   21.80
   5  -7   1  237.98   26.30
  -5   7  -1  243.78   25.90
  -5   7  -1  213.68   23.60
  -5   7  -1  231.38   24.20
  -5   7  -1  257.47   24.20
  -5   7  -1  256.37   25.20
  -5   7  -1  228.38   23.10
  -5   7  -1  226.68   24.90
  -6  -7  -1  301.57   31.50
   6  -7   1  312.37   33.10
  -6  -7  -1  333.57   34.80
  -6  -7  -1  304.27   31.30
  -6  -7  -1  255.57   30.50
  -6  -7  -1  304.17   30.30
   6  -7   1  314.37   29.30
   6  -7   1  316.87   28.00
   6  -7   1  301.27   30.10
   6  -7   1  331.07   29.70
   6  -7   1  309.37   29.10
   6  -7   1  288.87   32.30
  -6  -7  -1  356.16   37.10
  -6  -7  -1  340.67   32.00
  -6   7  -1  288.17   29.80
   6   7   1  303.57   33.00
  -6   7  -1  310.87   31.00
   6   7   1  326.17   31.30
   6   7   1  316.47   28.70
  -6   7  -1  288.17   30.50
  -6   7  -1  313.47   32.20
  -6   7  -1  311.47   30.50
  -6   7  -1  303.27   30.10
   6   7   1  317.67   29.20
   6   7   1  318.47   36.30
   6   7   1  281.07   29.60
   7  -7   1   36.10   10.90
   7  -7   1   30.70    7.70
   7  -7   1   38.00   11.90
   7  -7   1   37.40   12.40
   7  -7   1   45.20    7.90
  -7  -7  -1   20.50   11.50
   7  -7   1   44.20    8.70
   7  -7   1   44.50    9.80
   7  -7   1   30.60    8.40
  -7   7  -1   25.90    8.00
  -7   7  -1   45.50   10.40
  -7   7  -1   44.80    9.80
  -7   7  -1   41.20   10.80
  -7   7  -1   34.30    8.80
  -7   7  -1   40.20   11.00
  -7   7  -1   42.80   11.30
  -7   7  -1   38.80    9.30
   8  -7   1  588.64   59.69
   8  -7   1  568.54   54.49
  -8  -7  -1  705.93   58.59
   8  -7   1  565.64   59.89
   8  -7   1  568.84   56.39
   8  -7   1  564.14   52.79
   8  -7   1  581.74   53.99
   8  -7   1  523.45   60.39
  -8  -7  -1  651.43   54.39
  -8  -7  -1  730.53   58.79
  -8  -7  -1  637.74   59.19
   8  -7   1  573.14   54.79
  -8  -7  -1  689.53   58.99
  -8  -7  -1  733.93   66.89
  -8  -7  -1  682.73   57.39
  -8  -7  -1  698.93   64.79
   8   7   1  644.24   60.59
  -8   7  -1  569.74   55.39
  -8   7  -1  659.13   68.39
   8   7   1  662.93   57.69
  -8   7  -1  627.44   60.39
  -8   7  -1  537.85   55.99
   8   7   1  700.03   57.89
  -8   7  -1  545.85   55.39
  -8   7  -1  600.64   58.29
   8   7   1  685.73   53.89
   8   7   1  665.83   54.79
  -8   7  -1  568.84   56.49
  -8   7  -1  558.24   56.29
   8   7   1  660.53   58.29
   9  -7   1   91.59   19.20
  -9  -7  -1   90.29   16.30
   9  -7   1  110.19   14.10
  -9  -7  -1   79.29   22.40
   9  -7   1   73.09   19.20
   9  -7   1   77.19   15.30
  -9  -7  -1   82.79   17.00
  -9  -7  -1   63.49   15.90
   9  -7   1   84.19   12.00
   9  -7   1   85.99   19.50
   9  -7   1   76.59   10.90
  -9  -7  -1   90.79   13.10
  -9   7  -1  113.09   17.50
  -9   7  -1   87.59   15.10
  -9   7  -1  132.09   18.50
   9   7   1  101.59   16.60
  -9   7  -1   96.69   14.10
   9   7   1   93.19   14.30
  -9   7  -1  119.99   18.70
   9   7   1  119.89   17.60
   9   7   1   80.39   15.00
  -9   7  -1   94.09   15.80
   9   7   1  105.29   13.00
  -9   7  -1  113.59   15.20
  10  -7   1   10.20    5.80
 -10  -7  -1    4.10   10.00
  10  -7   1    6.20    4.40
  10  -7   1   13.20   10.30
 -10  -7  -1    2.20    8.40
 -10  -7  -1   10.70    6.40
  10  -7   1    9.70    9.60
 -10  -7  -1    4.50    9.70
  10  -7   1    0.40    7.60
  10  -7   1    4.20    3.40
 -10  -7  -1    7.40    8.10
  10  -7   1   20.00   11.90
 -10   7  -1    7.00    6.10
  10   7   1   11.40    7.70
 -10   7  -1    0.50   11.50
 -10   7  -1   16.00    9.20
  10   7   1    6.10    8.00
  10   7   1    9.70    8.90
 -10   7  -1    9.90    7.90
  10   7   1   -4.60    8.10
 -10   7  -1    1.40    6.20
 -10   7  -1   14.70    9.10
  10   7   1    7.20    5.70
  10   7   1    0.30    4.50
 -11  -7  -1   31.60   15.40
 -11  -7  -1   11.50   13.40
  11  -7   1   17.00   11.80
  11  -7   1   26.00   13.30
 -11  -7  -1   12.60   10.30
  11  -7   1   15.30   14.00
 -11  -7  -1    3.80   17.10
  11  -7   1   27.50   12.70
 -11   7  -1   11.80    8.20
  11   7   1   14.10    6.60
 -11   7  -1   18.60    7.20
  11   7   1   26.50   13.30
 -11   7  -1    8.30    8.30
  11   7   1   21.00   11.00
  11   7   1   11.30    9.60
  11   7   1   21.60    7.70
 -11   7  -1   19.90   10.50
  11   7   1   19.40    8.90
  12  -7   1   37.50   15.10
  12  -7   1   51.89   18.00
 -12   7  -1   41.60    9.00
  12   7   1   39.70   16.70
  12   7   1   35.60    9.30
 -12  -8   1   66.79   24.00
  12  -8  -1   96.39   16.50
 -12  -8   1   53.29   16.20
  12  -8  -1  101.39   23.30
  12  -8  -1   96.69   22.30
 -12  -8   1   57.49   16.10
  12  -8  -1   88.99   23.80
 -12   8   1   71.09   19.40
  12   8  -1   58.99   10.30
 -12   8   1   56.19   13.40
 -12   8   1   88.59   14.40
  12   8  -1   47.50   12.80
  12   8  -1   56.69   17.70
  12   8  -1   60.09   23.70
 -11  -8   1   19.30   18.60
  11  -8  -1   33.40   18.40
 -11  -8   1    6.80    4.40
 -11  -8   1    9.50   14.30
  11  -8  -1   15.50    9.10
  11  -8  -1    6.60   10.20
 -11  -8   1    5.10    9.60
  11  -8  -1   28.60    6.30
  11  -8  -1   17.60   11.80
  11  -8  -1   21.70    8.60
  11   8  -1   -1.60    9.90
  11   8  -1    8.40    4.30
 -11   8   1   20.50   16.60
 -11   8   1   41.10   12.10
  11   8  -1   12.20    7.40
  11   8  -1   11.70    9.60
 -11   8   1   17.10    8.70
 -11   8   1   13.80   11.10
  11   8  -1   18.30   11.60
 -11   8   1   19.40    8.10
  10  -8  -1   92.89   11.40
 -10  -8   1   49.30   14.70
  10  -8  -1   95.59   22.10
  10  -8  -1   69.39   17.70
 -10  -8   1   28.90   16.50
  10  -8  -1   59.89   16.50
  10  -8  -1   61.09   14.30
  10  -8  -1   57.29   11.70
 -10  -8   1   53.79   14.40
 -10  -8   1   64.29   16.30
  10   8  -1   47.10   14.60
  10   8  -1   63.99    9.30
 -10   8   1   89.39   19.60
  10   8  -1   83.79   17.40
  10   8  -1   79.79   16.00
 -10   8   1   88.29   19.70
 -10   8   1   72.99   12.30
 -10   8   1   62.09   13.20
 -10   8   1   82.39   17.80
  10   8  -1   67.59   14.00
  -9  -8   1  311.67   42.10
  -9  -8   1  316.87   35.80
   9  -8  -1  334.97   40.50
   9  -8  -1  339.77   36.30
   9  -8  -1  367.46   38.60
   9  -8  -1  351.36   31.30
   9  -8  -1  304.27   35.10
   9  -8  -1  335.67   32.90
  -9  -8   1  312.77   29.70
  -9  -8   1  312.97   35.90
  -9   8   1  357.86   37.20
  -9   8   1  354.56   34.10
  -9   8   1  360.26   39.00
  -9   8   1  332.97   37.40
   9   8  -1  320.37   33.10
   9   8  -1  292.77   28.70
   9   8  -1  303.77   35.90
   8  -8  -1  155.38   21.40
   8  -8  -1  137.99   21.10
  -8  -8   1  218.38   24.50
   8  -8  -1  161.28   23.00
  -8  -8   1  209.18   23.70
  -8  -8   1  234.48   30.80
   8  -8  -1  177.88   26.80
   8  -8  -1  139.19   18.30
   8  -8  -1  139.49   18.80
  -8  -8   1  212.48   24.00
   8   8  -1  204.28   16.80
   8   8  -1  195.48   20.70
  -8   8   1  138.69   20.00
   8   8  -1  191.48   15.90
  -8   8   1  152.08   20.30
  -8   8   1  145.69   17.60
  -8   8   1  124.39   21.60
   8   8  -1  166.88   22.90
  -8   8   1  142.49   22.30
  -8   8   1  162.38   23.40
   7  -8  -1  353.26   40.80
  -7  -8   1  365.66   39.70
  -7  -8   1  343.27   38.50
  -7  -8   1  379.66   38.30
  -7  -8   1  366.76   39.10
   7  -8  -1  401.36   38.60
   7  -8  -1  408.16   36.60
   7  -8  -1  405.26   43.70
   7  -8  -1  463.85   41.60
   7  -8  -1  434.76   38.10
   7  -8  -1  422.06   37.30
  -7  -8   1  308.77   37.80
  -7  -8   1  296.97   42.40
  -7   8   1  408.76   34.60
   7   8  -1  371.06   33.30
   7   8  -1  390.76   36.90
  -7   8   1  437.46   41.80
  -7   8   1  449.76   36.20
  -7   8   1  398.86   38.40
   7   8  -1  318.97   32.00
  -7   8   1  476.35   41.60
   7   8  -1  411.46   38.70
  -7   8   1  408.86   41.10
  -7   8   1  389.86   45.10
   6  -8  -1  577.44   51.79
  -6  -8   1  537.75   56.09
   6  -8  -1  582.84   52.99
  -6  -8   1  577.34   57.79
   6  -8  -1  610.14   54.09
   6  -8  -1  614.94   57.79
   6  -8  -1  625.14   54.09
  -6  -8   1  593.14   53.49
   6  -8  -1  615.14   52.49
  -6  -8   1  561.14   53.09
  -6  -8   1  545.05   52.09
  -6  -8   1  567.34   53.79
   6  -8  -1  598.44   51.59
  -6   8   1  587.64   48.30
  -6   8   1  606.44   54.19
   6   8  -1  545.65   53.09
   6   8  -1  547.15   56.99
   6   8  -1  542.75   51.89
   6   8  -1  468.65   57.29
  -6   8   1  576.84   52.59
  -6   8   1  624.44   53.19
   6   8  -1  556.34   54.99
  -6   8   1  598.44   54.99
  -6   8   1  572.24   50.09
  -6   8   1  623.34   55.69
   6   8  -1  519.25   48.60
  -5  -8   1  168.38   20.30
   5  -8  -1  155.98   18.60
  -5  -8   1  170.88   20.60
  -5  -8   1  166.98   19.20
  -5  -8   1  195.58   21.50
   5  -8  -1  170.88   18.50
  -5  -8   1  196.68   20.90
   5  -8  -1  195.78   24.10
   5  -8  -1  172.58   20.50
   5  -8  -1  149.29   18.70
   5  -8  -1  176.18   21.00
   5  -8  -1  138.39   18.30
   5   8  -1  145.69   19.20
  -5   8   1  131.99   20.80
   5   8  -1  158.18   18.10
  -5   8   1  162.98   17.40
  -5   8   1  162.18   20.70
  -5   8   1  162.58   19.50
   5   8  -1  202.38   21.30
   5   8  -1  184.28   22.00
   5   8  -1  132.79   18.60
   5   8  -1  177.88   15.80
  -5   8   1  171.18   20.50
   5   8  -1  181.78   23.50
  -5   8   1  173.58   19.90
  -4  -8   1  479.65   44.40
  -4  -8   1  529.45   45.60
  -4  -8   1  464.65   45.20
  -4  -8   1  513.55   45.90
  -4  -8   1  488.55   48.00
  -4  -8   1  502.45   45.90
   4   8  -1  474.35   40.90
   4   8  -1  515.25   45.00
   4   8  -1  451.25   46.50
   4   8  -1  459.45   45.20
   4   8  -1  479.25   47.70
   4   8  -1  489.45   43.60
   4   8  -1  539.15   44.80
  -3  -8   1  452.95   35.70
   3  -8  -1  338.57   34.50
   3  -8  -1  334.07   36.60
   3  -8  -1  313.67   33.40
   3  -8  -1  337.17   33.20
  -3  -8   1  445.76   35.50
   3  -8  -1  359.96   34.70
   3  -8  -1  330.77   31.50
  -3   8   1  337.67   33.90
  -3   8   1  370.46   34.50
  -3   8   1  315.17   34.40
  -3   8   1  351.46   36.20
   3   8  -1  430.76   34.50
  -3   8   1  337.07   34.00
  -3   8   1  322.87   33.70
  -2  -8   1 2213.08  166.78
  -2  -8   1 2164.58  165.18
   2  -8  -1 1720.83  164.88
   2  -8  -1 1896.71  167.78
   2  -8  -1 1892.91  165.58
   2  -8  -1 1828.82  161.88
  -2  -8   1 2093.99  160.98
  -2  -8   1 2125.79  166.48
  -2  -8   1 2194.08  165.48
  -2  -8   1 2257.77  166.98
   2  -8  -1 1886.41  165.68
  -2  -8   1 2059.29  165.78
  -2   8   1 1880.51  167.48
   2   8  -1 2125.19  165.08
  -2   8   1 1853.51  165.18
  -2   8   1 1833.42  165.18
   2   8  -1 2254.77  166.88
   2   8  -1 2105.39  164.38
  -2   8   1 1805.22  165.68
  -2   8   1 1865.21  164.88
   2   8  -1 2222.28  166.18
  -2   8   1 1918.91  165.38
   2   8  -1 2106.19  165.48
  -1  -8   1   32.80    7.60
   1  -8  -1   42.90   11.50
   1  -8  -1   24.40    8.10
  -1  -8   1   40.40    9.40
   1  -8  -1   25.10    7.40
  -1  -8   1   39.90    8.20
   1  -8  -1   31.30    7.00
  -1  -8   1   31.90   13.10
  -1  -8   1   35.50    7.70
   1  -8  -1   42.20    9.20
   1  -8  -1   21.30    7.10
  -1  -8   1   19.80    4.80
  -1  -8   1   34.20    9.60
  -1   8   1   30.10    8.20
  -1   8   1   32.80    8.10
   1   8  -1   25.70    7.10
  -1   8   1   28.50    7.30
   1   8  -1   41.70    8.40
   1   8  -1   42.80   10.10
   1   8  -1   43.10    8.30
   1   8  -1   43.20    9.10
  -1   8   1   24.70    9.10
   0   8   1   81.69   13.20
   0   8   1   82.29   11.60
  -1  -8  -1  152.38   15.90
   1  -8   1  107.59   14.00
   1  -8   1  111.19   15.80
  -1  -8  -1  144.59   16.30
   1  -8   1  102.79   14.10
   1  -8   1  106.29   12.10
  -1  -8  -1  136.79   17.10
  -1  -8  -1  142.79   16.00
   1  -8   1  127.89   16.50
  -1  -8  -1  133.79   14.70
  -1  -8  -1  136.19   16.40
  -1   8  -1  111.19   13.00
  -1   8  -1  115.59   12.30
   1   8   1  136.19   15.10
   1   8   1  144.99   20.00
  -1   8  -1  119.59   15.20
   1   8   1  135.59   15.60
  -1   8  -1  122.09   15.60
   1   8   1  142.39   12.90
  -1   8  -1  119.09   14.50
   1   8   1  138.59   15.70
   1   8   1  146.89   15.00
  -1   8  -1  105.39   14.30
  -1   8  -1  113.79   16.20
   1   8   1  151.18   14.80
  -2  -8  -1  676.13   58.19
  -2  -8  -1  660.53   59.99
  -2  -8  -1  681.13   58.09
  -2  -8  -1  678.13   59.09
  -2  -8  -1  674.33   56.59
  -2  -8  -1  682.83   59.09
   2   8   1  673.23   57.59
   2   8   1  670.33   60.69
   2   8   1  663.83   58.79
   2   8   1  670.23   60.69
   2   8   1  655.43   57.29
   2   8   1  648.04   57.09
   2   8   1  667.93   58.29
   3  -8   1 3761.32  270.17
   3  -8   1 3702.73  271.17
  -3  -8  -1 2985.00  272.07
   3  -8   1 3784.72  271.27
   3  -8   1 3814.12  271.07
  -3  -8  -1 2911.71  270.17
   3  -8   1 3682.13  269.87
  -3  -8  -1 3011.40  270.47
  -3  -8  -1 2948.41  271.27
  -3  -8  -1 2979.30  270.97
   3  -8   1 3763.42  273.97
  -3  -8  -1 2983.80  271.17
  -3  -8  -1 3071.49  267.07
  -3  -8  -1 2984.50  273.67
  -3   8  -1 3528.25  273.77
   3   8   1 3101.49  270.37
  -3   8  -1 3734.83  271.77
  -3   8  -1 3714.93  272.57
   3   8   1 3177.68  270.07
   3   8   1 2954.10  273.47
  -3   8  -1 3674.23  271.87
   3   8   1 2959.30  269.27
   3   8   1 3117.79  269.47
  -3   8  -1 3775.12  271.07
  -3   8  -1 3700.93  273.67
  -3   8  -1 3735.93  272.77
   3   8   1 2845.72  272.57
  -4  -8  -1  172.78   17.70
   4  -8   1  111.89   13.90
   4  -8   1  135.19   11.90
  -4  -8  -1  152.78   16.70
   4  -8   1  134.79   15.20
   4  -8   1  129.99   17.70
   4  -8   1  106.59   13.50
   4  -8   1   99.39   14.20
   4  -8   1  118.39   15.90
  -4  -8  -1  164.98   16.70
  -4   8  -1  116.39   15.50
   4   8   1  134.59   14.60
  -4   8  -1  108.09   16.20
   4   8   1  138.99   15.80
   4   8   1  179.28   20.90
  -4   8  -1  120.59   16.40
  -4   8  -1  124.59   17.50
  -4   8  -1  117.09   15.50
   4   8   1  143.59   15.80
  -4   8  -1   95.99   14.90
  -5  -8  -1  233.08   26.80
  -5  -8  -1  257.67   27.70
   5  -8   1  280.77   27.10
   5  -8   1  275.57   28.20
  -5  -8  -1  300.17   29.10
  -5  -8  -1  253.67   31.60
   5  -8   1  287.87   29.80
   5  -8   1  309.27   24.20
   5  -8   1  300.37   26.40
  -5  -8  -1  297.87   28.10
   5  -8   1  258.97   24.40
  -5  -8  -1  261.87   28.50
   5  -8   1  251.27   25.30
  -5  -8  -1  230.38   25.90
  -5   8  -1  269.17   27.80
   5   8   1  295.87   30.10
  -5   8  -1  247.08   26.50
  -5   8  -1  251.97   28.30
   5   8   1  208.38   24.20
   5   8   1  254.47   23.50
   5   8   1  209.78   25.30
   5   8   1  240.08   30.60
  -5   8  -1  264.87   27.10
   5   8   1  255.27   27.20
  -5   8  -1  265.57   25.30
  -5   8  -1  282.47   26.80
  -5   8  -1  265.67   27.80
   5   8   1  241.88   24.30
  -6  -8  -1   84.89   14.70
  -6  -8  -1   96.19   16.20
  -6  -8  -1   85.39   13.00
  -6  -8  -1   77.49   14.10
  -6  -8  -1   89.79   14.90
  -6  -8  -1  108.19   18.80
  -6  -8  -1   88.19   14.30
   6   8   1   82.39   12.90
   6   8   1   79.19   11.40
   6   8   1   98.69   12.10
   6   8   1   83.19   18.70
   6   8   1   83.19    8.80
   6   8   1   83.29   13.90
   6   8   1   81.29   16.90
  -6   8  -1  123.99   14.20
   7  -8   1  236.98   22.20
   7  -8   1  229.98   22.00
  -7  -8  -1  224.38   42.30
  -7  -8  -1  181.48   24.00
  -7  -8  -1  191.28   28.90
   7  -8   1  208.18   22.50
  -7  -8  -1  192.48   24.30
   7  -8   1  200.08   27.40
  -7  -8  -1  163.68   25.80
   7  -8   1  214.28   20.10
  -7  -8  -1  200.88   24.20
   7  -8   1  213.78   23.60
  -7  -8  -1  174.48   24.90
   7  -8   1  213.48   26.10
  -7   8  -1  223.38   23.80
  -7   8  -1  197.58   22.70
  -7   8  -1  216.48   22.60
   7   8   1  193.08   21.50
  -7   8  -1  208.68   24.40
   7   8   1  167.48   24.70
  -7   8  -1  232.98   25.70
  -7   8  -1  218.88   25.00
  -7   8  -1  209.48   22.60
   7   8   1  191.08   28.60
   7   8   1  201.88   23.60
   7   8   1  176.28   20.60
   7   8   1  175.68   22.10
  -8  -8  -1  541.85   56.09
  -8  -8  -1  547.05   47.10
  -8  -8  -1  516.05   57.79
   8  -8   1  548.55   49.90
  -8  -8  -1  413.96   54.69
  -8  -8  -1  491.55   50.39
   8  -8   1  551.64   55.19
   8  -8   1  525.65   48.20
  -8  -8  -1  543.55   50.99
   8  -8   1  503.75   45.50
  -8  -8  -1  528.35   51.39
   8  -8   1  528.55   47.10
   8  -8   1  519.55   53.09
   8  -8   1  530.35   47.60
  -8  -8  -1  551.34   50.89
  -8   8  -1  516.65   49.10
   8   8   1  582.64   48.80
   8   8   1  594.34   50.89
   8   8   1  558.14   51.19
  -8   8  -1  534.45   49.40
  -8   8  -1  556.44   51.49
   8   8   1  509.05   49.99
   8   8   1  397.76   53.29
  -8   8  -1  495.25   48.90
  -8   8  -1  506.75   50.89
  -8   8  -1  545.05   51.99
   9  -8   1   50.29    8.70
   9  -8   1   53.69   15.60
   9  -8   1   46.90   12.00
   9  -8   1   53.89    9.80
   9  -8   1   57.19   15.30
   9  -8   1   65.59   11.80
   9  -8   1   36.80   15.60
   9   8   1  105.49   18.20
  -9   8  -1   73.19   12.80
  -9   8  -1   62.99   14.80
  -9   8  -1   47.70   11.80
   9   8   1   99.19   15.60
  -9   8  -1   71.79   16.50
  -9   8  -1   75.89   12.80
  -9   8  -1   76.39   16.20
 -10  -8  -1   43.40   17.70
 -10  -8  -1   48.00   13.50
  10  -8   1   47.20   10.00
  10  -8   1   38.20   11.60
  10  -8   1   36.20    7.20
 -10  -8  -1   43.30   13.70
  10  -8   1   40.20   14.20
 -10  -8  -1   46.40    9.50
  10  -8   1   37.60    6.60
  10  -8   1   50.09   16.20
  10  -8   1   32.90   13.60
 -10  -8  -1   51.39   14.30
 -10   8  -1   39.00   12.10
  10   8   1   23.40   13.40
  10   8   1   42.60   12.10
 -10   8  -1   39.00   11.00
 -10   8  -1   50.69   11.00
 -10   8  -1   38.90   13.50
  10   8   1   28.30    8.60
  10   8   1   49.00   13.50
 -10   8  -1   38.50   13.20
  10   8   1   33.90   11.70
 -11  -8  -1   14.90   14.50
 -11  -8  -1    9.40    9.20
  11  -8   1    2.90    8.50
 -11  -8  -1   15.20   11.80
 -11  -8  -1   -3.90    7.60
 -11  -8  -1    8.50    5.90
  11  -8   1   15.50   10.20
  11  -8   1    5.50    5.20
 -11   8  -1    8.30    6.60
  11   8   1   -8.90    7.80
 -11   8  -1    6.70    7.50
  11   8   1    8.20    5.90
  11   8   1    2.80    8.10
 -11   8  -1   12.20   10.70
  11   8   1    4.00    9.90
 -11   8  -1    0.20    7.70
 -11   8  -1   25.20   10.80
  11   8   1    9.70    8.80
  12  -9  -1   -2.50    9.50
  11  -9  -1  191.58   22.80
 -11  -9   1  178.68   20.10
  11  -9  -1  199.28   27.60
  11  -9  -1  211.18   30.00
  11  -9  -1  188.68   19.90
  11  -9  -1  218.08   47.80
  11  -9  -1  182.28   24.70
 -11  -9   1  163.58   27.30
 -11  -9   1  181.18   35.00
 -11  -9   1  187.88   27.60
  11   9  -1  202.08   24.40
  11   9  -1  208.48   28.80
 -11   9   1  191.68   28.00
 -11   9   1  187.38   23.80
 -11   9   1  183.88   28.90
  11   9  -1  198.98   25.70
 -11   9   1  170.78   21.30
 -11   9   1  199.88   30.50
 -10  -9   1  294.07   32.80
  10  -9  -1  269.57   36.10
 -10  -9   1  270.77   23.80
  10  -9  -1  250.57   29.70
  10  -9  -1  241.38   26.30
  10  -9  -1  229.88   28.60
  10  -9  -1  191.78   31.30
  10  -9  -1  209.48   24.10
 -10  -9   1  317.47   40.00
  10   9  -1  258.57   27.70
 -10   9   1  213.18   27.00
 -10   9   1  181.08   29.40
  10   9  -1  287.37   31.70
  10   9  -1  277.07   32.50
 -10   9   1  217.18   32.10
 -10   9   1  225.98   31.70
  10   9  -1  271.77   29.90
 -10   9   1  167.18   30.50
  -9  -9   1   64.29   20.60
  -9  -9   1   60.99   14.90
   9  -9  -1   32.90    9.70
  -9  -9   1   52.89    8.70
   9  -9  -1   29.80    9.00
   9  -9  -1   55.79   14.30
   9  -9  -1   42.40   13.90
  -9  -9   1   68.79   14.90
  -9  -9   1   62.39   16.20
   9  -9  -1   28.90   11.10
   9  -9  -1   44.60   15.10
  -9   9   1   26.90   12.90
  -9   9   1   33.10   13.40
  -9   9   1   35.30   13.20
   9   9  -1   63.69   15.60
   9   9  -1   48.40   13.60
   9   9  -1   38.10   10.50
  -9   9   1   25.00    8.30
  -9   9   1   29.30    7.90
   8  -9  -1  158.38   23.00
   8  -9  -1  170.28   21.40
  -8  -9   1  157.18   22.60
  -8  -9   1  174.08   23.60
   8  -9  -1  180.18   20.00
  -8  -9   1  187.68   24.10
   8  -9  -1  168.88   19.50
   8  -9  -1  147.39   25.60
   8  -9  -1  154.08   21.90
  -8  -9   1  178.58   29.10
   8   9  -1  161.68   15.70
   8   9  -1  143.59   22.40
  -8   9   1  171.58   21.30
  -8   9   1  162.78   24.20
   8   9  -1  184.78   20.60
  -8   9   1  165.38   17.10
   8   9  -1  170.48   16.80
  -8   9   1  168.08   23.70
  -8   9   1  155.48   23.50
  -8   9   1  170.38   18.70
   7  -9  -1  390.26   41.50
   7  -9  -1  384.36   35.40
  -7  -9   1  316.27   36.50
  -7  -9   1  355.36   42.10
  -7  -9   1  318.97   36.20
  -7  -9   1  309.77   35.60
   7  -9  -1  389.96   37.20
  -7  -9   1  330.87   35.20
   7  -9  -1  348.97   33.70
   7  -9  -1  410.06   37.50
  -7  -9   1  306.87   35.90
   7  -9  -1  349.96   34.10
   7  -9  -1  348.17   34.50
   7   9  -1  310.57   31.20
  -7   9   1  393.86   36.50
  -7   9   1  344.07   35.30
  -7   9   1  378.46   38.60
   7   9  -1  336.47   33.60
   7   9  -1  356.26   37.10
   7   9  -1  393.36   43.90
  -7   9   1  362.96   37.30
  -7   9   1  356.16   38.10
  -7   9   1  350.86   30.40
   7   9  -1  337.77   34.90
  -7   9   1  340.47   32.50
   7   9  -1  307.47   30.20
  -6  -9   1  134.09   19.30
   6  -9  -1  112.39   18.20
  -6  -9   1  178.28   20.50
   6  -9  -1  142.89   17.30
   6  -9  -1  164.88   19.30
  -6  -9   1  145.89   18.40
   6  -9  -1  124.69   16.90
   6  -9  -1  125.29   21.60
  -6  -9   1   87.09   22.00
   6  -9  -1  171.68   18.60
  -6  -9   1  137.19   19.70
  -6  -9   1  122.59   18.90
   6   9  -1  183.78   18.10
  -6   9   1  160.98   21.00
  -6   9   1  167.58   16.60
   6   9  -1   95.99   18.80
  -6   9   1  118.19   17.70
  -6   9   1  160.78   21.80
   6   9  -1  121.99   21.30
   6   9  -1  140.79   14.40
  -6   9   1  157.88   18.90
   6   9  -1  102.39   18.30
   5  -9  -1 1916.61  161.68
  -5  -9   1 1846.52  162.98
   5  -9  -1 1895.71  159.18
  -5  -9   1 1884.61  165.18
   5  -9  -1 1933.61  162.18
   5  -9  -1 1895.71  165.08
  -5  -9   1 1878.31  160.28
   5  -9  -1 1938.11  159.98
  -5  -9   1 1958.60  161.28
   5  -9  -1 1998.30  160.18
  -5  -9   1 2050.99  162.58
   5  -9  -1 1899.51  160.28
  -5  -9   1 2015.70  161.98
  -5   9   1 1997.20  159.18
  -5   9   1 1840.92  163.48
   5   9  -1 2010.10  160.38
  -5   9   1 1945.01  161.18
  -5   9   1 1874.41  161.08
   5   9  -1 1926.81  156.28
   5   9  -1 1951.10  161.98
   5   9  -1 1924.31  160.58
  -5   9   1 1978.90  162.08
   5   9  -1 1894.61  163.58
   5   9  -1 1897.31  164.98
   5   9  -1 2064.79  159.48
   4  -9  -1  588.04   54.59
   4  -9  -1  584.54   56.29
   4  -9  -1  601.24   53.49
  -4  -9   1  826.72   58.39
   4  -9  -1  595.84   55.09
   4  -9  -1  557.44   58.39
   4  -9  -1  619.64   56.29
   4  -9  -1  572.14   53.29
  -4   9   1  551.74   57.49
  -4   9   1  587.64   55.89
  -4   9   1  580.84   56.59
  -4   9   1  572.34   55.49
  -4   9   1  592.34   55.49
   4   9  -1  827.82   56.99
  -3  -9   1 1794.12  134.49
   3  -9  -1 1429.36  133.69
   3  -9  -1 1408.56  134.09
  -3  -9   1 1774.12  135.49
   3  -9  -1 1380.66  136.49
  -3  -9   1 1734.83  135.29
   3  -9  -1 1433.96  134.49
  -3  -9   1 1851.21  136.19
   3  -9  -1 1433.26  131.09
  -3  -9   1 1854.71  137.39
   3  -9  -1 1396.36  132.99
   3   9  -1 1783.82  136.89
   3   9  -1 1853.31  134.39
   3   9  -1 1875.81  133.59
  -3   9   1 1376.46  133.69
  -3   9   1 1333.67  133.39
  -3   9   1 1419.66  134.69
   3   9  -1 1774.92  137.29
  -3   9   1 1500.15  134.49
   3   9  -1 1810.42  135.59
   3   9  -1 1808.02  134.59
  -3   9   1 1493.65  134.29
  -2  -9   1 1735.63  131.69
   2  -9  -1 1415.16  130.09
   2  -9  -1 1362.86  128.99
  -2  -9   1 1604.24  130.39
  -2  -9   1 1732.13  131.39
   2  -9  -1 1376.36  125.79
  -2  -9   1 1714.83  130.19
   2  -9  -1 1367.96  129.49
  -2  -9   1 1651.43  130.69
  -2  -9   1 1682.73  125.39
   2  -9  -1 1433.86  129.99
   2  -9  -1 1405.56  132.19
  -2  -9   1 1722.23  129.99
   2   9  -1 1715.33  131.39
  -2   9   1 1419.76  129.49
   2   9  -1 1697.23  129.19
   2   9  -1 1740.53  130.09
  -2   9   1 1414.36  130.39
   2   9  -1 1689.93  132.59
   2   9  -1 1713.03  130.29
  -2   9   1 1342.07  129.39
   2   9  -1 1680.93  130.69
  -2   9   1 1398.46  132.29
  -2   9   1 1419.86  129.69
   1  -9  -1 3272.37  277.27
  -1  -9   1 3446.86  273.87
  -1  -9   1 3288.17  276.17
   1  -9  -1 3556.34  277.87
   1  -9  -1 3538.15  277.67
  -1  -9   1 3283.37  277.17
  -1  -9   1 3349.36  277.27
  -1  -9   1 3532.25  276.67
   1  -9  -1 3241.88  275.87
   1  -9  -1 3400.36  276.77
   1  -9  -1 3552.94  280.07
  -1  -9   1 3448.05  278.17
  -1  -9   1 3483.85  276.57
  -1   9   1 3498.15  276.77
  -1   9   1 3344.47  277.17
  -1   9   1 3424.56  277.17
   1   9  -1 3467.05  279.57
  -1   9   1 3494.35  277.97
  -1   9   1 3451.95  276.97
   1   9  -1 3362.56  276.47
   1   9  -1 3370.46  276.07
   1   9  -1 3341.17  276.97
   1   9  -1 3398.36  276.77
   1   9  -1 3478.85  277.27
  -1   9   1 3277.17  279.67
   0  -9  -1 1201.08  100.39
   0  -9   1 1233.18  101.39
   0  -9  -1 1184.08  102.19
   0  -9  -1 1131.59  100.59
   0  -9   1 1210.98  100.19
   0  -9   1 1257.67   98.39
   0  -9   1 1203.28  100.39
   0  -9  -1 1176.88  100.09
   0  -9   1 1275.97   99.69
   0  -9  -1 1147.89   98.99
   0   9  -1 1174.18  100.19
   0   9  -1 1260.17  102.29
   0   9   1 1117.69  101.99
   0   9  -1 1155.98   97.09
   0   9   1 1168.38   99.69
   0   9   1 1127.49   94.59
   0   9   1 1142.19  100.19
   0   9   1 1155.78   99.99
   0   9  -1 1259.87   98.59
   0   9   1 1114.29   98.79
   0   9  -1 1212.38  100.09
   0   9  -1 1179.78   99.89
   0   9   1 1139.49   99.29
   0   9  -1 1233.48   99.39
   0   9   1 1138.79   96.09
  -1  -9  -1  245.78   26.20
   1  -9   1  256.87   27.40
  -1  -9  -1  255.17   25.40
   1  -9   1  247.68   25.00
  -1  -9  -1  245.18   25.60
  -1  -9  -1  242.08   26.80
   1  -9   1  273.37   26.30
   1  -9   1  244.08   23.00
  -1  -9  -1  242.58   27.60
   1  -9   1  273.57   26.60
   1  -9   1  257.07   25.50
  -1   9  -1  279.47   27.30
   1   9   1  233.88   25.80
  -1   9  -1  239.28   26.20
  -1   9  -1  275.67   23.90
  -1   9  -1  278.27   25.90
   1   9   1  205.78   28.50
   1   9   1  247.28   22.80
  -1   9  -1  256.47   25.90
  -1   9  -1  264.27   22.60
   1   9   1  255.37   25.30
   1   9   1  258.87   25.00
  -1   9  -1  243.78   27.50
  -1   9  -1  267.67   26.60
   1   9   1  241.78   28.00
   1   9   1  277.07   26.70
   2  -9   1  597.24   46.70
   2  -9   1  609.84   50.49
   2  -9   1  579.04   49.70
   2  -9   1  600.94   49.10
  -2  -9  -1  451.85   49.50
   2  -9   1  602.84   49.20
   2  -9   1  605.04   52.79
   2  -9   1  620.24   51.09
  -2   9  -1  624.24   50.89
  -2   9  -1  587.14   50.99
   2   9   1  497.15   49.10
   2   9   1  448.66   49.00
  -2   9  -1  589.44   51.69
  -2   9  -1  588.14   53.19
   2   9   1  457.75   49.70
  -2   9  -1  630.04   51.89
   2   9   1  474.15   48.80
  -2   9  -1  613.54   49.20
   2   9   1  443.96   49.99
  -2   9  -1  653.63   52.99
  -2   9  -1  634.14   49.50
  -3  -9  -1 2047.80  154.58
  -3  -9  -1 2078.89  156.68
  -3  -9  -1 2093.39  153.58
  -3  -9  -1 1934.31  154.38
  -3  -9  -1 2004.50  149.69
  -3   9  -1 1493.55  152.08
  -3   9  -1 1485.65  154.48
   3   9   1 2076.09  153.28
   3   9   1 1914.11  153.28
   3   9   1 2043.00  154.28
  -3   9  -1 1540.55  153.88
  -3   9  -1 1512.95  153.18
   3   9   1 2018.60  152.98
  -4  -9  -1 3166.18  251.57
   4  -9   1 2889.21  250.37
  -4  -9  -1 3390.06  252.87
   4  -9   1 3012.90  246.08
   4  -9   1 3040.50  250.47
   4  -9   1 2864.51  249.08
   4  -9   1 2994.60  251.17
   4  -9   1 2987.80  249.48
  -4  -9  -1 3239.88  256.27
  -4  -9  -1 3322.87  253.77
  -4  -9  -1 3241.18  252.97
  -4  -9  -1 3058.39  251.77
  -4  -9  -1 3291.27  252.17
   4  -9   1 3011.10  253.77
   4   9   1 3282.17  249.68
   4   9   1 3370.26  252.87
  -4   9  -1 2969.80  251.57
  -4   9  -1 2866.71  252.07
   4   9   1 3120.89  250.77
  -4   9  -1 2924.31  253.47
   4   9   1 3233.68  248.88
  -4   9  -1 2917.91  251.17
   4   9   1 3339.07  256.67
   4   9   1 3073.89  250.77
  -4   9  -1 2890.81  253.57
   4   9   1 3208.78  254.97
  -4   9  -1 2836.92  251.97
   4   9   1 3134.09  249.68
  -4   9  -1 2871.61  251.37
   5  -9   1  770.32   70.79
  -5  -9  -1  923.01   73.69
   5  -9   1  741.43   67.69
  -5  -9  -1  857.31   73.69
   5  -9   1  828.12   72.99
  -5  -9  -1  855.61   72.49
  -5  -9  -1  838.82   72.99
  -5  -9  -1  838.42   73.79
  -5  -9  -1  799.02   77.09
   5  -9   1  753.72   71.69
   5  -9   1  777.02   74.49
  -5  -9  -1  815.12   73.69
   5  -9   1  847.12   70.99
   5  -9   1  774.32   69.59
  -5   9  -1  831.52   72.09
   5   9   1  879.21   69.69
   5   9   1  856.61   73.29
  -5   9  -1  797.12   72.19
   5   9   1  819.72   69.09
   5   9   1  926.11   70.69
  -5   9  -1  790.32   74.29
   5   9   1  824.32   75.39
  -5   9  -1  743.33   72.59
   5   9   1  904.61   71.89
  -5   9  -1  834.42   72.79
   5   9   1  880.01   78.09
  -6  -9  -1   28.40    9.20
  -6  -9  -1   45.40   12.10
  -6  -9  -1   32.10    8.90
   6  -9   1   25.20    6.30
  -6  -9  -1   42.40   15.10
   6  -9   1   24.70    8.30
   6  -9   1   19.80    5.40
  -6  -9  -1   37.40   10.40
  -6  -9  -1   23.30    9.30
   6  -9   1   17.70    6.80
  -6  -9  -1   23.30   11.00
   6  -9   1   25.10    7.00
   6  -9   1   21.10    9.90
   6   9   1   25.50   15.60
  -6   9  -1   21.70    9.20
  -6   9  -1   17.90    7.90
  -6   9  -1   31.90    7.70
   6   9   1   30.40    6.90
  -6   9  -1   28.30   10.10
   6   9   1   35.90   12.80
   6   9   1   37.40    5.60
   6   9   1   44.70   11.10
  -6   9  -1   20.30    7.70
  -6   9  -1   30.40    9.00
  -6   9  -1   14.10    7.90
  -7  -9  -1  182.58   22.80
   7  -9   1  178.28   20.70
  -7  -9  -1  156.18   20.60
   7  -9   1  169.18   18.20
   7  -9   1  178.38   24.10
  -7  -9  -1  163.08   22.40
  -7  -9  -1  158.68   26.50
  -7  -9  -1  162.68   23.40
   7  -9   1  175.48   24.80
  -7  -9  -1  193.08   22.80
   7  -9   1  172.68   17.60
   7  -9   1  163.68   23.30
  -7  -9  -1  145.29   21.70
   7  -9   1  176.58   19.40
   7  -9   1  159.68   18.70
  -7   9  -1  144.09   20.40
   7   9   1  171.88   23.60
  -7   9  -1  169.88   20.20
  -7   9  -1  166.28   19.90
  -7   9  -1  153.18   25.00
  -7   9  -1  189.08   22.60
  -7   9  -1  179.88   23.00
   7   9   1  162.98   21.30
   7   9   1  179.38   21.10
   7   9   1  165.78   19.00
  -7   9  -1  157.88   22.20
   7   9   1  156.98   20.10
  -8  -9  -1   80.79   19.40
   8  -9   1   77.49   18.70
   8  -9   1   65.89   13.10
   8  -9   1   58.89    9.50
  -8  -9  -1   63.99   14.70
   8  -9   1   69.19   16.60
  -8  -9  -1   79.39   21.20
   8  -9   1   66.49   11.40
  -8  -9  -1   82.09   16.50
   8  -9   1   69.09   14.00
   8  -9   1   60.29   17.50
  -8  -9  -1   63.29   15.40
   8  -9   1   61.29   11.60
  -8   9  -1   75.19   15.80
   8   9   1   53.99   11.00
  -8   9  -1   68.09   12.00
  -8   9  -1   53.69   14.00
  -8   9  -1   73.59   14.10
  -8   9  -1   69.59   13.90
  -8   9  -1   63.39   13.00
  -8   9  -1   61.29   14.30
   8   9   1   52.39   13.00
  -9  -9  -1   43.80   17.50
  -9  -9  -1   24.00   11.10
  -9  -9  -1   26.10    7.80
  -9  -9  -1   36.80   12.70
  -9  -9  -1   21.90   12.00
   9  -9   1   -0.70    8.70
   9  -9   1    2.70    7.60
  -9   9  -1   29.90   10.60
   9   9   1   19.70    7.10
  -9   9  -1    7.00    7.70
   9   9   1   38.80   11.90
  -9   9  -1   10.50    6.50
   9   9   1   25.50   10.60
   9   9   1   18.30    9.60
 -10  -9  -1   43.80   13.30
  10  -9   1   25.70    6.50
  10  -9   1   24.80    9.60
  10  -9   1   15.60   13.30
 -10  -9  -1   47.50   14.00
  10  -9   1   27.70   12.70
 -10  -9  -1   45.50   18.30
  10  -9   1   29.20    6.00
 -10  -9  -1   46.10    9.90
  10  -9   1   32.20   13.50
  10  -9   1   30.00    8.90
 -10   9  -1   48.10   14.10
  10   9   1   45.50   11.80
 -10   9  -1   27.00   12.00
  10   9   1   48.30   13.40
 -10   9  -1   20.20    8.70
 -10   9  -1   33.80   12.00
 -10   9  -1   30.30   12.60
  10   9   1   35.70   12.60
  10   9   1   44.60    9.80
  10   9   1   44.00   13.00
  11  -9   1   20.70   12.40
 -11  -9  -1    5.50   12.10
 -11  -9  -1   -4.10    5.60
 -11  -9  -1    4.90    8.60
  11  -9   1    9.20    9.50
 -11  -9  -1   11.40   12.70
 -11  -9  -1   -4.40    8.40
  11  -9   1    9.80    6.30
  11  -9   1    6.50    9.80
  11  -9   1    5.40    7.80
  11   9   1    0.10    7.60
 -11   9  -1    9.10    8.70
 -11   9  -1   22.10   10.80
  11   9   1    6.10    5.50
  11   9   1    6.10    8.60
 -11   9  -1   15.50    9.60
 -11   9  -1   14.90   10.80
 -11   9  -1    7.30    8.70
  11   9   1    2.00    7.80
  11 -10  -1   34.00   16.90
  11 -10  -1   40.30   10.60
 -11 -10   1   29.60   13.70
  11 -10  -1   43.20   12.70
 -11 -10   1   40.80    8.80
  11 -10  -1   35.30    9.90
 -11 -10   1   48.90   20.10
  11 -10  -1   32.80   14.20
  11 -10  -1   30.50   14.10
 -11 -10   1   55.89   22.40
 -11  10   1   33.00   14.90
  11  10  -1   35.60   14.40
  11  10  -1   57.59   14.80
 -11  10   1   43.30   15.90
  11  10  -1   38.50   12.00
 -10 -10   1   23.20    6.90
 -10 -10   1   24.50   12.00
  10 -10  -1   49.20   11.80
  10 -10  -1   30.30   16.10
 -10 -10   1   24.70   12.00
  10 -10  -1   42.60    9.60
  10 -10  -1   38.20   11.70
 -10 -10   1   14.90   14.80
  10 -10  -1   40.40   12.10
  10 -10  -1   37.60   13.30
 -10  10   1   51.69   15.00
  10  10  -1   35.90   10.60
  10  10  -1   25.10   11.80
 -10  10   1   57.09   13.90
 -10  10   1   51.89   17.30
 -10  10   1   43.60   14.10
 -10  10   1   36.60    7.70
  -9 -10   1  420.26   45.10
   9 -10  -1  495.35   44.10
   9 -10  -1  447.96   44.40
  -9 -10   1  390.76   44.10
   9 -10  -1  450.45   41.40
  -9 -10   1  430.76   51.89
  -9 -10   1  385.46   45.30
   9 -10  -1  431.36   40.30
   9 -10  -1  424.46   45.40
   9 -10  -1  434.86   49.70
  -9  10   1  459.25   46.40
  -9  10   1  402.06   39.60
   9  10  -1  406.16   41.20
  -9  10   1  445.56   46.70
   9  10  -1  390.36   44.00
   9  10  -1  409.06   35.30
   9  10  -1  410.16   35.60
  -9  10   1  411.46   42.50
   9  10  -1  405.66   44.70
  -9  10   1  484.05   48.20
   8 -10  -1   13.70    6.80
  -8 -10   1   18.60   10.00
   8 -10  -1   20.00    8.20
   8 -10  -1   12.10    6.50
  -8 -10   1   24.70   13.10
   8 -10  -1   19.40    9.70
   8 -10  -1   24.80   12.60
  -8 -10   1   27.70   15.10
  -8 -10   1   32.80   11.60
   8 -10  -1   13.90    8.70
   8  10  -1   24.40    9.90
  -8  10   1   18.00   11.10
  -8  10   1   20.00   10.70
  -8  10   1   23.90    7.20
   8  10  -1   28.00   11.00
  -8  10   1   22.80    9.90
   8  10  -1   29.20    8.80
  -8  10   1   23.10   10.40
   8  10  -1   28.60    5.30
   8  10  -1   33.10    6.80
  -7 -10   1  175.38   22.30
   7 -10  -1  164.88   19.80
  -7 -10   1  150.68   22.30
   7 -10  -1  143.29   24.40
   7 -10  -1  157.58   21.40
   7 -10  -1  147.89   18.90
  -7 -10   1  162.58   26.70
   7 -10  -1  137.69   20.80
  -7 -10   1  159.38   23.10
  -7 -10   1  143.99   22.30
   7 -10  -1  128.69   18.50
  -7 -10   1  146.79   20.90
  -7  10   1  158.98   20.60
   7  10  -1  161.88   17.50
  -7  10   1  186.58   23.50
  -7  10   1  147.09   20.70
   7  10  -1  169.18   22.40
   7  10  -1  193.78   20.40
  -7  10   1  143.59   22.70
  -7  10   1  163.88   23.60
  -7  10   1  178.48   18.20
   7  10  -1  174.58   24.80
   7  10  -1  151.48   16.50
   7  10  -1  143.29   24.50
   6 -10  -1  357.26   45.30
  -6 -10   1  449.26   47.60
  -6 -10   1  452.85   43.70
   6 -10  -1  364.16   39.60
   6 -10  -1  387.36   45.10
   6 -10  -1  410.46   40.70
  -6 -10   1  457.15   43.20
   6 -10  -1  398.66   41.20
   6 -10  -1  424.16   41.30
  -6 -10   1  437.66   42.40
  -6 -10   1  467.85   44.30
   6  10  -1  526.25   43.10
  -6  10   1  412.96   39.40
  -6  10   1  409.66   43.10
   6  10  -1  462.55   44.10
  -6  10   1  390.96   44.20
  -6  10   1  425.86   44.40
   6  10  -1  397.06   44.60
   6  10  -1  482.25   41.00
   6  10  -1  453.65   48.60
  -6  10   1  383.36   41.80
   6  10  -1  487.15   37.80
   6  10  -1  515.85   43.60
   5 -10  -1  189.18   22.10
   5 -10  -1  180.48   22.20
   5 -10  -1  214.48   27.50
   5 -10  -1  181.18   21.00
   5 -10  -1  203.68   22.00
   5 -10  -1  188.88   23.90
  -5  10   1  202.18   21.20
  -5  10   1  184.48   25.40
  -5  10   1  197.58   23.40
  -5  10   1  193.18   25.10
   5  10  -1  257.47   25.00
  -5  10   1  193.38   23.50
   5  10  -1  256.57   24.10
  -5  10   1  183.88   23.90
  -4 -10   1  285.87   34.20
  -4 -10   1  323.47   36.40
  -4 -10   1  347.87   34.90
  -4 -10   1  323.07   33.50
  -4 -10   1  369.56   35.40
  -4 -10   1  325.17   34.00
   4  10  -1  386.06   34.10
   4  10  -1  329.57   34.60
   4  10  -1  292.97   35.60
   4  10  -1  371.86   32.90
   4  10  -1  364.26   34.00
   4  10  -1  347.17   29.50
   4  10  -1  321.77   36.20
  -3 -10   1  142.89   18.80
  -3 -10   1  150.08   20.50
   3 -10  -1  159.58   18.40
   3 -10  -1  143.69   19.20
  -3 -10   1  149.79   18.30
   3 -10  -1  156.18   15.50
   3 -10  -1  154.28   21.80
  -3 -10   1  174.08   20.40
   3 -10  -1  161.58   19.50
   3 -10  -1  141.79   13.70
  -3 -10   1  158.18   19.10
   3 -10  -1  157.08   18.90
  -3 -10   1  139.69   19.10
   3  10  -1  144.29   18.20
  -3  10   1  144.09   18.80
  -3  10   1  155.08   18.80
   3  10  -1  152.68   18.30
   3  10  -1  160.18   21.20
   3  10  -1  138.79   18.70
  -3  10   1  153.28   18.90
   3  10  -1  133.19   19.50
  -3  10   1  163.38   20.20
  -3  10   1  137.59   20.70
   3  10  -1  144.39   17.30
  -3  10   1  138.49   18.50
   2 -10  -1  228.68   25.50
  -2 -10   1  226.18   19.80
  -2 -10   1  218.08   24.10
   2 -10  -1  223.08   24.70
   2 -10  -1  242.78   25.50
  -2 -10   1  203.68   23.60
  -2 -10   1  234.18   24.80
  -2 -10   1  208.38   24.80
  -2 -10   1  216.98   19.10
  -2 -10   1  236.38   25.10
   2 -10  -1  232.28   24.30
   2 -10  -1  223.88   27.40
  -2 -10   1  194.58   25.00
   2  10  -1  225.98   23.40
  -2  10   1  242.18   24.90
  -2  10   1  270.27   28.40
  -2  10   1  246.88   25.00
  -2  10   1  263.77   26.50
   2  10  -1  256.57   25.00
   2  10  -1  221.48   25.00
  -2  10   1  204.18   24.20
  -2  10   1  224.88   24.70
   2  10  -1  198.88   24.00
   2  10  -1  216.98   26.50
   2  10  -1  239.48   24.80
   1 -10  -1  111.99   15.60
   1 -10  -1  109.39   16.60
   1 -10  -1  157.38   18.10
   1 -10  -1  116.39   18.80
   1 -10  -1  127.79   16.30
   1 -10  -1  132.29   15.90
  -1  10   1  130.09   16.80
  -1  10   1  105.99   17.90
  -1  10   1  145.09   16.90
  -1  10   1  128.59   17.00
  -1  10   1  141.89   17.70
  -1  10   1  154.58   17.10
   0 -10  -1  147.19   17.50
   0 -10  -1  131.09   16.80
   0 -10  -1  120.99   16.70
   0 -10  -1  142.49   19.20
   0  10   1  118.49   16.50
   0  10   1  139.39   12.70
   0  10   1  140.49   19.30
   0  10   1  142.59   16.60
   0  10   1  110.19   15.40
   0  10   1  140.99   17.50
   0  10   1  122.29   16.20
   0  10   1  127.79   11.20
   1 -10   1  553.44   47.50
  -1 -10  -1  466.45   48.00
  -1 -10  -1  479.25   47.30
   1 -10   1  540.05   48.50
   1 -10   1  551.34   45.10
  -1 -10  -1  501.55   47.70
  -1 -10  -1  486.25   48.30
   1 -10   1  573.04   48.00
  -1 -10  -1  493.75   48.90
  -1 -10  -1  454.25   49.30
   1 -10   1  569.94   50.19
   1 -10   1  563.54   48.60
  -1  10  -1  627.24   50.09
  -1  10  -1  555.44   47.90
  -1  10  -1  552.24   49.00
   1  10   1  473.85   50.09
   1  10   1  483.85   47.00
  -1  10  -1  533.25   50.39
  -1  10  -1  583.64   49.10
  -1  10  -1  567.74   45.60
   1  10   1  458.65   47.70
   1  10   1  467.15   47.10
  -1  10  -1  571.44   43.90
  -1  10  -1  533.95   48.20
   1  10   1  464.85   47.70
   1  10   1  513.25   46.90
  -2 -10  -1  967.00   77.19
  -2 -10  -1 1025.60   80.19
   2 -10   1  740.63   75.79
  -2 -10  -1 1050.09   80.49
  -2 -10  -1 1023.50   78.49
  -2 -10  -1  981.50   78.49
   2 -10   1  769.52   71.99
   2 -10   1  781.42   75.59
  -2 -10  -1 1015.90   77.19
   2 -10   1  761.42   77.59
  -2 -10  -1  986.80   73.79
   2 -10   1  777.12   74.19
  -2  10  -1  760.62   76.09
   2  10   1  998.30   80.79
  -2  10  -1  768.12   78.29
  -2  10  -1  790.92   75.89
   2  10   1 1012.30   76.19
   2  10   1 1008.90   78.19
  -2  10  -1  819.32   77.59
  -2  10  -1  772.92   73.99
   2  10   1 1025.80   76.89
  -2  10  -1  799.22   76.79
  -2  10  -1  752.72   76.59
  -2  10  -1  786.72   74.09
   2  10   1  998.30   76.29
   2  10   1  984.30   77.49
   3 -10   1 2687.33  212.78
   3 -10   1 2453.15  210.18
  -3 -10  -1 2537.95  210.08
  -3 -10  -1 2594.84  213.68
  -3 -10  -1 2463.15  211.88
  -3 -10  -1 2640.74  211.08
   3 -10   1 2768.12  209.08
   3 -10   1 2542.25  209.68
  -3 -10  -1 2543.55  210.08
   3 -10   1 2633.94  207.78
   3 -10   1 2714.63  209.68
  -3 -10  -1 2482.55  211.08
  -3 -10  -1 2565.14  204.88
  -3 -10  -1 2476.55  207.98
   3  10   1 2384.86  210.98
   3  10   1 2425.36  212.78
  -3  10  -1 2580.74  210.48
  -3  10  -1 2703.93  210.58
   3  10   1 2525.45  208.78
  -3  10  -1 2549.15  212.98
   3  10   1 2482.25  210.68
  -3  10  -1 2704.63  211.48
  -3  10  -1 2620.54  211.38
  -3  10  -1 2282.37  210.88
  -3  10  -1 2643.64  212.28
   3  10   1 2548.45  209.68
   3  10   1 2528.35  213.58
   3  10   1 2606.04  208.58
  -4 -10  -1   64.09   11.40
  -4 -10  -1   77.29   12.80
  -4 -10  -1   78.19   15.20
  -4 -10  -1   60.69   13.50
  -4 -10  -1   71.79   12.40
  -4 -10  -1   68.29   16.90
  -4 -10  -1   77.09   18.80
   4  10   1   81.69   17.20
   4  10   1   73.19   14.70
   4  10   1   77.69   12.30
   4  10   1   77.99   12.10
   4  10   1   76.79   10.10
   4  10   1   69.39   10.90
   4  10   1   61.19   16.10
   4  10   1   87.79   11.50
   5 -10   1  109.09   14.90
  -5 -10  -1  108.69   17.00
   5 -10   1  104.19   16.20
   5 -10   1  112.29   14.60
  -5 -10  -1  141.79   18.50
  -5 -10  -1  165.48   21.00
  -5 -10  -1  125.89   17.00
   5 -10   1   92.99   17.70
   5 -10   1  108.59   15.30
   5 -10   1  105.69   10.80
  -5 -10  -1  152.28   19.40
  -5 -10  -1  140.69   21.40
  -5 -10  -1  125.19   17.20
  -5  10  -1  109.99   16.40
  -5  10  -1   91.69   17.10
   5  10   1  145.59   14.30
  -5  10  -1  109.79   18.50
  -5  10  -1  109.79   17.40
   5  10   1  133.49   15.20
   5  10   1  132.09   14.20
  -5  10  -1  106.19   15.50
   5  10   1  129.39   16.50
   5  10   1  118.49   19.40
   5  10   1  151.18   22.00
  -5  10  -1  103.59   16.80
   5  10   1  144.19   18.20
  -5  10  -1  106.29   15.80
  -6 -10  -1  568.14   53.09
   6 -10   1  624.34   55.09
  -6 -10  -1  555.04   53.79
  -6 -10  -1  503.05   53.39
   6 -10   1  552.04   55.29
   6 -10   1  577.34   50.49
  -6 -10  -1  554.84   52.89
   6 -10   1  556.34   55.19
   6 -10   1  606.54   51.19
   6 -10   1  614.54   54.69
   6 -10   1  573.04   47.50
  -6 -10  -1  568.74   53.89
  -6 -10  -1  545.65   53.29
  -6 -10  -1  537.25   57.59
  -6  10  -1  565.14   51.69
  -6  10  -1  602.74   53.69
   6  10   1  512.15   52.59
   6  10   1  566.34   52.19
  -6  10  -1  550.14   52.29
   6  10   1  502.05   54.69
  -6  10  -1  598.94   55.59
  -6  10  -1  558.54   53.19
   6  10   1  598.34   51.79
  -6  10  -1  625.24   54.89
   6  10   1  511.75   57.49
   6  10   1  537.25   49.10
   6  10   1  524.95   47.80
   7 -10   1   67.69   17.50
   7 -10   1   72.49   14.50
  -7 -10  -1   89.39   18.70
   7 -10   1   74.99   11.20
   7 -10   1   88.99   18.80
  -7 -10  -1   87.59   17.40
   7 -10   1   74.59   16.30
  -7 -10  -1   86.59   17.30
  -7 -10  -1   94.89   17.50
  -7 -10  -1   89.49   16.40
   7 -10   1   64.29   11.50
   7 -10   1   79.59   10.50
   7 -10   1   73.99   12.60
  -7 -10  -1   92.19   22.00
  -7 -10  -1   90.69   17.70
   7  10   1   69.49   14.30
  -7  10  -1   91.59   17.00
   7  10   1   91.69   17.10
   7  10   1   63.69   11.80
   7  10   1   72.89    8.10
  -7  10  -1   84.19   13.90
  -7  10  -1   93.39   17.70
  -7  10  -1   92.29   16.30
  -7  10  -1   56.39   15.10
  -7  10  -1   83.59   15.20
   7  10   1   80.59   12.30
  -8 -10  -1  139.09   21.70
   8 -10   1  148.09   19.40
   8 -10   1  154.28   17.10
  -8 -10  -1  130.29   22.20
  -8 -10  -1  112.69   21.70
   8 -10   1  152.98   16.20
   8 -10   1  151.08   24.50
   8 -10   1  162.38   23.70
   8 -10   1  147.19   17.50
  -8 -10  -1  120.09   27.50
   8 -10   1  160.18   22.60
  -8 -10  -1  113.09   20.50
   8  10   1  134.19   17.40
   8  10   1  130.29   18.00
   8  10   1  124.29   20.20
   8  10   1  120.49   19.00
  -8  10  -1  173.68   22.80
  -8  10  -1  160.08   18.40
  -8  10  -1  153.78   21.90
  -8  10  -1  149.09   20.50
  -8  10  -1  141.59   22.00
  -8  10  -1  149.19   18.80
   9 -10   1   43.80   14.60
  -9 -10  -1   52.79   14.10
   9 -10   1   58.39   16.00
  -9 -10  -1   77.19   21.50
   9 -10   1   45.00    9.80
   9 -10   1   58.79   12.50
  -9 -10  -1   52.09   10.50
  -9 -10  -1   43.90   15.00
   9 -10   1   63.79   17.80
   9 -10   1   45.70    8.40
  -9 -10  -1   62.89   15.60
  -9  10  -1   47.00   14.60
  -9  10  -1   45.60   12.40
   9  10   1   70.09   11.70
   9  10   1   74.99   15.70
  -9  10  -1   50.99   13.90
   9  10   1   65.49   15.30
  -9  10  -1   59.49   12.10
   9  10   1   84.39   16.50
  -9  10  -1   51.59   14.10
  10 -10   1    3.90    5.80
 -10 -10  -1   -2.20    7.60
  10 -10   1    6.20    9.10
  10 -10   1    0.90    3.20
 -10 -10  -1    4.20    9.00
  10 -10   1    1.70    3.90
 -10 -10  -1   -2.70   10.60
  10 -10   1   -2.90    5.50
  10 -10   1    1.90    7.60
 -10 -10  -1    3.60   11.20
  10 -10   1   13.00   11.80
 -10  10  -1    0.10    7.50
  10  10   1    5.90    5.80
  10  10   1    2.20    7.50
  10  10   1    1.50    8.20
 -10  10  -1   10.40    7.20
 -10  10  -1    3.30    6.00
  10  10   1   12.30    9.30
  10  10   1    6.50    8.40
 -10  10  -1    2.40    7.20
 -10  10  -1    9.90    9.10
 -11 -10  -1   50.19   19.90
 -11 -10  -1   40.90   10.70
  11 -10   1   50.29   11.30
 -11 -10  -1   36.30   13.80
  11 -10   1   62.19   20.80
 -11 -10  -1   59.89   16.00
  11 -10   1   58.89   18.70
  11 -10   1   41.30   11.00
  11 -10   1   63.49   16.60
 -11  10  -1   44.10   13.30
 -11  10  -1   42.00   14.70
 -11  10  -1   36.00   13.60
  11  10   1   50.69   15.20
  11  10   1   37.70   12.30
 -11  10  -1   48.00   13.00
 -11  10  -1   44.30   11.80
  11  10   1   45.60   13.80
  11  10   1   35.20    9.80
  11  10   1   37.00   16.90
  11 -11  -1  -10.10    9.60
  11 -11  -1    5.10    5.70
  11 -11  -1   -3.30    6.90
  11 -11  -1   10.20    8.10
 -11 -11   1    5.90   12.80
 -11 -11   1   11.50    5.70
  11 -11  -1   -3.50    8.20
 -11 -11   1    6.50   10.80
  11 -11  -1    7.20    9.80
 -11 -11   1   10.60   10.30
 -11  11   1    4.80    9.20
 -11  11   1    2.10    7.90
  11  11  -1    2.20    6.30
  11  11  -1   13.90   10.80
  11  11  -1    5.90   10.30
  10 -11  -1    4.40    7.70
  10 -11  -1   -2.50    7.10
 -10 -11   1    3.90    9.50
 -10 -11   1    2.30    4.80
  10 -11  -1    3.30    7.10
 -10 -11   1    2.80   10.60
  10 -11  -1    3.70    5.40
  10 -11  -1   -3.00    5.80
 -10 -11   1   -3.20    8.60
  10 -11  -1    8.40   10.90
 -10  11   1    1.80    5.40
  10  11  -1    7.60    9.60
 -10  11   1   -7.60    8.50
  10  11  -1    5.00    6.70
 -10  11   1   -6.60    6.70
 -10  11   1    6.20    8.90
   9 -11  -1   49.40   13.90
   9 -11  -1   51.29   11.20
  -9 -11   1   30.00   13.00
  -9 -11   1   38.70   18.60
   9 -11  -1   58.39   12.20
  -9 -11   1   45.00   14.10
   9 -11  -1   38.30   15.50
   9 -11  -1   35.10   11.10
   9 -11  -1   64.79   14.70
  -9  11   1   40.00   14.10
   9  11  -1   43.60   11.10
  -9  11   1   49.20   21.60
   9  11  -1   40.50    7.10
  -9  11   1   51.19   10.50
  -9  11   1   73.39   18.70
   9  11  -1   53.29    6.70
   8 -11  -1  148.19   22.70
   8 -11  -1  174.08   23.90
   8 -11  -1  163.78   29.70
  -8 -11   1  214.68   27.80
   8 -11  -1  134.79   19.90
   8 -11  -1  145.09   20.30
  -8 -11   1  250.57   33.10
   8 -11  -1  137.39   26.50
  -8  11   1  167.88   19.70
  -8  11   1  181.08   26.60
   8  11  -1  217.28   22.60
  -8  11   1  167.08   22.50
  -8  11   1  168.88   25.30
  -8  11   1  162.18   25.00
   8  11  -1  238.28   25.40
   7 -11  -1  179.38   21.70
  -7 -11   1  224.28   31.30
   7 -11  -1  163.78   23.20
  -7 -11   1  219.78   30.50
  -7 -11   1  234.88   26.80
   7 -11  -1  166.98   23.90
   7 -11  -1  164.18   21.80
   7 -11  -1  172.28   28.30
  -7 -11   1  236.58   26.40
   7  11  -1  241.18   26.60
  -7  11   1  168.08   24.80
  -7  11   1  184.38   26.50
  -7  11   1  158.88   20.20
   7  11  -1  207.98   24.40
  -7  11   1  168.38   25.80
   7  11  -1  224.48   19.70
   7  11  -1  230.48   23.30
  -7  11   1  156.08   23.20
  -6 -11   1  117.69   17.40
   6 -11  -1   55.09   12.10
   6 -11  -1   81.09   19.50
   6 -11  -1   61.79   13.40
   6 -11  -1   67.99   11.50
   6 -11  -1   85.89   16.20
   6 -11  -1   64.59   13.20
  -6  11   1   63.99   15.60
  -6  11   1   76.39   15.80
   6  11  -1  106.29   23.80
  -6  11   1   82.39   18.30
  -6  11   1   76.39   15.20
  -6  11   1   66.79   11.00
  -6  11   1   73.09   14.90
  -5 -11   1   31.50   10.30
   5 -11  -1   39.50    9.40
  -5 -11   1   44.50   12.40
   5 -11  -1   50.39    9.80
  -5 -11   1   18.50    8.70
  -5 -11   1   41.00   12.50
  -5 -11   1   33.30   10.30
   5 -11  -1   57.49   20.70
  -5 -11   1   40.60   13.80
   5 -11  -1   45.50   12.90
   5 -11  -1   48.70   15.00
   5 -11  -1   50.59    8.90
   5  11  -1   34.10   10.20
   5  11  -1   48.00   13.50
   5  11  -1   35.30   12.30
  -5  11   1   55.29   10.50
  -5  11   1   40.10   11.60
  -5  11   1   53.09   12.80
   5  11  -1   36.30    9.40
   5  11  -1   35.60   10.00
  -5  11   1   50.79   13.70
  -5  11   1   45.80   11.10
  -5  11   1   54.99   13.20
  -5  11   1   44.90   14.00
   5  11  -1   34.40    6.40
  -4 -11   1   25.50    8.80
   4 -11  -1   38.50    9.90
  -4 -11   1   27.50    8.80
  -4 -11   1   36.20   13.10
   4 -11  -1   23.60   10.70
   4 -11  -1   32.80    7.60
  -4 -11   1   31.90   12.00
  -4 -11   1   28.40    9.90
  -4 -11   1   21.90    9.50
   4 -11  -1   28.80    9.60
   4 -11  -1   36.10    9.70
   4 -11  -1   35.40    7.60
   4  11  -1   34.70   11.50
  -4  11   1   15.20    7.40
  -4  11   1   32.20    9.20
   4  11  -1   19.50    8.30
   4  11  -1   24.50    8.70
  -4  11   1   21.20    8.90
  -4  11   1   19.00   10.10
  -4  11   1   24.60    9.90
  -4  11   1   19.40    8.40
   4  11  -1   28.80   10.10
   4  11  -1   33.00   10.00
   4  11  -1   29.20   10.10
  -3 -11   1  645.24   62.89
  -3 -11   1  673.23   62.09
   3 -11  -1  711.53   66.69
  -3 -11   1  681.43   62.29
  -3 -11   1  703.73   64.39
   3 -11  -1  724.63   62.29
   3 -11  -1  733.13   63.69
  -3 -11   1  657.93   57.89
  -3 -11   1  631.64   62.39
  -3 -11   1  635.44   63.19
   3 -11  -1  719.83   56.69
   3 -11  -1  734.93   58.59
   3 -11  -1  702.23   62.79
  -3  11   1  746.93   63.69
   3  11  -1  681.53   62.09
  -3  11   1  733.83   64.59
   3  11  -1  635.74   62.59
  -3  11   1  727.93   63.19
   3  11  -1  709.13   62.09
   3  11  -1  668.83   65.09
   3  11  -1  713.53   61.29
  -3  11   1  675.63   65.59
  -3  11   1  716.53   63.19
   3  11  -1  672.63   64.09
   2 -11  -1  470.15   49.30
  -2 -11   1  519.85   50.09
  -2 -11   1  590.14   51.79
   2 -11  -1  507.95   49.00
  -2 -11   1  564.94   50.59
  -2 -11   1  500.45   49.60
  -2 -11   1  578.34   49.90
  -2 -11   1  518.25   49.00
   2 -11  -1  542.35   50.49
   2 -11  -1  532.95   53.09
  -2 -11   1  531.65   44.50
  -2  11   1  523.25   50.69
  -2  11   1  543.45   50.09
   2  11  -1  543.95   49.40
   2  11  -1  574.54   52.89
   2  11  -1  563.94   50.59
  -2  11   1  505.35   49.40
   2  11  -1  545.25   49.60
  -2  11   1  529.15   49.90
   2  11  -1  535.05   50.09
  -2  11   1  509.95   49.30
  -2  11   1  499.45   52.39
   2  11  -1  548.25   48.50
   1 -11  -1  739.43   57.29
  -1 -11   1  577.24   55.29
  -1 -11   1  541.85   54.99
  -1 -11   1  534.35   55.99
  -1 -11   1  520.45   55.69
  -1 -11   1  560.84   52.49
   1 -11  -1  680.83   55.99
  -1 -11   1  592.24   57.49
   1 -11  -1  749.53   58.29
  -1 -11   1  578.84   55.49
   1 -11  -1  690.83   57.89
   1  11  -1  551.14   55.09
  -1  11   1  716.83   57.09
   1  11  -1  555.44   54.89
  -1  11   1  716.93   58.49
  -1  11   1  737.83   61.19
   1  11  -1  567.94   55.89
   1  11  -1  551.04   55.89
   1  11  -1  556.64   57.99
   1  11  -1  575.64   56.09
  -1  11   1  728.13   57.89
  -1  11   1  697.03   57.39
   1  11  -1  596.44   56.09
  -1  11   1  702.33   56.79
   0 -11  -1  688.03   59.79
   0 -11  -1  765.42   63.09
   0 -11  -1  679.63   58.49
   0 -11   1  603.04   56.59
   0 -11  -1  710.33   59.29
   0 -11   1  591.04   58.69
   0 -11  -1  658.63   59.69
   0 -11   1  650.03   58.39
   0 -11   1  596.14   59.79
   0 -11  -1  688.63   59.39
   0 -11   1  604.34   58.89
   0  11   1  657.03   53.89
   0  11  -1  640.84   59.09
   0  11  -1  604.44   58.69
   0  11   1  669.43   59.79
   0  11  -1  602.14   55.29
   0  11   1  698.13   59.29
   0  11   1  695.93   62.79
   0  11  -1  619.54   57.99
   0  11   1  680.63   59.49
   0  11   1  698.83   58.89
   0  11  -1  605.54   58.89
   0  11  -1  640.74   58.89
   0  11   1  677.53   52.59
   0  11  -1  599.74   60.69
   0  11   1  681.23   58.49
   1 -11   1   37.50    7.00
  -1 -11  -1   58.29   12.40
  -1 -11  -1   52.69   12.70
   1 -11   1   50.89   10.60
   1 -11   1   53.39   11.40
   1 -11   1   41.20   11.40
  -1 -11  -1   59.49   14.60
   1 -11   1   48.80   10.70
   1 -11   1   46.80   10.90
  -1 -11  -1   51.89   11.10
  -1 -11  -1   42.20   11.10
  -1 -11  -1   50.89   10.70
   1  11   1   65.99   12.40
   1  11   1   64.29   13.10
  -1  11  -1   35.60    9.10
  -1  11  -1   22.10    9.00
   1  11   1   32.80    8.80
   1  11   1   51.89   11.50
   1  11   1   28.40    8.20
  -1  11  -1   32.90   10.10
  -1  11  -1   46.40    8.10
  -1  11  -1   46.20   12.70
  -1  11  -1   40.80   10.80
   1  11   1   36.80   12.10
  -1  11  -1   38.40   10.40
  -1  11  -1   37.00    5.20
  -2 -11  -1 1356.96  120.39
  -2 -11  -1 1301.67  121.29
   2 -11   1 1427.96  114.89
   2 -11   1 1460.25  119.89
  -2 -11  -1 1387.86  119.09
  -2 -11  -1 1364.46  119.19
   2 -11   1 1409.66  121.69
   2 -11   1 1464.15  119.19
  -2 -11  -1 1412.36  121.99
   2 -11   1 1448.46  118.59
  -2 -11  -1 1359.66  119.99
  -2  11  -1 1440.66  116.49
  -2  11  -1 1440.36  120.59
   2  11   1 1478.25  118.59
   2  11   1 1280.67  121.99
  -2  11  -1 1494.45  117.09
  -2  11  -1 1372.66  119.69
  -2  11  -1 1442.76  119.49
  -2  11  -1 1532.55  121.69
   2  11   1 1309.87  118.39
  -2  11  -1 1484.05  120.69
   2  11   1 1427.16  119.69
   2  11   1 1319.27  119.69
  -2  11  -1 1519.45  127.09
   2  11   1 1442.26  118.39
   3 -11   1   78.59   13.50
   3 -11   1   99.09   17.00
   3 -11   1  100.49   13.20
   3 -11   1  120.79   15.00
   3 -11   1   96.29   12.10
   3 -11   1   99.59   13.30
  -3  11  -1  104.29   16.10
  -3  11  -1   91.09   14.50
  -3  11  -1  102.19   15.90
  -3  11  -1   97.09   16.50
  -3  11  -1  150.78   35.10
  -3  11  -1   90.79   12.90
   4 -11   1  261.87   27.20
  -4 -11  -1  253.47   29.00
  -4 -11  -1  272.37   32.10
  -4 -11  -1  229.78   27.30
  -4 -11  -1  234.18   31.30
   4 -11   1  280.87   31.00
   4 -11   1  260.77   27.30
   4 -11   1  279.87   27.40
   4 -11   1  278.07   25.30
   4 -11   1  279.57   26.50
  -4 -11  -1  254.17   26.60
  -4 -11  -1  281.27   28.90
  -4 -11  -1  227.98   29.40
  -4  11  -1  290.47   28.60
  -4  11  -1  291.67   31.10
   4  11   1  226.68   25.70
  -4  11  -1  279.57   32.70
  -4  11  -1  291.77   29.20
   4  11   1  235.68   30.50
   4  11   1  241.08   26.10
   4  11   1  247.08   31.50
   4  11   1  282.17   27.60
   4  11   1  245.68   28.40
  -4  11  -1  274.87   28.60
   4  11   1  262.67   25.00
  -4  11  -1  278.07   29.80
  -4  11  -1  237.28   28.60
   4  11   1  265.87   27.80
   5 -11   1   37.10    9.60
   5 -11   1   52.39   11.30
   5 -11   1   50.19   10.40
  -5 -11  -1   34.00   11.10
  -5 -11  -1   45.50   11.90
  -5 -11  -1   45.00   14.90
  -5 -11  -1   56.59   14.60
  -5 -11  -1   44.50   11.60
   5 -11   1   48.10    9.40
  -5 -11  -1   37.80   10.70
  -5 -11  -1   40.50   12.10
   5 -11   1   62.29   14.90
   5  11   1   35.10   11.30
  -5  11  -1   70.79   11.90
  -5  11  -1   54.99   12.60
  -5  11  -1   71.09   13.30
  -5  11  -1   59.69   13.10
   5  11   1   25.20    9.30
   5  11   1   42.00    8.60
   5  11   1   51.59   10.40
   5  11   1   44.60   12.00
  -5  11  -1   55.49   13.80
   5  11   1   56.89   19.80
   5  11   1   43.30    9.00
  -5  11  -1   47.30   12.80
  -5  11  -1   59.19   13.90
  -6 -11  -1  109.19   17.20
  -6 -11  -1  109.69   18.60
  -6 -11  -1  124.49   19.80
  -6 -11  -1  112.99   21.60
  -6 -11  -1  109.19   17.70
  -6 -11  -1  156.48   19.40
  -6 -11  -1  130.89   30.40
   6  11   1  124.89   21.00
  -6  11  -1   68.59   17.00
   6  11   1  133.19   22.10
   6  11   1  108.19   13.80
   6  11   1  121.49   13.50
   6  11   1  123.89   18.30
   6  11   1   95.99   14.20
   6  11   1   86.59   15.60
  -7 -11  -1  289.87   32.00
   7 -11   1  267.27   29.50
   7 -11   1  266.17   30.50
  -7 -11  -1  307.57   37.50
   7 -11   1  252.07   24.20
   7 -11   1  246.28   27.60
   7 -11   1  257.47   30.90
  -7 -11  -1  270.77   32.10
   7 -11   1  286.37   31.70
  -7 -11  -1  278.37   32.00
  -7 -11  -1  282.77   32.80
  -7 -11  -1  291.37   32.40
   7 -11   1  264.17   34.20
   7  11   1  276.77   27.10
  -7  11  -1  270.77   32.30
   7  11   1  258.87   24.20
  -7  11  -1  271.27   31.20
  -7  11  -1  266.77   33.40
  -7  11  -1  232.78   32.10
   7  11   1  276.67   27.60
   7  11   1  296.37   30.00
  -7  11  -1  283.37   32.80
   7  11   1  253.27   30.40
  -7  11  -1  278.97   30.20
   8 -11   1   54.19   13.50
  -8 -11  -1   99.09   24.10
  -8 -11  -1  109.79   18.60
   8 -11   1   51.19   16.60
   8 -11   1   52.29   14.20
  -8 -11  -1   93.19   19.30
   8 -11   1   79.39   18.30
   8 -11   1   65.59   11.40
   8 -11   1   58.19    9.50
   8 -11   1   50.19   12.30
  -8  11  -1   59.89   12.80
  -8  11  -1   81.79   18.20
  -8  11  -1   73.29   15.60
   8  11   1   83.69   16.30
  -8  11  -1   51.59   15.30
  -8  11  -1   46.70   14.20
   8  11   1   97.49   13.90
   9 -11   1   10.10    5.70
   9 -11   1   14.00   11.20
   9 -11   1   17.00   10.50
  -9 -11  -1   -2.80    7.80
   9 -11   1   14.00    7.50
   9 -11   1   20.10    6.40
  -9 -11  -1   13.60   11.30
  -9 -11  -1    4.00   11.30
   9 -11   1   18.30    5.40
   9 -11   1   15.70    9.60
  -9 -11  -1   14.90    6.90
  -9 -11  -1   -0.60    8.70
  -9  11  -1   12.70    9.00
   9  11   1   -3.00    7.50
  -9  11  -1   22.70   10.30
  -9  11  -1   18.20    8.10
  -9  11  -1   10.90    9.40
   9  11   1    5.60    8.90
   9  11   1    5.20    6.10
   9  11   1    4.20    6.50
 -10 -11  -1   20.00   25.00
  10 -11   1   19.60   12.10
  10 -11   1   25.10   21.40
  10 -11   1   15.30   12.30
 -10 -11  -1   29.60    9.00
  10 -11   1   20.70    6.10
 -10 -11  -1   15.20   13.70
 -10 -11  -1   29.50   12.30
  10 -11   1   23.80    9.00
  10 -11   1   28.20    6.10
  10  11   1   24.50   12.90
  10  11   1    6.20   10.40
  10  11   1    6.90    9.70
  10  11   1   22.60    8.20
 -10  11  -1   23.20   10.30
 -10  11  -1   22.70   11.80
 -10  11  -1   14.40   10.30
  10  11   1   29.60   11.20
  11 -11   1   30.50    9.50
 -11 -11  -1   14.80   14.50
 -11 -11  -1   30.10    9.20
 -11 -11  -1   33.80   17.40
 -11 -11  -1   35.40   13.10
  11 -11   1   44.40   18.80
  11 -11   1   28.30   14.30
  11 -11   1   28.00   14.30
  11  11   1   38.30   13.80
  11  11   1   12.30   11.80
 -11  11  -1   30.40   13.80
  11  11   1   28.00   13.60
 -11  11  -1   33.90   18.30
 -11  11  -1   22.30   11.20
  11  11   1   12.30   10.50
  11  11   1   28.40    8.70
 -11 -12   1   29.20    7.90
  11 -12  -1   28.70   12.10
 -11 -12   1   13.80   14.40
  11 -12  -1   29.90   16.10
  11 -12  -1   28.70   11.30
  11 -12  -1   38.70   13.40
 -11 -12   1   14.10   12.60
  11 -12  -1   44.40   10.00
 -11 -12   1   19.00   13.10
  11 -12  -1   33.60   16.40
 -11  12   1   45.50   16.30
  11  12  -1   30.20   12.00
 -11  12   1   34.90   15.60
  11  12  -1   23.70    9.40
  11  12  -1   26.30   13.30
  10 -12  -1    5.60    7.20
 -10 -12   1   -5.70   12.20
 -10 -12   1    8.90    9.60
 -10 -12   1    4.30   10.30
  10 -12  -1   -5.30   11.00
  10 -12  -1   18.60    8.90
  10 -12  -1   16.20    7.20
  10 -12  -1   22.80   11.70
  10  12  -1   21.90   11.80
  10  12  -1    4.10    6.80
 -10  12   1    8.70   15.90
 -10  12   1   13.90    6.90
 -10  12   1   24.80   12.70
  -9 -12   1   19.90   12.20
   9 -12  -1   70.09   16.40
   9 -12  -1   58.69   12.30
  -9 -12   1   29.50   12.20
   9 -12  -1   61.19   12.80
  -9 -12   1   16.90   11.20
   9 -12  -1   61.39   20.70
   9 -12  -1   64.19   12.80
  -9 -12   1   16.20   13.80
   9 -12  -1   60.79   15.30
  -9  12   1   70.69   17.70
   9  12  -1   29.10    6.60
   9  12  -1   36.00   10.30
  -9  12   1   67.19   17.70
  -9  12   1   66.39   17.60
  -9  12   1   62.29   17.60
   9  12  -1   35.10    6.30
   8 -12  -1  109.89   25.00
   8 -12  -1  110.39   20.00
   8 -12  -1  105.49   15.00
  -8 -12   1   89.69   19.70
  -8 -12   1   62.89   17.40
  -8 -12   1   62.89   21.40
   8 -12  -1  110.69   15.60
  -8 -12   1   73.49   18.00
  -8 -12   1   71.19   19.20
   8 -12  -1  109.09   16.30
   8 -12  -1  116.59   18.50
  -8  12   1  107.89   21.50
  -8  12   1  129.19   21.30
  -8  12   1  114.29   23.60
   8  12  -1   86.19   11.20
   8  12  -1   74.79   15.10
  -8  12   1  110.89   14.40
   8  12  -1   78.99   16.90
  -7 -12   1  161.18   24.10
   7 -12  -1  182.58   22.50
   7 -12  -1  191.18   28.20
  -7 -12   1  139.49   26.20
   7 -12  -1  173.48   20.80
  -7 -12   1  148.89   22.90
  -7 -12   1  147.19   23.00
   7  12  -1  158.08   20.40
  -7  12   1  180.78   19.70
   7  12  -1  136.99   18.60
   7  12  -1  172.08   22.20
  -7  12   1  216.38   25.90
   7  12  -1  138.59   23.00
  -7  12   1  185.58   25.60
   7  12  -1  139.29   16.80
  -7  12   1  212.28   24.00
  -7  12   1  191.28   26.30
  -6 -12   1  293.37   38.40
   6 -12  -1  310.67   33.90
   6 -12  -1  331.97   39.40
   6 -12  -1  342.57   32.90
  -6 -12   1  315.97   35.60
   6 -12  -1  304.17   34.50
   6 -12  -1  338.27   32.80
  -6 -12   1  314.37   34.40
   6 -12  -1  317.27   30.70
  -6 -12   1  280.17   34.40
  -6 -12   1  276.57   35.70
   6  12  -1  272.07   30.70
   6  12  -1  272.47   34.20
  -6  12   1  314.67   36.80
   6  12  -1  362.26   34.50
  -6  12   1  326.27   34.20
  -6  12   1  331.07   31.40
  -6  12   1  344.77   36.70
  -6  12   1  323.67   34.60
   6  12  -1  357.16   32.70
   6  12  -1  334.17   33.80
   6  12  -1  300.47   28.10
  -6  12   1  360.56   36.40
   6  12  -1  263.07   36.90
   6  12  -1  227.48   43.80
  -6  12   1  312.37   37.00
  -5 -12   1   42.40   12.40
  -5 -12   1   63.19   15.50
  -5 -12   1   47.30   12.70
   5 -12  -1   85.59   16.70
   5 -12  -1   64.89   11.70
   5 -12  -1   56.49    9.40
  -5 -12   1   47.30   13.90
  -5 -12   1   42.00   11.80
  -5 -12   1   43.90   10.10
   5 -12  -1   54.39   12.40
   5 -12  -1   61.79   12.70
   5 -12  -1   59.29   17.00
  -5  12   1   65.19   14.50
  -5  12   1   71.29   14.70
  -5  12   1   59.09   14.70
   5  12  -1   35.70   13.10
   5  12  -1   40.00    7.30
   5  12  -1   36.70    9.90
   5  12  -1   38.30   13.70
   5  12  -1   60.29   16.50
   5  12  -1   42.60   11.40
   5  12  -1   56.19   14.00
  -5  12   1   69.39   15.60
   5  12  -1   45.80   10.40
  -5  12   1   69.79   16.80
  -5  12   1   69.99   11.00
  -4 -12   1  111.19   13.70
  -4 -12   1  149.99   27.90
  -4 -12   1  121.29   17.90
  -4 -12   1  114.69   17.80
  -4 -12   1  123.79   18.60
  -4 -12   1  108.89   17.40
  -4 -12   1  121.69   19.80
   4  12  -1  109.59   16.00
   4  12  -1  102.89   16.80
   4  12  -1  124.49   16.70
   4  12  -1  140.59   21.30
   4  12  -1  132.59   18.60
   4  12  -1  105.79   16.90
   4  12  -1  110.09   19.10
   3 -12  -1  394.16   33.00
   3 -12  -1  422.86   34.90
   3 -12  -1  376.16   39.20
   3 -12  -1  396.06   43.50
   3 -12  -1  393.36   38.70
   3 -12  -1  404.66   41.30
  -3  12   1  395.16   40.20
  -3  12   1  371.36   39.40
  -3  12   1  372.16   42.20
  -3  12   1  376.76   39.30
  -3  12   1  405.26   42.00
  -2 -12   1  989.70   84.99
  -2 -12   1  976.80   84.79
  -2 -12   1  973.60   85.69
  -2 -12   1  968.50   86.09
  -2 -12   1  983.90   79.69
  -2 -12   1  982.80   86.89
  -2 -12   1  977.60   85.89
   2  12  -1  949.90   83.69
   2  12  -1  951.10   88.09
   2  12  -1  951.60   84.79
   2  12  -1  907.61   85.19
   2  12  -1 1042.00   85.29
   2  12  -1 1007.00   85.39
   2  12  -1  948.91   85.59
  -1 -12   1   12.70    6.60
  -1 -12   1   17.60    5.60
  -1 -12   1   17.70    7.00
  -1 -12   1   22.60    7.90
  -1 -12   1   14.80    8.30
   1 -12  -1   20.60    8.70
   1 -12  -1   27.60    8.20
   1 -12  -1   23.30   10.80
  -1 -12   1   16.60    7.80
   1 -12  -1   14.80    6.50
   1 -12  -1   21.10    8.60
   1 -12  -1   12.20    6.20
  -1 -12   1   18.70    7.10
   1  12  -1   29.50    9.40
   1  12  -1   22.30    7.70
   1  12  -1   21.10    8.40
  -1  12   1   39.30   11.20
  -1  12   1   21.90   10.10
  -1  12   1   15.40    7.40
   1  12  -1   12.10    7.00
   1  12  -1   14.40    7.00
   1  12  -1    8.70    8.20
  -1  12   1   21.40    8.10
  -1  12   1   17.60    7.90
  -1  12   1   35.20    9.80
   0 -12  -1  164.58   19.80
   0 -12  -1  169.28   20.10
   0 -12  -1  166.88   22.60
   0 -12  -1  153.98   20.10
   0 -12  -1  157.58   20.40
   0 -12  -1  161.48   19.10
   0 -12   1  145.19   19.60
   0 -12   1  132.59   17.20
   0 -12   1  154.58   17.50
   0 -12   1  141.09   19.00
   0 -12   1  146.09   19.60
   0 -12   1  145.99   20.80
   0  12   1  169.18   20.80
   0  12  -1  140.39   18.70
   0  12  -1  127.19   18.90
   0  12  -1  156.88   20.20
   0  12   1  172.08   13.10
   0  12   1  150.38   19.40
   0  12   1  179.88   23.30
   0  12   1  163.78   14.20
   0  12  -1  144.79   15.90
   0  12   1  183.88   20.00
   0  12   1  167.18   19.90
   0  12  -1  126.49   21.00
   0  12  -1  136.69   19.20
   0  12   1  161.28   20.20
   0  12  -1  142.69   19.40
  -1 -12  -1  918.31   82.89
   1 -12   1  940.51   81.49
  -1 -12  -1  904.91   83.19
  -1 -12  -1  872.81   82.89
  -1 -12  -1  860.41   81.29
   1 -12   1 1041.40   85.29
   1 -12   1  998.00   79.19
   1 -12   1  963.10   82.89
  -1 -12  -1  913.31   81.89
   1 -12   1 1013.40   82.29
   1 -12   1  947.71   82.69
  -1 -12  -1  952.20   85.29
   1  12   1  857.11   84.99
  -1  12  -1  983.60   82.99
  -1  12  -1  994.10   78.99
   1  12   1  876.31   82.29
  -1  12  -1 1007.40   83.59
   1  12   1  894.11   81.09
  -1  12  -1  968.90   82.19
   1  12   1  856.71   82.29
  -1  12  -1  976.00   83.19
   1  12   1  910.81   81.89
  -1  12  -1  941.41   83.29
  -1  12  -1  980.40   76.09
   1  12   1  899.01   81.39
  -2 -12  -1  446.66   41.90
  -2 -12  -1  420.26   44.50
  -2 -12  -1  431.96   43.40
  -2 -12  -1  428.46   44.30
  -2 -12  -1  415.16   41.80
  -2 -12  -1  421.56   42.80
   2  12   1  431.16   42.40
   2  12   1  467.75   41.30
   2  12   1  436.96   40.90
   2  12   1  411.06   45.00
   2  12   1  428.86   42.70
   2  12   1  433.66   41.40
   3 -12   1   11.90    2.40
   3 -12   1   12.60    5.20
   3 -12   1   16.20    6.80
  -3 -12  -1   42.60   14.10
   3 -12   1    6.80    6.20
  -3 -12  -1   48.80   12.80
   3 -12   1   12.80    8.90
  -3 -12  -1   47.90   14.20
  -3 -12  -1   29.10    9.30
   3 -12   1   19.30    7.40
  -3  12  -1   21.60    8.30
  -3  12  -1   20.00    7.80
  -3  12  -1   24.10   10.10
  -3  12  -1    8.10    6.80
  -3  12  -1   18.10    6.50
  -3  12  -1   17.50    9.10
  -3  12  -1   17.50    6.60
   3  12   1   42.00   12.90
  -3  12  -1   24.80    9.80
   3  12   1   43.20   11.00
   3  12   1   35.80    9.30
   3  12   1   46.50   11.60
   4 -12   1  186.68   23.40
  -4 -12  -1  224.48   26.70
  -4 -12  -1  232.98   27.70
  -4 -12  -1  212.78   25.30
  -4 -12  -1  221.38   25.40
   4 -12   1  192.58   23.00
   4 -12   1  191.08   21.00
  -4 -12  -1  219.18   22.80
  -4 -12  -1  228.38   29.20
  -4 -12  -1  242.38   26.60
   4 -12   1  211.48   22.90
   4 -12   1  200.58   27.10
   4 -12   1  198.48   23.70
  -4  12  -1  204.68   26.10
  -4  12  -1  165.98   24.60
   4  12   1  226.58   24.90
  -4  12  -1  181.68   26.80
   4  12   1  224.58   29.10
  -4  12  -1  218.78   27.40
  -4  12  -1  208.38   25.00
   4  12   1  235.08   26.00
   4  12   1  239.88   24.50
   4  12   1  211.68   23.30
  -4  12  -1  184.88   24.40
   4  12   1  225.98   21.70
   4  12   1  224.98   28.70
   4  12   1  226.38   23.50
   5 -12   1  374.56   37.30
  -5 -12  -1  338.67   38.00
   5 -12   1  429.36   42.60
  -5 -12  -1  363.16   39.10
  -5 -12  -1  354.86   40.20
  -5 -12  -1  346.47   37.10
  -5 -12  -1  306.37   37.80
   5 -12   1  452.95   38.30
  -5 -12  -1  412.06   44.40
   5 -12   1  439.06   38.60
   5 -12   1  428.66   36.50
  -5 -12  -1  351.96   39.90
  -5  12  -1  445.76   42.80
   5  12   1  349.57   34.40
   5  12   1  357.96   37.40
   5  12   1  319.87   41.30
   5  12   1  339.77   35.20
  -5  12  -1  416.96   40.50
  -5  12  -1  463.25   42.40
  -5  12  -1  417.06   41.10
  -5  12  -1  410.66   42.40
  -5  12  -1  441.66   41.40
   5  12   1  337.57   42.30
   5  12   1  348.07   35.90
   5  12   1  370.86   39.30
  -5  12  -1  421.46   38.80
   5  12   1  325.27   36.80
   6 -12   1  125.89   17.50
   6 -12   1  123.09   16.00
   6 -12   1  120.29   14.20
  -6 -12  -1   62.39   16.90
   6 -12   1  116.89   15.10
   6 -12   1  131.29   20.70
  -6 -12  -1   71.89   18.10
   6 -12   1  146.49   18.40
  -6 -12  -1   85.59   18.00
  -6 -12  -1   69.59   16.10
  -6 -12  -1   60.29   17.10
  -6 -12  -1   64.19   15.90
  -6  12  -1  130.49   17.60
   6  12   1   83.69   12.70
   6  12   1   91.89   18.40
  -6  12  -1  140.19   18.60
  -6  12  -1  133.79   18.80
  -6  12  -1  119.19   19.40
   6  12   1   74.29   14.20
  -6  12  -1  133.59   16.90
   6  12   1   83.79   13.80
  -6  12  -1  132.29   19.40
   6  12   1   84.19   15.70
  -6  12  -1  138.69   21.40
  -7 -12  -1    5.30    6.90
   7 -12   1   22.20    9.10
  -7 -12  -1    1.20    9.50
   7 -12   1   10.20    9.10
  -7 -12  -1   12.90    9.00
   7 -12   1   15.00    7.30
   7 -12   1   11.80    5.70
  -7 -12  -1   14.20   10.40
  -7 -12  -1    3.20    8.60
   7 -12   1   15.90    8.80
   7 -12   1   26.50   13.20
   7  12   1    5.40    4.10
  -7  12  -1   16.30    9.70
  -7  12  -1   10.40    6.80
   7  12   1    4.00    5.70
  -7  12  -1   14.90    9.60
  -7  12  -1   11.80    8.60
   7  12   1    8.50    7.90
  -7  12  -1   17.20   10.60
  -7  12  -1   17.40    8.70
   7  12   1    8.90    7.40
  -8 -12  -1   31.30   19.60
   8 -12   1   30.60   13.10
  -8 -12  -1   50.49   14.30
   8 -12   1    5.10    9.80
  -8 -12  -1   38.90   17.70
   8 -12   1   16.40   10.00
  -8 -12  -1   51.79   14.20
  -8 -12  -1   50.69   14.10
   8 -12   1   15.10    8.20
   8 -12   1   11.30    6.00
   8 -12   1   20.40    7.30
   8  12   1   47.30   13.90
  -8  12  -1   26.50   12.00
   8  12   1   45.20    9.60
  -8  12  -1   10.00   10.20
   8  12   1   37.90    9.50
   8  12   1   33.80   18.70
  -8  12  -1   19.40    9.90
  -8  12  -1    7.30    8.60
  -8  12  -1    0.00    8.00
  -8  12  -1   23.20   11.20
   9 -12   1   86.79   21.00
  -9 -12  -1  116.39   20.60
   9 -12   1   59.69   17.00
   9 -12   1   74.59   12.90
  -9 -12  -1  130.89   29.40
   9 -12   1   70.09   20.60
  -9 -12  -1  123.69   23.80
  -9 -12  -1  101.49   20.40
   9 -12   1   94.39   16.20
   9 -12   1   69.39   11.30
  -9  12  -1  127.59   21.10
  -9  12  -1   84.49   18.70
   9  12   1  108.39   15.90
  -9  12  -1   88.29   20.70
   9  12   1  122.49   15.80
 -10 -12  -1  125.19   24.70
 -10 -12  -1  120.59   18.50
  10 -12   1  137.79   24.90
 -10 -12  -1  134.69   31.30
 -10 -12  -1  148.89   23.70
  10 -12   1  171.08   26.20
  10 -12   1  200.08   30.10
  10 -12   1  155.88   20.40
  10 -12   1  146.09   14.90
  10 -12   1  141.49   15.40
  10  12   1  156.28   23.00
 -10  12  -1  147.19   23.20
  10  12   1  125.39   18.10
  10  12   1   89.19   21.10
 -10  12  -1  177.38   25.20
 -10  12  -1  104.99   35.00
  10  12   1  139.99   22.70
  10  12   1  111.29   24.50
 -10 -13   1   40.30   19.40
  10 -13  -1   15.10    8.70
 -10 -13   1   11.20   10.90
 -10 -13   1   21.00   15.40
  10 -13  -1   12.00    7.50
  10 -13  -1    5.50    6.50
  10 -13  -1   14.40   12.50
  10 -13  -1   14.30    8.10
  10 -13  -1    1.80    8.20
  10  13  -1   19.20   10.60
  10  13  -1   23.00    9.50
 -10  13   1    3.80    8.90
 -10  13   1   12.90    7.60
 -10  13   1   10.70   10.00
   9 -13  -1   23.60   10.70
  -9 -13   1   28.60   14.00
   9 -13  -1   37.70   10.90
  -9 -13   1   52.99   19.40
   9 -13  -1   37.90   10.00
   9 -13  -1   39.70   13.00
   9 -13  -1   34.10   11.30
  -9 -13   1   56.39   15.40
  -9 -13   1   43.00   15.40
   9 -13  -1   44.30   18.70
  -9  13   1   32.20    9.80
   9  13  -1   54.89    8.80
   9  13  -1   37.20   10.70
   9  13  -1   14.60   11.20
  -9  13   1   45.10   15.70
  -9  13   1   23.10   12.90
   9  13  -1   45.20    7.00
  -9  13   1   22.20   11.70
   8 -13  -1   21.80    9.50
  -8 -13   1   35.60   14.00
   8 -13  -1   18.60    7.20
   8 -13  -1   25.10   10.40
  -8 -13   1   29.00   12.80
   8 -13  -1   23.30   11.10
  -8 -13   1   41.90   14.20
  -8 -13   1   55.89   19.80
  -8  13   1   21.90   11.40
   8  13  -1   30.10   10.00
  -8  13   1   28.60   13.60
   8  13  -1   32.70   11.80
   8  13  -1   44.40    8.70
  -8  13   1   26.00    7.80
  -8  13   1   26.60   11.90
   8  13  -1   34.30    7.60
  -8  13   1   13.00   10.80
  -7 -13   1  150.88   23.40
  -7 -13   1  136.19   22.50
   7 -13  -1  158.58   19.80
   7 -13  -1  159.68   22.30
  -7 -13   1  140.19   24.10
   7 -13  -1  153.28   26.60
  -7 -13   1  124.29   20.50
  -7 -13   1  139.69   26.30
   7 -13  -1  164.28   21.10
   7 -13  -1  146.29   20.00
   7  13  -1  163.28   22.50
   7  13  -1  136.79   18.50
   7  13  -1  140.19   19.60
   7  13  -1  144.89   15.90
  -7  13   1  137.19   23.90
  -7  13   1  161.08   18.80
   7  13  -1  145.69   28.10
  -7  13   1  188.08   25.90
  -7  13   1  165.08   24.30
  -7  13   1  165.18   25.20
  -6 -13   1   22.90    8.20
   6 -13  -1   25.10   13.30
  -6 -13   1   23.30   12.00
  -6 -13   1   25.10   10.10
  -6 -13   1   37.40   13.00
   6 -13  -1   20.00    6.50
  -6 -13   1   34.00   14.20
   6 -13  -1   39.10   12.30
   6 -13  -1   10.90    7.10
   6 -13  -1   19.90    8.50
  -6  13   1   26.20    9.60
   6  13  -1   19.00    9.30
   6  13  -1   11.20    8.90
  -6  13   1   32.70   12.20
   6  13  -1   21.40    5.50
   6  13  -1   20.20    8.60
  -6  13   1   33.40   13.50
   6  13  -1   21.10    7.80
   6  13  -1   34.90   12.10
  -6  13   1   27.10   11.70
  -6  13   1   26.30    7.80
  -6  13   1   17.90   10.50
   5 -13  -1   46.70   13.40
   5 -13  -1   44.30    9.70
   5 -13  -1   40.30   11.00
  -5 -13   1   24.60   18.10
  -5 -13   1   13.80    9.70
  -5 -13   1   12.20    6.30
  -5 -13   1   22.90   10.20
  -5 -13   1   17.10   11.00
   5 -13  -1   47.70   15.60
  -5 -13   1   19.60   11.10
  -5  13   1   54.79   14.00
   5  13  -1   22.60    5.70
   5  13  -1   39.20   11.10
   5  13  -1   22.40    9.70
  -5  13   1   40.90   11.90
   5  13  -1   21.90   10.60
  -5  13   1   47.50   10.10
   5  13  -1   18.30   11.20
  -5  13   1   56.29   14.70
   5  13  -1   20.40   10.40
  -5  13   1   41.70   14.20
   5  13  -1   24.60    8.80
  -5  13   1   45.40   12.20
  -5  13   1   53.39   13.80
   5  13  -1   18.10    7.60
  -4 -13   1  356.56   39.80
  -4 -13   1  340.37   40.40
   4 -13  -1  408.66   39.50
  -4 -13   1  355.96   39.60
  -4 -13   1  408.26   42.40
   4 -13  -1  433.36   36.30
  -4 -13   1  368.86   35.00
  -4 -13   1  332.37   40.50
  -4 -13   1  392.16   42.90
   4 -13  -1  459.45   46.30
   4 -13  -1  435.86   40.60
   4 -13  -1  477.65   42.60
   4  13  -1  384.76   39.30
   4  13  -1  371.26   42.20
  -4  13   1  453.55   45.20
   4  13  -1  354.36   40.70
   4  13  -1  339.77   38.20
  -4  13   1  444.06   43.30
   4  13  -1  358.76   38.00
  -4  13   1  432.36   41.00
  -4  13   1  433.16   43.80
  -4  13   1  422.46   42.00
   4  13  -1  361.26   39.10
   3 -13  -1  889.31   77.39
   3 -13  -1  845.92   71.19
   3 -13  -1  909.51   79.09
  -3 -13   1  849.32   70.19
   3 -13  -1  868.01   78.29
  -3 -13   1  867.91   79.09
  -3 -13   1  870.01   79.59
  -3 -13   1  848.72   77.59
   3 -13  -1  890.71   82.49
  -3 -13   1  857.21   78.59
  -3 -13   1  856.91   79.69
  -3 -13   1  887.51   77.89
   3  13  -1  883.91   77.69
  -3  13   1  918.21   79.99
  -3  13   1  836.12   81.49
  -3  13   1  860.61   78.29
   3  13  -1  846.92   78.49
   3  13  -1  884.21   79.89
   3  13  -1  866.01   81.29
   3  13  -1  893.01   77.49
   3  13  -1  866.01   78.09
  -3  13   1  874.31   78.39
  -3  13   1  845.42   78.29
  -3  13   1  882.91   79.89
   3  13  -1  853.41   76.19
  -2 -13   1  239.18   24.60
   2 -13  -1  159.18   22.70
  -2 -13   1  245.58   25.30
   2 -13  -1  115.69   26.00
   2 -13  -1  142.59   21.80
  -2 -13   1  236.68   25.80
  -2 -13   1  235.48   25.20
  -2 -13   1  239.28   25.20
  -2  13   1  152.68   22.70
  -2  13   1  163.28   22.80
   2  13  -1  236.18   23.50
   2  13  -1  224.78   24.70
   2  13  -1  210.58   24.60
  -2  13   1  139.29   24.40
  -2  13   1  137.19   22.10
   2  13  -1  230.88   27.50
  -2  13   1  158.88   23.80
   2  13  -1  198.48   23.50
   1 -13  -1  385.66   34.50
  -1 -13   1  266.67   29.80
   1 -13  -1  361.56   35.60
   1 -13  -1  375.56   34.90
  -1 -13   1  263.97   32.50
   1 -13  -1  415.16   39.50
  -1 -13   1  244.78   33.20
  -1 -13   1  244.78   32.90
   1 -13  -1  399.66   34.60
  -1  13   1  396.96   36.00
  -1  13   1  400.36   35.50
   1  13  -1  300.67   34.10
   1  13  -1  247.58   33.00
   1  13  -1  257.87   39.40
  -1  13   1  354.06   38.40
  -1  13   1  401.66   36.30
  -1  13   1  398.66   37.30
   0 -13  -1  408.46   43.30
   0 -13  -1  434.36   42.90
   0 -13   1  472.75   42.80
   0 -13  -1  416.76   45.20
   0 -13   1  404.06   43.00
   0 -13  -1  421.06   42.60
   0 -13  -1  419.16   41.80
   0 -13   1  473.85   43.10
   0 -13   1  464.95   41.10
   0 -13   1  437.36   43.20
   0 -13  -1  384.26   44.90
   0 -13   1  442.96   40.30
   0 -13   1  471.95   45.40
   0  13   1  424.66   43.60
   0  13   1  408.26   43.00
   0  13  -1  406.86   42.80
   0  13   1  439.66   43.10
   0  13  -1  482.05   44.20
   0  13   1  456.35   42.70
   0  13  -1  459.35   43.20
   0  13  -1  443.06   38.60
   0  13  -1  412.26   42.80
   0  13  -1  472.75   46.80
   0  13   1  418.16   44.90
   0  13   1  412.76   45.90
  -1 -13  -1  282.07   33.10
  -1 -13  -1  276.17   34.50
   1 -13   1  422.86   38.90
   1 -13   1  363.96   34.30
   1 -13   1  390.06   35.90
  -1 -13  -1  267.37   33.20
   1 -13   1  351.36   35.40
   1 -13   1  374.86   31.70
  -1 -13  -1  278.07   34.40
  -1 -13  -1  299.97   35.00
  -1 -13  -1  263.97   36.50
  -1  13  -1  370.96   35.70
   1  13   1  284.47   33.40
  -1  13  -1  362.46   38.20
  -1  13  -1  387.86   36.30
   1  13   1  290.27   33.10
   1  13   1  315.97   34.70
  -1  13  -1  398.66   31.40
   1  13   1  321.67   34.00
   1  13   1  250.67   35.80
  -1  13  -1  397.26   35.60
  -1  13  -1  402.56   36.80
  -2 -13  -1  518.75   50.49
   2 -13   1  510.35   50.49
  -2 -13  -1  556.84   52.49
  -2 -13  -1  570.84   51.89
   2 -13   1  500.25   45.20
  -2 -13  -1  522.75   50.19
   2 -13   1  521.75   49.90
  -2 -13  -1  534.55   52.79
   2 -13   1  488.15   48.80
   2 -13   1  517.55   52.69
  -2 -13  -1  533.85   53.29
  -2  13  -1  465.45   52.89
  -2  13  -1  487.25   50.39
  -2  13  -1  531.45   52.19
   2  13   1  582.14   49.80
  -2  13  -1  511.65   51.29
  -2  13  -1  531.75   50.49
  -2  13  -1  527.05   51.49
   2  13   1  562.84   54.69
   2  13   1  545.65   51.49
  -2  13  -1  522.15   45.70
   2  13   1  559.14   50.19
   2  13   1  591.44   49.99
  -2  13  -1  504.85   46.70
   2  13   1  583.74   51.49
   3 -13   1  348.17   34.80
   3 -13   1  331.47   35.80
   3 -13   1  335.57   38.60
   3 -13   1  381.46   36.30
   3 -13   1  342.17   29.10
   3 -13   1  362.86   33.10
  -3  13  -1  314.67   36.20
  -3  13  -1  369.66   40.10
  -3  13  -1  358.16   33.60
  -3  13  -1  372.36   33.90
  -3  13  -1  354.06   37.60
  -3  13  -1  328.77   37.90
  -3  13  -1  374.66   38.10
   4 -13   1   46.70   10.90
   4 -13   1   33.50    8.10
   4 -13   1   28.10    8.70
   4 -13   1   33.70   10.20
  -4 -13  -1   54.29   14.10
  -4 -13  -1   46.20   14.20
  -4 -13  -1   43.60   13.30
  -4 -13  -1   56.19   15.60
   4 -13   1   52.49   12.10
  -4 -13  -1   62.89   14.10
  -4 -13  -1   42.20    9.00
   4 -13   1   28.80   12.20
  -4 -13  -1   68.29   13.30
   4  13   1   68.89   12.60
  -4  13  -1   34.20   14.30
  -4  13  -1   45.50   13.80
  -4  13  -1   49.10   14.00
   4  13   1   62.29   13.40
   4  13   1   38.40   12.40
   4  13   1   49.50   10.90
  -4  13  -1   39.60   12.80
  -4  13  -1   45.70   11.20
   4  13   1   47.70   15.20
  -4  13  -1   34.10   12.60
   4  13   1   75.69   13.60
  -5 -13  -1   29.80    8.80
  -5 -13  -1   29.90   12.20
   5 -13   1   18.20   11.30
  -5 -13  -1   18.40   11.30
  -5 -13  -1   38.80   12.20
  -5 -13  -1   39.10   16.50
  -5 -13  -1   32.30   12.40
   5 -13   1    6.80    6.60
   5 -13   1   13.90    6.50
   5 -13   1   15.00    7.30
  -5 -13  -1   27.20   10.20
   5 -13   1   17.00    7.50
  -5  13  -1    1.80    7.40
   5  13   1   24.00    9.40
   5  13   1   49.80   15.50
  -5  13  -1   12.00    8.20
   5  13   1   16.10    8.40
   5  13   1   36.90    9.20
   5  13   1   36.40    8.80
   5  13   1   35.20    9.70
   5  13   1   40.30    8.40
  -5  13  -1   12.30    8.50
  -5  13  -1    8.20    6.60
  -5  13  -1   10.90    7.40
  -5  13  -1   16.20   10.30
  -5  13  -1   14.50   10.90
  -6 -13  -1   31.20   13.30
  -6 -13  -1   33.10   13.40
   6 -13   1   32.30   11.40
  -6 -13  -1   40.70   11.30
  -6 -13  -1   52.99   13.70
   6 -13   1   37.70    9.00
   6 -13   1   40.40   13.80
  -6 -13  -1   43.20   16.20
   6 -13   1   17.50    9.00
  -6 -13  -1   31.10   11.40
   6 -13   1   22.50   12.30
   6 -13   1   35.70   11.50
  -6  13  -1   19.20    9.50
   6  13   1   29.20    8.80
  -6  13  -1   38.10   11.20
  -6  13  -1   21.70   11.60
   6  13   1   16.10    9.10
   6  13   1   37.10    8.40
   6  13   1   40.10   12.20
  -6  13  -1   28.20    9.60
  -6  13  -1   30.80   13.00
  -6  13  -1   27.90   11.10
  -6  13  -1   24.30   11.40
   6  13   1   31.90    8.00
  -7 -13  -1   90.09   18.10
  -7 -13  -1  106.09   20.50
  -7 -13  -1   81.89   28.60
  -7 -13  -1   79.39   20.70
  -7 -13  -1   92.09   19.00
   7  13   1   50.89   12.10
   7  13   1   82.19   11.00
   7  13   1   66.19   11.80
   7  13   1   54.69   14.00
  -8 -13  -1   70.59   22.80
  -8 -13  -1   57.69   18.90
   8 -13   1   61.99   19.00
   8 -13   1   86.59   16.30
  -8 -13  -1   40.10   14.80
  -8 -13  -1   31.60   12.40
   8 -13   1  105.29   20.00
  -8 -13  -1   72.49   18.30
   8 -13   1   92.09   11.40
   8 -13   1   79.59   18.70
   8  13   1   82.69   15.90
  -8  13  -1   81.49   17.90
  -8  13  -1   60.69   17.50
   8  13   1   47.30    7.50
   8  13   1   73.29   12.60
   8  13   1   65.19   12.60
  -8  13  -1   67.99   18.00
   8  13   1   52.49   14.60
  -8  13  -1   95.19   19.30
   9 -13   1  110.99   19.70
   9 -13   1  138.39   22.50
   9 -13   1  130.99   16.50
   9 -13   1  116.99   18.70
   9 -13   1  134.99   30.60
   9 -13   1  141.39   24.70
  -9  13  -1  108.49   25.10
  -9  13  -1  133.69   25.50
  -9  13  -1  123.29   24.50
  -9  13  -1  111.89   23.70
   9  13   1   76.89   18.10
 -10 -13  -1    9.70   14.10
 -10 -13  -1    1.30   10.30
  10 -13   1   11.30   10.00
 -10 -13  -1   11.90   12.60
  10 -13   1    7.30   12.20
  10 -13   1    1.80   11.20
  10 -13   1    6.00    4.90
  10 -13   1    2.90    6.60
  10 -13   1   17.40    4.90
 -10  13  -1    7.80    8.80
  10  13   1    3.30    6.20
  10  13   1   14.40   12.60
  10  13   1    6.70    9.00
 -10  13  -1   12.70   10.90
  10  13   1   -2.80    7.30
  10  13   1    2.20    8.70
 -10  13  -1   14.30   10.80
  10 -14  -1    2.70    8.20
 -10 -14   1    5.40   10.10
  10 -14  -1    7.00    8.40
 -10 -14   1    5.20   10.80
  10 -14  -1    2.30   12.00
 -10 -14   1   10.90   14.60
  10 -14  -1    7.90    9.80
  10 -14  -1    6.10    6.60
  10 -14  -1    7.60    7.20
 -10  14   1    3.50    9.80
 -10  14   1    2.60    9.60
  10  14  -1    4.00    7.50
   9 -14  -1   16.50   10.00
  -9 -14   1   30.30   16.30
  -9 -14   1   16.50   11.30
   9 -14  -1   -5.10   11.00
   9 -14  -1   23.30    9.40
  -9 -14   1   42.60   18.70
  -9 -14   1   26.80   12.30
   9 -14  -1   17.40    9.90
   9 -14  -1   16.60    7.00
   9 -14  -1   10.90    8.10
  -9  14   1   14.50    7.10
   9  14  -1   21.10    5.40
  -9  14   1    2.80    9.30
   9  14  -1   24.10    9.70
  -9  14   1   15.30   11.00
  -9  14   1   10.80   10.80
   9  14  -1    8.40    9.60
  -8 -14   1   30.80   16.70
   8 -14  -1   25.90   13.60
  -8 -14   1   21.00   12.10
  -8 -14   1   18.60   11.10
   8 -14  -1   17.00    9.80
   8 -14  -1   13.30    8.40
   8 -14  -1   25.60    8.50
  -8 -14   1   17.60    9.60
   8 -14  -1   16.20   10.20
  -8  14   1   20.00   11.20
   8  14  -1   21.00    7.50
   8  14  -1   21.60   10.70
  -8  14   1   34.90   14.20
  -8  14   1   22.20   12.40
   8  14  -1   16.30    6.10
   8  14  -1   18.30    8.60
  -8  14   1   33.20   13.90
  -7 -14   1   24.00   11.60
   7 -14  -1    9.80    8.20
  -7 -14   1   32.90   13.40
  -7 -14   1   32.30   15.00
   7 -14  -1    9.10    6.80
   7 -14  -1    7.80    7.30
   7 -14  -1    6.90   10.90
  -7 -14   1   36.70   10.60
   7 -14  -1   12.70    5.70
   7  14  -1   18.50   10.50
   7  14  -1   18.30    8.70
  -7  14   1    6.60    9.50
   7  14  -1   27.50   11.40
  -7  14   1    9.60    9.00
  -7  14   1   27.10    8.50
  -7  14   1    4.60    9.40
  -7  14   1    8.70   10.20
   7  14  -1   28.40    8.40
  -6 -14   1   63.99   16.00
  -6 -14   1   39.50   15.30
  -6 -14   1   51.79   15.90
   6 -14  -1   82.19   18.90
  -6 -14   1   40.60   14.40
  -6 -14   1   36.90   10.00
   6  14  -1   69.59   15.20
   6  14  -1   49.70   11.50
  -6  14   1  113.39   22.70
   6  14  -1   72.89   15.50
   6  14  -1   59.89    8.90
   6  14  -1   68.69   13.80
  -5 -14   1  257.37   31.10
  -5 -14   1  277.67   30.30
  -5 -14   1  252.67   31.10
  -5 -14   1  233.68   24.70
  -5 -14   1  270.97   34.00
  -5 -14   1  220.18   29.60
   5  14  -1  247.48   28.30
   5  14  -1  240.28   23.00
   5  14  -1  216.38   31.80
   5  14  -1  248.28   30.20
   5  14  -1  231.18   26.60
   5  14  -1  234.98   28.10
   5  14  -1  231.88   27.10
  -4 -14   1   37.10    6.30
  -4 -14   1   41.80   14.10
  -4 -14   1   32.60   10.70
  -4 -14   1   28.90   12.90
  -4 -14   1   24.20   10.80
  -4 -14   1   34.60   12.30
  -4 -14   1   49.80   13.80
   4  14  -1   36.00   10.50
   4  14  -1   46.60   14.80
   4  14  -1   23.50   10.20
   4  14  -1   36.10   11.90
   4  14  -1   37.30   11.20
   4  14  -1   36.10   10.50
   4  14  -1   29.30   11.40
   3 -14  -1  147.79   20.80
  -3  14   1  152.18   24.50
  -3  14   1  147.19   21.00
   2 -14  -1  551.74   55.29
  -2 -14   1  640.04   62.99
  -2 -14   1  582.14   55.69
   2 -14  -1  452.15   56.39
   2 -14  -1  519.45   57.79
  -2 -14   1  650.83   56.19
  -2 -14   1  677.53   56.09
  -2 -14   1  619.84   56.79
  -2 -14   1  612.34   49.00
  -2 -14   1  656.13   55.69
   2 -14  -1  494.45   52.09
   2  14  -1  630.44   59.59
  -2  14   1  481.55   53.69
   2  14  -1  652.73   55.89
   2  14  -1  611.64   55.19
   2  14  -1  625.44   55.29
  -2  14   1  494.95   57.69
   2  14  -1  634.44   56.29
  -2  14   1  456.25   54.59
   2  14  -1  589.94   58.19
   2  14  -1  599.04   53.69
  -2  14   1  452.35   56.49
   1 -14  -1   98.29   17.20
   1 -14  -1  109.79   23.10
   1 -14  -1  100.79   15.40
   1 -14  -1   84.79   14.80
   1 -14  -1  100.09   15.80
   1 -14  -1   92.29   16.70
  -1  14   1  116.39   16.90
  -1  14   1   90.99    9.80
  -1  14   1  100.39   16.50
  -1  14   1   89.69   16.10
  -1  14   1   95.19   20.90
  -1  14   1   99.79   16.80
  -1  14   1   96.89   17.60
   0 -14   1  334.37   35.10
   0 -14   1  368.16   38.00
   0 -14   1  315.27   31.80
   0 -14   1  312.77   33.80
   0 -14   1  347.77   35.90
   0 -14   1  344.97   34.70
   0 -14  -1  331.57   35.60
   0 -14  -1  324.17   42.20
   0 -14  -1  299.67   33.90
   0 -14  -1  317.27   34.30
   0 -14  -1  287.27   33.10
   0 -14   1  365.96   33.10
   0 -14  -1  289.27   34.80
   0  14   1  310.67   34.50
   0  14  -1  360.36   30.40
   0  14  -1  350.66   35.50
   0  14  -1  331.17   38.00
   0  14  -1  358.36   36.30
   0  14  -1  365.46   35.90
   0  14  -1  331.77   34.20
   0  14   1  280.57   34.10
   0  14   1  285.87   33.50
   0  14   1  289.57   37.20
   0  14   1  295.37   34.90
   0  14  -1  348.47   35.50
   0  14   1  308.17   33.80
  -1 -14  -1   86.59   19.70
  -1 -14  -1   98.19   17.00
   1 -14   1  119.89   17.10
   1 -14   1   86.39   15.70
   1 -14   1  101.59   16.80
  -1 -14  -1   68.99   16.60
  -1 -14  -1   90.79   17.00
   1 -14   1   97.29   13.10
   1 -14   1  107.79   19.00
  -1 -14  -1   97.69   15.90
   1 -14   1  107.99   15.70
  -1  14  -1  113.59   22.50
   1  14   1   94.39    9.50
  -1  14  -1  106.79   17.10
   1  14   1  102.59   18.60
  -1  14  -1  110.39   18.00
   1  14   1  115.69   16.20
   1  14   1   98.79   16.10
   1  14   1   83.89   17.20
  -1  14  -1   84.49   16.00
  -1  14  -1  107.49   12.70
   1  14   1   91.19   20.90
  -1  14  -1  102.99   17.60
  -1  14  -1  105.09   16.70
  -2 -14  -1   36.50   13.40
  -2 -14  -1   64.69   19.50
  -2 -14  -1   41.40   13.80
  -2 -14  -1   56.29   14.40
  -2 -14  -1   53.29   12.20
  -2 -14  -1   54.69   14.10
   2  14   1   37.20   11.60
   2  14   1   36.80   14.00
   2  14   1   53.29   12.50
   2  14   1   29.10   16.00
   2  14   1   40.80   10.90
   2  14   1   59.59   12.60
  -3 -14  -1  525.95   55.89
   3 -14   1  639.44   50.39
   3 -14   1  606.54   52.49
   3 -14   1  569.64   45.70
  -3 -14  -1  444.36   52.09
   3 -14   1  666.33   58.29
  -3 -14  -1  520.75   53.19
  -3 -14  -1  486.85   53.39
  -3 -14  -1  497.45   54.39
   3 -14   1  549.74   53.29
  -3 -14  -1  552.54   56.29
   3 -14   1  650.13   54.39
  -3  14  -1  645.54   54.99
   3  14   1  460.15   56.49
   3  14   1  474.15   51.79
   3  14   1  509.25   51.29
   3  14   1  478.35   53.19
   3  14   1  493.05   51.59
  -3  14  -1  621.24   55.49
  -3  14  -1  648.84   56.19
  -3  14  -1  587.14   50.09
  -3  14  -1  573.94   54.99
  -3  14  -1  654.53   57.29
   3  14   1  540.55   57.69
  -3  14  -1  623.14   58.39
  -4 -14  -1   97.19   20.20
   4 -14   1   64.39   13.90
   4 -14   1   52.89   13.30
   4 -14   1   46.70   15.40
   4 -14   1   45.90   10.90
  -4 -14  -1  102.19   18.40
  -4 -14  -1   76.79   18.10
  -4 -14  -1   93.89   18.80
  -4 -14  -1   92.79   17.70
   4 -14   1   56.19    9.50
  -4  14  -1   46.50   13.00
  -4  14  -1   51.29   11.80
  -4  14  -1   55.99   16.20
   4  14   1   89.19   25.80
  -4  14  -1   48.50   14.50
  -4  14  -1   60.89   16.90
  -4  14  -1   48.10   13.40
   4  14   1   92.09   14.40
  -4  14  -1   56.09   14.40
  -5 -14  -1   62.49   15.70
  -5 -14  -1   73.69   18.00
  -5 -14  -1   54.09   11.60
  -5 -14  -1   58.29   15.10
   5 -14   1   64.29   12.40
   5 -14   1   50.59   15.60
  -5 -14  -1   52.59   13.40
   5 -14   1   49.00   12.10
   5 -14   1   61.09   13.70
  -5 -14  -1   45.10   16.10
  -5  14  -1   49.70   14.20
  -5  14  -1   73.39   15.30
   5  14   1   59.99   10.70
  -5  14  -1   43.00   12.30
  -5  14  -1   47.30   14.60
   5  14   1   59.19   13.10
  -5  14  -1   49.40   15.00
   5  14   1   77.49   13.60
   5  14   1   60.69   18.10
   5  14   1   49.00   11.70
  -5  14  -1   56.39   13.80
  -5  14  -1   60.59   17.20
   5  14   1   52.39   13.50
  -6 -14  -1  315.67   37.70
  -6 -14  -1  338.67   41.90
  -6 -14  -1  313.37   51.09
   6 -14   1  441.96   40.50
  -6 -14  -1  347.07   42.10
   6 -14   1  432.86   39.40
   6 -14   1  473.45   45.60
   6 -14   1  452.85   45.20
  -6 -14  -1  388.06   46.30
   6 -14   1  422.76   37.40
  -6 -14  -1  356.26   40.80
  -6  14  -1  433.76   42.80
  -6  14  -1  448.66   45.90
  -6  14  -1  434.96   44.90
   6  14   1  353.66   35.60
  -6  14  -1  430.56   40.00
   6  14   1  337.67   38.40
  -6  14  -1  453.75   43.00
   6  14   1  313.37   35.50
   6  14   1  294.47   39.00
   6  14   1  328.27   36.80
  -7 -14  -1   63.49   16.80
  -7 -14  -1   45.50   15.50
  -7 -14  -1   41.10   16.50
   7 -14   1  115.29   22.20
  -7 -14  -1   38.70   17.20
  -7 -14  -1   51.29   14.00
   7  14   1   63.49   12.80
   7  14   1   53.69   13.80
  -7  14  -1  104.29   22.60
  -7  14  -1  124.69   23.90
   7  14   1   59.29   11.20
   7  14   1   40.80   13.10
   7  14   1   59.09   10.30
   8 -14   1   36.40   14.10
   8 -14   1   26.40   10.80
   8 -14   1   36.30    9.70
   8 -14   1   32.80   14.70
  -8 -14  -1    8.80   10.20
  -8 -14  -1    9.60   12.80
   8 -14   1   27.20    7.20
   8 -14   1   31.00   12.20
  -8  14  -1   27.80   12.20
   8  14   1    5.40    9.90
  -8  14  -1   24.80   13.00
   8  14   1   11.20    7.10
   8  14   1   18.70    7.80
   8  14   1   18.50    9.60
  -8  14  -1   45.50   13.90
  -8  14  -1   34.90   12.20
  -9 -14  -1   80.59   19.00
   9 -14   1   53.19   18.50
   9 -14   1   47.80   13.20
   9 -14   1   68.99   18.20
  -9 -14  -1   69.09   18.00
   9 -14   1   70.29   19.70
   9 -14   1   61.59   17.00
  -9 -14  -1   94.19   26.60
   9  14   1   86.89   15.30
   9  14   1   68.39   13.60
  -9  14  -1   65.59   20.40
  -9  14  -1   72.39   18.10
  -9  14  -1   93.49   23.60
   9  14   1  115.89   35.90
  -9  14  -1   72.39   18.60
   9  14   1   88.99   18.00
  10 -14   1   15.40   13.80
 -10 -14  -1   18.90   11.50
  10 -14   1    7.80   12.10
  10 -14   1    9.20    5.40
  10 -14   1   20.40   11.60
 -10 -14  -1   -4.40   12.80
 -10 -14  -1   10.40   10.70
  10 -14   1   14.70    8.70
 -10  14  -1   -4.50    8.20
  10  14   1    7.30   10.10
  10  14   1   -3.10    7.20
 -10  14  -1   14.70   11.40
  10  14   1    8.60    6.30
 -10  14  -1   -1.80   11.30
 -10  14  -1   11.60    9.20
  10 -15  -1   62.29   16.50
  10 -15  -1   49.60   13.50
 -10 -15   1   72.99   19.00
  10 -15  -1   21.90   15.60
  10 -15  -1   34.90   12.30
 -10 -15   1   82.19   25.90
 -10  15   1   73.89   19.60
 -10  15   1   48.40   18.20
 -10  15   1   45.00   18.40
   9 -15  -1   55.29   14.80
  -9 -15   1   19.80   15.80
   9 -15  -1   41.20   12.50
   9 -15  -1   56.19   13.90
   9 -15  -1   55.39   15.30
  -9 -15   1   28.70   22.30
   9 -15  -1   50.59   18.50
  -9 -15   1   23.80   12.80
   9 -15  -1   42.80   13.20
  -9 -15   1   40.20   15.40
   9  15  -1   41.00    9.60
   9  15  -1   43.40   14.00
  -9  15   1   76.09   14.10
  -9  15   1   45.80   16.30
  -9  15   1   55.39   18.80
   9  15  -1   37.60    7.70
   9  15  -1   58.19   13.10
  -8 -15   1   75.79   19.20
   8 -15  -1   96.99   19.10
  -8 -15   1   85.29   24.90
   8 -15  -1  116.69   19.90
   8 -15  -1   94.19   23.40
   8 -15  -1   93.69   12.20
  -8 -15   1   52.39   15.10
  -8 -15   1   68.89   17.70
   8 -15  -1   82.99   15.00
   8  15  -1   67.79   17.60
  -8  15   1   90.09   22.50
   8  15  -1   64.79   14.90
   8  15  -1   70.19   11.20
  -8  15   1   96.09   14.10
   8  15  -1   54.79   12.70
  -8  15   1   89.19   21.10
  -8  15   1   81.19   20.70
  -7 -15   1   49.90   12.60
   7 -15  -1   42.70   12.50
   7 -15  -1   52.19    9.20
  -7 -15   1   52.39   15.20
   7 -15  -1   45.30   11.80
  -7 -15   1   51.99   16.10
   7 -15  -1   41.30   12.90
  -7 -15   1   48.20   18.20
   7 -15  -1   38.60   16.50
  -7  15   1   42.50   15.70
   7  15  -1   48.40   14.10
   7  15  -1   49.10   14.20
  -7  15   1   49.99   16.70
  -7  15   1   55.09   15.90
   7  15  -1   62.89   13.10
   7  15  -1   47.90    8.80
  -7  15   1   75.69   19.00
   7  15  -1   48.10   11.80
   6 -15  -1   66.89   11.30
   6 -15  -1   74.39   15.30
  -6 -15   1  127.29   21.80
   6 -15  -1   69.89   21.70
   6 -15  -1   78.59   13.30
   6 -15  -1   51.79   15.50
  -6 -15   1  137.39   24.00
  -6  15   1   85.19   20.10
  -6  15   1   56.19   17.60
  -6  15   1   52.89   16.50
   6  15  -1   91.19   15.80
   6  15  -1   99.99   18.70
   6  15  -1  104.59   15.80
   6  15  -1   91.39   17.60
  -6  15   1   72.99   14.40
  -6  15   1   71.79   17.50
  -5 -15   1   34.20   14.20
  -5 -15   1   21.20   12.80
   5 -15  -1   23.00   13.80
   5 -15  -1   28.70   11.00
   5 -15  -1   38.30    8.80
  -5 -15   1   28.20   11.30
   5 -15  -1   46.50   12.00
  -5 -15   1   31.10   13.20
   5 -15  -1   30.30    8.10
  -5 -15   1   24.90    6.90
   5  15  -1   36.40   12.30
   5  15  -1    8.40   10.50
   5  15  -1   25.40    6.50
  -5  15   1   36.70   13.50
   5  15  -1   28.40    9.80
  -5  15   1   49.90   15.60
   5  15  -1   21.30    8.30
   5  15  -1   26.00    9.90
   4 -15  -1   41.80   13.80
   4 -15  -1   54.59   14.90
  -4 -15   1   37.60    5.30
   4 -15  -1   33.20    8.70
   4 -15  -1   42.40   15.70
  -4 -15   1   27.90   11.10
  -4 -15   1   36.00   11.80
  -4 -15   1   41.90   14.50
  -4 -15   1   37.00   13.80
  -4 -15   1   62.29   16.00
  -4  15   1   52.89   14.30
   4  15  -1   46.90   14.30
  -4  15   1   44.50   13.70
  -4  15   1   37.70   13.60
  -4  15   1   21.60   13.00
   4  15  -1   32.80   15.00
   4  15  -1   41.30   12.50
   4  15  -1   48.90   12.70
   4  15  -1   39.80   12.90
   4  15  -1   37.40   10.10
   4  15  -1   39.90   11.40
  -3 -15   1   69.29   14.90
  -3 -15   1   84.69   17.90
  -3 -15   1   71.79   15.20
   3 -15  -1   64.69    8.20
   3 -15  -1   62.19   17.60
  -3 -15   1   60.69   15.60
   3 -15  -1   25.00   16.90
   3 -15  -1   59.89   11.70
   3 -15  -1   48.90   16.20
  -3 -15   1   61.89   17.80
   3 -15  -1   58.49   15.60
  -3 -15   1   55.99   14.00
   3  15  -1   85.59   16.90
  -3  15   1   79.49   16.70
   3  15  -1   72.79   16.90
   3  15  -1   63.49   17.90
  -3  15   1   63.09   18.30
  -3  15   1   75.49   16.10
   3  15  -1   99.19   15.20
   3  15  -1   73.69   17.20
  -3  15   1   77.59   18.30
   3  15  -1   75.99   15.50
   3  15  -1   51.09   13.10
   2 -15  -1   49.80   20.10
  -2 -15   1   54.19    8.10
  -2 -15   1   54.69   15.60
   2 -15  -1   72.09   12.50
   2 -15  -1   77.39   16.90
  -2 -15   1   54.29   13.70
  -2 -15   1   55.19   14.00
  -2 -15   1   56.19   13.20
   2 -15  -1   50.29   13.00
  -2 -15   1   47.80   15.30
   2 -15  -1   60.39   17.50
  -2 -15   1   65.79   16.20
  -2  15   1   54.79   13.80
  -2  15   1   55.19   15.40
   2  15  -1   36.90   11.50
  -2  15   1   64.79   17.90
   2  15  -1   34.40   11.00
   2  15  -1   47.90   13.40
  -2  15   1   52.39   13.70
   2  15  -1   51.99   13.20
  -2  15   1   67.89   20.10
   2  15  -1   39.00   13.00
  -2  15   1   73.89   16.10
   2  15  -1   58.99   19.80
   1 -15  -1  220.18   27.30
  -1 -15   1  252.07   41.00
  -1 -15   1  271.17   25.10
  -1 -15   1  250.87   32.50
   1 -15  -1  263.97   30.10
   1 -15  -1  249.78   28.00
  -1 -15   1  224.18   27.60
   1 -15  -1  243.48   29.80
  -1 -15   1  228.78   28.60
   1 -15  -1  224.18   32.20
  -1 -15   1  235.18   30.00
   1  15  -1  250.07   29.30
  -1  15   1  234.68   32.20
   1  15  -1  273.57   30.30
   1  15  -1  255.67   24.20
   1  15  -1  226.58   31.50
  -1  15   1  259.47   30.60
  -1  15   1  242.38   29.10
   1  15  -1  264.17   28.90
  -1  15   1  262.07   29.60
   1  15  -1  212.28   28.60
  -1  15   1  247.18   29.10
  -1  15   1  249.28   29.60
   0 -15  -1  140.79   23.70
   0 -15  -1  116.19   18.30
   0 -15  -1  134.49   20.00
   0 -15   1  141.89   19.80
   0 -15  -1  137.79   20.00
   0 -15   1  132.19   17.30
   0 -15   1  136.99   20.40
   0 -15  -1  159.38   21.90
   0 -15   1  174.68   34.40
   0 -15   1  148.59   23.30
   0 -15   1  126.99   17.60
   0 -15   1  122.89   18.90
   0  15  -1  131.09   20.60
   0  15  -1  150.78   15.60
   0  15   1  124.59   19.60
   0  15   1  143.29   23.80
   0  15   1  120.99   30.10
   0  15  -1  126.49   20.10
   0  15  -1  149.19   23.30
   0  15  -1  111.49   19.40
   0  15  -1  123.09   20.00
   0  15   1  139.19   21.30
   0  15  -1  140.99   19.90
   0  15   1  128.89   19.50
  -1 -15  -1  289.77   37.50
  -1 -15  -1  339.07   37.30
   1 -15   1  331.87   38.30
   1 -15   1  328.37   34.40
   1 -15   1  326.47   35.20
   1 -15   1  336.57   32.50
  -1 -15  -1  324.17   35.80
  -1 -15  -1  354.66   37.90
   1 -15   1  330.17   40.10
   1 -15   1  360.76   37.30
  -1 -15  -1  347.67   39.80
   1 -15   1  376.46   36.70
   1  15   1  327.67   35.60
   1  15   1  303.27   27.90
   1  15   1  345.47   41.40
   1  15   1  321.27   37.20
  -1  15  -1  347.37   37.00
   1  15   1  339.87   37.10
  -1  15  -1  353.86   37.90
   1  15   1  345.07   36.40
  -1  15  -1  334.47   31.20
  -1  15  -1  346.37   36.30
  -1  15  -1  352.86   37.50
  -1  15  -1  355.66   40.40
   1  15   1  323.77   39.30
  -1  15  -1  357.26   37.40
   2 -15   1  550.44   56.49
   2 -15   1  500.55   54.19
  -2 -15  -1  532.35   55.39
   2 -15   1  565.44   52.59
  -2 -15  -1  558.64   53.59
   2 -15   1  564.04   53.09
  -2 -15  -1  499.95   55.49
   2 -15   1  540.05   47.90
  -2 -15  -1  551.04   56.99
  -2 -15  -1  586.24   55.19
  -2 -15  -1  436.36   53.99
  -2  15  -1  519.55   57.29
   2  15   1  511.05   52.69
   2  15   1  503.85   56.89
  -2  15  -1  619.54   55.89
  -2  15  -1  630.84   56.49
  -2  15  -1  582.74   62.99
  -2  15  -1  557.74   46.50
   2  15   1  621.84   53.29
   2  15   1  659.83   55.69
  -2  15  -1  521.05   53.79
   2  15   1  562.94   52.39
   2  15   1  512.25   54.09
  -2  15  -1  602.34   54.49
  -3 -15  -1   33.80   11.80
   3 -15   1   19.40   11.60
  -3 -15  -1   42.60   23.00
   3 -15   1    7.10    7.70
   3 -15   1   17.80    8.60
  -3 -15  -1   37.10   14.20
   3 -15   1   19.20    7.00
  -3 -15  -1   24.60   12.10
   3 -15   1   20.30    4.70
  -3 -15  -1   28.10   10.30
   3 -15   1   28.80    9.80
   3  15   1   15.90    8.70
   3  15   1   35.10   11.60
  -3  15  -1   22.30   11.80
  -3  15  -1   24.00   10.00
  -3  15  -1   17.60   10.30
   3  15   1   21.30   10.50
  -3  15  -1   18.50   10.40
  -3  15  -1   20.60    6.60
   3  15   1   32.50   10.10
   3  15   1   37.90   14.60
   3  15   1   32.10   10.00
  -3  15  -1   17.30    9.10
  -3  15  -1   17.20    8.60
  -4 -15  -1  239.38   28.10
  -4 -15  -1  217.98   27.20
  -4 -15  -1  214.18   21.40
   4 -15   1  192.98   23.60
  -4 -15  -1  219.88   29.10
   4 -15   1  203.48   21.30
  -4 -15  -1  226.28   30.80
  -4 -15  -1  247.98   30.50
   4 -15   1  203.38   25.30
   4 -15   1  200.88   29.30
   4  15   1  232.58   26.60
   4  15   1  207.98   24.50
  -4  15  -1  186.98   23.20
  -4  15  -1  182.38   27.70
  -4  15  -1  156.08   27.70
  -4  15  -1  222.58   27.20
   4  15   1  227.78   25.50
   4  15   1  180.18   26.40
  -4  15  -1  185.98   27.10
   4  15   1  238.98   25.20
  -5 -15  -1   14.10   11.80
  -5 -15  -1   32.00   13.90
  -5 -15  -1   32.60   12.40
   5 -15   1   72.09   14.50
  -5 -15  -1   20.00   10.70
   5 -15   1   87.09   20.60
  -5 -15  -1   32.90   15.00
   5 -15   1   62.49   16.90
  -5 -15  -1   33.50    9.90
   5  15   1   55.69   13.60
   5  15   1   17.30    8.20
   5  15   1   32.20   13.20
   5  15   1   32.50   10.00
  -5  15  -1   70.09   14.70
  -5  15  -1   86.89   19.50
  -5  15  -1   80.89   17.80
  -5  15  -1   76.49   18.70
   5  15   1   24.60    7.80
   5  15   1   35.80   11.10
  -6 -15  -1  135.19   25.00
  -6 -15  -1  106.19   23.50
  -6 -15  -1  108.39   17.00
  -6 -15  -1  108.79   21.50
  -6 -15  -1  106.89   23.20
   6  15   1   98.19   14.40
   6  15   1  110.99   18.70
   6  15   1   98.59   16.50
   6  15   1  100.09   17.70
   6  15   1  107.89   21.00
   6  15   1   94.09   15.10
   7 -15   1  128.59   21.60
   7 -15   1  137.89   22.50
   7 -15   1  135.99   19.90
   7 -15   1  135.09   18.10
  -7 -15  -1  161.38   29.40
  -7 -15  -1  197.28   27.80
  -7 -15  -1  211.38   26.60
   7 -15   1  148.49   26.10
   7 -15   1  110.19   25.10
  -7 -15  -1  183.18   23.10
  -7  15  -1  121.59   23.90
   7  15   1  158.38   20.30
  -7  15  -1  146.79   23.90
  -7  15  -1  125.79   24.00
   7  15   1  174.38   19.00
  -7  15  -1  139.49   25.20
   7  15   1  168.28   18.70
   7  15   1  154.98   22.80
   7  15   1  267.07   52.89
  -7  15  -1  152.88   29.90
  -8 -15  -1   35.40   13.20
   8 -15   1   49.30   17.00
  -8 -15  -1   26.90   17.10
  -8 -15  -1   44.50   15.50
   8 -15   1   37.50   12.30
   8 -15   1   33.00   12.80
   8 -15   1   23.50    8.70
  -8 -15  -1   65.39   17.40
   8 -15   1   41.40    9.10
   8 -15   1   30.00   15.20
   8  15   1   33.40    9.20
  -8  15  -1   22.30   12.60
  -8  15  -1   37.70   14.30
   8  15   1   29.40    9.20
  -8  15  -1   35.10   14.00
   8  15   1   21.50   11.60
   8  15   1   36.70   10.90
  -8  15  -1   39.60   15.80
   9 -15   1   25.60   11.20
   9 -15   1   19.80   10.50
   9 -15   1    5.40   12.40
   9 -15   1   22.90    7.50
  -9 -15  -1   22.30   17.90
   9 -15   1   23.60   14.40
  -9 -15  -1   20.00   15.40
   9 -15   1   18.00    7.70
  -9 -15  -1   14.20   12.20
  -9  15  -1   20.70   13.70
  -9  15  -1   22.60   13.90
   9  15   1   12.10    7.80
   9  15   1   12.70    7.70
  -9  15  -1   26.10   12.90
   9  15   1    5.50    8.90
   9  15   1   11.30    9.80
  -9  15  -1   17.50   11.10
  -9 -16   1  305.67   37.20
  -9 -16   1  268.77   34.70
   9 -16  -1  254.47   32.60
   9 -16  -1  239.18   25.80
   9 -16  -1  269.77   33.10
  -9 -16   1  313.97   38.00
  -9  16   1  294.87   40.50
   9  16  -1  285.87   26.90
  -9  16   1  272.97   38.70
   9  16  -1  314.37   35.80
   9  16  -1  292.47   29.20
   9  16  -1  287.17   33.10
   8 -16  -1   23.90    6.60
   8 -16  -1   23.10   10.00
  -8 -16   1   36.40   14.40
  -8 -16   1   36.30   17.40
   8 -16  -1   19.70   15.70
   8 -16  -1   11.00    9.30
  -8 -16   1   50.29   13.20
  -8 -16   1   57.69   17.50
   8  16  -1   24.90   11.90
   8  16  -1   26.40   10.40
   8  16  -1   33.20    7.50
  -8  16   1   29.90   13.60
   8  16  -1   30.60    9.80
  -8  16   1   28.10   13.20
  -8  16   1   18.50    8.40
  -8  16   1   28.80   22.30
   7 -16  -1   63.89   14.10
  -7 -16   1   47.50   15.00
   7 -16  -1   62.49   17.00
  -7 -16   1   46.40   16.50
   7 -16  -1   64.69   13.60
   7 -16  -1   42.70    8.60
  -7 -16   1   48.50   12.00
  -7 -16   1   62.59   21.50
   7 -16  -1   48.60   19.60
   7  16  -1   54.19    9.30
   7  16  -1   50.39   14.30
   7  16  -1   44.50   11.40
  -7  16   1   59.49   17.00
  -7  16   1   59.59   12.50
  -7  16   1   43.70   16.10
  -7  16   1   53.99   17.50
   7  16  -1   56.39   13.20
   7  16  -1   53.89   14.70
  -6 -16   1   87.09   23.10
   6 -16  -1   65.99   14.70
   6 -16  -1   86.89   18.40
   6 -16  -1   75.99   11.50
  -6 -16   1   79.09   18.70
   6 -16  -1   87.19   13.70
  -6 -16   1   78.89   20.00
   6 -16  -1   84.79   23.30
  -6  16   1  102.49   23.00
   6  16  -1   94.99   18.60
   6  16  -1   85.99   11.20
  -6  16   1   59.79   18.20
  -6  16   1  110.09   23.20
   6  16  -1   69.79   16.20
  -6  16   1  105.49   20.00
   6  16  -1   73.19   15.30
   6  16  -1   65.79   14.00
  -5 -16   1   33.80   15.00
   5 -16  -1    8.20    5.20
   5 -16  -1   14.80    5.80
   5 -16  -1    2.80    7.80
  -5 -16   1   25.80    6.00
   5 -16  -1   14.00    7.80
  -5 -16   1   35.10   14.60
  -5 -16   1   37.20   12.10
   5 -16  -1    5.40   11.20
  -5  16   1    3.80    8.80
   5  16  -1   16.90    8.90
  -5  16   1    6.40    9.40
   5  16  -1   33.80   11.10
   5  16  -1   18.50   10.30
  -5  16   1    0.20    7.30
  -5  16   1    7.80   10.90
   5  16  -1   28.90    6.90
   5  16  -1   15.60    9.20
   4 -16  -1   22.30   13.00
  -4 -16   1   18.80   10.00
   4 -16  -1    9.40    6.10
  -4 -16   1   27.20   12.70
   4 -16  -1   21.40   10.20
  -4 -16   1   33.40   13.90
   4 -16  -1   27.10    9.60
   4  16  -1   28.10   10.80
  -4  16   1   32.30   14.00
   4  16  -1   41.20   12.30
  -4  16   1   43.10   13.60
   4  16  -1   24.20   11.00
  -4  16   1   37.70   14.20
   4  16  -1   29.50   10.30
  -4  16   1   17.60    9.80
   3 -16  -1   25.10    8.60
   3 -16  -1   27.60   11.30
  -3 -16   1   30.10   13.40
  -3 -16   1   31.70   12.00
   3 -16  -1   40.90   11.10
   3 -16  -1   31.30    6.10
  -3 -16   1   30.00   12.50
   3 -16  -1   30.20   14.50
  -3 -16   1   24.70   11.10
  -3 -16   1   32.00   12.20
   3  16  -1   18.80    9.90
   3  16  -1   28.70   10.70
  -3  16   1   42.10   13.70
  -3  16   1   41.00   14.50
  -3  16   1   23.20   13.60
   3  16  -1   32.70   10.40
   3  16  -1   21.10   10.50
  -3  16   1   48.60   14.10
   3  16  -1   30.00   14.70
   3  16  -1   23.80   11.00
  -2 -16   1   15.90    9.30
  -2 -16   1   26.60   11.90
  -2 -16   1   30.60   12.00
   2 -16  -1   63.99   15.80
  -2 -16   1   28.10   10.80
  -2 -16   1   23.00    6.00
  -2 -16   1   27.90   10.40
   2 -16  -1   83.29   20.20
   2 -16  -1   65.69   14.30
  -2 -16   1   22.80   12.00
  -2  16   1   57.69   14.60
   2  16  -1   20.60   10.30
   2  16  -1    8.10   11.40
   2  16  -1   27.10    9.90
  -2  16   1   73.59   18.30
  -2  16   1   66.69   19.90
   2  16  -1   16.10   13.30
   2  16  -1   34.80   11.40
   2  16  -1   13.50   10.00
  -1 -16   1   21.90    9.50
   1 -16  -1   38.40   12.20
   1 -16  -1   28.50   14.20
  -1 -16   1   35.20    9.00
  -1 -16   1   33.30   11.50
  -1 -16   1   19.30   10.20
   1 -16  -1   31.20   12.70
   1 -16  -1   26.60    9.90
   1 -16  -1   40.80   13.00
  -1 -16   1   30.30   11.60
  -1 -16   1   30.40   13.60
   1  16  -1   30.70   11.40
  -1  16   1   51.59   14.40
   1  16  -1   38.10   12.40
  -1  16   1   27.50   11.10
   1  16  -1   27.60   11.90
   1  16  -1   26.20   12.00
  -1  16   1   39.30   12.60
  -1  16   1   46.50   13.80
  -1  16   1   23.30   11.50
   1  16  -1   30.70    7.50
   0 -16   1  380.06   47.10
   0 -16  -1  483.65   47.60
   0 -16  -1  494.35   47.70
   0 -16  -1  524.15   46.50
   0 -16  -1  550.44   47.50
   0 -16   1  392.16   44.90
   0 -16   1  395.26   44.30
   0 -16  -1  545.75   51.79
   0 -16  -1  495.05   46.70
   0 -16   1  422.86   42.10
   0 -16   1  385.06   47.10
   0 -16   1  384.66   42.20
   0  16  -1  403.76   39.50
   0  16  -1  358.26   47.60
   0  16   1  489.95   46.60
   0  16   1  449.16   50.29
   0  16   1  476.25   47.10
   0  16   1  533.55   46.80
   0  16  -1  378.06   44.90
   0  16  -1  424.66   44.80
   0  16   1  520.85   48.40
   0  16  -1  452.55   46.30
   0  16  -1  424.16   46.00
   1 -16   1  100.19   17.20
   1 -16   1   77.19   17.10
  -1 -16  -1  135.09   23.00
   1 -16   1  104.79   18.10
   1 -16   1   89.99   23.90
  -1 -16  -1  138.19   21.10
  -1 -16  -1  141.29   20.80
[truncated: 1,947,310 more chars]
