# Supplementary material for: Silylamido supported dinitrogen heterobimetallic complexes: syntheses and their catalytic ability
Source: Natl Sci Rev. 2020 Dec 3;8(12):nwaa290. doi: 10.1093/nsr/nwaa290 (PMC8694672; doi:10.1093/nsr/nwaa290)
Supplement: nwaa290_Supplemental_Files [file nwaa290_supplemental_files.zip › mo_zdd_06_107_0512,[NArSiMe2tBu]3MoN2Mg[NArSiMe2tBu][THF]2.cif]

data_mo_zdd_06_107_0512_0m
_audit_creation_date               2020-05-14
_audit_creation_method
;
Olex2 1.3
(compiled Nov 21 2019 18:26:39 for OlexSys, GUI svn.r6003)
;
_shelx_SHELXL_version_number       '2014/7'
_audit_contact_author_address      ?
_audit_contact_author_email        ?
_audit_contact_author_name         ''
_audit_contact_author_phone        ?
_publ_contact_author_id_orcid      ?
_publ_section_references
;
Bourhis, L.J., Dolomanov, O.V., Gildea, R.J., Howard, J.A.K., Puschmann, H.
 (2015). Acta Cryst. A71, 59-75.

D. Kratzert, I. Krossing, (2018), J. Appl. Cryst. 51, 928-934. 

Dolomanov, O.V., Bourhis, L.J., Gildea, R.J, Howard, J.A.K. & Puschmann, H.
 (2009), J. Appl. Cryst. 42, 339-341.

Kratzert, D., Holstein, J.J. & Krossing, I. (2015). J. Appl. Cryst. 48, 933-938.

Sheldrick, G.M. (2015). Acta Cryst. C71, 3-8.
;
_chemical_name_common              ?
_chemical_name_systematic          ?
_chemical_formula_moiety          
 'C63.788 H111.057 Mg Mo N6 O2 Si4, 1.9(C4 H10 O)'
_chemical_formula_sum              'C71.39 H130.06 Mg Mo N6 O3.90 Si4'
_chemical_formula_weight           1367.56
_chemical_melting_point            ?
loop_
  _atom_type_symbol
  _atom_type_description
  _atom_type_scat_dispersion_real
  _atom_type_scat_dispersion_imag
  _atom_type_scat_source
 'C' 'C' 0.0033 0.0016 'International Tables Vol C Tables 4.2.6.8 and 6.1.1.4'
 'H' 'H' 0.0000 0.0000 'International Tables Vol C Tables 4.2.6.8 and 6.1.1.4'
 'Mg' 'Mg' 0.0486 0.0363 'International Tables Vol C Tables 4.2.6.8 and 6.1.1.4'
 'Mo' 'Mo' -1.6832 0.6857
 'International Tables Vol C Tables 4.2.6.8 and 6.1.1.4'
 'N' 'N' 0.0061 0.0033 'International Tables Vol C Tables 4.2.6.8 and 6.1.1.4'
 'O' 'O' 0.0106 0.0060 'International Tables Vol C Tables 4.2.6.8 and 6.1.1.4'
 'Si' 'Si' 0.0817 0.0704 'International Tables Vol C Tables 4.2.6.8 and 6.1.1.4'

_shelx_space_group_comment
;
The symmetry employed for this shelxl refinement is uniquely defined
by the following loop, which should always be used as a source of
symmetry information in preference to the above space-group names.
They are only intended as comments.
;
_space_group_crystal_system        'triclinic'
_space_group_IT_number             2
_space_group_name_H-M_alt          'P -1'
_space_group_name_Hall             '-P 1'
loop_
  _space_group_symop_operation_xyz
 'x, y, z'
 '-x, -y, -z'

_cell_length_a                     11.9604(5)
_cell_length_b                     17.2132(7)
_cell_length_c                     20.4648(7)
_cell_angle_alpha                  80.9400(10)
_cell_angle_beta                   89.3350(10)
_cell_angle_gamma                  84.6330(10)
_cell_volume                       4142.4(3)
_cell_formula_units_Z              2
_cell_measurement_reflns_used      9328
_cell_measurement_temperature      185.0
_cell_measurement_theta_max        28.17
_cell_measurement_theta_min        2.41
_shelx_estimated_absorpt_T_max     1.000
_shelx_estimated_absorpt_T_min     0.974
_exptl_absorpt_coefficient_mu      0.268
_exptl_absorpt_correction_T_max    ?
_exptl_absorpt_correction_T_min    ?
_exptl_absorpt_correction_type     none
_exptl_absorpt_process_details     ?
_exptl_absorpt_special_details     ?
_exptl_crystal_colour              'clear reddish red'
_exptl_crystal_colour_lustre       clear
_exptl_crystal_colour_modifier     reddish
_exptl_crystal_colour_primary      red
_exptl_crystal_density_diffrn      1.096
_exptl_crystal_density_meas        ?
_exptl_crystal_density_method      ?
_exptl_crystal_description         block
_exptl_crystal_F_000               1483
_exptl_crystal_size_max            0.1
_exptl_crystal_size_mid            0.08
_exptl_crystal_size_min            0
_exptl_transmission_factor_max     ?
_exptl_transmission_factor_min     ?
_diffrn_reflns_av_R_equivalents    0.0677
_diffrn_reflns_av_unetI/netI       0.0609
_diffrn_reflns_Laue_measured_fraction_full  0.999
_diffrn_reflns_Laue_measured_fraction_max  0.997
_diffrn_reflns_limit_h_max         15
_diffrn_reflns_limit_h_min         -15
_diffrn_reflns_limit_k_max         22
_diffrn_reflns_limit_k_min         -22
_diffrn_reflns_limit_l_max         27
_diffrn_reflns_limit_l_min         -27
_diffrn_reflns_number              93528
_diffrn_reflns_point_group_measured_fraction_full  0.999
_diffrn_reflns_point_group_measured_fraction_max  0.997
_diffrn_reflns_theta_full          25.242
_diffrn_reflns_theta_max           28.293
_diffrn_reflns_theta_min           2.179
_diffrn_ambient_temperature        185.0
_diffrn_detector_area_resol_mean   ?
_diffrn_measured_fraction_theta_full  0.999
_diffrn_measured_fraction_theta_max  0.997
_diffrn_measurement_device_type    'Bruker APEX-II CCD'
_diffrn_measurement_method         '\f and \w scans'
_diffrn_radiation_type             MoK\a
_diffrn_radiation_wavelength       0.71073
_diffrn_source                     ?
_diffrn_source_current             1.4
_diffrn_source_power               0.07
_diffrn_source_voltage             50.0
_diffrn_standards_number           0
_reflns_Friedel_coverage           0.000
_reflns_Friedel_fraction_full      .
_reflns_Friedel_fraction_max       .
_reflns_number_gt                  15216
_reflns_number_total               20510
_reflns_special_details
;
 Reflections were merged by SHELXL according to the crystal
 class for the calculation of statistics and refinement.
 
 _reflns_Friedel_fraction is defined as the number of unique
 Friedel pairs measured divided by the number that would be
 possible theoretically, ignoring centric projections and
 systematic absences.
;
_reflns_threshold_expression       'I > 2\s(I)'
_computing_cell_refinement         'SAINT V8.38A (2016)'
_computing_data_collection         ?
_computing_data_reduction          'SAINT V8.38A (2016)'
_computing_molecular_graphics      'Olex2 1.3 (Dolomanov et al., 2009)'
_computing_publication_material    'Olex2 1.3 (Dolomanov et al., 2009)'
_computing_structure_refinement    'SHELXL 2014/7 (Sheldrick, 2015)'
_computing_structure_solution      'olex2.solve 1.3 (Bourhis et al., 2015)'
_refine_diff_density_max           0.741
_refine_diff_density_min           -0.597
_refine_diff_density_rms           0.067
_refine_ls_extinction_coef         .
_refine_ls_extinction_method       none
_refine_ls_goodness_of_fit_ref     1.030
_refine_ls_hydrogen_treatment      constr
_refine_ls_matrix_type             full
_refine_ls_number_parameters       858
_refine_ls_number_reflns           20510
_refine_ls_number_restraints       114
_refine_ls_R_factor_all            0.0808
_refine_ls_R_factor_gt             0.0522
_refine_ls_restrained_S_all        1.074
_refine_ls_shift/su_max            0.001
_refine_ls_shift/su_mean           0.000
_refine_ls_structure_factor_coef   Fsqd
_refine_ls_weighting_details      
 'w=1/[\s^2^(Fo^2^)+(0.0500P)^2^+2.9941P] where P=(Fo^2^+2Fc^2^)/3'
_refine_ls_weighting_scheme        calc
_refine_ls_wR_factor_gt            0.1156
_refine_ls_wR_factor_ref           0.1323
_refine_special_details            ?
_olex2_refinement_description
;
1. Fixed Uiso
 At 1.2 times of:
  All C(H) groups, All C(H,H) groups
 At 1.5 times of:
  All C(H,H,H) groups
2. Restrained distances
 C72-C73 \\sim C74-C75
 with sigma of 0.02
 O3-C73 \\sim O3-C74
 with sigma of 0.02
 C72-O3 \\sim O3-C75
 with sigma of 0.04
 C61-Si3 \\sim C61-C63 \\sim C61-C65 \\sim C61-C67 \\sim C61-C62 \\sim C61-C64
\\sim C61-C66
 with sigma of 0.02
 C63-C65 \\sim C63-C67 \\sim C65-C67 \\sim C62-C64 \\sim C62-C66 \\sim C64-C66
 with sigma of 0.04
3. Uiso/Uaniso restraints and constraints
O3 \\sim C72 \\sim C73 \\sim C74 \\sim C75: within 2A with sigma of 0.04 and
sigma for terminal atoms of 0.08 within 2A
4. Rigid body (RIGU) restrains
 O3, C72, C73, C74, C75
 with sigma for 1-2 distances of 0.004 and sigma for 1-3 distances of 0.004
 C63, C67, C65, Si3
 with sigma for 1-2 distances of 0.004 and sigma for 1-3 distances of 0.004
 C62, C66, C64, C61, Si3
 with sigma for 1-2 distances of 0.004 and sigma for 1-3 distances of 0.004
5. Others
 Sof(C62)=Sof(H62A)=Sof(H62B)=Sof(H62C)=Sof(C64)=Sof(H64A)=Sof(H64B)=Sof(H64C)=
 Sof(C66)=Sof(H66A)=Sof(H66B)=Sof(H66C)=1-FVAR(1)
 Sof(C63)=Sof(H63A)=Sof(H63B)=Sof(H63C)=Sof(C65)=Sof(H65A)=Sof(H65B)=Sof(H65C)=
 Sof(C67)=Sof(H67A)=Sof(H67B)=Sof(H67C)=FVAR(1)
 Sof(H19A)=Sof(H19B)=Sof(H21A)=Sof(H21B)=Sof(C20)=Sof(H20A)=Sof(H20B)=FVAR(2)
 Sof(C16)=Sof(H16A)=Sof(H16B)=FVAR(3)
 Fixed Sof: O3(0.9) C72(0.9) H72A(0.9) H72B(0.9) H72C(0.9) C73(0.9) H73A(0.9)
 H73B(0.9) C74(0.9) H74A(0.9) H74B(0.9) C75(0.9) H75A(0.9) H75B(0.9) H75C(0.9)
6.a Secondary CH2 refined with riding coordinates:
 C22(H22A,H22B), C18(H18A,H18B), C70(H70A,H70B), C15(H15A,H15B), C17(H17A,
 H17B), C19(H19A,H19B), C21(H21A,H21B), C69(H69A,H69B), C16(H16A,H16B),
 C20(H20A,H20B), C73(H73A,H73B), C74(H74A,H74B)
6.b Aromatic/amide H refined with riding coordinates:
 C48(H48), C28(H28), C46(H46), C8(H8), C43(H43), C30(H30), C52(H52), C32(H32),
 C12(H12), C56(H56), C10(H10), C54(H54)
6.c Idealised Me refined as rotating group:
 C36(H36A,H36B,H36C), C37(H37A,H37B,H37C), C26(H26A,H26B,H26C), C6(H6A,H6B,
 H6C), C25(H25A,H25B,H25C), C1(H1A,H1B,H1C), C50(H50A,H50B,H50C), C41(H41A,H41B,
 H41C), C40(H40A,H40B,H40C), C24(H24A,H24B,H24C), C34(H34A,H34B,H34C), C35(H35A,
 H35B,H35C), C4(H4A,H4B,H4C), C23(H23A,H23B,H23C), C59(H59A,H59B,H59C),
 C38(H38A,H38B,H38C), C27(H27A,H27B,H27C), C14(H14A,H14B,H14C), C58(H58A,H58B,
 H58C), C60(H60A,H60B,H60C), C13(H13A,H13B,H13C), C3(H3A,H3B,H3C), C57(H57A,
 H57B,H57C), C63(H63A,H63B,H63C), C49(H49A,H49B,H49C), C2(H2A,H2B,H2C),
 C65(H65A,H65B,H65C), C71(H71A,H71B,H71C), C67(H67A,H67B,H67C), C68(H68A,H68B,
 H68C), C72(H72A,H72B,H72C), C75(H75A,H75B,H75C), C62(H62A,H62B,H62C), C64(H64A,
 H64B,H64C), C66(H66A,H66B,H66C)
;
_atom_sites_solution_hydrogens     geom
_atom_sites_solution_primary       iterative
_atom_sites_solution_secondary     ?
loop_
  _atom_site_label
  _atom_site_type_symbol
  _atom_site_fract_x
  _atom_site_fract_y
  _atom_site_fract_z
  _atom_site_U_iso_or_equiv
  _atom_site_adp_type
  _atom_site_occupancy
  _atom_site_site_symmetry_order
  _atom_site_calc_flag
  _atom_site_refinement_flags_posn
  _atom_site_refinement_flags_adp
  _atom_site_refinement_flags_occupancy
  _atom_site_disorder_assembly
  _atom_site_disorder_group
 Mo1 Mo 0.69864(2) 0.19534(2) 0.72829(2) 0.02452(6) Uani 1 1 d . . . . .
 Si2 Si 0.86422(6) 0.33412(4) 0.66076(4) 0.02899(15) Uani 1 1 d . . . . .
 Si1 Si 0.46697(6) 0.18266(4) 0.63985(4) 0.03158(16) Uani 1 1 d . . . . .
 Si3 Si 0.67166(7) 0.18194(5) 0.89352(4) 0.03654(18) Uani 1 1 d D U . . .
 Si4 Si 0.55996(7) 0.55510(4) 0.86140(4) 0.03629(18) Uani 1 1 d . . . . .
 Mg1 Mg 0.47993(8) 0.45028(5) 0.75272(4) 0.03074(19) Uani 1 1 d . . . . .
 N3 N 0.61512(17) 0.28646(12) 0.73663(10) 0.0271(4) Uani 1 1 d . . . . .
 N4 N 0.84333(17) 0.23812(12) 0.69638(10) 0.0275(4) Uani 1 1 d . . . . .
 O2 O 0.39792(18) 0.49383(12) 0.66537(10) 0.0449(5) Uani 1 1 d . . . . .
 N2 N 0.55940(19) 0.34662(13) 0.74231(11) 0.0340(5) Uani 1 1 d . . . . .
 N5 N 0.69574(19) 0.14013(12) 0.82200(10) 0.0312(5) Uani 1 1 d . . . . .
 O1 O 0.33278(17) 0.42962(12) 0.80202(10) 0.0447(5) Uani 1 1 d . . . . .
 N6 N 0.60743(17) 0.15501(12) 0.66139(10) 0.0284(4) Uani 1 1 d . . . . .
 N1 N 0.5407(2) 0.54427(12) 0.78076(11) 0.0348(5) Uani 1 1 d . . . . .
 C42 C 0.9345(2) 0.17832(14) 0.71567(12) 0.0278(5) Uani 1 1 d . . . . .
 C48 C 0.9609(2) 0.11766(15) 0.67882(13) 0.0305(5) Uani 1 1 d . . . . .
 H48 H 0.9183 0.1158 0.6403 0.037 Uiso 1 1 calc R U . . .
 C51 C 0.7026(2) 0.05669(15) 0.82038(12) 0.0324(6) Uani 1 1 d . . . . .
 C29 C 0.6787(2) 0.10949(15) 0.62204(12) 0.0293(5) Uani 1 1 d . . . . .
 C7 C 0.5676(2) 0.60181(15) 0.72731(13) 0.0334(6) Uani 1 1 d . . . . .
 C28 C 0.7076(2) 0.02916(15) 0.64163(14) 0.0338(6) Uani 1 1 d . . . . .
 H28 H 0.6808 0.0036 0.6826 0.041 Uiso 1 1 calc R U . . .
 C31 C 0.7900(3) 0.10448(18) 0.52210(14) 0.0423(7) Uani 1 1 d . . . . .
 C00M C 0.4006(2) 0.10902(16) 0.59531(14) 0.0366(6) Uani 1 1 d . . . . .
 C36 C 0.7409(2) 0.37302(17) 0.60590(14) 0.0404(7) Uani 1 1 d . . . . .
 H36A H 0.7356 0.3397 0.5716 0.061 Uiso 1 1 calc R U . . .
 H36B H 0.7503 0.4273 0.5850 0.061 Uiso 1 1 calc R U . . .
 H36C H 0.6720 0.3725 0.6323 0.061 Uiso 1 1 calc R U . . .
 C46 C 1.1094(2) 0.06277(17) 0.75461(15) 0.0432(7) Uani 1 1 d . . . . .
 H46 H 1.1691 0.0233 0.7680 0.052 Uiso 1 1 calc R U . . .
 C8 C 0.6409(2) 0.58082(16) 0.67775(13) 0.0363(6) Uani 1 1 d . . . . .
 H8 H 0.6737 0.5279 0.6815 0.044 Uiso 1 1 calc R U . . .
 C43 C 0.9964(2) 0.17936(16) 0.77297(13) 0.0340(6) Uani 1 1 d . . . . .
 H43 H 0.9779 0.2198 0.7990 0.041 Uiso 1 1 calc R U . . .
 C30 C 0.7217(2) 0.14627(16) 0.56249(13) 0.0346(6) Uani 1 1 d . . . . .
 H30 H 0.7038 0.2014 0.5493 0.042 Uiso 1 1 calc R U . . .
 C47 C 1.0492(2) 0.05954(16) 0.69761(14) 0.0365(6) Uani 1 1 d . . . . .
 C52 C 0.8042(3) 0.01395(16) 0.81220(14) 0.0406(7) Uani 1 1 d . . . . .
 H52 H 0.8714 0.0396 0.8090 0.049 Uiso 1 1 calc R U . . .
 C53 C 0.8088(3) -0.06663(18) 0.80864(16) 0.0515(8) Uani 1 1 d . . . . .
 C45 C 1.0845(2) 0.12244(18) 0.79262(14) 0.0404(7) Uani 1 1 d . . . . .
 C32 C 0.8159(3) 0.02383(18) 0.54247(15) 0.0443(7) Uani 1 1 d . . . . .
 H32 H 0.8621 -0.0056 0.5152 0.053 Uiso 1 1 calc R U . . .
 C37 C 0.8733(3) 0.39803(17) 0.72559(15) 0.0464(7) Uani 1 1 d . . . . .
 H37A H 0.8036 0.3984 0.7512 0.070 Uiso 1 1 calc R U . . .
 H37B H 0.8843 0.4520 0.7045 0.070 Uiso 1 1 calc R U . . .
 H37C H 0.9367 0.3773 0.7551 0.070 Uiso 1 1 calc R U . . .
 C33 C 0.7758(2) -0.01452(17) 0.60156(15) 0.0394(7) Uani 1 1 d . . . . .
 C26 C 0.2780(2) 0.14233(18) 0.57864(17) 0.0472(8) Uani 1 1 d . . . . .
 H26A H 0.2373 0.1482 0.6196 0.071 Uiso 1 1 calc R U . . .
 H26B H 0.2417 0.1059 0.5553 0.071 Uiso 1 1 calc R U . . .
 H26C H 0.2774 0.1940 0.5504 0.071 Uiso 1 1 calc R U . . .
 C12 C 0.5219(3) 0.68080(17) 0.71911(14) 0.0451(7) Uani 1 1 d . . . . .
 H12 H 0.4714 0.6971 0.7516 0.054 Uiso 1 1 calc R U . . .
 C39 C 0.9953(2) 0.33957(17) 0.60675(15) 0.0397(7) Uani 1 1 d . . . . .
 C5 C 0.7066(3) 0.58005(18) 0.87994(15) 0.0470(7) Uani 1 1 d . . . . .
 C56 C 0.6045(3) 0.01777(17) 0.82508(14) 0.0406(7) Uani 1 1 d . . . . .
 H56 H 0.5344 0.0468 0.8304 0.049 Uiso 1 1 calc R U . . .
 C9 C 0.6674(3) 0.63511(17) 0.62307(14) 0.0405(7) Uani 1 1 d . . . . .
 C11 C 0.5477(3) 0.73597(17) 0.66557(15) 0.0470(8) Uani 1 1 d . . . . .
 C55 C 0.6075(3) -0.06223(18) 0.82207(15) 0.0495(8) Uani 1 1 d . . . . .
 C10 C 0.6210(3) 0.71245(17) 0.61776(14) 0.0431(7) Uani 1 1 d . . . . .
 H10 H 0.6395 0.7500 0.5810 0.052 Uiso 1 1 calc R U . . .
 C6 C 0.5391(3) 0.45661(17) 0.91186(14) 0.0489(8) Uani 1 1 d . . . . .
 H6A H 0.4620 0.4439 0.9061 0.073 Uiso 1 1 calc R U . . .
 H6B H 0.5526 0.4586 0.9587 0.073 Uiso 1 1 calc R U . . .
 H6C H 0.5919 0.4158 0.8972 0.073 Uiso 1 1 calc R U . . .
 O4 O 0.0971(3) 0.2778(2) 1.00249(19) 0.1023(11) Uani 1 1 d . . . . .
 C25 C 0.4596(3) 0.0976(2) 0.52971(17) 0.0591(10) Uani 1 1 d . . . . .
 H25A H 0.4684 0.1493 0.5033 0.089 Uiso 1 1 calc R U . . .
 H25B H 0.4143 0.0674 0.5050 0.089 Uiso 1 1 calc R U . . .
 H25C H 0.5337 0.0687 0.5391 0.089 Uiso 1 1 calc R U . . .
 C1 C 0.4586(3) 0.63138(19) 0.89325(16) 0.0531(8) Uani 1 1 d . . . . .
 H1A H 0.4703 0.6840 0.8695 0.080 Uiso 1 1 calc R U . . .
 H1B H 0.4715 0.6299 0.9407 0.080 Uiso 1 1 calc R U . . .
 H1C H 0.3814 0.6198 0.8861 0.080 Uiso 1 1 calc R U . . .
 C50 C 1.0784(3) -0.00387(18) 0.65597(18) 0.0507(8) Uani 1 1 d . . . . .
 H50A H 1.0101 -0.0274 0.6464 0.076 Uiso 1 1 calc R U . . .
 H50B H 1.1319 -0.0447 0.6800 0.076 Uiso 1 1 calc R U . . .
 H50C H 1.1121 0.0192 0.6144 0.076 Uiso 1 1 calc R U . . .
 C41 C 0.9904(3) 0.2871(2) 0.55305(17) 0.0620(10) Uani 1 1 d . . . . .
 H41A H 0.9920 0.2317 0.5738 0.093 Uiso 1 1 calc R U . . .
 H41B H 1.0552 0.2939 0.5237 0.093 Uiso 1 1 calc R U . . .
 H41C H 0.9210 0.3022 0.5273 0.093 Uiso 1 1 calc R U . . .
 C40 C 1.1035(3) 0.3160(2) 0.64641(19) 0.0606(10) Uani 1 1 d . . . . .
 H40A H 1.1084 0.3509 0.6796 0.091 Uiso 1 1 calc R U . . .
 H40B H 1.1680 0.3208 0.6166 0.091 Uiso 1 1 calc R U . . .
 H40C H 1.1038 0.2612 0.6686 0.091 Uiso 1 1 calc R U . . .
 C24 C 0.3995(3) 0.02894(18) 0.6398(2) 0.0604(10) Uani 1 1 d . . . . .
 H24A H 0.4767 0.0074 0.6513 0.091 Uiso 1 1 calc R U . . .
 H24B H 0.3635 -0.0075 0.6162 0.091 Uiso 1 1 calc R U . . .
 H24C H 0.3574 0.0355 0.6802 0.091 Uiso 1 1 calc R U . . .
 C34 C 0.8028(3) -0.10295(18) 0.62194(19) 0.0565(9) Uani 1 1 d . . . . .
 H34A H 0.7606 -0.1312 0.5939 0.085 Uiso 1 1 calc R U . . .
 H34B H 0.7817 -0.1180 0.6683 0.085 Uiso 1 1 calc R U . . .
 H34C H 0.8834 -0.1167 0.6168 0.085 Uiso 1 1 calc R U . . .
 C35 C 0.8346(4) 0.1459(2) 0.45768(16) 0.0660(11) Uani 1 1 d . . . . .
 H35A H 0.8075 0.1227 0.4208 0.099 Uiso 1 1 calc R U . . .
 H35B H 0.9169 0.1396 0.4586 0.099 Uiso 1 1 calc R U . . .
 H35C H 0.8084 0.2022 0.4520 0.099 Uiso 1 1 calc R U . . .
 C4 C 0.7943(3) 0.5229(2) 0.8517(2) 0.0661(10) Uani 1 1 d . . . . .
 H4A H 0.7811 0.4683 0.8696 0.099 Uiso 1 1 calc R U . . .
 H4B H 0.8698 0.5331 0.8642 0.099 Uiso 1 1 calc R U . . .
 H4C H 0.7878 0.5310 0.8034 0.099 Uiso 1 1 calc R U . . .
 C23 C 0.3881(3) 0.1898(2) 0.71840(17) 0.0582(10) Uani 1 1 d . . . . .
 H23A H 0.3913 0.1375 0.7457 0.087 Uiso 1 1 calc R U . . .
 H23B H 0.3096 0.2090 0.7080 0.087 Uiso 1 1 calc R U . . .
 H23C H 0.4219 0.2265 0.7426 0.087 Uiso 1 1 calc R U . . .
 C61 C 0.7264(3) 0.1150(2) 0.97096(15) 0.0540(8) Uani 1 1 d D U . . .
 C54 C 0.7109(3) -0.10334(18) 0.81329(16) 0.0576(10) Uani 1 1 d . . . . .
 H54 H 0.7141 -0.1581 0.8104 0.069 Uiso 1 1 calc R U . . .
 C59 C 0.7465(3) 0.27334(18) 0.88387(16) 0.0528(8) Uani 1 1 d . . . . .
 H59A H 0.8276 0.2592 0.8817 0.079 Uiso 1 1 calc R U . . .
 H59B H 0.7298 0.3009 0.9218 0.079 Uiso 1 1 calc R U . . .
 H59C H 0.7214 0.3080 0.8430 0.079 Uiso 1 1 calc R U . . .
 C38 C 0.9990(3) 0.42579(19) 0.5723(2) 0.0643(11) Uani 1 1 d . . . . .
 H38A H 0.9341 0.4408 0.5427 0.096 Uiso 1 1 calc R U . . .
 H38B H 1.0683 0.4305 0.5466 0.096 Uiso 1 1 calc R U . . .
 H38C H 0.9970 0.4609 0.6057 0.096 Uiso 1 1 calc R U . . .
 C27 C 0.4537(3) 0.28129(18) 0.5864(2) 0.0633(11) Uani 1 1 d . . . . .
 H27A H 0.4949 0.3181 0.6066 0.095 Uiso 1 1 calc R U . . .
 H27B H 0.3743 0.3013 0.5819 0.095 Uiso 1 1 calc R U . . .
 H27C H 0.4850 0.2763 0.5426 0.095 Uiso 1 1 calc R U . . .
 C14 C 0.7438(3) 0.6097(2) 0.56919(17) 0.0626(10) Uani 1 1 d . . . . .
 H14A H 0.7003 0.5855 0.5388 0.094 Uiso 1 1 calc R U . . .
 H14B H 0.8042 0.5713 0.5892 0.094 Uiso 1 1 calc R U . . .
 H14C H 0.7761 0.6559 0.5448 0.094 Uiso 1 1 calc R U . . .
 C22 C 0.4389(4) 0.4919(2) 0.59866(17) 0.0685(11) Uani 1 1 d . . . . .
 H22A H 0.4076 0.4496 0.5791 0.082 Uiso 1 1 calc R U . . .
 H22B H 0.5220 0.4838 0.5979 0.082 Uiso 1 1 calc R U . . .
 C58 C 0.9220(4) -0.1126(2) 0.8012(2) 0.0792(13) Uani 1 1 d . . . . .
 H58A H 0.9117 -0.1688 0.8032 0.119 Uiso 1 1 calc R U . . .
 H58B H 0.9721 -0.1061 0.8371 0.119 Uiso 1 1 calc R U . . .
 H58C H 0.9552 -0.0926 0.7586 0.119 Uiso 1 1 calc R U . . .
 C60 C 0.5194(3) 0.2107(3) 0.90276(19) 0.0697(11) Uani 1 1 d . . . . .
 H60A H 0.4917 0.2466 0.8631 0.105 Uiso 1 1 calc R U . . .
 H60B H 0.5076 0.2373 0.9416 0.105 Uiso 1 1 calc R U . . .
 H60C H 0.4785 0.1634 0.9085 0.105 Uiso 1 1 calc R U . . .
 C13 C 0.4965(4) 0.82096(19) 0.65894(19) 0.0775(13) Uani 1 1 d . . . . .
 H13A H 0.4294 0.8236 0.6867 0.116 Uiso 1 1 calc R U . . .
 H13B H 0.4759 0.8403 0.6126 0.116 Uiso 1 1 calc R U . . .
 H13C H 0.5513 0.8538 0.6732 0.116 Uiso 1 1 calc R U . . .
 C3 C 0.7264(3) 0.6650(2) 0.84883(19) 0.0640(10) Uani 1 1 d . . . . .
 H3A H 0.7168 0.6712 0.8007 0.096 Uiso 1 1 calc R U . . .
 H3B H 0.8029 0.6756 0.8591 0.096 Uiso 1 1 calc R U . . .
 H3C H 0.6723 0.7024 0.8669 0.096 Uiso 1 1 calc R U . . .
 C57 C 0.5005(4) -0.1033(2) 0.8287(2) 0.0760(12) Uani 1 1 d . . . . .
 H57A H 0.4695 -0.1025 0.8732 0.114 Uiso 1 1 calc R U . . .
 H57B H 0.5170 -0.1582 0.8216 0.114 Uiso 1 1 calc R U . . .
 H57C H 0.4457 -0.0759 0.7957 0.114 Uiso 1 1 calc R U . . .
 C63 C 0.7136(7) 0.1640(5) 1.0287(3) 0.0606(18) Uani 0.87(3) 1 d D . P A 1
 H63A H 0.7569 0.2101 1.0188 0.091 Uiso 0.87(3) 1 calc R U P A 1
 H63B H 0.7417 0.1311 1.0697 0.091 Uiso 0.87(3) 1 calc R U P A 1
 H63C H 0.6342 0.1818 1.0339 0.091 Uiso 0.87(3) 1 calc R U P A 1
 C49 C 1.1513(3) 0.1245(2) 0.85470(17) 0.0648(10) Uani 1 1 d . . . . .
 H49A H 1.1447 0.0757 0.8859 0.097 Uiso 1 1 calc R U . . .
 H49B H 1.1220 0.1699 0.8752 0.097 Uiso 1 1 calc R U . . .
 H49C H 1.2304 0.1291 0.8432 0.097 Uiso 1 1 calc R U . . .
 C2 C 0.7238(4) 0.5719(2) 0.95548(17) 0.0657(10) Uani 1 1 d . . . . .
 H2A H 0.6680 0.6079 0.9737 0.099 Uiso 1 1 calc R U . . .
 H2B H 0.7994 0.5852 0.9646 0.099 Uiso 1 1 calc R U . . .
 H2C H 0.7151 0.5174 0.9760 0.099 Uiso 1 1 calc R U . . .
 C18 C 0.2795(4) 0.3575(2) 0.8053(3) 0.0938(16) Uani 1 1 d . . . . .
 H18A H 0.3270 0.3130 0.8307 0.113 Uiso 1 1 calc R U . . .
 H18B H 0.2686 0.3455 0.7601 0.113 Uiso 1 1 calc R U . . .
 C70 C 0.1534(5) 0.2057(3) 1.0274(3) 0.0943(15) Uani 1 1 d . . . . .
 H70A H 0.1126 0.1630 1.0146 0.113 Uiso 1 1 calc R U . . .
 H70B H 0.1543 0.1994 1.0763 0.113 Uiso 1 1 calc R U . . .
 C15 C 0.2602(3) 0.4842(2) 0.8341(2) 0.0798(13) Uani 1 1 d . . . . .
 H15A H 0.2911 0.4883 0.8779 0.096 Uiso 1 1 calc R U . B 1
 H15B H 0.2539 0.5373 0.8069 0.096 Uiso 1 1 calc R U . B 1
 C65 C 0.8512(6) 0.0847(8) 0.9655(5) 0.083(3) Uani 0.87(3) 1 d D . P A 1
 H65A H 0.8591 0.0482 0.9332 0.125 Uiso 0.87(3) 1 calc R U P A 1
 H65B H 0.8784 0.0571 1.0088 0.125 Uiso 0.87(3) 1 calc R U P A 1
 H65C H 0.8952 0.1295 0.9512 0.125 Uiso 0.87(3) 1 calc R U P A 1
 C71 C 0.2668(5) 0.1981(3) 1.0038(2) 0.0940(15) Uani 1 1 d . . . . .
 H71A H 0.2662 0.1984 0.9558 0.141 Uiso 1 1 calc R U . . .
 H71B H 0.3055 0.1483 1.0257 0.141 Uiso 1 1 calc R U . . .
 H71C H 0.3061 0.2424 1.0136 0.141 Uiso 1 1 calc R U . . .
 C17 C 0.1699(4) 0.3685(3) 0.8382(3) 0.0997(16) Uani 1 1 d . . . . .
 H17A H 0.1714 0.3372 0.8832 0.120 Uiso 1 1 calc R U . C 1
 H17B H 0.1093 0.3521 0.8123 0.120 Uiso 1 1 calc R U . C 1
 C67 C 0.6551(12) 0.0442(6) 0.9900(4) 0.084(3) Uani 0.87(3) 1 d D . P A 1
 H67A H 0.5755 0.0637 0.9910 0.127 Uiso 0.87(3) 1 calc R U P A 1
 H67B H 0.6782 0.0159 1.0338 0.127 Uiso 0.87(3) 1 calc R U P A 1
 H67C H 0.6665 0.0084 0.9573 0.127 Uiso 0.87(3) 1 calc R U P A 1
 C19 C 0.3079(4) 0.5569(3) 0.6630(2) 0.0894(16) Uani 1 1 d . . . . .
 H19A H 0.3273 0.5964 0.6903 0.107 Uiso 0.871(11) 1 calc R U P D 1
 H19B H 0.2375 0.5354 0.6802 0.107 Uiso 0.871(11) 1 calc R U P D 1
 C21 C 0.3975(5) 0.5720(3) 0.5627(2) 0.1031(17) Uani 1 1 d . . . . .
 H21A H 0.4524 0.6106 0.5667 0.124 Uiso 0.871(11) 1 calc R U P D 1
 H21B H 0.3859 0.5700 0.5152 0.124 Uiso 0.871(11) 1 calc R U P D 1
 C69 C -0.0061(5) 0.2951(4) 1.0288(3) 0.1100(18) Uani 1 1 d . . . . .
 H69A H 0.0022 0.2908 1.0774 0.132 Uiso 1 1 calc R U . . .
 H69B H -0.0558 0.2549 1.0204 0.132 Uiso 1 1 calc R U . . .
 C16 C 0.1526(5) 0.4543(4) 0.8413(4) 0.131(3) Uani 0.917(13) 1 d . . P E 1
 H16A H 0.1015 0.4814 0.8054 0.157 Uiso 0.917(13) 1 calc R U P E 1
 H16B H 0.1189 0.4631 0.8843 0.157 Uiso 0.917(13) 1 calc R U P E 1
 C20 C 0.2937(5) 0.5936(4) 0.5932(2) 0.103(3) Uani 0.871(11) 1 d . . P D 1
 H20A H 0.2303 0.5732 0.5726 0.124 Uiso 0.871(11) 1 calc R U P D 1
 H20B H 0.2797 0.6518 0.5893 0.124 Uiso 0.871(11) 1 calc R U P D 1
 C68 C -0.0591(5) 0.3711(4) 1.0039(5) 0.201(5) Uani 1 1 d . . . . .
 H68A H -0.0909 0.3704 0.9601 0.302 Uiso 1 1 calc R U . . .
 H68B H -0.0038 0.4101 1.0004 0.302 Uiso 1 1 calc R U . . .
 H68C H -0.1193 0.3852 1.0340 0.302 Uiso 1 1 calc R U . . .
 O3 O 0.1245(4) 0.6819(3) 0.7270(3) 0.152(2) Uani 0.9 1 d D U P F -1
 C72 C 0.2091(6) 0.7688(6) 0.7853(5) 0.177(4) Uani 0.9 1 d D U P F -1
 H72A H 0.2703 0.8009 0.7697 0.265 Uiso 0.9 1 calc R U P F -1
 H72B H 0.2384 0.7235 0.8176 0.265 Uiso 0.9 1 calc R U P F -1
 H72C H 0.1512 0.8008 0.8061 0.265 Uiso 0.9 1 calc R U P F -1
 C73 C 0.1681(10) 0.7451(6) 0.7383(6) 0.203(4) Uani 0.9 1 d D U P F -1
 H73A H 0.2278 0.7511 0.7045 0.243 Uiso 0.9 1 calc R U P F -1
 H73B H 0.1085 0.7877 0.7229 0.243 Uiso 0.9 1 calc R U P F -1
 C74 C 0.0218(7) 0.6895(6) 0.7144(6) 0.181(4) Uani 0.9 1 d D U P F -1
 H74A H 0.0073 0.7422 0.6870 0.217 Uiso 0.9 1 calc R U P F -1
 H74B H -0.0160 0.6935 0.7572 0.217 Uiso 0.9 1 calc R U P F -1
 C75 C -0.0325(8) 0.6444(6) 0.6875(5) 0.200(5) Uani 0.9 1 d D U P F -1
 H75A H -0.0210 0.6545 0.6395 0.300 Uiso 0.9 1 calc R U P F -1
 H75B H -0.1126 0.6541 0.6972 0.300 Uiso 0.9 1 calc R U P F -1
 H75C H -0.0065 0.5894 0.7046 0.300 Uiso 0.9 1 calc R U P F -1
 C62 C 0.697(4) 0.0248(13) 0.981(2) 0.058(7) Uani 0.13(3) 1 d D U P A 2
 H62A H 0.6150 0.0234 0.9800 0.087 Uiso 0.13(3) 1 calc R U P A 2
 H62B H 0.7255 -0.0025 1.0243 0.087 Uiso 0.13(3) 1 calc R U P A 2
 H62C H 0.7312 -0.0016 0.9460 0.087 Uiso 0.13(3) 1 calc R U P A 2
 C64 C 0.8604(15) 0.108(2) 0.957(3) 0.051(6) Uani 0.13(3) 1 d D U P A 2
 H64A H 0.8753 0.0893 0.9150 0.076 Uiso 0.13(3) 1 calc R U P A 2
 H64B H 0.8988 0.0713 0.9929 0.076 Uiso 0.13(3) 1 calc R U P A 2
 H64C H 0.8881 0.1605 0.9552 0.076 Uiso 0.13(3) 1 calc R U P A 2
 C66 C 0.714(5) 0.145(3) 1.0411(13) 0.053(8) Uani 0.13(3) 1 d D U P A 2
 H66A H 0.7536 0.1921 1.0401 0.079 Uiso 0.13(3) 1 calc R U P A 2
 H66B H 0.7469 0.1030 1.0757 0.079 Uiso 0.13(3) 1 calc R U P A 2
 H66C H 0.6345 0.1567 1.0506 0.079 Uiso 0.13(3) 1 calc R U P A 2

loop_
  _atom_site_aniso_label
  _atom_site_aniso_U_11
  _atom_site_aniso_U_22
  _atom_site_aniso_U_33
  _atom_site_aniso_U_23
  _atom_site_aniso_U_13
  _atom_site_aniso_U_12
 Mo1 0.02522(11) 0.02262(11) 0.02564(11) -0.00460(8) 0.00114(8) -0.00058(8)
 Si2 0.0263(4) 0.0258(3) 0.0329(4) -0.0004(3) 0.0016(3) 0.0004(3)
 Si1 0.0276(4) 0.0280(4) 0.0408(4) -0.0116(3) -0.0021(3) -0.0005(3)
 Si3 0.0417(5) 0.0382(4) 0.0297(4) -0.0064(3) 0.0037(3) -0.0020(3)
 Si4 0.0525(5) 0.0270(4) 0.0285(4) -0.0037(3) 0.0040(3) -0.0011(3)
 Mg1 0.0330(5) 0.0261(4) 0.0321(4) -0.0048(4) 0.0019(4) 0.0028(4)
 N3 0.0270(11) 0.0271(10) 0.0276(10) -0.0048(9) 0.0016(9) -0.0042(9)
 N4 0.0259(11) 0.0257(10) 0.0294(10) -0.0027(9) 0.0005(9) 0.0018(8)
 O2 0.0449(12) 0.0475(12) 0.0386(11) -0.0038(9) -0.0065(9) 0.0104(10)
 N2 0.0353(12) 0.0273(11) 0.0394(12) -0.0085(10) 0.0012(10) 0.0035(9)
 N5 0.0360(12) 0.0268(11) 0.0298(11) -0.0026(9) 0.0025(9) -0.0012(9)
 O1 0.0397(12) 0.0438(12) 0.0527(12) -0.0146(10) 0.0117(10) -0.0040(9)
 N6 0.0263(11) 0.0296(11) 0.0303(11) -0.0102(9) 0.0004(9) 0.0013(9)
 N1 0.0485(14) 0.0261(11) 0.0291(11) -0.0025(9) 0.0035(10) -0.0039(10)
 C42 0.0254(13) 0.0254(12) 0.0304(12) 0.0015(10) 0.0039(10) -0.0017(10)
 C48 0.0273(13) 0.0298(13) 0.0341(13) -0.0038(11) 0.0027(11) -0.0022(10)
 C51 0.0415(15) 0.0282(13) 0.0253(12) 0.0013(10) 0.0046(11) -0.0016(11)
 C29 0.0264(13) 0.0319(13) 0.0316(13) -0.0116(11) -0.0018(10) -0.0020(10)
 C7 0.0419(16) 0.0283(13) 0.0292(13) -0.0026(11) 0.0005(11) -0.0023(11)
 C28 0.0327(14) 0.0318(13) 0.0373(14) -0.0070(11) 0.0000(11) -0.0032(11)
 C31 0.0479(18) 0.0463(17) 0.0358(15) -0.0161(13) 0.0067(13) -0.0049(14)
 C00M 0.0324(14) 0.0308(14) 0.0479(16) -0.0127(12) -0.0077(12) 0.0019(11)
 C36 0.0361(16) 0.0369(15) 0.0430(16) 0.0076(13) -0.0025(13) 0.0007(12)
 C46 0.0312(15) 0.0391(16) 0.0538(18) 0.0036(14) -0.0036(13) 0.0080(12)
 C8 0.0414(16) 0.0288(13) 0.0362(14) -0.0014(11) 0.0019(12) 0.0028(12)
 C43 0.0315(14) 0.0369(14) 0.0327(13) -0.0029(11) 0.0002(11) -0.0019(11)
 C30 0.0405(16) 0.0330(14) 0.0310(13) -0.0086(11) -0.0004(12) -0.0008(12)
 C47 0.0297(14) 0.0299(13) 0.0485(16) -0.0037(12) 0.0080(12) 0.0001(11)
 C52 0.0482(18) 0.0311(14) 0.0390(15) 0.0014(12) 0.0077(13) 0.0012(13)
 C53 0.067(2) 0.0323(15) 0.0501(18) 0.0017(14) 0.0194(17) 0.0045(15)
 C45 0.0343(15) 0.0446(16) 0.0387(15) 0.0031(13) -0.0038(12) -0.0005(13)
 C32 0.0397(17) 0.0481(17) 0.0515(18) -0.0288(15) 0.0067(14) -0.0031(14)
 C37 0.0534(19) 0.0366(16) 0.0507(18) -0.0104(14) -0.0007(15) -0.0056(14)
 C33 0.0351(15) 0.0354(15) 0.0504(17) -0.0169(13) -0.0011(13) -0.0001(12)
 C26 0.0328(16) 0.0456(17) 0.066(2) -0.0186(16) -0.0132(14) -0.0002(13)
 C12 0.066(2) 0.0321(15) 0.0336(14) -0.0020(12) 0.0103(14) 0.0067(14)
 C39 0.0333(15) 0.0348(15) 0.0471(16) 0.0035(13) 0.0109(13) -0.0010(12)
 C5 0.061(2) 0.0390(16) 0.0433(17) -0.0118(14) -0.0032(15) -0.0052(15)
 C56 0.0491(18) 0.0378(15) 0.0345(14) -0.0025(12) 0.0058(13) -0.0085(13)
 C9 0.0416(17) 0.0389(15) 0.0388(15) -0.0015(13) 0.0068(13) -0.0016(13)
 C11 0.069(2) 0.0287(14) 0.0401(16) 0.0014(12) 0.0035(15) 0.0014(14)
 C55 0.073(2) 0.0395(16) 0.0374(16) -0.0027(13) 0.0097(16) -0.0217(16)
 C10 0.058(2) 0.0332(15) 0.0347(15) 0.0048(12) 0.0067(14) -0.0039(14)
 C6 0.072(2) 0.0374(16) 0.0353(15) -0.0003(13) 0.0022(15) -0.0048(15)
 O4 0.066(2) 0.106(3) 0.126(3) 0.014(2) -0.023(2) -0.0177(19)
 C25 0.050(2) 0.077(2) 0.059(2) -0.0403(19) -0.0082(16) 0.0026(18)
 C1 0.071(2) 0.0448(18) 0.0421(17) -0.0102(14) 0.0088(16) 0.0066(16)
 C50 0.0411(18) 0.0380(16) 0.074(2) -0.0166(16) 0.0062(16) 0.0039(14)
 C41 0.068(2) 0.064(2) 0.0503(19) -0.0034(17) 0.0266(18) -0.0013(19)
 C40 0.0300(17) 0.070(2) 0.075(2) 0.0081(19) 0.0082(16) -0.0024(16)
 C24 0.0449(19) 0.0328(16) 0.102(3) -0.0044(18) -0.0145(19) -0.0058(14)
 C34 0.057(2) 0.0352(16) 0.078(2) -0.0175(16) 0.0052(18) 0.0056(15)
 C35 0.093(3) 0.064(2) 0.0436(18) -0.0166(17) 0.0298(19) -0.008(2)
 C4 0.054(2) 0.069(2) 0.079(3) -0.026(2) -0.0024(19) -0.0029(19)
 C23 0.0324(17) 0.091(3) 0.061(2) -0.043(2) 0.0073(15) -0.0053(17)
 C61 0.072(2) 0.0539(19) 0.0349(16) -0.0021(14) -0.0023(15) -0.0078(17)
 C54 0.095(3) 0.0287(15) 0.0480(18) -0.0035(14) 0.0225(19) -0.0084(17)
 C59 0.078(3) 0.0420(17) 0.0420(17) -0.0143(14) 0.0022(16) -0.0134(17)
 C38 0.055(2) 0.0451(19) 0.082(3) 0.0179(18) 0.0323(19) -0.0030(16)
 C27 0.046(2) 0.0329(16) 0.106(3) 0.0050(18) -0.026(2) -0.0023(14)
 C14 0.072(3) 0.055(2) 0.053(2) 0.0055(17) 0.0246(18) 0.0095(18)
 C22 0.085(3) 0.065(2) 0.051(2) -0.0162(18) -0.016(2) 0.026(2)
 C58 0.095(3) 0.043(2) 0.090(3) -0.001(2) 0.035(3) 0.020(2)
 C60 0.052(2) 0.098(3) 0.063(2) -0.033(2) 0.0087(18) 0.008(2)
 C13 0.128(4) 0.0334(18) 0.062(2) 0.0055(16) 0.026(2) 0.018(2)
 C3 0.073(3) 0.054(2) 0.068(2) -0.0075(18) -0.004(2) -0.0234(19)
 C57 0.101(3) 0.063(2) 0.073(3) -0.016(2) 0.022(2) -0.045(2)
 C63 0.085(4) 0.073(4) 0.024(2) 0.001(3) 0.004(2) -0.022(3)
 C49 0.056(2) 0.083(3) 0.051(2) -0.0051(19) -0.0195(17) 0.010(2)
 C2 0.084(3) 0.069(2) 0.0469(19) -0.0122(18) -0.0144(19) -0.013(2)
 C18 0.054(3) 0.060(3) 0.174(5) -0.038(3) 0.028(3) -0.012(2)
 C70 0.117(4) 0.079(3) 0.087(3) -0.009(3) 0.017(3) -0.021(3)
 C15 0.063(3) 0.072(3) 0.113(3) -0.046(3) 0.039(2) -0.005(2)
 C65 0.092(4) 0.094(7) 0.053(4) -0.003(4) -0.023(3) 0.032(4)
 C71 0.117(4) 0.095(4) 0.073(3) -0.023(3) 0.000(3) -0.009(3)
 C17 0.066(3) 0.114(4) 0.119(4) -0.006(3) 0.010(3) -0.034(3)
 C67 0.152(8) 0.057(4) 0.045(3) 0.007(3) -0.006(4) -0.036(4)
 C19 0.080(3) 0.106(4) 0.069(3) -0.013(2) -0.015(2) 0.059(3)
 C21 0.111(4) 0.109(4) 0.071(3) 0.028(3) -0.012(3) 0.019(3)
 C69 0.107(5) 0.117(5) 0.114(4) -0.028(4) 0.005(4) -0.034(4)
 C16 0.065(4) 0.107(5) 0.221(8) -0.034(5) 0.076(4) -0.004(3)
 C20 0.112(5) 0.108(5) 0.065(3) 0.019(3) -0.003(3) 0.069(4)
 C68 0.081(5) 0.127(6) 0.374(14) 0.022(7) -0.065(6) 0.009(4)
 O3 0.102(3) 0.133(4) 0.229(6) -0.047(4) -0.025(4) -0.017(3)
 C72 0.092(5) 0.222(9) 0.223(9) -0.100(7) -0.040(5) 0.065(5)
 C73 0.230(9) 0.136(7) 0.259(11) -0.096(7) -0.043(8) 0.010(6)
 C74 0.094(5) 0.173(8) 0.287(12) -0.089(8) -0.021(6) 0.020(5)
 C75 0.122(7) 0.247(11) 0.252(11) -0.080(9) -0.022(7) -0.059(7)
 C62 0.072(16) 0.052(7) 0.046(14) 0.005(7) -0.011(11) -0.008(8)
 C64 0.068(7) 0.028(12) 0.051(14) 0.004(10) -0.012(6) 0.005(6)
 C66 0.089(18) 0.031(13) 0.035(8) 0.009(8) -0.003(8) -0.010(11)

_geom_special_details
;
 All esds (except the esd in the dihedral angle between two l.s. planes)
 are estimated using the full covariance matrix.  The cell esds are taken
 into account individually in the estimation of esds in distances, angles
 and torsion angles; correlations between esds in cell parameters are only
 used when they are defined by crystal symmetry.  An approximate (isotropic)
 treatment of cell esds is used for estimating esds involving l.s. planes.
;
loop_
  _geom_bond_atom_site_label_1
  _geom_bond_atom_site_label_2
  _geom_bond_distance
  _geom_bond_site_symmetry_2
  _geom_bond_publ_flag
 Mo1 N3 1.809(2) . ?
 Mo1 N4 2.006(2) . ?
 Mo1 N5 2.003(2) . ?
 Mo1 N6 2.006(2) . ?
 Si2 N4 1.737(2) . ?
 Si2 C36 1.872(3) . ?
 Si2 C37 1.862(3) . ?
 Si2 C39 1.908(3) . ?
 Si1 N6 1.745(2) . ?
 Si1 C00M 1.907(3) . ?
 Si1 C23 1.869(3) . ?
 Si1 C27 1.863(3) . ?
 Si3 N5 1.740(2) . ?
 Si3 C61 1.891(3) . ?
 Si3 C59 1.865(3) . ?
 Si3 C60 1.858(4) . ?
 Si4 N1 1.710(2) . ?
 Si4 C5 1.900(3) . ?
 Si4 C6 1.877(3) . ?
 Si4 C1 1.890(3) . ?
 Mg1 O2 2.050(2) . ?
 Mg1 N2 1.983(2) . ?
 Mg1 O1 2.051(2) . ?
 Mg1 N1 1.999(2) . ?
 N3 N2 1.199(3) . ?
 N4 C42 1.441(3) . ?
 O2 C22 1.450(4) . ?
 O2 C19 1.451(4) . ?
 N5 C51 1.437(3) . ?
 O1 C18 1.440(4) . ?
 O1 C15 1.447(4) . ?
 N6 C29 1.431(3) . ?
 N1 C7 1.411(3) . ?
 C42 C48 1.393(3) . ?
 C42 C43 1.398(4) . ?
 C48 H48 0.9500 . ?
 C48 C47 1.398(4) . ?
 C51 C52 1.383(4) . ?
 C51 C56 1.399(4) . ?
 C29 C28 1.390(4) . ?
 C29 C30 1.398(4) . ?
 C7 C8 1.402(4) . ?
 C7 C12 1.402(4) . ?
 C28 H28 0.9500 . ?
 C28 C33 1.403(4) . ?
 C31 C30 1.389(4) . ?
 C31 C32 1.392(4) . ?
 C31 C35 1.514(4) . ?
 C00M C26 1.545(4) . ?
 C00M C25 1.541(4) . ?
 C00M C24 1.528(4) . ?
 C36 H36A 0.9800 . ?
 C36 H36B 0.9800 . ?
 C36 H36C 0.9800 . ?
 C46 H46 0.9500 . ?
 C46 C47 1.389(4) . ?
 C46 C45 1.392(4) . ?
 C8 H8 0.9500 . ?
 C8 C9 1.394(4) . ?
 C43 H43 0.9500 . ?
 C43 C45 1.387(4) . ?
 C30 H30 0.9500 . ?
 C47 C50 1.501(4) . ?
 C52 H52 0.9500 . ?
 C52 C53 1.396(4) . ?
 C53 C54 1.377(5) . ?
 C53 C58 1.522(5) . ?
 C45 C49 1.515(4) . ?
 C32 H32 0.9500 . ?
 C32 C33 1.386(4) . ?
 C37 H37A 0.9800 . ?
 C37 H37B 0.9800 . ?
 C37 H37C 0.9800 . ?
 C33 C34 1.519(4) . ?
 C26 H26A 0.9800 . ?
 C26 H26B 0.9800 . ?
 C26 H26C 0.9800 . ?
 C12 H12 0.9500 . ?
 C12 C11 1.384(4) . ?
 C39 C41 1.533(5) . ?
 C39 C40 1.524(4) . ?
 C39 C38 1.544(4) . ?
 C5 C4 1.540(5) . ?
 C5 C3 1.540(4) . ?
 C5 C2 1.544(4) . ?
 C56 H56 0.9500 . ?
 C56 C55 1.385(4) . ?
 C9 C10 1.382(4) . ?
 C9 C14 1.515(4) . ?
 C11 C10 1.389(4) . ?
 C11 C13 1.518(4) . ?
 C55 C54 1.391(5) . ?
 C55 C57 1.514(5) . ?
 C10 H10 0.9500 . ?
 C6 H6A 0.9800 . ?
 C6 H6B 0.9800 . ?
 C6 H6C 0.9800 . ?
 O4 C70 1.380(6) . ?
 O4 C69 1.367(6) . ?
 C25 H25A 0.9800 . ?
 C25 H25B 0.9800 . ?
 C25 H25C 0.9800 . ?
 C1 H1A 0.9800 . ?
 C1 H1B 0.9800 . ?
 C1 H1C 0.9800 . ?
 C50 H50A 0.9800 . ?
 C50 H50B 0.9800 . ?
 C50 H50C 0.9800 . ?
 C41 H41A 0.9800 . ?
 C41 H41B 0.9800 . ?
 C41 H41C 0.9800 . ?
 C40 H40A 0.9800 . ?
 C40 H40B 0.9800 . ?
 C40 H40C 0.9800 . ?
 C24 H24A 0.9800 . ?
 C24 H24B 0.9800 . ?
 C24 H24C 0.9800 . ?
 C34 H34A 0.9800 . ?
 C34 H34B 0.9800 . ?
 C34 H34C 0.9800 . ?
 C35 H35A 0.9800 . ?
 C35 H35B 0.9800 . ?
 C35 H35C 0.9800 . ?
 C4 H4A 0.9800 . ?
 C4 H4B 0.9800 . ?
 C4 H4C 0.9800 . ?
 C23 H23A 0.9800 . ?
 C23 H23B 0.9800 . ?
 C23 H23C 0.9800 . ?
 C61 C63 1.555(5) . ?
 C61 C65 1.543(6) . ?
 C61 C67 1.549(6) . ?
 C61 C62 1.606(14) . ?
 C61 C64 1.621(15) . ?
 C61 C66 1.598(14) . ?
 C54 H54 0.9500 . ?
 C59 H59A 0.9800 . ?
 C59 H59B 0.9800 . ?
 C59 H59C 0.9800 . ?
 C38 H38A 0.9800 . ?
 C38 H38B 0.9800 . ?
 C38 H38C 0.9800 . ?
 C27 H27A 0.9800 . ?
 C27 H27B 0.9800 . ?
 C27 H27C 0.9800 . ?
 C14 H14A 0.9800 . ?
 C14 H14B 0.9800 . ?
 C14 H14C 0.9800 . ?
 C22 H22A 0.9900 . ?
 C22 H22B 0.9900 . ?
 C22 C21 1.499(5) . ?
 C58 H58A 0.9800 . ?
 C58 H58B 0.9800 . ?
 C58 H58C 0.9800 . ?
 C60 H60A 0.9800 . ?
 C60 H60B 0.9800 . ?
 C60 H60C 0.9800 . ?
 C13 H13A 0.9800 . ?
 C13 H13B 0.9800 . ?
 C13 H13C 0.9800 . ?
 C3 H3A 0.9800 . ?
 C3 H3B 0.9800 . ?
 C3 H3C 0.9800 . ?
 C57 H57A 0.9800 . ?
 C57 H57B 0.9800 . ?
 C57 H57C 0.9800 . ?
 C63 H63A 0.9800 . ?
 C63 H63B 0.9800 . ?
 C63 H63C 0.9800 . ?
 C49 H49A 0.9800 . ?
 C49 H49B 0.9800 . ?
 C49 H49C 0.9800 . ?
 C2 H2A 0.9800 . ?
 C2 H2B 0.9800 . ?
 C2 H2C 0.9800 . ?
 C18 H18A 0.9900 . ?
 C18 H18B 0.9900 . ?
 C18 C17 1.477(6) . ?
 C70 H70A 0.9900 . ?
 C70 H70B 0.9900 . ?
 C70 C71 1.437(7) . ?
 C15 H15A 0.9900 . ?
 C15 H15B 0.9900 . ?
 C15 C16 1.428(6) . ?
 C65 H65A 0.9800 . ?
 C65 H65B 0.9800 . ?
 C65 H65C 0.9800 . ?
 C71 H71A 0.9800 . ?
 C71 H71B 0.9800 . ?
 C71 H71C 0.9800 . ?
 C17 H17A 0.9900 . ?
 C17 H17B 0.9900 . ?
 C17 C16 1.484(7) . ?
 C67 H67A 0.9800 . ?
 C67 H67B 0.9800 . ?
 C67 H67C 0.9800 . ?
 C19 H19A 0.9900 . ?
 C19 H19B 0.9900 . ?
 C19 C20 1.474(6) . ?
 C21 H21A 0.9900 . ?
 C21 H21B 0.9900 . ?
 C21 C20 1.428(7) . ?
 C69 H69A 0.9900 . ?
 C69 H69B 0.9900 . ?
 C69 C68 1.420(8) . ?
 C16 H16A 0.9900 . ?
 C16 H16B 0.9900 . ?
 C20 H20A 0.9900 . ?
 C20 H20B 0.9900 . ?
 C68 H68A 0.9800 . ?
 C68 H68B 0.9800 . ?
 C68 H68C 0.9800 . ?
 O3 C73 1.303(9) . ?
 O3 C74 1.249(8) . ?
 C72 H72A 0.9800 . ?
 C72 H72B 0.9800 . ?
 C72 H72C 0.9800 . ?
 C72 C73 1.225(9) . ?
 C73 H73A 0.9900 . ?
 C73 H73B 0.9900 . ?
 C74 H74A 0.9900 . ?
 C74 H74B 0.9900 . ?
 C74 C75 1.251(9) . ?
 C75 H75A 0.9800 . ?
 C75 H75B 0.9800 . ?
 C75 H75C 0.9800 . ?
 C62 H62A 0.9800 . ?
 C62 H62B 0.9800 . ?
 C62 H62C 0.9800 . ?
 C64 H64A 0.9800 . ?
 C64 H64B 0.9800 . ?
 C64 H64C 0.9800 . ?
 C66 H66A 0.9800 . ?
 C66 H66B 0.9800 . ?
 C66 H66C 0.9800 . ?

loop_
  _geom_angle_atom_site_label_1
  _geom_angle_atom_site_label_2
  _geom_angle_atom_site_label_3
  _geom_angle
  _geom_angle_site_symmetry_1
  _geom_angle_site_symmetry_3
  _geom_angle_publ_flag
 N3 Mo1 N4 100.01(9) . . ?
 N3 Mo1 N5 99.84(9) . . ?
 N3 Mo1 N6 100.66(9) . . ?
 N5 Mo1 N4 116.76(9) . . ?
 N5 Mo1 N6 117.53(9) . . ?
 N6 Mo1 N4 116.56(8) . . ?
 N4 Si2 C36 107.62(12) . . ?
 N4 Si2 C37 110.68(12) . . ?
 N4 Si2 C39 112.75(11) . . ?
 C36 Si2 C39 107.23(13) . . ?
 C37 Si2 C36 109.02(14) . . ?
 C37 Si2 C39 109.41(14) . . ?
 N6 Si1 C00M 113.69(11) . . ?
 N6 Si1 C23 107.11(13) . . ?
 N6 Si1 C27 109.87(13) . . ?
 C23 Si1 C00M 108.16(15) . . ?
 C27 Si1 C00M 108.89(15) . . ?
 C27 Si1 C23 109.01(19) . . ?
 N5 Si3 C61 113.21(13) . . ?
 N5 Si3 C59 107.20(13) . . ?
 N5 Si3 C60 110.39(14) . . ?
 C59 Si3 C61 108.14(15) . . ?
 C60 Si3 C61 109.61(18) . . ?
 C60 Si3 C59 108.11(18) . . ?
 N1 Si4 C5 113.70(13) . . ?
 N1 Si4 C6 105.87(12) . . ?
 N1 Si4 C1 115.43(14) . . ?
 C6 Si4 C5 107.50(15) . . ?
 C6 Si4 C1 107.50(15) . . ?
 C1 Si4 C5 106.46(15) . . ?
 O2 Mg1 O1 92.59(9) . . ?
 N2 Mg1 O2 107.16(9) . . ?
 N2 Mg1 O1 107.87(10) . . ?
 N2 Mg1 N1 129.21(11) . . ?
 N1 Mg1 O2 104.60(10) . . ?
 N1 Mg1 O1 109.15(9) . . ?
 N2 N3 Mo1 179.7(2) . . ?
 Si2 N4 Mo1 127.86(11) . . ?
 C42 N4 Mo1 108.79(15) . . ?
 C42 N4 Si2 122.88(17) . . ?
 C22 O2 Mg1 127.9(2) . . ?
 C22 O2 C19 108.3(3) . . ?
 C19 O2 Mg1 120.1(2) . . ?
 N3 N2 Mg1 174.9(2) . . ?
 Si3 N5 Mo1 128.04(12) . . ?
 C51 N5 Mo1 107.58(15) . . ?
 C51 N5 Si3 123.92(17) . . ?
 C18 O1 Mg1 123.9(2) . . ?
 C18 O1 C15 108.1(3) . . ?
 C15 O1 Mg1 127.8(2) . . ?
 Si1 N6 Mo1 127.78(11) . . ?
 C29 N6 Mo1 110.28(15) . . ?
 C29 N6 Si1 120.96(16) . . ?
 Si4 N1 Mg1 124.08(12) . . ?
 C7 N1 Si4 122.36(18) . . ?
 C7 N1 Mg1 113.57(17) . . ?
 C48 C42 N4 121.0(2) . . ?
 C48 C42 C43 118.8(2) . . ?
 C43 C42 N4 120.2(2) . . ?
 C42 C48 H48 119.5 . . ?
 C42 C48 C47 121.0(2) . . ?
 C47 C48 H48 119.5 . . ?
 C52 C51 N5 121.4(3) . . ?
 C52 C51 C56 118.9(3) . . ?
 C56 C51 N5 119.8(2) . . ?
 C28 C29 N6 121.7(2) . . ?
 C28 C29 C30 118.6(2) . . ?
 C30 C29 N6 119.7(2) . . ?
 C8 C7 N1 120.1(2) . . ?
 C8 C7 C12 116.3(2) . . ?
 C12 C7 N1 123.5(2) . . ?
 C29 C28 H28 119.7 . . ?
 C29 C28 C33 120.7(3) . . ?
 C33 C28 H28 119.7 . . ?
 C30 C31 C32 118.3(3) . . ?
 C30 C31 C35 120.6(3) . . ?
 C32 C31 C35 121.1(3) . . ?
 C26 C00M Si1 107.45(18) . . ?
 C25 C00M Si1 112.9(2) . . ?
 C25 C00M C26 107.5(2) . . ?
 C24 C00M Si1 110.9(2) . . ?
 C24 C00M C26 108.6(3) . . ?
 C24 C00M C25 109.3(3) . . ?
 Si2 C36 H36A 109.5 . . ?
 Si2 C36 H36B 109.5 . . ?
 Si2 C36 H36C 109.5 . . ?
 H36A C36 H36B 109.5 . . ?
 H36A C36 H36C 109.5 . . ?
 H36B C36 H36C 109.5 . . ?
 C47 C46 H46 119.2 . . ?
 C47 C46 C45 121.7(3) . . ?
 C45 C46 H46 119.2 . . ?
 C7 C8 H8 118.9 . . ?
 C9 C8 C7 122.2(3) . . ?
 C9 C8 H8 118.9 . . ?
 C42 C43 H43 119.4 . . ?
 C45 C43 C42 121.3(3) . . ?
 C45 C43 H43 119.4 . . ?
 C29 C30 H30 119.1 . . ?
 C31 C30 C29 121.9(3) . . ?
 C31 C30 H30 119.1 . . ?
 C48 C47 C50 120.1(3) . . ?
 C46 C47 C48 118.6(3) . . ?
 C46 C47 C50 121.3(3) . . ?
 C51 C52 H52 119.7 . . ?
 C51 C52 C53 120.5(3) . . ?
 C53 C52 H52 119.7 . . ?
 C52 C53 C58 119.4(3) . . ?
 C54 C53 C52 119.3(3) . . ?
 C54 C53 C58 121.2(3) . . ?
 C46 C45 C49 120.6(3) . . ?
 C43 C45 C46 118.7(3) . . ?
 C43 C45 C49 120.7(3) . . ?
 C31 C32 H32 119.2 . . ?
 C33 C32 C31 121.5(3) . . ?
 C33 C32 H32 119.2 . . ?
 Si2 C37 H37A 109.5 . . ?
 Si2 C37 H37B 109.5 . . ?
 Si2 C37 H37C 109.5 . . ?
 H37A C37 H37B 109.5 . . ?
 H37A C37 H37C 109.5 . . ?
 H37B C37 H37C 109.5 . . ?
 C28 C33 C34 120.3(3) . . ?
 C32 C33 C28 119.1(3) . . ?
 C32 C33 C34 120.6(3) . . ?
 C00M C26 H26A 109.5 . . ?
 C00M C26 H26B 109.5 . . ?
 C00M C26 H26C 109.5 . . ?
 H26A C26 H26B 109.5 . . ?
 H26A C26 H26C 109.5 . . ?
 H26B C26 H26C 109.5 . . ?
 C7 C12 H12 118.7 . . ?
 C11 C12 C7 122.6(3) . . ?
 C11 C12 H12 118.7 . . ?
 C41 C39 Si2 110.6(2) . . ?
 C41 C39 C38 108.1(3) . . ?
 C40 C39 Si2 112.8(2) . . ?
 C40 C39 C41 109.3(3) . . ?
 C40 C39 C38 107.6(3) . . ?
 C38 C39 Si2 108.3(2) . . ?
 C4 C5 Si4 109.4(2) . . ?
 C4 C5 C2 109.1(3) . . ?
 C3 C5 Si4 111.8(2) . . ?
 C3 C5 C4 108.3(3) . . ?
 C3 C5 C2 108.2(3) . . ?
 C2 C5 Si4 110.0(2) . . ?
 C51 C56 H56 119.3 . . ?
 C55 C56 C51 121.4(3) . . ?
 C55 C56 H56 119.3 . . ?
 C8 C9 C14 120.8(3) . . ?
 C10 C9 C8 119.1(3) . . ?
 C10 C9 C14 120.1(3) . . ?
 C12 C11 C10 119.0(3) . . ?
 C12 C11 C13 120.7(3) . . ?
 C10 C11 C13 120.3(3) . . ?
 C56 C55 C54 118.3(3) . . ?
 C56 C55 C57 120.4(3) . . ?
 C54 C55 C57 121.3(3) . . ?
 C9 C10 C11 120.8(3) . . ?
 C9 C10 H10 119.6 . . ?
 C11 C10 H10 119.6 . . ?
 Si4 C6 H6A 109.5 . . ?
 Si4 C6 H6B 109.5 . . ?
 Si4 C6 H6C 109.5 . . ?
 H6A C6 H6B 109.5 . . ?
 H6A C6 H6C 109.5 . . ?
 H6B C6 H6C 109.5 . . ?
 C69 O4 C70 116.7(4) . . ?
 C00M C25 H25A 109.5 . . ?
 C00M C25 H25B 109.5 . . ?
 C00M C25 H25C 109.5 . . ?
 H25A C25 H25B 109.5 . . ?
 H25A C25 H25C 109.5 . . ?
 H25B C25 H25C 109.5 . . ?
 Si4 C1 H1A 109.5 . . ?
 Si4 C1 H1B 109.5 . . ?
 Si4 C1 H1C 109.5 . . ?
 H1A C1 H1B 109.5 . . ?
 H1A C1 H1C 109.5 . . ?
 H1B C1 H1C 109.5 . . ?
 C47 C50 H50A 109.5 . . ?
 C47 C50 H50B 109.5 . . ?
 C47 C50 H50C 109.5 . . ?
 H50A C50 H50B 109.5 . . ?
 H50A C50 H50C 109.5 . . ?
 H50B C50 H50C 109.5 . . ?
 C39 C41 H41A 109.5 . . ?
 C39 C41 H41B 109.5 . . ?
 C39 C41 H41C 109.5 . . ?
 H41A C41 H41B 109.5 . . ?
 H41A C41 H41C 109.5 . . ?
 H41B C41 H41C 109.5 . . ?
 C39 C40 H40A 109.5 . . ?
 C39 C40 H40B 109.5 . . ?
 C39 C40 H40C 109.5 . . ?
 H40A C40 H40B 109.5 . . ?
 H40A C40 H40C 109.5 . . ?
 H40B C40 H40C 109.5 . . ?
 C00M C24 H24A 109.5 . . ?
 C00M C24 H24B 109.5 . . ?
 C00M C24 H24C 109.5 . . ?
 H24A C24 H24B 109.5 . . ?
 H24A C24 H24C 109.5 . . ?
 H24B C24 H24C 109.5 . . ?
 C33 C34 H34A 109.5 . . ?
 C33 C34 H34B 109.5 . . ?
 C33 C34 H34C 109.5 . . ?
 H34A C34 H34B 109.5 . . ?
 H34A C34 H34C 109.5 . . ?
 H34B C34 H34C 109.5 . . ?
 C31 C35 H35A 109.5 . . ?
 C31 C35 H35B 109.5 . . ?
 C31 C35 H35C 109.5 . . ?
 H35A C35 H35B 109.5 . . ?
 H35A C35 H35C 109.5 . . ?
 H35B C35 H35C 109.5 . . ?
 C5 C4 H4A 109.5 . . ?
 C5 C4 H4B 109.5 . . ?
 C5 C4 H4C 109.5 . . ?
 H4A C4 H4B 109.5 . . ?
 H4A C4 H4C 109.5 . . ?
 H4B C4 H4C 109.5 . . ?
 Si1 C23 H23A 109.5 . . ?
 Si1 C23 H23B 109.5 . . ?
 Si1 C23 H23C 109.5 . . ?
 H23A C23 H23B 109.5 . . ?
 H23A C23 H23C 109.5 . . ?
 H23B C23 H23C 109.5 . . ?
 C63 C61 Si3 107.2(4) . . ?
 C65 C61 Si3 112.7(5) . . ?
 C65 C61 C63 108.6(5) . . ?
 C65 C61 C67 109.9(4) . . ?
 C67 C61 Si3 111.9(4) . . ?
 C67 C61 C63 106.3(4) . . ?
 C62 C61 Si3 117.6(16) . . ?
 C62 C61 C64 103.6(15) . . ?
 C64 C61 Si3 101.3(18) . . ?
 C66 C61 Si3 120.1(18) . . ?
 C66 C61 C62 107.4(16) . . ?
 C66 C61 C64 104.3(18) . . ?
 C53 C54 C55 121.6(3) . . ?
 C53 C54 H54 119.2 . . ?
 C55 C54 H54 119.2 . . ?
 Si3 C59 H59A 109.5 . . ?
 Si3 C59 H59B 109.5 . . ?
 Si3 C59 H59C 109.5 . . ?
 H59A C59 H59B 109.5 . . ?
 H59A C59 H59C 109.5 . . ?
 H59B C59 H59C 109.5 . . ?
 C39 C38 H38A 109.5 . . ?
 C39 C38 H38B 109.5 . . ?
 C39 C38 H38C 109.5 . . ?
 H38A C38 H38B 109.5 . . ?
 H38A C38 H38C 109.5 . . ?
 H38B C38 H38C 109.5 . . ?
 Si1 C27 H27A 109.5 . . ?
 Si1 C27 H27B 109.5 . . ?
 Si1 C27 H27C 109.5 . . ?
 H27A C27 H27B 109.5 . . ?
 H27A C27 H27C 109.5 . . ?
 H27B C27 H27C 109.5 . . ?
 C9 C14 H14A 109.5 . . ?
 C9 C14 H14B 109.5 . . ?
 C9 C14 H14C 109.5 . . ?
 H14A C14 H14B 109.5 . . ?
 H14A C14 H14C 109.5 . . ?
 H14B C14 H14C 109.5 . . ?
 O2 C22 H22A 111.1 . . ?
 O2 C22 H22B 111.1 . . ?
 O2 C22 C21 103.1(3) . . ?
 H22A C22 H22B 109.1 . . ?
 C21 C22 H22A 111.1 . . ?
 C21 C22 H22B 111.1 . . ?
 C53 C58 H58A 109.5 . . ?
 C53 C58 H58B 109.5 . . ?
 C53 C58 H58C 109.5 . . ?
 H58A C58 H58B 109.5 . . ?
 H58A C58 H58C 109.5 . . ?
 H58B C58 H58C 109.5 . . ?
 Si3 C60 H60A 109.5 . . ?
 Si3 C60 H60B 109.5 . . ?
 Si3 C60 H60C 109.5 . . ?
 H60A C60 H60B 109.5 . . ?
 H60A C60 H60C 109.5 . . ?
 H60B C60 H60C 109.5 . . ?
 C11 C13 H13A 109.5 . . ?
 C11 C13 H13B 109.5 . . ?
 C11 C13 H13C 109.5 . . ?
 H13A C13 H13B 109.5 . . ?
 H13A C13 H13C 109.5 . . ?
 H13B C13 H13C 109.5 . . ?
 C5 C3 H3A 109.5 . . ?
 C5 C3 H3B 109.5 . . ?
 C5 C3 H3C 109.5 . . ?
 H3A C3 H3B 109.5 . . ?
 H3A C3 H3C 109.5 . . ?
 H3B C3 H3C 109.5 . . ?
 C55 C57 H57A 109.5 . . ?
 C55 C57 H57B 109.5 . . ?
 C55 C57 H57C 109.5 . . ?
 H57A C57 H57B 109.5 . . ?
 H57A C57 H57C 109.5 . . ?
 H57B C57 H57C 109.5 . . ?
 C61 C63 H63A 109.5 . . ?
 C61 C63 H63B 109.5 . . ?
 C61 C63 H63C 109.5 . . ?
 H63A C63 H63B 109.5 . . ?
 H63A C63 H63C 109.5 . . ?
 H63B C63 H63C 109.5 . . ?
 C45 C49 H49A 109.5 . . ?
 C45 C49 H49B 109.5 . . ?
 C45 C49 H49C 109.5 . . ?
 H49A C49 H49B 109.5 . . ?
 H49A C49 H49C 109.5 . . ?
 H49B C49 H49C 109.5 . . ?
 C5 C2 H2A 109.5 . . ?
 C5 C2 H2B 109.5 . . ?
 C5 C2 H2C 109.5 . . ?
 H2A C2 H2B 109.5 . . ?
 H2A C2 H2C 109.5 . . ?
 H2B C2 H2C 109.5 . . ?
 O1 C18 H18A 110.1 . . ?
 O1 C18 H18B 110.1 . . ?
 O1 C18 C17 107.8(4) . . ?
 H18A C18 H18B 108.5 . . ?
 C17 C18 H18A 110.1 . . ?
 C17 C18 H18B 110.1 . . ?
 O4 C70 H70A 109.1 . . ?
 O4 C70 H70B 109.1 . . ?
 O4 C70 C71 112.3(4) . . ?
 H70A C70 H70B 107.9 . . ?
 C71 C70 H70A 109.1 . . ?
 C71 C70 H70B 109.1 . . ?
 O1 C15 H15A 110.2 . . ?
 O1 C15 H15B 110.2 . . ?
 H15A C15 H15B 108.5 . . ?
 C16 C15 O1 107.4(4) . . ?
 C16 C15 H15A 110.2 . . ?
 C16 C15 H15B 110.2 . . ?
 C61 C65 H65A 109.5 . . ?
 C61 C65 H65B 109.5 . . ?
 C61 C65 H65C 109.5 . . ?
 H65A C65 H65B 109.5 . . ?
 H65A C65 H65C 109.5 . . ?
 H65B C65 H65C 109.5 . . ?
 C70 C71 H71A 109.5 . . ?
 C70 C71 H71B 109.5 . . ?
 C70 C71 H71C 109.5 . . ?
 H71A C71 H71B 109.5 . . ?
 H71A C71 H71C 109.5 . . ?
 H71B C71 H71C 109.5 . . ?
 C18 C17 H17A 110.8 . . ?
 C18 C17 H17B 110.8 . . ?
 C18 C17 C16 105.0(4) . . ?
 H17A C17 H17B 108.8 . . ?
 C16 C17 H17A 110.8 . . ?
 C16 C17 H17B 110.8 . . ?
 C61 C67 H67A 109.5 . . ?
 C61 C67 H67B 109.5 . . ?
 C61 C67 H67C 109.5 . . ?
 H67A C67 H67B 109.5 . . ?
 H67A C67 H67C 109.5 . . ?
 H67B C67 H67C 109.5 . . ?
 O2 C19 H19A 110.3 . . ?
 O2 C19 H19B 110.3 . . ?
 O2 C19 C20 107.0(3) . . ?
 H19A C19 H19B 108.6 . . ?
 C20 C19 H19A 110.3 . . ?
 C20 C19 H19B 110.3 . . ?
 C22 C21 H21A 110.5 . . ?
 C22 C21 H21B 110.5 . . ?
 H21A C21 H21B 108.7 . . ?
 C20 C21 C22 106.1(4) . . ?
 C20 C21 H21A 110.5 . . ?
 C20 C21 H21B 110.5 . . ?
 O4 C69 H69A 108.5 . . ?
 O4 C69 H69B 108.5 . . ?
 O4 C69 C68 115.0(6) . . ?
 H69A C69 H69B 107.5 . . ?
 C68 C69 H69A 108.5 . . ?
 C68 C69 H69B 108.5 . . ?
 C15 C16 C17 107.1(4) . . ?
 C15 C16 H16A 110.3 . . ?
 C15 C16 H16B 110.3 . . ?
 C17 C16 H16A 110.3 . . ?
 C17 C16 H16B 110.3 . . ?
 H16A C16 H16B 108.6 . . ?
 C19 C20 H20A 110.9 . . ?
 C19 C20 H20B 110.9 . . ?
 C21 C20 C19 104.5(4) . . ?
 C21 C20 H20A 110.9 . . ?
 C21 C20 H20B 110.9 . . ?
 H20A C20 H20B 108.9 . . ?
 C69 C68 H68A 109.5 . . ?
 C69 C68 H68B 109.5 . . ?
 C69 C68 H68C 109.5 . . ?
 H68A C68 H68B 109.5 . . ?
 H68A C68 H68C 109.5 . . ?
 H68B C68 H68C 109.5 . . ?
 C74 O3 C73 116.3(8) . . ?
 H72A C72 H72B 109.5 . . ?
 H72A C72 H72C 109.5 . . ?
 H72B C72 H72C 109.5 . . ?
 C73 C72 H72A 109.5 . . ?
 C73 C72 H72B 109.5 . . ?
 C73 C72 H72C 109.5 . . ?
 O3 C73 H73A 102.7 . . ?
 O3 C73 H73B 102.7 . . ?
 C72 C73 O3 137.6(13) . . ?
 C72 C73 H73A 102.7 . . ?
 C72 C73 H73B 102.7 . . ?
 H73A C73 H73B 105.0 . . ?
 O3 C74 H74A 105.4 . . ?
 O3 C74 H74B 105.4 . . ?
 O3 C74 C75 127.4(9) . . ?
 H74A C74 H74B 106.0 . . ?
 C75 C74 H74A 105.4 . . ?
 C75 C74 H74B 105.4 . . ?
 C74 C75 H75A 109.5 . . ?
 C74 C75 H75B 109.5 . . ?
 C74 C75 H75C 109.5 . . ?
 H75A C75 H75B 109.5 . . ?
 H75A C75 H75C 109.5 . . ?
 H75B C75 H75C 109.5 . . ?
 C61 C62 H62A 109.5 . . ?
 C61 C62 H62B 109.5 . . ?
 C61 C62 H62C 109.5 . . ?
 H62A C62 H62B 109.5 . . ?
 H62A C62 H62C 109.5 . . ?
 H62B C62 H62C 109.5 . . ?
 C61 C64 H64A 109.5 . . ?
 C61 C64 H64B 109.5 . . ?
 C61 C64 H64C 109.5 . . ?
 H64A C64 H64B 109.5 . . ?
 H64A C64 H64C 109.5 . . ?
 H64B C64 H64C 109.5 . . ?
 C61 C66 H66A 109.5 . . ?
 C61 C66 H66B 109.5 . . ?
 C61 C66 H66C 109.5 . . ?
 H66A C66 H66B 109.5 . . ?
 H66A C66 H66C 109.5 . . ?
 H66B C66 H66C 109.5 . . ?

loop_
  _geom_torsion_atom_site_label_1
  _geom_torsion_atom_site_label_2
  _geom_torsion_atom_site_label_3
  _geom_torsion_atom_site_label_4
  _geom_torsion
  _geom_torsion_site_symmetry_1
  _geom_torsion_site_symmetry_2
  _geom_torsion_site_symmetry_3
  _geom_torsion_site_symmetry_4
  _geom_torsion_publ_flag
 Mo1 N4 C42 C48 81.4(2) . . . . ?
 Mo1 N4 C42 C43 -97.0(2) . . . . ?
 Mo1 N5 C51 C52 80.4(3) . . . . ?
 Mo1 N5 C51 C56 -97.6(2) . . . . ?
 Mo1 N6 C29 C28 87.1(3) . . . . ?
 Mo1 N6 C29 C30 -92.3(2) . . . . ?
 Si2 N4 C42 C48 -105.9(2) . . . . ?
 Si2 N4 C42 C43 75.6(3) . . . . ?
 Si1 N6 C29 C28 -103.4(3) . . . . ?
 Si1 N6 C29 C30 77.1(3) . . . . ?
 Si3 N5 C51 C52 -106.8(3) . . . . ?
 Si3 N5 C51 C56 75.3(3) . . . . ?
 Si4 N1 C7 C8 124.7(2) . . . . ?
 Si4 N1 C7 C12 -57.1(4) . . . . ?
 Mg1 O2 C22 C21 -139.3(3) . . . . ?
 Mg1 O2 C19 C20 160.5(4) . . . . ?
 Mg1 O1 C18 C17 -173.6(3) . . . . ?
 Mg1 O1 C15 C16 160.5(4) . . . . ?
 Mg1 N1 C7 C8 -54.9(3) . . . . ?
 Mg1 N1 C7 C12 123.2(3) . . . . ?
 N4 C42 C48 C47 -179.8(2) . . . . ?
 N4 C42 C43 C45 179.9(2) . . . . ?
 O2 C22 C21 C20 -32.0(6) . . . . ?
 O2 C19 C20 C21 -20.5(7) . . . . ?
 N5 Si3 C61 C63 172.5(4) . . . . ?
 N5 Si3 C61 C65 53.1(6) . . . . ?
 N5 Si3 C61 C67 -71.4(6) . . . . ?
 N5 Si3 C61 C62 -47.5(19) . . . . ?
 N5 Si3 C61 C64 64.5(17) . . . . ?
 N5 Si3 C61 C66 179(2) . . . . ?
 N5 C51 C52 C53 -178.0(3) . . . . ?
 N5 C51 C56 C55 178.4(2) . . . . ?
 O1 C18 C17 C16 11.1(7) . . . . ?
 O1 C15 C16 C17 21.6(7) . . . . ?
 N6 C29 C28 C33 178.7(2) . . . . ?
 N6 C29 C30 C31 -179.1(2) . . . . ?
 N1 C7 C8 C9 178.1(3) . . . . ?
 N1 C7 C12 C11 -178.7(3) . . . . ?
 C42 C48 C47 C46 0.9(4) . . . . ?
 C42 C48 C47 C50 -178.1(3) . . . . ?
 C42 C43 C45 C46 -1.1(4) . . . . ?
 C42 C43 C45 C49 179.7(3) . . . . ?
 C48 C42 C43 C45 1.4(4) . . . . ?
 C51 C52 C53 C54 0.1(5) . . . . ?
 C51 C52 C53 C58 -178.6(3) . . . . ?
 C51 C56 C55 C54 -0.9(4) . . . . ?
 C51 C56 C55 C57 178.7(3) . . . . ?
 C29 C28 C33 C32 1.1(4) . . . . ?
 C29 C28 C33 C34 -177.3(3) . . . . ?
 C7 C8 C9 C10 0.8(5) . . . . ?
 C7 C8 C9 C14 -177.8(3) . . . . ?
 C7 C12 C11 C10 0.3(5) . . . . ?
 C7 C12 C11 C13 -179.8(3) . . . . ?
 C28 C29 C30 C31 1.4(4) . . . . ?
 C31 C32 C33 C28 0.0(4) . . . . ?
 C31 C32 C33 C34 178.4(3) . . . . ?
 C00M Si1 N6 Mo1 -161.86(15) . . . . ?
 C00M Si1 N6 C29 30.7(2) . . . . ?
 C36 Si2 N4 Mo1 -37.93(18) . . . . ?
 C36 Si2 N4 C42 150.85(19) . . . . ?
 C8 C7 C12 C11 -0.5(5) . . . . ?
 C8 C9 C10 C11 -0.9(5) . . . . ?
 C43 C42 C48 C47 -1.3(4) . . . . ?
 C30 C29 C28 C33 -1.8(4) . . . . ?
 C30 C31 C32 C33 -0.4(5) . . . . ?
 C47 C46 C45 C43 0.6(5) . . . . ?
 C47 C46 C45 C49 179.8(3) . . . . ?
 C52 C51 C56 C55 0.4(4) . . . . ?
 C52 C53 C54 C55 -0.6(5) . . . . ?
 C45 C46 C47 C48 -0.5(4) . . . . ?
 C45 C46 C47 C50 178.5(3) . . . . ?
 C32 C31 C30 C29 -0.4(4) . . . . ?
 C37 Si2 N4 Mo1 81.11(18) . . . . ?
 C37 Si2 N4 C42 -90.1(2) . . . . ?
 C12 C7 C8 C9 -0.1(4) . . . . ?
 C12 C11 C10 C9 0.4(5) . . . . ?
 C39 Si2 N4 Mo1 -155.98(14) . . . . ?
 C39 Si2 N4 C42 32.8(2) . . . . ?
 C5 Si4 N1 Mg1 128.07(16) . . . . ?
 C5 Si4 N1 C7 -51.6(3) . . . . ?
 C56 C51 C52 C53 0.0(4) . . . . ?
 C56 C55 C54 C53 1.0(5) . . . . ?
 C6 Si4 N1 Mg1 10.3(2) . . . . ?
 C6 Si4 N1 C7 -169.3(2) . . . . ?
 C1 Si4 N1 Mg1 -108.47(18) . . . . ?
 C1 Si4 N1 C7 71.9(3) . . . . ?
 C35 C31 C30 C29 179.6(3) . . . . ?
 C35 C31 C32 C33 179.7(3) . . . . ?
 C23 Si1 N6 Mo1 -42.4(2) . . . . ?
 C23 Si1 N6 C29 150.1(2) . . . . ?
 C61 Si3 N5 Mo1 -159.38(16) . . . . ?
 C61 Si3 N5 C51 29.3(3) . . . . ?
 C59 Si3 N5 Mo1 -40.2(2) . . . . ?
 C59 Si3 N5 C51 148.5(2) . . . . ?
 C59 Si3 C61 C63 53.8(4) . . . . ?
 C59 Si3 C61 C65 -65.6(6) . . . . ?
 C59 Si3 C61 C67 170.0(6) . . . . ?
 C59 Si3 C61 C62 -166.2(19) . . . . ?
 C59 Si3 C61 C64 -54.1(17) . . . . ?
 C59 Si3 C61 C66 60(2) . . . . ?
 C27 Si1 N6 Mo1 75.8(2) . . . . ?
 C27 Si1 N6 C29 -91.6(2) . . . . ?
 C14 C9 C10 C11 177.7(3) . . . . ?
 C22 O2 C19 C20 0.3(6) . . . . ?
 C22 C21 C20 C19 32.4(7) . . . . ?
 C58 C53 C54 C55 178.0(3) . . . . ?
 C60 Si3 N5 Mo1 77.3(2) . . . . ?
 C60 Si3 N5 C51 -94.0(3) . . . . ?
 C60 Si3 C61 C63 -63.8(4) . . . . ?
 C60 Si3 C61 C65 176.8(6) . . . . ?
 C60 Si3 C61 C67 52.3(6) . . . . ?
 C60 Si3 C61 C62 76.2(19) . . . . ?
 C60 Si3 C61 C64 -171.8(17) . . . . ?
 C60 Si3 C61 C66 -58(2) . . . . ?
 C13 C11 C10 C9 -179.5(3) . . . . ?
 C57 C55 C54 C53 -178.6(3) . . . . ?
 C18 O1 C15 C16 -14.7(6) . . . . ?
 C18 C17 C16 C15 -20.1(7) . . . . ?
 C70 O4 C69 C68 177.5(6) . . . . ?
 C15 O1 C18 C17 1.8(5) . . . . ?
 C19 O2 C22 C21 18.8(5) . . . . ?
 C69 O4 C70 C71 -171.4(5) . . . . ?
 C73 O3 C74 C75 162.0(14) . . . . ?
 C74 O3 C73 C72 112.1(16) . . . . ?

_shelx_res_file
;
    mo_zdd_06_107_0512_0m.res created by SHELXL-2014/7

TITL mo_zdd_06_107_0512_0m_a.res in P-1
REM Old TITL mo_zdd_06_107_0512_0m in P-1
REM SHELXT solution in P-1
REM R1 0.136, Rweak 0.009, Alpha 0.038, Orientation as input
REM Formula found by SHELXT: C67 Mg Mo N3 O7 Si4
CELL 0.71073 11.9604 17.2132 20.4648 80.94 89.335 84.633
ZERR 2 0.0005 0.0007 0.0007 0.001 0.001 0.001
LATT 1
SFAC C H Mg Mo N O Si
UNIT 142.78 260.12 2 2 12 7.8 8
SADI C72 C73 C74 C75
RIGU O3 C72 C73 C74 C75
SIMU O3 C72 C73 C74 C75
SADI O3 C73 O3 C74
SADI 0.04 C72 O3 O3 C75
SADI C61 Si3 C61 C63 C61 C65 C61 C67 C61 C62 C61 C64 C61 C66
SADI 0.04 C63 C65 C63 C67 C65 C67 C62 C64 C62 C66 C64 C66
RIGU C63 C67 C65 Si3
RIGU C62 C66 C64 C61 Si3

L.S. 4
PLAN  4
SIZE 0.08 0.1 0
TEMP -88.15
CONF
list 4
MORE -1
BOND $H
fmap 2
acta
REM <olex2.extras>
REM <HklSrc "%mo_zdd_06_107_0512_0m.hkl">
REM </olex2.extras>

WGHT    0.050000    2.994100
FVAR       0.40791   0.86570   0.87060   0.91695
MO1   4    0.698637    0.195340    0.728288    11.00000    0.02522    0.02262 =
         0.02564   -0.00460    0.00114   -0.00058
SI2   7    0.864219    0.334116    0.660761    11.00000    0.02633    0.02584 =
         0.03286   -0.00039    0.00160    0.00035
SI1   7    0.466971    0.182665    0.639855    11.00000    0.02759    0.02802 =
         0.04078   -0.01160   -0.00206   -0.00048
SI3   7    0.671656    0.181939    0.893523    11.00000    0.04169    0.03816 =
         0.02969   -0.00635    0.00373   -0.00204
SI4   7    0.559960    0.555099    0.861404    11.00000    0.05254    0.02699 =
         0.02851   -0.00369    0.00404   -0.00105
MG1   3    0.479930    0.450278    0.752717    11.00000    0.03300    0.02613 =
         0.03207   -0.00480    0.00194    0.00279
N3    5    0.615116    0.286456    0.736625    11.00000    0.02699    0.02710 =
         0.02757   -0.00476    0.00162   -0.00421
N4    5    0.843325    0.238116    0.696379    11.00000    0.02589    0.02572 =
         0.02942   -0.00266    0.00050    0.00185
O2    6    0.397915    0.493829    0.665371    11.00000    0.04485    0.04753 =
         0.03861   -0.00382   -0.00648    0.01039
N2    5    0.559405    0.346616    0.742310    11.00000    0.03525    0.02726 =
         0.03940   -0.00851    0.00117    0.00352
N5    5    0.695739    0.140129    0.821998    11.00000    0.03603    0.02682 =
         0.02978   -0.00260    0.00247   -0.00122
O1    6    0.332782    0.429623    0.802019    11.00000    0.03965    0.04379 =
         0.05274   -0.01457    0.01173   -0.00396
N6    5    0.607428    0.155006    0.661388    11.00000    0.02627    0.02956 =
         0.03034   -0.01022    0.00036    0.00133
N1    5    0.540741    0.544269    0.780756    11.00000    0.04851    0.02605 =
         0.02913   -0.00254    0.00348   -0.00393
C42   1    0.934502    0.178316    0.715673    11.00000    0.02545    0.02543 =
         0.03042    0.00146    0.00394   -0.00169
C48   1    0.960897    0.117665    0.678819    11.00000    0.02727    0.02976 =
         0.03407   -0.00378    0.00266   -0.00219
AFIX  43
H48   2    0.918269    0.115763    0.640315    11.00000   -1.20000
AFIX   0
C51   1    0.702587    0.056687    0.820381    11.00000    0.04150    0.02816 =
         0.02531    0.00130    0.00458   -0.00164
C29   1    0.678720    0.109495    0.622038    11.00000    0.02638    0.03186 =
         0.03161   -0.01163   -0.00179   -0.00199
C7    1    0.567560    0.601808    0.727314    11.00000    0.04186    0.02832 =
         0.02921   -0.00256    0.00049   -0.00231
C28   1    0.707567    0.029157    0.641629    11.00000    0.03272    0.03179 =
         0.03729   -0.00698   -0.00003   -0.00317
AFIX  43
H28   2    0.680790    0.003560    0.682567    11.00000   -1.20000
AFIX   0
C31   1    0.789962    0.104480    0.522104    11.00000    0.04791    0.04635 =
         0.03579   -0.01606    0.00665   -0.00495
C00M  1    0.400606    0.109024    0.595307    11.00000    0.03243    0.03080 =
         0.04789   -0.01273   -0.00774    0.00185
C36   1    0.740855    0.373023    0.605903    11.00000    0.03614    0.03692 =
         0.04304    0.00758   -0.00254    0.00067
AFIX 137
H36A  2    0.735641    0.339691    0.571601    11.00000   -1.50000
H36B  2    0.750329    0.427281    0.585047    11.00000   -1.50000
H36C  2    0.672000    0.372470    0.632334    11.00000   -1.50000
AFIX   0
C46   1    1.109421    0.062768    0.754611    11.00000    0.03123    0.03907 =
         0.05383    0.00358   -0.00363    0.00801
AFIX  43
H46   2    1.169145    0.023266    0.767976    11.00000   -1.20000
AFIX   0
C8    1    0.640923    0.580824    0.677745    11.00000    0.04139    0.02885 =
         0.03622   -0.00139    0.00191    0.00282
AFIX  43
H8    2    0.673698    0.527857    0.681540    11.00000   -1.20000
AFIX   0
C43   1    0.996441    0.179360    0.772973    11.00000    0.03153    0.03687 =
         0.03269   -0.00295    0.00017   -0.00195
AFIX  43
H43   2    0.977878    0.219838    0.798956    11.00000   -1.20000
AFIX   0
C30   1    0.721732    0.146271    0.562486    11.00000    0.04055    0.03300 =
         0.03097   -0.00857   -0.00045   -0.00080
AFIX  43
H30   2    0.703776    0.201411    0.549269    11.00000   -1.20000
AFIX   0
C47   1    1.049154    0.059540    0.697614    11.00000    0.02967    0.02990 =
         0.04853   -0.00374    0.00796    0.00007
C52   1    0.804194    0.013953    0.812195    11.00000    0.04819    0.03113 =
         0.03901    0.00139    0.00771    0.00121
AFIX  43
H52   2    0.871427    0.039635    0.808967    11.00000   -1.20000
AFIX   0
C53   1    0.808767   -0.066632    0.808636    11.00000    0.06731    0.03234 =
         0.05015    0.00167    0.01939    0.00446
C45   1    1.084479    0.122436    0.792622    11.00000    0.03435    0.04455 =
         0.03868    0.00309   -0.00380   -0.00055
C32   1    0.815884    0.023835    0.542468    11.00000    0.03973    0.04813 =
         0.05145   -0.02883    0.00667   -0.00306
AFIX  43
H32   2    0.862103   -0.005619    0.515240    11.00000   -1.20000
AFIX   0
C37   1    0.873265    0.398029    0.725587    11.00000    0.05341    0.03657 =
         0.05073   -0.01040   -0.00072   -0.00558
AFIX 137
H37A  2    0.803555    0.398448    0.751224    11.00000   -1.50000
H37B  2    0.884276    0.451967    0.704548    11.00000   -1.50000
H37C  2    0.936726    0.377308    0.755106    11.00000   -1.50000
AFIX   0
C33   1    0.775829   -0.014517    0.601561    11.00000    0.03507    0.03539 =
         0.05043   -0.01690   -0.00107   -0.00011
C26   1    0.278023    0.142326    0.578641    11.00000    0.03281    0.04556 =
         0.06607   -0.01856   -0.01321   -0.00016
AFIX 137
H26A  2    0.237251    0.148214    0.619649    11.00000   -1.50000
H26B  2    0.241652    0.105935    0.555275    11.00000   -1.50000
H26C  2    0.277416    0.193951    0.550427    11.00000   -1.50000
AFIX   0
C12   1    0.521949    0.680804    0.719106    11.00000    0.06607    0.03214 =
         0.03362   -0.00204    0.01030    0.00669
AFIX  43
H12   2    0.471426    0.697099    0.751556    11.00000   -1.20000
AFIX   0
C39   1    0.995254    0.339565    0.606749    11.00000    0.03333    0.03481 =
         0.04710    0.00348    0.01086   -0.00098
C5    1    0.706578    0.580050    0.879942    11.00000    0.06060    0.03896 =
         0.04328   -0.01184   -0.00322   -0.00520
C56   1    0.604537    0.017774    0.825079    11.00000    0.04911    0.03776 =
         0.03454   -0.00247    0.00577   -0.00854
AFIX  43
H56   2    0.534414    0.046840    0.830450    11.00000   -1.20000
AFIX   0
C9    1    0.667378    0.635110    0.623066    11.00000    0.04164    0.03895 =
         0.03877   -0.00150    0.00678   -0.00163
C11   1    0.547670    0.735967    0.665565    11.00000    0.06870    0.02865 =
         0.04013    0.00138    0.00345    0.00143
C55   1    0.607496   -0.062232    0.822067    11.00000    0.07344    0.03951 =
         0.03743   -0.00273    0.00966   -0.02170
C10   1    0.620988    0.712446    0.617757    11.00000    0.05801    0.03316 =
         0.03473    0.00482    0.00667   -0.00387
AFIX  43
H10   2    0.639469    0.749967    0.580969    11.00000   -1.20000
AFIX   0
C6    1    0.539149    0.456609    0.911859    11.00000    0.07218    0.03739 =
         0.03529   -0.00029    0.00218   -0.00481
AFIX 137
H6A   2    0.462044    0.443947    0.906051    11.00000   -1.50000
H6B   2    0.552602    0.458625    0.958683    11.00000   -1.50000
H6C   2    0.591936    0.415839    0.897184    11.00000   -1.50000
AFIX   0

O4    6    0.097096    0.277775    1.002488    11.00000    0.06631    0.10616 =
         0.12636    0.01395   -0.02340   -0.01766
C25   1    0.459620    0.097576    0.529708    11.00000    0.04959    0.07681 =
         0.05894   -0.04026   -0.00824    0.00259
AFIX 137
H25A  2    0.468388    0.149301    0.503301    11.00000   -1.50000
H25B  2    0.414286    0.067417    0.505017    11.00000   -1.50000
H25C  2    0.533715    0.068728    0.539086    11.00000   -1.50000
AFIX   0
C1    1    0.458608    0.631384    0.893252    11.00000    0.07111    0.04476 =
         0.04208   -0.01019    0.00879    0.00661
AFIX 137
H1A   2    0.470338    0.684015    0.869486    11.00000   -1.50000
H1B   2    0.471548    0.629850    0.940655    11.00000   -1.50000
H1C   2    0.381383    0.619843    0.886128    11.00000   -1.50000
AFIX   0
C50   1    1.078355   -0.003869    0.655972    11.00000    0.04113    0.03804 =
         0.07376   -0.01660    0.00618    0.00391
AFIX 137
H50A  2    1.010098   -0.027449    0.646394    11.00000   -1.50000
H50B  2    1.131921   -0.044732    0.679958    11.00000   -1.50000
H50C  2    1.112107    0.019185    0.614385    11.00000   -1.50000
AFIX   0
C41   1    0.990430    0.287119    0.553051    11.00000    0.06837    0.06385 =
         0.05031   -0.00341    0.02657   -0.00127
AFIX 137
H41A  2    0.991958    0.231696    0.573826    11.00000   -1.50000
H41B  2    1.055236    0.293906    0.523652    11.00000   -1.50000
H41C  2    0.921011    0.302225    0.527345    11.00000   -1.50000
AFIX   0
C40   1    1.103543    0.316036    0.646413    11.00000    0.03000    0.07007 =
         0.07478    0.00814    0.00819   -0.00235
AFIX 137
H40A  2    1.108390    0.350899    0.679596    11.00000   -1.50000
H40B  2    1.168035    0.320842    0.616550    11.00000   -1.50000
H40C  2    1.103829    0.261238    0.668596    11.00000   -1.50000
AFIX   0
C24   1    0.399476    0.028936    0.639751    11.00000    0.04494    0.03282 =
         0.10210   -0.00442   -0.01454   -0.00580
AFIX 137
H24A  2    0.476742    0.007447    0.651311    11.00000   -1.50000
H24B  2    0.363532   -0.007510    0.616232    11.00000   -1.50000
H24C  2    0.357428    0.035522    0.680205    11.00000   -1.50000
AFIX   0
C34   1    0.802781   -0.102945    0.621942    11.00000    0.05674    0.03521 =
         0.07832   -0.01746    0.00516    0.00562
AFIX 137
H34A  2    0.760589   -0.131183    0.593911    11.00000   -1.50000
H34B  2    0.781715   -0.118046    0.668308    11.00000   -1.50000
H34C  2    0.883430   -0.116672    0.616761    11.00000   -1.50000
AFIX   0
C35   1    0.834632    0.145908    0.457676    11.00000    0.09263    0.06401 =
         0.04356   -0.01660    0.02976   -0.00803
AFIX 137
H35A  2    0.807544    0.122674    0.420769    11.00000   -1.50000
H35B  2    0.916914    0.139644    0.458572    11.00000   -1.50000
H35C  2    0.808359    0.202227    0.451973    11.00000   -1.50000
AFIX   0
C4    1    0.794287    0.522921    0.851719    11.00000    0.05440    0.06905 =
         0.07884   -0.02559   -0.00235   -0.00294
AFIX 137
H4A   2    0.781071    0.468326    0.869626    11.00000   -1.50000
H4B   2    0.869788    0.533103    0.864194    11.00000   -1.50000
H4C   2    0.787800    0.530989    0.803380    11.00000   -1.50000
AFIX   0
C23   1    0.388051    0.189753    0.718398    11.00000    0.03237    0.09069 =
         0.06137   -0.04268    0.00732   -0.00529
AFIX 137
H23A  2    0.391269    0.137454    0.745741    11.00000   -1.50000
H23B  2    0.309566    0.209033    0.708043    11.00000   -1.50000
H23C  2    0.421944    0.226489    0.742586    11.00000   -1.50000
AFIX   0
C61   1    0.726353    0.114987    0.970963    11.00000    0.07207    0.05393 =
         0.03487   -0.00212   -0.00232   -0.00782
C54   1    0.710913   -0.103336    0.813286    11.00000    0.09515    0.02873 =
         0.04800   -0.00350    0.02252   -0.00843
AFIX  43
H54   2    0.714101   -0.158052    0.810429    11.00000   -1.20000
AFIX   0
C59   1    0.746485    0.273340    0.883869    11.00000    0.07820    0.04203 =
         0.04198   -0.01431    0.00219   -0.01340
AFIX 137
H59A  2    0.827584    0.259159    0.881744    11.00000   -1.50000
H59B  2    0.729756    0.300860    0.921770    11.00000   -1.50000
H59C  2    0.721445    0.308041    0.843020    11.00000   -1.50000
AFIX   0
C38   1    0.999002    0.425792    0.572286    11.00000    0.05536    0.04507 =
         0.08227    0.01793    0.03232   -0.00298
AFIX 137
H38A  2    0.934092    0.440780    0.542688    11.00000   -1.50000
H38B  2    1.068338    0.430470    0.546559    11.00000   -1.50000
H38C  2    0.996956    0.460851    0.605738    11.00000   -1.50000
AFIX   0
C27   1    0.453712    0.281289    0.586435    11.00000    0.04649    0.03290 =
         0.10574    0.00504   -0.02589   -0.00231
AFIX 137
H27A  2    0.494887    0.318092    0.606638    11.00000   -1.50000
H27B  2    0.374287    0.301298    0.581921    11.00000   -1.50000
H27C  2    0.484989    0.276350    0.542648    11.00000   -1.50000
AFIX   0
C14   1    0.743759    0.609712    0.569192    11.00000    0.07190    0.05492 =
         0.05305    0.00547    0.02461    0.00953
AFIX 137
H14A  2    0.700344    0.585491    0.538784    11.00000   -1.50000
H14B  2    0.804244    0.571278    0.589176    11.00000   -1.50000
H14C  2    0.776099    0.655935    0.544764    11.00000   -1.50000
AFIX   0
C22   1    0.438936    0.491919    0.598658    11.00000    0.08531    0.06538 =
         0.05117   -0.01622   -0.01565    0.02558
AFIX  23
H22A  2    0.407569    0.449557    0.579059    11.00000   -1.20000
H22B  2    0.521953    0.483752    0.597908    11.00000   -1.20000
AFIX   0
C58   1    0.922020   -0.112617    0.801217    11.00000    0.09528    0.04316 =
         0.09008   -0.00058    0.03524    0.02002
AFIX 137
H58A  2    0.911703   -0.168750    0.803181    11.00000   -1.50000
H58B  2    0.972114   -0.106098    0.837127    11.00000   -1.50000
H58C  2    0.955159   -0.092610    0.758565    11.00000   -1.50000
AFIX   0
C60   1    0.519379    0.210721    0.902755    11.00000    0.05195    0.09824 =
         0.06255   -0.03344    0.00872    0.00830
AFIX 137
H60A  2    0.491695    0.246634    0.863097    11.00000   -1.50000
H60B  2    0.507634    0.237338    0.941565    11.00000   -1.50000
H60C  2    0.478477    0.163376    0.908474    11.00000   -1.50000
AFIX   0
C13   1    0.496536    0.820962    0.658936    11.00000    0.12785    0.03340 =
         0.06164    0.00546    0.02641    0.01788
AFIX 137
H13A  2    0.429378    0.823631    0.686681    11.00000   -1.50000
H13B  2    0.475876    0.840318    0.612638    11.00000   -1.50000
H13C  2    0.551346    0.853801    0.673211    11.00000   -1.50000
AFIX   0
C3    1    0.726443    0.665038    0.848834    11.00000    0.07261    0.05447 =
         0.06779   -0.00745   -0.00395   -0.02342
AFIX 137
H3A   2    0.716830    0.671245    0.800744    11.00000   -1.50000
H3B   2    0.802881    0.675606    0.859075    11.00000   -1.50000
H3C   2    0.672261    0.702363    0.866880    11.00000   -1.50000
AFIX   0
C57   1    0.500470   -0.103337    0.828707    11.00000    0.10131    0.06261 =
         0.07266   -0.01617    0.02209   -0.04533
AFIX 137
H57A  2    0.469517   -0.102476    0.873164    11.00000   -1.50000
H57B  2    0.516954   -0.158207    0.821553    11.00000   -1.50000
H57C  2    0.445673   -0.075931    0.795702    11.00000   -1.50000
AFIX   0
PART 1
C63   1    0.713590    0.164025    1.028686    21.00000    0.08492    0.07335 =
         0.02354    0.00054    0.00388   -0.02230
AFIX 137
H63A  2    0.756867    0.210052    1.018786    21.00000   -1.50000
H63B  2    0.741669    0.131149    1.069748    21.00000   -1.50000
H63C  2    0.634189    0.181785    1.033911    21.00000   -1.50000
AFIX   0
PART 0
C49   1    1.151282    0.124453    0.854700    11.00000    0.05642    0.08313 =
         0.05053   -0.00511   -0.01946    0.00992
AFIX 137
H49A  2    1.144674    0.075675    0.885857    11.00000   -1.50000
H49B  2    1.121966    0.169930    0.875201    11.00000   -1.50000
H49C  2    1.230409    0.129058    0.843190    11.00000   -1.50000
AFIX   0
C2    1    0.723834    0.571888    0.955476    11.00000    0.08409    0.06867 =
         0.04691   -0.01216   -0.01442   -0.01326
AFIX 137
H2A   2    0.667959    0.607924    0.973722    11.00000   -1.50000
H2B   2    0.799412    0.585161    0.964624    11.00000   -1.50000
H2C   2    0.715080    0.517402    0.976009    11.00000   -1.50000
AFIX   0
C18   1    0.279508    0.357496    0.805264    11.00000    0.05372    0.06011 =
         0.17450   -0.03808    0.02763   -0.01212
AFIX  23
H18A  2    0.326968    0.312977    0.830689    11.00000   -1.20000
H18B  2    0.268590    0.345497    0.760147    11.00000   -1.20000
AFIX   0

C70   1    0.153385    0.205715    1.027393    11.00000    0.11689    0.07921 =
         0.08735   -0.00944    0.01701   -0.02098
AFIX  23
H70A  2    0.112566    0.162954    1.014564    11.00000   -1.20000
H70B  2    0.154260    0.199381    1.076317    11.00000   -1.20000
AFIX   0

C15   1    0.260197    0.484164    0.834073    11.00000    0.06338    0.07225 =
         0.11300   -0.04647    0.03940   -0.00546
AFIX  23
H15A  2    0.291092    0.488293    0.877936    11.00000   -1.20000
H15B  2    0.253943    0.537315    0.806881    11.00000   -1.20000
AFIX   0
PART 1
C65   1    0.851179    0.084713    0.965538    21.00000    0.09195    0.09406 =
         0.05303   -0.00277   -0.02306    0.03188
AFIX 137
H65A  2    0.859131    0.048238    0.933169    21.00000   -1.50000
H65B  2    0.878429    0.057133    1.008788    21.00000   -1.50000
H65C  2    0.895244    0.129542    0.951214    21.00000   -1.50000
AFIX   0

PART 0
C71   1    0.266830    0.198111    1.003756    11.00000    0.11746    0.09452 =
         0.07313   -0.02321    0.00041   -0.00946
AFIX 137
H71A  2    0.266239    0.198440    0.955831    11.00000   -1.50000
H71B  2    0.305539    0.148299    1.025694    11.00000   -1.50000
H71C  2    0.306105    0.242406    1.013618    11.00000   -1.50000
AFIX   0

C17   1    0.169933    0.368479    0.838192    11.00000    0.06626    0.11448 =
         0.11904   -0.00645    0.00991   -0.03371
AFIX  23
H17A  2    0.171413    0.337193    0.883171    11.00000   -1.20000
H17B  2    0.109327    0.352088    0.812299    11.00000   -1.20000
AFIX   0
PART 1
C67   1    0.655066    0.044224    0.990034    21.00000    0.15221    0.05652 =
         0.04488    0.00725   -0.00588   -0.03608
AFIX 137
H67A  2    0.575481    0.063651    0.991013    21.00000   -1.50000
H67B  2    0.678162    0.015901    1.033835    21.00000   -1.50000
H67C  2    0.666457    0.008353    0.957318    21.00000   -1.50000
AFIX   0
PART 0
C19   1    0.307878    0.556884    0.663031    11.00000    0.07975    0.10624 =
         0.06945   -0.01288   -0.01504    0.05876
PART 1
AFIX  23
H19A  2    0.327334    0.596373    0.690316    31.00000   -1.20000
H19B  2    0.237488    0.535378    0.680230    31.00000   -1.20000
AFIX   0
PART 0
C21   1    0.397509    0.571965    0.562707    11.00000    0.11062    0.10883 =
         0.07094    0.02840   -0.01150    0.01879
PART 1
AFIX  23
H21A  2    0.452353    0.610635    0.566704    31.00000   -1.20000
H21B  2    0.385903    0.569968    0.515203    31.00000   -1.20000
AFIX   0

PART 0
C69   1   -0.006078    0.295080    1.028845    11.00000    0.10698    0.11677 =
         0.11386   -0.02759    0.00531   -0.03435
AFIX  23
H69A  2    0.002184    0.290825    1.077390    11.00000   -1.20000
H69B  2   -0.055821    0.254859    1.020416    11.00000   -1.20000
AFIX   0

PART 1
C16   1    0.152568    0.454301    0.841344    41.00000    0.06466    0.10733 =
         0.22075   -0.03419    0.07601   -0.00402
AFIX  23
H16A  2    0.101518    0.481387    0.805413    41.00000   -1.20000
H16B  2    0.118916    0.463126    0.884295    41.00000   -1.20000
AFIX   0
C20   1    0.293674    0.593649    0.593214    31.00000    0.11217    0.10766 =
         0.06450    0.01864   -0.00282    0.06907
AFIX  23
H20A  2    0.230261    0.573226    0.572634    31.00000   -1.20000
H20B  2    0.279683    0.651798    0.589332    31.00000   -1.20000
AFIX   0

PART 0
C68   1   -0.059141    0.371079    1.003891    11.00000    0.08054    0.12702 =
         0.37447    0.02178   -0.06510    0.00852
AFIX 137
H68A  2   -0.090879    0.370447    0.960064    11.00000   -1.50000
H68B  2   -0.003829    0.410082    1.000400    11.00000   -1.50000
H68C  2   -0.119332    0.385152    1.033988    11.00000   -1.50000
AFIX   0

PART -1
O3    6    0.124515    0.681939    0.726954    10.90000    0.10222    0.13348 =
         0.22933   -0.04650   -0.02471   -0.01731
C72   1    0.209077    0.768771    0.785289    10.90000    0.09179    0.22238 =
         0.22298   -0.10045   -0.03997    0.06452
AFIX 137
H72A  2    0.270341    0.800940    0.769672    10.90000   -1.50000
H72B  2    0.238404    0.723484    0.817626    10.90000   -1.50000
H72C  2    0.151249    0.800810    0.806134    10.90000   -1.50000
AFIX   0
C73   1    0.168120    0.745115    0.738325    10.90000    0.22989    0.13644 =
         0.25885   -0.09642   -0.04282    0.00996
AFIX  23
H73A  2    0.227786    0.751135    0.704458    10.90000   -1.20000
H73B  2    0.108520    0.787708    0.722875    10.90000   -1.20000
AFIX   0
C74   1    0.021788    0.689536    0.714380    10.90000    0.09441    0.17285 =
         0.28712   -0.08942   -0.02065    0.01989
AFIX  23
H74A  2    0.007323    0.742237    0.686972    10.90000   -1.20000
H74B  2   -0.015985    0.693476    0.757192    10.90000   -1.20000
AFIX   0
C75   1   -0.032525    0.644449    0.687453    10.90000    0.12227    0.24703 =
         0.25153   -0.07990   -0.02247   -0.05894
AFIX 137
H75A  2   -0.021034    0.654483    0.639482    10.90000   -1.50000
H75B  2   -0.112593    0.654130    0.697151    10.90000   -1.50000
H75C  2   -0.006491    0.589416    0.704634    10.90000   -1.50000
AFIX   0

PART 0
PART 2
C62   1    0.696631    0.024801    0.981343   -21.00000    0.07157    0.05210 =
         0.04623    0.00523   -0.01100   -0.00792
AFIX 137
H62A  2    0.614973    0.023416    0.979987   -21.00000   -1.50000
H62B  2    0.725540   -0.002471    1.024328   -21.00000   -1.50000
H62C  2    0.731243   -0.001576    0.946049   -21.00000   -1.50000
AFIX   0
C64   1    0.860411    0.108365    0.957159   -21.00000    0.06819    0.02805 =
         0.05105    0.00386   -0.01217    0.00484
AFIX 137
H64A  2    0.875322    0.089288    0.914955   -21.00000   -1.50000
H64B  2    0.898846    0.071312    0.992948   -21.00000   -1.50000
H64C  2    0.888089    0.160494    0.955231   -21.00000   -1.50000
AFIX   0
C66   1    0.714165    0.144558    1.041117   -21.00000    0.08863    0.03102 =
         0.03498    0.00939   -0.00293   -0.01012
AFIX 137
H66A  2    0.753635    0.192119    1.040142   -21.00000   -1.50000
H66B  2    0.746885    0.102954    1.075665   -21.00000   -1.50000
H66C  2    0.634501    0.156739    1.050574   -21.00000   -1.50000
AFIX   0
HKLF 4

REM  mo_zdd_06_107_0512_0m_a.res in P-1
REM R1 =  0.0522 for   15216 Fo > 4sig(Fo)  and  0.0808 for all   20510 data
REM    858 parameters refined using    114 restraints

END

WGHT      0.0500      2.9942

REM Highest difference peak  0.741,  deepest hole -0.597,  1-sigma level  0.067
Q1    1   0.0820  0.7299  0.7402  11.00000  0.05    0.74
Q2    1   0.2200  0.3076  0.8178  11.00000  0.05    0.55
Q3    1   0.1605  0.7067  0.7876  11.00000  0.05    0.50
Q4    1   0.1862  0.7624  0.7250  11.00000  0.05    0.46
;
_shelx_res_checksum                96724
_shelx_hkl_file
;
  -2   0   0  449.46   17.90
  -2   0   0  393.16   13.80
  -2   0   0  476.25   18.40
  -2   0   0  452.85   14.90
   2   0   0  457.45   17.60
   2   0   0  429.96   14.40
   2   0   0  429.46   17.10
   2   0   0  447.86   14.60
  -3   0   0  171.58   14.30
  -3   0   0  155.28    9.70
  -3   0   0  153.38   10.00
   3   0   0  159.48    9.90
   3   0   0  147.19    9.70
   3   0   0  149.19   12.50
  -4   0   0  710.43   32.40
  -4   0   0  677.03   24.70
  -4   0   0  734.73   32.00
  -4   0   0  698.73   24.90
   4   0   0  667.33   29.50
   4   0   0  680.73   25.20
   4   0   0  685.93   30.00
  -5   0   0 2065.99   54.39
  -5   0   0 1964.20   64.39
  -5   0   0 2085.49   54.79
  -5   0   0 2032.90   65.19
   5   0   0 2009.60   63.39
   5   0   0 2181.88   63.49
   5   0   0 2004.40   54.89
  -6   0   0  230.68   16.50
  -6   0   0  223.58   21.10
  -6   0   0  218.48   15.70
  -6   0   0  245.38   22.00
   6   0   0  249.08   20.50
   6   0   0  238.08   16.80
  -7   0   0 1341.17   57.99
  -7   0   0 1404.96   47.20
  -7   0   0 1380.16   59.69
  -7   0   0 1358.66   47.90
   7   0   0 1438.86   58.09
   7   0   0 1431.06   49.40
   7   0   0 1353.26   54.69
  -8   0   0  244.98   19.00
  -8   0   0  196.98   23.60
  -8   0   0  225.88   25.10
  -8   0   0  197.68   18.30
   8   0   0  207.18   22.10
   8   0   0  245.48   19.60
   8   0   0  204.68   22.20
   8   0   0  197.38   22.00
  -9   0   0    8.20    8.20
  -9   0   0   27.50    8.80
   9   0   0   24.70    9.90
   9   0   0    6.60    4.60
   9   0   0    6.30    7.80
   9   0   0   20.70    9.60
 -10   0   0  214.48   29.70
 -10   0   0  220.38   33.70
  10   0   0  242.68   26.40
  10   0   0  231.38   26.70
  10   0   0  252.07   22.80
 -11   0   0   11.60    7.40
  11   0   0    6.70    8.50
  11   0   0    5.10    6.40
  11   0   0    7.20    7.40
 -12   0   0  148.49   23.20
  12   0   0  187.98   26.00
  12   0   0  161.98   27.30
 -13   0   0  252.37   27.90
  13   0   0  243.48   26.30
  13   0   0  261.87   30.10
 -14   0   0   -5.70    8.00
  14   0   0    6.70    8.30
  14   0   0    9.50   10.50
 -15   0   0   11.50   10.30
  15   0   0    9.10   11.90
  15   0   0    8.90    8.70
  15  -1   0    3.00    9.40
  15  -1   0   16.10   11.70
 -15   1   0  -13.60   10.20
  14  -1   0   58.69   18.40
  14  -1   0   66.89   17.30
 -14   1   0   92.69   20.80
  13  -1   0   97.19   19.70
  13  -1   0   89.79   22.10
 -13   1   0  139.89   23.40
  12  -1   0   49.70   13.50
  12  -1   0   58.19   16.60
  12  -1   0   36.00   13.10
 -12   1   0   58.19   14.90
  11  -1   0   74.99   18.00
  11  -1   0  100.29   18.10
 -11   1   0   93.39   17.50
  10  -1   0    9.30    9.40
  10  -1   0   -3.30    4.30
  10  -1   0   -2.40    5.80
 -10   1   0   -0.60    5.00
 -10   1   0   -8.90    7.80
   9  -1   0    3.90    6.00
   9  -1   0    0.50    3.70
   9  -1   0   11.00    7.60
  -9   1   0   -2.70    2.40
  -9   1   0  -10.20    7.00
  -9   1   0   -1.50    3.90
  -9   1   0    0.40    4.00
   8  -1   0 1198.88   53.59
   8  -1   0 1227.28   57.59
   8  -1   0 1220.98   49.60
  -8   1   0 1276.67   62.59
  -8   1   0 1262.57   59.79
  -8   1   0 1194.58   46.50
  -8   1   0 1263.97   48.10
   7  -1   0  480.75   31.10
   7  -1   0  483.45   27.70
   7  -1   0  523.45   33.90
  -7   1   0  443.76   33.20
  -7   1   0  497.45   26.80
  -7   1   0  476.65   33.50
  -7   1   0  502.55   26.60
   6  -1   0  173.78   15.00
   6  -1   0  138.49   16.20
   6  -1   0  146.79   16.90
  -6   1   0  148.59   13.60
  -6   1   0  155.78   14.00
  -6   1   0  151.18   17.90
  -6   1   0  166.68   18.40
   5  -1   0  160.78   15.80
   5  -1   0  146.69   15.60
   5  -1   0  162.88   13.30
  -5   1   0  170.88   13.30
  -5   1   0  151.48   16.30
  -5   1   0  181.38   17.90
  -5   1   0  170.48   13.20
   4  -1   0 2255.77   57.09
   4  -1   0 2109.29   62.69
   4  -1   0 2254.67   61.89
  -4   1   0 2413.06   67.19
  -4   1   0 2319.87   64.99
  -4   1   0 2209.98   54.89
  -4   1   0 2175.18   55.69
   3  -1   0 1336.77   36.80
   3  -1   0 1384.56   41.60
  -3   1   0 1334.67   36.50
  -3   1   0 1387.86   42.20
  -3   1   0 1356.06   43.00
   2  -1   0 1298.57   35.80
   2  -1   0 1259.97   34.00
   2  -1   0 1188.68   31.20
  -2   1   0 1231.08   35.80
  -2   1   0 1248.98   34.20
  -2   1   0 1247.28   31.30
  -2   1   0 1180.68   31.80
   1  -1   0  216.48    8.90
  -2  -1   0 1248.78   34.40
  -2  -1   0 1261.37   33.60
  -2  -1   0 1280.37   30.50
   2   1   0 1309.97   29.00
   2   1   0 1266.37   30.70
   2   1   0 1253.17   28.50
   2   1   0 1216.48   32.80
   2   1   0 1243.68   34.10
  -3  -1   0  460.35   18.10
  -3  -1   0  436.56   20.90
  -3  -1   0  474.35   23.10
   3   1   0  458.95   16.60
   3   1   0  461.25   21.80
   3   1   0  454.35   20.80
   3   1   0  478.65   17.20
   3   1   0  464.35   17.80
  -4  -1   0  643.64   29.70
  -4  -1   0  669.53   29.50
  -4  -1   0  656.73   24.80
   4   1   0  629.74   22.90
   4   1   0  650.83   28.80
   4   1   0  653.73   24.60
   4   1   0  663.03   23.70
  -5  -1   0  597.94   25.70
  -5  -1   0  553.44   30.20
  -5  -1   0  583.64   31.30
   5   1   0  598.94   25.30
   5   1   0  558.24   29.20
   5   1   0  614.14   24.50
   5   1   0  602.14   24.30
   5   1   0  585.54   29.70
  -6  -1   0   65.39   10.80
  -6  -1   0   64.09   13.60
  -6  -1   0   73.19   14.80
   6   1   0   76.89   13.50
   6   1   0   39.20    8.30
   6   1   0   58.69   10.00
   6   1   0   57.29   11.30
   6   1   0   47.20    8.00
  -7  -1   0    7.00    7.40
  -7  -1   0   12.40    6.30
  -7  -1   0   13.10    6.10
   7   1   0    9.70    7.40
   7   1   0    7.00    5.10
   7   1   0    9.40    6.00
   7   1   0   16.70    6.40
  -8  -1   0   93.69   14.40
  -8  -1   0   81.39   17.80
  -8  -1   0  102.19   19.90
   8   1   0   79.69   13.40
   8   1   0   84.99   13.50
   8   1   0   95.29   18.20
   8   1   0  110.49   19.70
  -9  -1   0  660.63   46.10
  -9  -1   0  619.64   33.90
   9   1   0  650.73   34.00
   9   1   0  616.74   40.70
   9   1   0  608.44   39.50
   9   1   0  601.04   33.70
 -10  -1   0  790.72   52.89
  10   1   0  747.43   39.00
  10   1   0  780.62   46.90
 -11  -1   0    3.20    6.70
  11   1   0    6.30    7.50
  11   1   0    8.00    5.90
 -12  -1   0  246.68   25.30
  12   1   0  213.38   22.60
  12   1   0  196.78   30.10
 -13  -1   0    4.10    7.60
  13   1   0   18.70   11.00
  13   1   0    7.50    7.30
 -14  -1   0    7.80    9.60
  14   1   0   29.90   15.20
  14   1   0   14.20   10.20
 -15  -1   0   -5.80    7.10
  15   1   0  -20.20    7.30
  15   1   0   10.50    9.20
  15  -2   0   25.80   11.10
  15  -2   0    4.40    7.60
 -15   2   0   10.80   10.50
  14  -2   0   39.00   13.40
 -14   2   0   28.50   13.00
  13  -2   0   98.19   23.10
  13  -2   0   73.29   18.80
  13  -2   0  112.89   21.80
 -13   2   0  129.69   23.10
  12  -2   0   30.90   12.50
  12  -2   0   12.70   11.80
  12  -2   0   50.29   13.70
 -12   2   0   51.19   14.20
  11  -2   0    8.50    8.00
  11  -2   0    5.40    6.10
  11  -2   0    5.70    8.40
 -11   2   0   -0.10    4.10
 -11   2   0   24.90   11.20
 -11   2   0   -1.00    5.30
  10  -2   0   72.59   16.80
  10  -2   0   38.20   15.00
 -10   2   0   49.70   12.10
 -10   2   0   57.19   11.00
 -10   2   0   89.59   19.40
   9  -2   0  382.26   30.60
   9  -2   0  319.47   30.90
  -9   2   0  294.47   20.90
  -9   2   0  322.57   29.60
  -9   2   0  365.26   25.40
  -9   2   0  294.07   29.70
   8  -2   0   11.70    8.90
   8  -2   0   23.40    9.50
   8  -2   0   24.80   10.90
  -8   2   0    9.40    8.20
  -8   2   0    6.90    5.00
  -8   2   0   20.20   11.80
  -8   2   0   25.40    6.50
  -8   2   0   22.60    8.70
  -8   2   0   13.00    6.70
   7  -2   0 1341.17   57.29
   7  -2   0 1312.27   50.39
   7  -2   0 1308.37   54.19
  -7   2   0 1303.17   60.59
  -7   2   0 1332.37   48.80
  -7   2   0 1412.26   48.50
  -7   2   0 1293.47   56.09
  -7   2   0 1213.58   49.99
   6  -2   0    3.40    3.00
   6  -2   0    3.40    5.80
   6  -2   0    6.00    5.20
  -6   2   0    3.30    3.40
  -6   2   0   12.00    6.40
  -6   2   0    6.60    5.30
  -6   2   0    4.20    3.80
  -6   2   0   -7.50    4.10
   5  -2   0 1137.49   40.80
   5  -2   0 1218.48   45.50
   5  -2   0 1109.59   45.90
  -5   2   0 1239.88   50.19
  -5   2   0 1205.78   40.40
  -5   2   0 1124.99   41.80
  -5   2   0 1123.19   44.60
   4  -2   0 2025.30   60.99
   4  -2   0 1992.10   54.29
   4  -2   0 2018.50   58.29
  -4   2   0 1941.71   61.69
  -4   2   0 1867.91   45.30
  -4   2   0 1915.31   57.59
  -4   2   0 1893.71   52.49
  -4   2   0 1948.71   55.19
   3  -2   0  414.26   19.50
   3  -2   0  448.66   22.20
   3  -2   0  418.16   22.40
  -3   2   0  470.75   22.10
  -3   2   0  489.75   15.60
  -3   2   0  462.85   19.90
  -3   2   0  458.95   21.30
   2  -2   0 1579.54   51.99
   2  -2   0 1751.02   36.30
   2  -2   0 1719.53   44.60
   2  -2   0 1763.02   43.40
   2  -2   0 1757.32   44.20
  -2   2   0 1719.63   36.00
  -2   2   0 1705.93   44.00
  -2   2   0 1863.01   48.60
   1  -2   0 4745.33   96.69
   1  -2   0 4931.31   94.69
   1  -2   0 5085.89   96.29
  -1   2   0 4833.42   97.39
  -1   2   0 4691.73   87.39
  -1   2   0 5016.10   94.29
  -1   2   0 4792.72   95.79
   0  -2   0  161.88    7.00
   0  -2   0  144.09    8.00
   0  -2   0  149.99    7.60
   0  -2   0  141.19    8.20
   0   2   0  141.99    9.10
   0   2   0  148.39    7.30
   0   2   0  127.79    7.90
  -1  -2   0  417.76   10.60
  -1  -2   0  416.26   15.10
  -1  -2   0  416.76   13.70
  -1  -2   0  398.86   14.90
   1   2   0  411.46   14.90
   1   2   0  423.76   15.30
   1   2   0  408.46   13.60
   1   2   0  412.66   10.50
  -2  -2   0 2437.36   57.59
  -2  -2   0 2557.54   49.40
  -2  -2   0 2381.96   52.89
   2   2   0 2357.86   48.60
   2   2   0 2450.95   58.29
   2   2   0 2493.85   53.69
  -3  -2   0 3276.47   78.49
  -3  -2   0 3685.23   83.29
  -3  -2   0 3580.04   76.09
   3   2   0 3534.15   80.79
   3   2   0 3528.95   75.39
   3   2   0 3494.55   71.69
  -4  -2   0  831.02   29.50
  -4  -2   0  896.81   34.60
  -4  -2   0  934.71   37.30
   4   2   0  898.41   35.00
   4   2   0  936.11   30.50
   4   2   0  828.62   30.50
   4   2   0  867.61   27.20
  -5  -2   0  435.96   25.80
  -5  -2   0  425.36   27.20
  -5  -2   0  420.66   21.40
   5   2   0  432.16   21.60
   5   2   0  441.56   19.80
   5   2   0  409.46   19.10
   5   2   0  414.86   25.20
  -6  -2   0  811.52   40.40
  -6  -2   0  930.91   35.60
  -6  -2   0  869.71   42.90
   6   2   0  921.91   41.50
   6   2   0  963.90   33.80
   6   2   0  918.81   35.80
   6   2   0  900.71   33.00
  -7  -2   0   90.39   17.60
  -7  -2   0   69.89   14.00
  -7  -2   0  119.69   16.80
   7   2   0   77.89   12.60
   7   2   0   95.09   13.10
   7   2   0   96.89   16.40
   7   2   0   75.79   11.30
  -8  -2   0    7.90    5.70
  -8  -2   0    1.20    5.80
  -8  -2   0    5.20    6.90
   8   2   0   -8.80    3.90
   8   2   0    6.10    6.40
   8   2   0   -1.20    3.00
   8   2   0    2.40    3.90
  -9  -2   0  301.87   24.10
  -9  -2   0  270.37   29.40
   9   2   0  297.47   22.00
   9   2   0  295.87   27.40
   9   2   0  272.47   21.70
 -10  -2   0   14.00    7.80
 -10  -2   0   -9.90    7.90
  10   2   0    7.40    6.10
  10   2   0    4.20    7.50
  10   2   0   -0.30    5.10
 -11  -2   0   46.60   13.40
  11   2   0   37.00   11.30
  11   2   0   30.50   13.70
 -12  -2   0    6.20    9.70
  12   2   0   -0.10    7.20
  12   2   0    6.90   10.90
 -13  -2   0  110.29   21.80
  13   2   0  109.59   24.80
  13   2   0  119.69   21.00
 -14  -2   0   59.49   16.10
  14   2   0   36.30   11.80
  14   2   0   18.30   14.60
 -15  -2   0   -7.60    9.40
  15   2   0   13.80    9.80
  15   2   0   14.90    9.50
  15  -3   0    5.40   11.60
  15  -3   0   17.20   13.10
 -15   3   0   26.00   12.10
  14  -3   0    7.50   10.40
  14  -3   0   37.00   15.00
  14  -3   0   24.70   14.60
 -14   3   0   22.00   12.70
  13  -3   0  113.39   24.10
  13  -3   0   77.19   22.90
  13  -3   0   70.29   17.80
 -13   3   0  121.29   22.40
  12  -3   0    3.30    6.20
  12  -3   0    5.00    8.50
  12  -3   0    7.20    8.00
 -12   3   0    6.80    6.60
 -12   3   0    5.10    7.10
  11  -3   0   14.10    9.20
  11  -3   0   33.00   12.20
 -11   3   0   25.00   10.30
 -11   3   0   15.00   10.70
 -11   3   0   14.30    7.40
  10  -3   0  121.09   24.00
  10  -3   0  125.79   23.10
 -10   3   0  110.69   14.90
 -10   3   0  116.99   22.40
 -10   3   0  148.39   22.40
 -10   3   0   84.69   18.90
   9  -3   0   12.30   10.10
   9  -3   0    2.00    6.30
  -9   3   0   10.20    6.60
  -9   3   0    3.20    4.20
  -9   3   0   18.30    6.90
   8  -3   0  522.35   35.10
   8  -3   0  511.05   32.40
   8  -3   0  553.74   38.40
  -8   3   0  547.35   40.90
  -8   3   0  542.65   37.10
  -8   3   0  532.25   30.00
  -8   3   0  554.84   32.40
  -8   3   0  479.35   24.20
  -8   3   0  526.95   34.00
   7  -3   0    4.20    6.20
   7  -3   0    3.80    6.40
  -7   3   0    7.70    5.10
  -7   3   0    0.80    2.90
  -7   3   0    1.40    3.30
  -7   3   0    5.80    4.90
  -7   3   0   -0.50    4.90
   6  -3   0  171.68   18.40
   6  -3   0  199.48   17.70
   6  -3   0  186.18   19.60
  -6   3   0  196.38   18.10
  -6   3   0  202.68   19.50
  -6   3   0  182.48   16.20
  -6   3   0  190.38   12.70
  -6   3   0  209.28   22.10
   5  -3   0  989.10   39.30
   5  -3   0 1017.80   42.40
   5  -3   0 1040.80   45.20
  -5   3   0 1022.10   46.10
  -5   3   0 1028.60   40.90
  -5   3   0 1012.90   41.60
  -5   3   0 1028.30   30.90
  -5   3   0 1040.50   38.80
   4  -3   0  640.34   30.80
   4  -3   0  661.13   28.80
   4  -3   0  660.93   32.50
  -4   3   0  653.63   21.20
  -4   3   0  669.63   28.20
  -4   3   0  655.53   29.20
  -4   3   0  690.83   34.10
  -4   3   0  685.63   30.10
   3  -3   0  292.37   16.90
   3  -3   0  268.17   18.80
  -3   3   0  287.27   19.80
  -3   3   0  292.27   16.40
  -3   3   0  294.57   17.80
  -3   3   0  282.97   11.50
   2  -3   0  215.48   13.30
   2  -3   0  229.48   15.40
   2  -3   0  241.68    9.20
   2  -3   0  251.87   14.80
  -2   3   0  214.18    8.70
  -2   3   0  220.48   14.20
  -2   3   0  224.48   13.30
  -2   3   0  234.38   15.70
   1  -3   0 9999.00  188.48
  -1   3   0 9846.92  188.18
   0  -3   0 1396.76   35.20
   0  -3   0 1407.96   36.40
   0  -3   0 1439.16   37.40
   0  -3   0 1430.06   33.50
   0   3   0 1418.76   34.80
   0   3   0 1344.67   32.90
  -1  -3   0  404.76   17.20
  -1  -3   0  412.06   15.30
  -1  -3   0  387.56   11.10
  -1  -3   0  381.06   16.20
   1   3   0  426.26   17.50
   1   3   0  392.06   15.10
   1   3   0  391.86   14.90
   1   3   0  385.26   11.20
  -2  -3   0  813.02   28.50
  -2  -3   0  861.31   25.90
  -2  -3   0  808.72   28.80
  -2  -3   0  811.62   20.50
   2   3   0  834.52   28.30
   2   3   0  829.82   25.50
   2   3   0  801.22   20.30
  -3  -3   0  118.59    7.60
  -3  -3   0  126.89   12.30
   3   3   0  132.29    9.40
   3   3   0  128.79   10.30
   3   3   0  126.89   12.10
  -4  -3   0  580.04   26.90
  -4  -3   0  591.54   29.30
  -4  -3   0  588.14   24.30
   4   3   0  547.65   27.30
   4   3   0  590.64   20.60
   4   3   0  629.14   24.80
  -5  -3   0  817.02   38.90
  -5  -3   0  846.72   37.10
  -5  -3   0  859.21   32.90
   5   3   0  851.91   32.50
   5   3   0  872.11   28.90
   5   3   0  847.92   28.50
   5   3   0  809.32   36.50
  -6  -3   0   57.49   13.10
  -6  -3   0   67.29   11.00
  -6  -3   0   74.39   15.50
   6   3   0   49.60    9.70
   6   3   0   50.49    8.30
   6   3   0   70.09   10.40
   6   3   0   62.99   12.50
  -7  -3   0  281.47   24.90
  -7  -3   0  281.97   26.40
  -7  -3   0  302.37   21.40
   7   3   0  330.97   22.10
   7   3   0  298.07   19.00
   7   3   0  281.97   24.20
   7   3   0  305.57   19.00
  -8  -3   0  355.86   24.80
  -8  -3   0  355.66   30.00
  -8  -3   0  283.27   29.80
   8   3   0  316.97   21.10
   8   3   0  326.97   21.40
   8   3   0  350.66   28.30
  -9  -3   0  108.79   17.60
  -9  -3   0  130.19   24.70
   9   3   0  112.99   17.00
   9   3   0  115.29   16.70
   9   3   0   89.39   14.40
   9   3   0   87.89   17.90
 -10  -3   0   93.39   16.60
  10   3   0  114.59   23.00
  10   3   0  107.09   17.80
  10   3   0   71.69   13.60
 -11  -3   0    8.10    6.90
  11   3   0    9.60    8.30
  11   3   0    6.00    5.40
 -12  -3   0   71.89   16.40
  12   3   0   47.10   16.10
  12   3   0   68.39   14.80
 -13  -3   0   81.89   17.50
  13   3   0   92.69   23.80
  13   3   0  119.19   20.80
 -14  -3   0  -10.20    6.20
  14   3   0    1.20    8.10
  14   3   0    6.90    7.30
 -15  -3   0    1.10    9.80
  15   3   0   10.50   10.90
  15   3   0  -12.30    8.00
  15  -4   0   44.60   17.00
  15  -4   0   58.19   17.60
 -15   4   0   43.70   13.70
  14  -4   0   24.40   14.50
  14  -4   0   49.50   16.60
  14  -4   0   23.10   11.20
 -14   4   0   25.90   12.60
  13  -4   0   22.90   13.80
  13  -4   0   24.60   10.90
  13  -4   0   20.90   14.10
 -13   4   0   24.50   11.10
  12  -4   0   59.79   17.30
  12  -4   0   43.70   16.00
  12  -4   0   24.80   10.50
 -12   4   0   20.30    9.80
 -12   4   0   53.29   13.80
  11  -4   0   51.79   17.20
  11  -4   0   81.59   19.00
 -11   4   0   75.89   18.40
 -11   4   0   74.69   16.00
 -11   4   0   50.29   17.50
  10  -4   0  100.09   23.30
  10  -4   0   88.79   19.70
 -10   4   0   59.89   13.30
 -10   4   0   66.99   16.40
 -10   4   0   97.09   18.00
 -10   4   0   94.39   14.10
   9  -4   0  685.73   43.30
   9  -4   0  720.13   47.50
  -9   4   0  801.72   39.50
  -9   4   0  771.22   41.60
  -9   4   0  693.23   31.20
  -9   4   0  728.43   44.20
   8  -4   0   45.40   12.10
   8  -4   0   59.99   15.90
   8  -4   0   40.40   12.20
  -8   4   0   35.30    7.60
  -8   4   0   48.50   12.20
  -8   4   0   44.30   14.40
  -8   4   0   40.30   11.10
  -8   4   0   29.00    9.70
  -8   4   0   42.90   10.90
   7  -4   0   30.60   11.10
   7  -4   0   15.30    6.20
   7  -4   0   49.10   14.00
  -7   4   0   47.10    8.30
  -7   4   0   48.30   12.20
  -7   4   0   28.70   10.70
  -7   4   0   36.50   10.10
  -7   4   0   29.80    7.80
   6  -4   0    4.50    5.70
   6  -4   0   -1.00    3.70
   6  -4   0    0.20    3.50
  -6   4   0   -0.80    4.20
  -6   4   0   -1.10    3.20
  -6   4   0   10.10    3.80
  -6   4   0    0.10    3.00
   5  -4   0  144.29   20.70
   5  -4   0  131.99   13.70
   5  -4   0  111.69   16.40
  -5   4   0  110.09   13.40
  -5   4   0  140.09   14.20
  -5   4   0  174.38   24.70
  -5   4   0  134.59    9.60
   4  -4   0 1384.86   47.00
   4  -4   0 1299.87   45.10
   4  -4   0 1322.77   46.90
   4  -4   0 1336.17   50.79
  -4   4   0 1232.48   50.19
  -4   4   0 1299.07   44.10
  -4   4   0 1294.87   46.70
  -4   4   0 1384.36   34.90
   3  -4   0  940.41   38.10
   3  -4   0  917.01   25.40
   3  -4   0  887.41   34.80
   3  -4   0  913.11   34.50
   3  -4   0  918.21   34.40
  -3   4   0  912.71   24.50
  -3   4   0  983.50   36.60
  -3   4   0  893.91   37.70
   2  -4   0   -1.20    1.10
   2  -4   0    2.40    3.00
   2  -4   0   -0.90    2.40
   2  -4   0    2.50    3.50
  -2   4   0    5.30    4.60
  -2   4   0    2.20    1.70
  -2   4   0    3.80    3.30
  -2   4   0    2.40    3.10
   1  -4   0    0.80    3.00
   1  -4   0    4.90    3.10
   1  -4   0    0.40    1.40
  -1   4   0    2.30    1.70
  -1   4   0   -3.70    2.00
  -1   4   0   -0.80    2.00
  -1   4   0   -1.20    2.50
  -1   4   0   -1.10    2.40
   0  -4   0 1093.29   32.50
   0  -4   0 1121.49   30.50
   0  -4   0 1094.79   34.60
   0  -4   0 1121.19   34.20
   0   4   0 1080.19   32.40
   0   4   0 1154.98   35.70
   0   4   0 1078.89   30.10
  -1  -4   0  816.12   29.80
  -1  -4   0  885.71   21.70
  -1  -4   0  939.91   28.30
  -1  -4   0  880.81   27.10
  -1  -4   0  916.31   29.10
   1   4   0  883.91   28.50
   1   4   0  898.01   27.10
   1   4   0  898.01   27.40
   1   4   0  910.71   30.70
  -2  -4   0  308.87   15.80
  -2  -4   0  331.07   18.10
  -2  -4   0  315.57   20.60
  -2  -4   0  359.36   11.90
   2   4   0  336.17   18.10
   2   4   0  317.77   18.50
   2   4   0  331.47   11.50
   2   4   0  305.97   17.20
  -3  -4   0    2.10    2.00
  -3  -4   0    0.70    3.70
  -3  -4   0   -1.00    2.40
  -3  -4   0    3.70    3.60
   3   4   0    2.80    2.00
   3   4   0   -2.40    2.70
   3   4   0   -1.70    2.30
  -4  -4   0 2760.32   68.79
  -4  -4   0 2721.23   77.19
  -4  -4   0 2724.93   66.19
   4   4   0 2717.53   68.09
   4   4   0 2774.92   60.29
   4   4   0 2801.72   74.99
  -5  -4   0  679.63   35.60
  -5  -4   0  727.93   33.60
  -5  -4   0  707.43   30.30
   5   4   0  668.03   29.30
   5   4   0  698.33   24.90
   5   4   0  726.73   35.10
  -6  -4   0    6.80    5.40
  -6  -4   0   21.90    7.40
  -6  -4   0    8.80    7.90
   6   4   0    9.00    5.40
   6   4   0   18.60    5.40
   6   4   0    8.00    6.40
   6   4   0   13.70    4.30
  -7  -4   0   67.29   12.10
  -7  -4   0  114.09   19.10
  -7  -4   0  124.99   21.90
   7   4   0   99.69   10.90
   7   4   0  136.49   14.40
   7   4   0  102.79   18.50
   7   4   0  104.59   10.90
  -8  -4   0   78.49   15.30
  -8  -4   0  133.19   23.60
  -8  -4   0  123.09   17.60
   8   4   0   91.39   13.30
   8   4   0  103.99   19.40
   8   4   0  107.19   16.30
   8   4   0   74.39   11.30
  -9  -4   0  694.33   47.30
  -9  -4   0  774.12   39.40
   9   4   0  776.92   35.10
   9   4   0  694.43   44.00
   9   4   0  714.53   37.70
 -10  -4   0    5.30    6.90
  10   4   0   14.60    8.60
  10   4   0   -0.90    5.20
  10   4   0    8.80    6.20
 -11  -4   0   55.89   14.10
  11   4   0   53.99   12.40
  11   4   0   36.60   14.20
 -12  -4   0   21.10   11.10
  12   4   0   13.00   10.10
  12   4   0   13.80    8.40
 -13  -4   0   23.30   11.30
  13   4   0   32.50   12.00
  13   4   0   11.30   11.10
 -14  -4   0   33.90   14.00
  14   4   0   43.00   13.80
  14   4   0   84.29   21.50
 -15  -4   0   -0.20    7.80
  15   4   0  -21.10    7.60
  15  -5   0   41.20   20.10
  15  -5   0   50.19   17.40
  15  -5   0   51.29   19.10
 -15   5   0   53.79   18.10
  14  -5   0   -0.20    9.40
  14  -5   0    8.50   10.80
  14  -5   0   15.90    9.80
  13  -5   0   33.30   15.00
  13  -5   0    4.10   10.60
  13  -5   0    7.50    9.00
 -13   5   0   19.70   11.10
 -13   5   0   22.40    9.50
  12  -5   0   32.00   12.70
  12  -5   0   21.30   13.10
 -12   5   0   20.70   11.10
 -12   5   0   25.90   11.00
  11  -5   0    1.90    7.60
  11  -5   0   15.30    9.80
 -11   5   0   -0.20    5.70
 -11   5   0   -3.10    5.40
  10  -5   0  243.68   27.80
  10  -5   0  256.97   30.00
 -10   5   0  269.97   19.50
 -10   5   0  213.88   23.50
 -10   5   0  216.58   22.10
   9  -5   0   -0.80    6.40
   9  -5   0   -1.10    6.20
  -9   5   0    2.30    5.30
  -9   5   0   -0.60    5.50
  -9   5   0    2.60    4.20
   8  -5   0  443.56   33.40
  -8   5   0  434.66   29.90
  -8   5   0  423.36   22.10
   7  -5   0  203.68   20.20
   7  -5   0  211.88   24.40
   7  -5   0  206.98   22.20
  -7   5   0  238.78   26.50
  -7   5   0  208.48   19.70
  -7   5   0  224.08   14.70
  -7   5   0  228.68   22.30
   6  -5   0   27.10   11.30
   6  -5   0   43.70   11.70
   6  -5   0   22.30    9.40
  -6   5   0   24.50    9.90
  -6   5   0   34.20    6.60
  -6   5   0   47.30   12.30
  -6   5   0   30.30    9.00
   5  -5   0  235.88   22.50
   5  -5   0  267.17   21.10
   5  -5   0  263.07   21.80
  -5   5   0  271.97   20.20
  -5   5   0  263.07   13.70
  -5   5   0  255.87   23.20
  -5   5   0  244.48   20.90
   4  -5   0   74.69   11.50
   4  -5   0   78.79   13.30
   4  -5   0   89.09   15.90
   4  -5   0  124.79   18.50
   4  -5   0   89.99    7.50
  -4   5   0   68.49   11.80
  -4   5   0   72.09   13.00
  -4   5   0   81.99   12.60
   3  -5   0 3255.37   69.59
   3  -5   0 3499.15   91.69
   3  -5   0 3458.55   87.79
   3  -5   0 3376.16   85.69
  -3   5   0 3543.25   85.59
  -3   5   0 3437.56   88.49
  -3   5   0 3519.25   92.79
  -3   5   0 3438.06   69.89
   2  -5   0 2498.55   69.19
   2  -5   0 2550.54   65.79
  -2   5   0 2477.65   64.09
  -2   5   0 2486.05   67.99
  -2   5   0 2442.16   52.09
  -2   5   0 2431.56   69.19
   1  -5   0   91.19   12.60
   1  -5   0   89.69   12.10
   1  -5   0   84.69   12.10
  -1   5   0   86.99   12.50
  -1   5   0  100.69   13.60
  -1   5   0   81.49    9.00
  -1   5   0   74.69    7.60
   0  -5   0  420.46   21.50
   0  -5   0  408.66   17.90
   0  -5   0  416.96   21.00
   0  -5   0  422.96   19.90
   0   5   0  394.06   17.50
   0   5   0  374.46   21.20
   0   5   0  417.06   19.30
  -1  -5   0 2231.38   54.19
  -1  -5   0 2116.49   55.79
  -1  -5   0 2208.68   46.40
  -1  -5   0 2302.67   56.29
  -1  -5   0 2169.58   59.19
   1   5   0 2225.98   54.09
   1   5   0 2182.68   54.59
  -2  -5   0  375.96   20.90
  -2  -5   0  357.06   12.80
  -2  -5   0  370.86   18.30
  -2  -5   0  386.46   20.70
   2   5   0  374.06   13.30
   2   5   0  381.36   19.00
   2   5   0  416.66   25.20
   2   5   0  360.16   18.10
   2   5   0  403.16   20.70
  -3  -5   0   12.50    3.20
  -3  -5   0   18.00    5.30
  -3  -5   0   13.30    5.80
  -3  -5   0   15.70    6.10
   3   5   0   14.10    3.40
   3   5   0   21.10    6.10
   3   5   0   16.50    5.70
   3   5   0   13.60    6.40
  -4  -5   0  160.18   10.40
  -4  -5   0  168.38   16.50
  -4  -5   0  157.38   15.10
  -4  -5   0  157.08   13.40
   4   5   0  155.48    9.70
   4   5   0  182.48   14.40
   4   5   0  149.39   15.20
  -5  -5   0  962.90   40.00
  -5  -5   0  986.00   41.60
  -5  -5   0  956.50   30.70
  -5  -5   0  993.30   38.20
  -5  -5   0  983.10   45.10
   5   5   0 1003.50   42.90
   5   5   0  990.80   37.50
   5   5   0  956.90   29.90
  -6  -5   0  705.93   36.80
  -6  -5   0  768.32   41.40
  -6  -5   0  752.42   34.30
   6   5   0  667.93   32.30
   6   5   0  763.12   28.20
   6   5   0  727.33   38.20
   6   5   0  784.22   28.30
  -7  -5   0   12.80    7.10
  -7  -5   0   20.70   11.80
  -7  -5   0   13.80    6.40
   7   5   0   22.60    9.50
   7   5   0   28.00    7.00
   7   5   0   19.70    5.80
  -8  -5   0  302.37   23.80
  -8  -5   0  298.67   27.00
  -8  -5   0  346.37   32.40
   8   5   0  303.97   27.70
   8   5   0  328.77   23.40
   8   5   0  299.27   19.70
   8   5   0  304.37   19.90
   9   5   0   18.20    6.90
   9   5   0   24.90    7.70
 -10  -5   0    5.70    6.30
  10   5   0    1.20    3.90
  10   5   0   -1.40    5.30
 -11  -5   0    6.60    7.50
  11   5   0   12.10    6.90
  11   5   0   18.70   10.80
 -12  -5   0   -2.40    6.40
  12   5   0    1.00    4.90
  12   5   0   -6.70    6.20
 -13  -5   0  141.69   23.80
  13   5   0  171.98   24.00
  13   5   0  134.09   26.40
 -14  -5   0   11.00    9.00
  14   5   0    1.60    9.50
  14   5   0    3.40    7.00
  15   5   0  -15.80    8.60
  15   5   0    8.90    8.50
  14  -6   0   40.20   13.90
  14  -6   0   32.40   13.80
  14  -6   0   16.80   14.50
 -14   6   0   32.60   13.10
 -14   6   0   39.80   13.50
  13  -6   0  124.79   26.00
  13  -6   0   97.99   25.70
  13  -6   0   93.69   21.60
 -13   6   0  113.69   24.50
 -13   6   0  112.69   21.10
  12  -6   0    1.90    8.10
  12  -6   0    4.60    9.70
 -12   6   0   -4.00    5.60
 -12   6   0   12.60    9.40
  11  -6   0   97.69   21.40
 -11   6   0   86.99   19.00
 -11   6   0   90.29   18.90
  10  -6   0   69.09   19.30
  10  -6   0   64.99   17.50
 -10   6   0  107.49   19.10
 -10   6   0   85.69   18.20
 -10   6   0   62.89   11.80
   9  -6   0   88.49   20.00
   9  -6   0  108.09   20.80
  -9   6   0   72.99   14.80
  -9   6   0  113.29   14.30
   8  -6   0   24.60   10.10
   8  -6   0    4.80    6.30
  -8   6   0   10.20    4.20
  -8   6   0   15.40    9.10
   7  -6   0   46.40   12.70
   7  -6   0   49.90   14.40
   7  -6   0   59.19   13.80
  -7   6   0   46.00   11.80
  -7   6   0   63.19   14.20
  -7   6   0   59.99    8.90
  -7   6   0   46.60   13.90
   6  -6   0  934.71   45.20
   6  -6   0 1054.39   51.69
   6  -6   0  929.11   46.30
  -6   6   0  889.41   45.20
  -6   6   0  967.00   51.59
  -6   6   0  899.51   30.10
  -6   6   0  928.81   42.70
   5  -6   0  369.16   26.20
   5  -6   0  373.56   26.70
   5  -6   0  324.37   27.50
  -5   6   0  369.66   24.80
  -5   6   0  344.07   26.30
  -5   6   0  364.76   16.50
  -5   6   0  338.17   28.00
   4  -6   0   15.50    6.60
   4  -6   0    4.50    4.80
   4  -6   0    4.90    4.40
   4  -6   0    8.50    6.10
   4  -6   0    5.10    3.00
  -4   6   0    5.70    4.40
  -4   6   0   10.10    6.50
  -4   6   0    4.70    5.50
  -4   6   0   11.90    3.50
   3  -6   0    8.20    4.40
   3  -6   0   10.90    3.20
   3  -6   0    9.20    4.30
   3  -6   0   16.00    6.10
  -3   6   0   11.80    5.80
  -3   6   0   13.40    4.70
  -3   6   0   12.10    3.30
  -3   6   0   12.20    5.90
   2  -6   0   45.30    8.50
   2  -6   0   63.69    5.90
   2  -6   0   66.99   12.40
  -2   6   0   68.29   12.50
  -2   6   0   62.79    6.00
  -2   6   0   74.19   13.20
  -2   6   0   60.89    9.10
  -2   6   0   56.49   10.20
   1  -6   0 1465.75   35.40
   1  -6   0 1456.65   48.70
   1  -6   0 1309.87   46.50
   1  -6   0 1370.66   44.60
  -1   6   0 1425.16   40.70
  -1   6   0 1397.46   47.80
  -1   6   0 1375.16   43.70
  -1   6   0 1407.76   48.10
   0  -6   0 1052.19   33.60
   0  -6   0 1000.20   38.60
   0  -6   0  987.00   37.80
   0  -6   0 1071.79   36.70
   0   6   0 1085.09   40.30
   0   6   0 1078.39   34.00
   0   6   0 1051.49   35.70
  -1  -6   0  923.91   31.90
  -1  -6   0  944.61   33.90
  -1  -6   0  902.01   36.30
  -1  -6   0  948.81   25.40
  -1  -6   0  978.30   34.40
   1   6   0  940.71   32.80
   1   6   0  948.51   37.10
   1   6   0  927.21   31.80
  -2  -6   0  517.35   23.60
  -2  -6   0  524.35   27.10
  -2  -6   0  540.85   17.20
  -2  -6   0  548.15   26.60
   2   6   0  535.65   25.50
   2   6   0  565.14   27.70
   2   6   0  494.05   23.10
   2   6   0  535.55   23.90
  -3  -6   0  351.06   13.90
  -3  -6   0  337.47   22.30
  -3  -6   0  302.57   21.50
  -3  -6   0  356.16   20.20
   3   6   0  340.17   19.60
   3   6   0  346.27   13.90
   3   6   0  338.97   21.60
   3   6   0  374.26   22.50
  -4  -6   0  191.48   17.30
  -4  -6   0  170.08   17.10
  -4  -6   0  171.08   14.80
  -4  -6   0  179.28   10.60
   4   6   0  167.38   16.80
   4   6   0  176.28   14.90
   4   6   0  174.38   10.50
  -5  -6   0   79.99   15.90
  -5  -6   0   85.39   14.90
  -5  -6   0   43.40    9.50
  -5  -6   0   55.89    8.20
   5   6   0   61.19    8.20
   5   6   0   74.79   13.50
   5   6   0   59.19   11.10
  -6  -6   0  756.82   39.20
  -6  -6   0  762.32   35.30
  -6  -6   0  761.82   42.70
  -6  -6   0  748.03   37.90
   6   6   0  744.83   39.50
   6   6   0  759.52   27.70
   6   6   0  757.72   34.60
  -7  -6   0  749.82   41.20
  -7  -6   0  671.83   42.50
  -7  -6   0  780.32   37.90
  -7  -6   0  729.13   40.60
   7   6   0  766.52   30.20
   7   6   0  774.42   42.40
   7   6   0  738.63   29.30
   7   6   0  776.92   37.50
  -8  -6   0   46.70   13.60
  -8  -6   0   49.99   12.20
  -8  -6   0   32.10   12.20
   8   6   0   39.20   12.50
   8   6   0   33.30    7.90
   8   6   0   53.19   11.40
   8   6   0   35.90    8.00
  -9  -6   0  258.67   23.80
   9   6   0  254.77   26.60
   9   6   0  260.47   19.30
   9   6   0  228.18   18.50
 -10  -6   0   43.60   13.00
  10   6   0   47.30   10.60
  10   6   0   29.90   13.10
 -11  -6   0    7.80    8.40
  11   6   0   -0.20    6.90
  11   6   0    5.30    5.60
 -12  -6   0   61.09   15.70
  12   6   0  112.09   18.50
  12   6   0   86.99   21.70
 -13  -6   0   -4.80    8.30
  13   6   0   12.20   12.20
  13   6   0    4.30    6.60
 -14  -6   0   13.90   12.10
  14   6   0   43.60   17.20
  14   6   0   30.20   10.90
 -15  -6   0   26.70   13.90
  15   6   0    7.50    8.00
  15   6   0  -14.80   10.50
  14  -7   0   18.90   13.50
  14  -7   0   53.19   15.50
  14  -7   0   39.00   14.40
 -14   7   0   17.90   11.60
 -14   7   0   27.10   13.60
  13  -7   0    7.50   13.50
  13  -7   0  -10.80    9.00
 -13   7   0  -15.00    7.10
 -13   7   0   15.80    9.00
  12  -7   0   70.99   20.40
  12  -7   0   60.89   17.50
 -12   7   0   56.69   16.60
 -12   7   0   54.89   15.10
  11  -7   0   10.70   11.80
  11  -7   0   11.20    9.20
 -11   7   0   14.80    9.20
 -11   7   0   20.00    9.90
  10  -7   0   98.09   23.90
  10  -7   0   72.19   18.10
 -10   7   0   74.59   11.90
 -10   7   0   75.69   16.30
 -10   7   0  103.99   20.30
   9  -7   0  303.07   30.50
   9  -7   0  317.27   33.40
  -9   7   0  273.47   18.40
  -9   7   0  271.77   25.90
   8  -7   0   23.60   10.20
   8  -7   0   22.50   10.40
  -8   7   0   18.00    6.10
  -8   7   0   30.90   10.50
   7  -7   0  164.98   24.70
   7  -7   0  200.58   30.70
  -7   7   0  214.18   25.20
  -7   7   0  206.88   21.40
  -7   7   0  195.48   13.50
   6  -7   0    6.80    7.20
   6  -7   0    5.50    5.90
   6  -7   0   15.90    9.00
  -6   7   0   14.60    8.00
  -6   7   0   20.00    5.10
  -6   7   0   10.10    5.20
   5  -7   0  594.64   22.80
   5  -7   0  634.14   36.50
   5  -7   0  457.65   45.10
   5  -7   0  656.33   40.10
   5  -7   0  621.44   36.40
  -5   7   0  616.74   22.60
  -5   7   0  664.93   40.70
  -5   7   0  560.84   44.40
   4  -7   0 1027.30   30.40
   4  -7   0 1067.79   46.80
   4  -7   0 1037.40   48.40
   4  -7   0 1022.10   44.50
  -4   7   0 1019.70   46.50
  -4   7   0 1067.39   30.60
  -4   7   0 1029.10   48.90
  -4   7   0 1021.20   43.10
   3  -7   0  154.58   15.80
   3  -7   0  163.98   18.10
   3  -7   0  150.38    9.70
  -3   7   0  166.98   10.30
  -3   7   0  147.29   15.10
  -3   7   0  154.48   17.50
  -3   7   0  167.18   17.60
   2  -7   0  705.93   22.80
   2  -7   0  704.53   35.70
   2  -7   0  695.03   35.00
   2  -7   0  708.83   33.50
  -2   7   0  705.63   28.10
  -2   7   0  731.13   32.20
  -2   7   0  674.53   33.90
  -2   7   0  697.83   35.10
   1  -7   0  647.44   32.80
   1  -7   0  653.83   22.10
   1  -7   0  652.53   32.40
   1  -7   0  641.64   30.00
  -1   7   0  707.13   34.50
  -1   7   0  672.83   29.80
  -1   7   0  644.74   31.20
  -1   7   0  636.34   26.40
   0  -7   0  217.18   12.40
   0  -7   0  206.98   16.10
   0  -7   0  205.28   17.50
   0  -7   0  188.68   17.10
   0  -7   0  214.48   14.80
   0   7   0  206.58   14.40
   0   7   0  206.68   17.90
   0   7   0  225.68   16.20
  -1  -7   0  238.48   17.00
  -1  -7   0  238.88   17.20
  -1  -7   0  243.98   12.00
  -1  -7   0  239.98   19.30
  -1  -7   0  241.28   16.10
   1   7   0  233.98   16.10
   1   7   0  247.08   19.50
   1   7   0  250.97   16.20
  -2  -7   0    6.70    4.30
  -2  -7   0    3.10    3.50
  -2  -7   0    3.70    4.30
  -2  -7   0    5.40    2.50
   2   7   0    4.60    4.10
   2   7   0   10.60    4.90
   2   7   0    5.50    4.60
  -3  -7   0   31.40    7.70
  -3  -7   0   30.90    9.10
  -3  -7   0   38.30    9.90
   3   7   0   18.50    6.50
   3   7   0   22.20    6.70
   3   7   0   21.00    4.40
   3   7   0   13.40    5.90
   3   7   0   21.40    7.80
  -4  -7   0  938.41   42.00
  -4  -7   0  889.21   27.50
  -4  -7   0  930.61   37.70
  -4  -7   0  934.91   42.70
   4   7   0  927.41   37.20
   4   7   0  868.41   27.00
   4   7   0  850.21   39.20
  -5  -7   0   35.70    9.20
  -5  -7   0   69.89   15.50
  -5  -7   0   53.69   11.10
  -5  -7   0   45.30    7.30
   5   7   0   51.59    7.60
   5   7   0   51.79   10.90
   5   7   0   54.29   12.40
  -6  -7   0  298.57   16.90
  -6  -7   0  282.17   21.60
  -6  -7   0  295.77   25.50
  -6  -7   0  274.27   22.60
   6   7   0  311.47   25.70
   6   7   0  288.57   24.60
   6   7   0  301.37   16.40
  -7  -7   0   18.30    7.70
  -7  -7   0   44.00   14.50
  -7  -7   0   36.40   11.90
  -7  -7   0   37.90   11.30
   7   7   0   31.70    7.50
   7   7   0   35.80    9.50
   7   7   0   27.90    9.90
  -8  -7   0  372.66   32.80
  -8  -7   0  350.36   30.30
   8   7   0  382.06   38.20
   8   7   0  374.26   21.70
   8   7   0  343.07   20.50
   8   7   0  339.87   30.70
  -9  -7   0  270.07   25.00
  -9  -7   0  251.37   26.60
   9   7   0  268.87   28.20
   9   7   0  249.58   19.30
   9   7   0  229.78   18.10
 -10  -7   0   20.70   10.10
 -10  -7   0   25.10   11.80
  10   7   0   19.50    6.80
  10   7   0   24.40    8.10
  10   7   0   18.20   11.60
 -11  -7   0   70.59   18.60
 -11  -7   0   69.19   17.10
  11   7   0  105.09   16.50
  11   7   0  116.79   24.30
 -12  -7   0    4.70    9.10
  12   7   0   17.50   11.20
  12   7   0    4.30    6.40
 -13  -7   0   82.39   19.40
  13   7   0   58.29   13.80
  13   7   0   80.29   20.60
 -14  -7   0   39.70   15.80
 -14  -7   0   52.39   15.90
  14   7   0   39.00   15.90
  14   7   0   16.50   10.10
 -15  -7   0   -1.60   10.60
 -15  -7   0   26.30   12.10
  15   7   0    2.10    6.50
  15   7   0   24.90   15.10
  14  -8   0   -0.40    8.20
  14  -8   0  -13.20   10.60
  14  -8   0   14.60   12.40
 -14   8   0   -1.60    9.30
 -14   8   0   24.00   14.00
  13  -8   0  184.48   29.80
  13  -8   0  154.98   32.40
 -13   8   0  163.18   28.80
 -13   8   0  147.59   25.30
  12  -8   0   41.70   18.30
  12  -8   0   44.30   16.40
 -12   8   0   33.60   15.00
 -12   8   0   46.10   14.50
  11  -8   0   -0.10    8.90
  11  -8   0  -14.40    5.90
 -11   8   0    7.90    8.30
 -11   8   0    1.00    5.40
  10  -8   0    3.40    8.00
 -10   8   0    4.30    4.80
 -10   8   0    2.60    6.00
   9  -8   0   -2.30    7.40
   9  -8   0   16.30   11.50
  -9   8   0    6.80    7.00
  -9   8   0    9.30    4.40
   8  -8   0   50.29   16.50
   8  -8   0   42.00   13.40
  -8   8   0   45.90    8.50
  -8   8   0   31.90   11.50
   7  -8   0   73.09   17.40
   7  -8   0   86.49   19.20
  -7   8   0   82.89   11.00
  -7   8   0   79.99   16.40
  -7   8   0   90.29   23.00
   6  -8   0  863.61   50.09
   6  -8   0  847.42   46.10
   6  -8   0  895.21   55.39
   6  -8   0  910.81   62.99
  -6   8   0  949.31   53.59
  -6   8   0  808.32   51.19
  -6   8   0  841.22   56.99
  -6   8   0  841.12   29.40
   5  -8   0  550.54   22.30
   5  -8   0  594.94   36.00
   5  -8   0  578.24   35.30
   5  -8   0  522.45   34.50
   5  -8   0  545.35   37.80
  -5   8   0  561.64   36.70
  -5   8   0  532.35   37.50
  -5   8   0  524.35   32.20
  -5   8   0  619.64   22.90
   4  -8   0   27.40    5.70
   4  -8   0   18.80    8.50
   4  -8   0   48.40   12.20
   4  -8   0   14.30    7.50
  -4   8   0   44.60   12.00
  -4   8   0   32.30    5.80
  -4   8   0   22.60   10.80
  -4   8   0   45.50   11.30
   3  -8   0  173.28   19.50
   3  -8   0  185.18   19.20
   3  -8   0  200.18   11.80
   3  -8   0  182.28   18.20
  -3   8   0  207.58   12.10
  -3   8   0  193.88   15.10
  -3   8   0  191.88   19.60
  -3   8   0  167.98   18.80
   2  -8   0   49.40   11.70
   2  -8   0   63.89    6.80
   2  -8   0   49.20    9.90
   2  -8   0   77.99   14.40
  -2   8   0   81.09   14.10
  -2   8   0   47.50   10.20
  -2   8   0   47.90    9.50
  -2   8   0   65.19   10.70
   1  -8   0  273.67   22.10
   1  -8   0  271.67   20.10
   1  -8   0  280.87   22.30
   1  -8   0  238.38   13.30
  -1   8   0  225.88   18.90
  -1   8   0  249.08   16.70
  -1   8   0  275.47   19.50
  -1   8   0  249.97   21.60
   0  -8   0 1516.55   48.50
   0  -8   0 1529.95   53.89
   0  -8   0 1491.05   47.10
   0  -8   0 1462.95   41.20
   0  -8   0 1473.85   54.89
   0  -8   0 1459.55   50.29
   0   8   0 1540.65   49.70
   0   8   0 1494.55   55.29
   0   8   0 1542.45   47.70
  -1  -8   0 1166.08   31.80
  -1  -8   0 1097.29   39.40
  -1  -8   0 1130.69   42.60
  -1  -8   0 1100.39   41.80
  -1  -8   0 1084.89   45.80
   1   8   0 1104.99   39.40
   1   8   0 1145.59   46.80
   1   8   0 1142.79   40.70
  -2  -8   0  211.08   19.60
  -2  -8   0  235.48   18.90
  -2  -8   0  238.38   12.10
   2   8   0  226.48   19.90
   2   8   0  241.88   17.50
   2   8   0  283.87   18.80
  -3  -8   0  494.05   26.50
  -3  -8   0  549.05   31.70
  -3  -8   0  497.15   18.50
  -3  -8   0  469.55   28.80
   3   8   0  530.75   30.90
   3   8   0  478.75   25.70
   3   8   0  492.95   28.40
   3   8   0  496.05   26.10
  -4  -8   0   83.09   14.90
  -4  -8   0   86.59   13.30
  -4  -8   0   91.89    8.00
  -4  -8   0   88.89   16.40
   4   8   0   89.99   14.30
   4   8   0   81.39    7.70
   4   8   0   74.39   13.40
   4   8   0   95.99   14.70
   4   8   0   72.89   13.10
  -5  -8   0  783.42   41.30
  -5  -8   0  748.53   36.00
  -5  -8   0  791.52   27.30
  -5  -8   0  772.52   43.40
   5   8   0  802.52   40.80
   5   8   0  761.52   35.90
   5   8   0  755.32   26.40
  -6  -8   0  122.99   20.40
  -6  -8   0   99.09    9.90
  -6  -8   0  110.99   21.00
  -6  -8   0  137.79   18.30
   6   8   0  139.79   18.60
   6   8   0  140.29   21.20
   6   8   0  105.79    9.80
  -7  -8   0  228.18   22.40
  -7  -8   0  251.27   22.10
  -7  -8   0  209.48   23.30
  -7  -8   0  231.58   32.60
   7   8   0  254.57   25.50
   7   8   0  252.47   16.10
   7   8   0  274.57   22.60
  -8  -8   0  109.29   18.00
  -8  -8   0  106.19   21.80
   8   8   0   80.69   18.40
   8   8   0  105.59   11.50
   8   8   0  101.99   13.90
  -9  -8   0   57.79   16.00
  -9  -8   0   52.19   14.40
   9   8   0   78.09   12.80
   9   8   0   67.59   11.30
   9   8   0   70.59   17.80
 -10  -8   0  274.17   26.30
 -10  -8   0  274.67   30.10
  10   8   0  266.57   20.40
  10   8   0  250.07   28.90
  10   8   0  250.37   20.20
 -11  -8   0   26.90   11.30
 -11  -8   0   11.00    9.90
  11   8   0   11.00   10.00
  11   8   0   11.20    6.00
 -12  -8   0  115.69   22.60
 -12  -8   0  101.19   23.80
  12   8   0  136.39   29.00
  12   8   0  136.29   19.10
 -13  -8   0    8.10    9.30
 -13  -8   0   18.80   11.00
  13   8   0   11.90    7.30
  13   8   0    3.50   10.20
 -14  -8   0   26.40   14.50
 -14  -8   0    1.20    8.10
  14   8   0   22.50   10.50
  14   8   0   10.10   13.20
 -15  -8   0   -2.90    7.50
 -15  -8   0   16.00    9.00
  15   8   0    6.80   13.40
  15   8   0   -3.30    7.00
  13  -9   0   -4.30    8.20
  13  -9   0    3.30   10.10
 -13   9   0   12.80    8.70
 -13   9   0   12.80   10.60
  12  -9   0   55.79   17.10
  12  -9   0   53.79   20.20
 -12   9   0   62.19   16.70
 -12   9   0   73.39   18.00
  11  -9   0   10.20    8.10
 -11   9   0   11.70    8.50
 -11   9   0    1.00    6.70
 -11   9   0    3.70    7.20
  10  -9   0   28.80   13.50
  10  -9   0   39.80   15.30
 -10   9   0   17.00    8.10
 -10   9   0   16.40    9.20
   9  -9   0  105.79   21.60
   9  -9   0   95.09   23.70
  -9   9   0   75.39   11.60
  -9   9   0  112.69   22.40
   8  -9   0   19.30   10.30
   8  -9   0    1.70    8.80
  -8   9   0    9.80    7.40
  -8   9   0   15.90    5.20
   7  -9   0   55.89   15.90
   7  -9   0   75.99   19.10
  -7   9   0   83.89   11.30
  -7   9   0   98.69   20.40
   6  -9   0    4.50    7.50
   6  -9   0   10.00    7.10
   6  -9   0    7.20    8.40
  -6   9   0    6.10    9.00
  -6   9   0   10.60    4.30
  -6   9   0   12.10    6.40
   5  -9   0   84.99   15.90
   5  -9   0  108.49   17.60
   5  -9   0  122.89   10.30
   5  -9   0   90.59   18.00
   5  -9   0  118.99   19.30
  -5   9   0  140.69   24.40
  -5   9   0   88.59   14.60
  -5   9   0  114.89   10.00
  -5   9   0   87.39   17.90
   4  -9   0  629.84   40.10
   4  -9   0  582.64   22.80
   4  -9   0  589.14   36.30
   4  -9   0  612.54   37.60
  -4   9   0  608.54   34.80
  -4   9   0  569.34   37.70
  -4   9   0  594.54   29.30
  -4   9   0  624.54   40.10
  -4   9   0  570.34   22.60
   3  -9   0  905.91   44.10
   3  -9   0  964.30   46.80
   3  -9   0  947.01   47.60
   3  -9   0  969.00   30.00
  -3   9   0  875.81   36.30
  -3   9   0  929.51   42.20
  -3   9   0  985.80   61.99
  -3   9   0  866.41   44.70
   2  -9   0   26.50    8.20
   2  -9   0   49.00   13.10
   2  -9   0   56.79    7.90
   2  -9   0   88.69   17.70
  -2   9   0   52.89   12.40
  -2   9   0   35.30    8.20
  -2   9   0   66.19   11.40
  -2   9   0   53.59   12.70
   1  -9   0  199.98   18.50
   1  -9   0  166.88   11.80
   1  -9   0  172.78   18.90
   1  -9   0  172.88   18.70
  -1   9   0  176.38   15.10
  -1   9   0  168.58   18.70
  -1   9   0  144.79   15.30
   0  -9   0  225.18   17.40
   0  -9   0  222.48   17.70
   0  -9   0  217.88   20.00
   0  -9   0  227.98   18.90
   0  -9   0  227.38   14.40
   0  -9   0  218.98   20.80
   0   9   0  243.68   18.90
   0   9   0  244.98   21.90
   0   9   0  226.18   17.20
  -1  -9   0    5.00    2.60
  -1  -9   0    2.10    3.40
  -1  -9   0    4.20    4.10
  -1  -9   0    0.20    3.80
  -1  -9   0   14.50    7.10
  -1  -9   0   12.60    7.40
   1   9   0    4.90    3.90
   1   9   0    3.50    4.20
   1   9   0    2.90    3.60
  -2  -9   0   91.69   14.50
  -2  -9   0   76.49   13.80
  -2  -9   0   77.69   13.50
  -2  -9   0   94.29    7.90
   2   9   0   64.09   12.50
   2   9   0   91.19   13.20
   2   9   0  105.09   15.20
  -3  -9   0   77.69   14.60
  -3  -9   0   81.49    7.50
  -3  -9   0  114.49   20.20
  -3  -9   0   82.79   13.40
   3   9   0   93.29   14.30
   3   9   0  102.29   17.50
   3   9   0   70.29   11.30
  -4  -9   0  234.28   22.60
  -4  -9   0  224.28   12.80
  -4  -9   0  217.98   21.60
  -4  -9   0  263.97   21.00
   4   9   0  259.57   22.50
   4   9   0  247.78   13.60
   4   9   0  261.57   22.50
   4   9   0  255.07   19.60
   4   9   0  263.57   20.90
  -5  -9   0   20.20    5.00
  -5  -9   0   22.40    8.00
  -5  -9   0    1.70    5.70
  -5  -9   0   22.60    9.10
   5   9   0   18.20    7.30
   5   9   0    3.00    5.70
   5   9   0   12.80    4.00
  -6  -9   0  333.57   30.20
  -6  -9   0  316.57   27.90
  -6  -9   0  326.17   17.80
  -6  -9   0  342.47   25.50
   6   9   0  294.67   16.80
   6   9   0  336.07   27.80
   6   9   0  306.27   24.60
  -7  -9   0    5.50    3.80
  -7  -9   0   -1.60    4.10
  -7  -9   0   -0.20    3.70
   7   9   0    1.70    2.70
   7   9   0    8.60    6.70
  -8  -9   0   32.50   11.00
  -8  -9   0   51.59   13.50
   8   9   0   28.40    7.10
   8   9   0   58.49   15.20
  -9  -9   0  190.48   30.60
  -9  -9   0  209.88   22.90
   9   9   0  230.48   18.40
   9   9   0  209.78   30.80
   9   9   0  217.38   17.00
 -10  -9   0   68.49   18.70
 -10  -9   0   88.79   18.50
  10   9   0   93.89   14.90
  10   9   0   85.49   14.40
  10   9   0   98.59   21.60
 -11  -9   0   98.89   20.60
 -11  -9   0   84.89   22.80
  11   9   0   58.69   18.30
  11   9   0  107.89   16.10
 -12  -9   0   53.99   16.30
 -12  -9   0   38.10   17.10
  12   9   0   57.19   17.90
  12   9   0   37.20   10.40
 -13  -9   0    2.40    7.80
 -13  -9   0   -0.60    7.60
  13   9   0    2.30    9.80
  13   9   0    5.50    6.90
 -14  -9   0    9.50    9.20
 -14  -9   0   14.10   10.50
  14   9   0   13.70   13.00
  14   9   0  -11.60    5.80
 -15  -9   0    3.90    9.30
  15   9   0    5.40   11.80
  15   9   0  -11.40    6.20
  13 -10   0   78.79   19.80
  13 -10   0   58.69   21.60
 -13  10   0   25.50   14.00
 -13  10   0   40.30   15.60
  12 -10   0   29.90   14.00
  12 -10   0   17.90   12.50
 -12  10   0   16.10    9.60
 -12  10   0   26.00   12.00
  11 -10   0   50.09   16.10
  11 -10   0   24.00   13.60
 -11  10   0   20.70   10.40
 -11  10   0   56.99   11.80
  10 -10   0  174.18   31.30
  10 -10   0  171.38   29.60
 -10  10   0  210.18   16.70
 -10  10   0  108.19   20.50
   9 -10   0  106.69   26.20
   9 -10   0   87.59   20.60
  -9  10   0   81.59   12.20
  -9  10   0   70.99   18.50
   8 -10   0   63.49   19.00
   8 -10   0   65.59   18.20
  -8  10   0   55.19   14.00
  -8  10   0   56.79    9.90
   7 -10   0  -13.50    5.80
   7 -10   0    5.50    6.60
  -7  10   0    0.80    3.60
  -7  10   0    3.10    5.10
   6 -10   0    9.50    7.60
   6 -10   0    8.90    7.70
   6 -10   0   15.30    5.10
   6 -10   0   -2.50    4.40
  -6  10   0   16.10    7.40
  -6  10   0   10.40    4.50
  -6  10   0   -4.90    9.20
   5 -10   0   75.89   18.50
   5 -10   0   63.49    9.10
   5 -10   0   57.39   16.20
  -5  10   0   46.00   11.80
  -5  10   0   66.49    9.40
  -5  10   0   56.79   15.70
   4 -10   0  377.86   30.40
   4 -10   0  317.37   29.80
   4 -10   0  351.66   17.90
   4 -10   0  364.86   29.80
  -4  10   0  375.46   31.20
  -4  10   0  398.86   18.80
  -4  10   0  359.46   30.90
  -4  10   0  377.06   28.50
  -4  10   0  353.46   23.60
   3 -10   0  159.78   25.00
   3 -10   0  196.88   22.60
   3 -10   0  157.18   11.60
   3 -10   0  173.38   24.00
  -3  10   0  159.18   17.70
  -3  10   0  201.78   27.70
  -3  10   0  176.18   16.00
  -3  10   0  211.68   22.30
   2 -10   0  851.81   29.10
   2 -10   0  825.62   41.70
   2 -10   0  831.02   44.80
   2 -10   0  886.91   46.50
  -2  10   0  796.82   42.00
  -2  10   0  811.22   35.90
  -2  10   0  877.21   40.80
  -2  10   0  818.32   46.40
   1 -10   0    5.10    3.40
   1 -10   0    8.50    7.20
   1 -10   0    9.40    6.90
   1 -10   0    5.10    4.60
  -1  10   0    1.60    4.40
  -1  10   0    0.20    3.60
  -1  10   0    7.80    5.50
   0 -10   0  249.68   15.90
   0 -10   0  240.28   18.90
   0 -10   0  231.48   21.70
   0 -10   0  268.97   22.10
   0 -10   0  235.48   19.30
   0 -10   0  263.47   23.80
   0  10   0  262.07   19.40
   0  10   0  205.18   21.60
   0  10   0  248.38   20.10
  -1 -10   0    1.10    3.80
  -1 -10   0   -1.30    2.80
  -1 -10   0    0.80    3.60
  -1 -10   0    2.30    2.40
  -1 -10   0    2.20    4.60
  -1 -10   0    2.60    4.20
   1  10   0   -1.00    3.90
   1  10   0   -3.10    2.70
   1  10   0    0.10    2.90
  -2 -10   0   17.60    7.50
  -2 -10   0   18.60    7.60
  -2 -10   0   18.40    7.00
  -2 -10   0   10.50    3.90
   2  10   0   15.50    6.30
   2  10   0   15.20    6.90
   2  10   0   26.70    7.60
  -3 -10   0  857.21   44.20
  -3 -10   0  798.72   27.10
  -3 -10   0  775.72   48.20
  -3 -10   0  908.61   40.10
   3  10   0  874.71   39.60
   3  10   0  856.11   43.70
   3  10   0  779.72   36.30
  -4 -10   0  286.47   22.70
  -4 -10   0  269.17   25.30
  -4 -10   0  241.98   23.60
  -4 -10   0  238.48   13.80
   4  10   0  231.98   20.70
   4  10   0  258.47   23.60
   4  10   0  248.68   20.10
  -5 -10   0   63.39   13.00
  -5 -10   0   70.39   15.30
  -5 -10   0   74.19    9.80
  -5 -10   0   75.79   17.00
   5  10   0   57.69   13.60
   5  10   0   72.29   14.10
   5  10   0   63.59   13.10
   5  10   0   65.79    9.20
  -6 -10   0    9.90    4.30
  -6 -10   0   -1.60    4.70
  -6 -10   0    3.80    5.20
   6  10   0    2.90    6.00
   6  10   0    5.70    3.60
  -7 -10   0    2.20    5.60
  -7 -10   0    6.60    5.10
  -7 -10   0   -3.20    3.00
   7  10   0    0.90    5.60
   7  10   0    2.10    2.70
  -8 -10   0   47.10   15.90
  -8 -10   0   70.09   17.40
   8  10   0   43.50    8.90
   8  10   0   56.69   16.10
  -9 -10   0   36.80   12.10
  -9 -10   0   53.79   16.90
   9  10   0   62.09   10.90
   9  10   0   36.30   13.50
 -10 -10   0  110.59   22.70
 -10 -10   0  177.38   25.50
  10  10   0  174.88   16.60
  10  10   0  149.79   27.30
  10  10   0  160.28   15.50
 -11 -10   0    7.00    8.40
 -11 -10   0   -1.60    7.70
  11  10   0    3.60    5.70
  11  10   0   -1.30    7.40
 -12 -10   0   13.00   10.80
 -12 -10   0   16.90   12.40
  12  10   0    7.30   10.90
  12  10   0   18.00    7.40
 -13 -10   0    8.70   12.70
 -13 -10   0   28.20   14.50
  13  10   0   34.20   10.20
  13  10   0   49.50   18.60
 -14 -10   0   38.30   15.60
 -14 -10   0   -0.40    9.70
  14  10   0    2.50   11.70
  14  10   0   -3.80    7.90
  13 -11   0   57.49   20.20
  13 -11   0   26.30   16.20
 -13  11   0   20.70   16.00
 -13  11   0   67.99   19.90
  12 -11   0    5.90   11.90
  12 -11   0    9.30   10.70
 -12  11   0   13.50    9.10
 -12  11   0   24.30    9.60
  11 -11   0   34.90   15.10
  11 -11   0   37.00   17.00
 -11  11   0   11.40    8.40
 -11  11   0   28.90   11.40
  10 -11   0    0.70    8.70
  10 -11   0   10.40   11.40
 -10  11   0   14.70    8.90
 -10  11   0    3.60    5.70
   9 -11   0  198.48   32.80
   9 -11   0  166.18   33.50
  -9  11   0  178.68   15.30
  -9  11   0  192.98   30.40
   8 -11   0  150.58   27.60
   8 -11   0  119.69   24.90
  -8  11   0   86.59   16.90
  -8  11   0  136.59   12.50
   7 -11   0  296.47   31.40
   7 -11   0  287.57   32.30
  -7  11   0  252.07   26.50
  -7  11   0  251.77   16.50
   6 -11   0  194.18   28.90
   6 -11   0  183.88   32.80
   6 -11   0  239.98   27.50
   6 -11   0  200.98   14.50
  -6  11   0  184.68   21.60
  -6  11   0  192.48   14.10
   5 -11   0  258.87   36.10
   5 -11   0  217.88   25.20
   5 -11   0  200.58   13.90
  -5  11   0  216.28   14.40
  -5  11   0  231.08   23.40
  -5  11   0  195.58   18.30
  -5  11   0  228.98   25.70
   4 -11   0    5.00    7.30
   4 -11   0   13.10    8.10
   4 -11   0    7.60    3.60
  -4  11   0    6.30    5.00
   3 -11   0  100.49   19.50
   3 -11   0  109.29   10.00
   3 -11   0   99.79   18.60
   3 -11   0  125.29   23.20
  -3  11   0  102.59   19.90
  -3  11   0   89.39   14.00
  -3  11   0   74.39   15.20
  -3  11   0   90.99   15.90
   2 -11   0  546.35   37.60
   2 -11   0  524.75   34.90
   2 -11   0  491.25   35.50
   2 -11   0  487.55   22.30
  -2  11   0  542.55   38.10
  -2  11   0  501.65   28.50
  -2  11   0  509.25   31.80
  -2  11   0  492.25   33.20
   1 -11   0 1206.18   55.29
   1 -11   0 1088.69   52.79
   1 -11   0 1119.99   37.00
   1 -11   0 1076.99   49.50
   1 -11   0 1075.09   44.60
  -1  11   0 1133.19   55.29
  -1  11   0 1081.29   44.20
  -1  11   0 1029.30   46.40
   0 -11   0  927.11   44.80
   0 -11   0  966.50   41.20
   0 -11   0  946.41   49.00
   0 -11   0  921.51   41.70
   0 -11   0  964.40   35.10
   0 -11   0  972.40   48.30
   0  11   0  938.51   40.60
   0  11   0  991.20   58.59
   0  11   0  905.41   41.50
  -1 -11   0  124.79   10.70
  -1 -11   0  170.28   25.90
  -1 -11   0  190.08   26.40
  -1 -11   0  163.38   16.50
  -1 -11   0  150.58   16.70
  -1 -11   0  146.09   17.30
   1  11   0  149.69   16.40
   1  11   0  161.68   16.10
  -2 -11   0   14.70    4.70
  -2 -11   0   22.00    8.20
  -2 -11   0   23.80    9.90
  -2 -11   0   23.10    9.90
   2  11   0   19.40    6.50
   2  11   0   10.90    8.00
   2  11   0   17.40    7.00
  -3 -11   0  181.98   18.20
  -3 -11   0  199.88   12.70
  -3 -11   0  176.98   25.70
  -3 -11   0  161.08   23.40
   3  11   0  192.68   21.90
   3  11   0  187.08   18.10
   3  11   0  196.58   18.20
  -4 -11   0 1268.17   37.50
  -4 -11   0 1277.87   58.69
  -4 -11   0 1315.97   52.99
  -4 -11   0 1186.58   56.69
   4  11   0 1246.08   49.00
   4  11   0 1255.17   52.19
  -5 -11   0   59.39   13.60
  -5 -11   0   71.29   17.00
  -5 -11   0   68.09    9.30
   5  11   0   42.30   10.80
   5  11   0   45.30   11.70
  -6 -11   0   -3.80    2.60
  -6 -11   0    3.70    6.60
   6  11   0    1.90    5.10
   6  11   0   -2.70    5.10
   6  11   0    3.20    3.10
  -7 -11   0  117.49   20.30
  -7 -11   0  109.69   11.60
  -7 -11   0  101.79   20.80
   7  11   0  111.59   11.30
   7  11   0  103.39   20.10
  -8 -11   0   75.89   18.50
  -8 -11   0  144.99   22.70
   8  11   0  127.09   12.80
   8  11   0  140.49   24.20
  -9 -11   0    8.30   10.10
  -9 -11   0   10.60    9.90
   9  11   0   11.50    5.60
   9  11   0   14.80    9.40
 -10 -11   0  -10.50    5.90
 -10 -11   0   -9.90    4.50
  10  11   0   -3.70    3.70
  10  11   0   12.70    7.00
  10  11   0   -7.20    4.00
 -11 -11   0  118.19   24.10
 -11 -11   0  177.48   33.20
  11  11   0  143.99   27.70
  11  11   0   95.89   14.50
 -12 -11   0   -6.80    7.00
 -12 -11   0    5.50    9.60
  12  11   0   -7.70    7.10
  12  11   0    1.70    5.20
 -13 -11   0   67.29   21.80
 -13 -11   0   12.30   15.80
  13  11   0   38.80    9.50
  13  11   0   19.20   15.20
 -14 -11   0   13.40   10.90
 -14 -11   0    0.50    8.50
  14  11   0    0.70    8.30
  12 -12   0   17.70   12.50
  12 -12   0   34.50   16.70
 -12  12   0    9.70    8.80
 -12  12   0   26.10   13.00
  11 -12   0    9.20   14.50
  11 -12   0    9.30    9.60
 -11  12   0   -6.20    8.00
 -11  12   0    4.10    6.70
  10 -12   0  111.29   29.70
  10 -12   0  109.99   28.30
 -10  12   0   83.29   13.10
 -10  12   0  100.39   22.20
   9 -12   0  317.47   37.20
   9 -12   0  294.87   33.30
  -9  12   0  258.77   29.40
   8 -12   0   -0.80    6.80
   8 -12   0    7.60    9.60
  -8  12   0   15.80    8.80
  -8  12   0   13.00    4.70
   7 -12   0   21.80   11.50
   7 -12   0   21.80   10.00
   7 -12   0   20.70   11.80
  -7  12   0    5.10    6.90
  -7  12   0   15.80    6.00
   6 -12   0    1.30    6.10
   6 -12   0    0.80    3.30
   6 -12   0   -1.40    7.60
   6 -12   0    0.00    5.10
  -6  12   0   -2.00    4.60
  -6  12   0    2.20    3.10
   5 -12   0  220.28   26.60
   5 -12   0  181.68   13.80
   5 -12   0  156.48   25.80
  -5  12   0  126.09   19.80
  -5  12   0  219.18   25.80
   4 -12   0  828.52   51.59
   4 -12   0  844.32   50.49
   4 -12   0  797.92   30.20
  -4  12   0  734.03   48.10
  -4  12   0  826.12   45.80
   3 -12   0   41.90   13.60
   3 -12   0   25.70    6.20
   3 -12   0   20.50   12.10
   3 -12   0   18.00   10.30
  -3  12   0   29.00   10.20
  -3  12   0   30.20   11.40
  -3  12   0    9.80   11.80
   2 -12   0   34.70   13.50
   2 -12   0   30.40   14.20
   2 -12   0   42.00   14.80
   2 -12   0   22.90    6.40
  -2  12   0   35.90    9.70
  -2  12   0   32.00   10.70
   1 -12   0   21.30    9.10
   1 -12   0   18.20    9.00
   1 -12   0   -4.30    5.00
   1 -12   0    1.80    5.50
   1 -12   0    4.70    4.00
  -1  12   0    6.70    5.50
  -1  12   0   14.20    6.40
  -1  12   0    6.50    7.20
   0 -12   0  140.29   25.20
   0 -12   0  131.49   22.70
   0 -12   0  117.19   20.20
   0 -12   0  108.99   14.50
   0 -12   0  114.29   20.50
   0  12   0   98.69   19.60
   0  12   0  113.19   16.50
   0  12   0   73.09   14.40
  -1 -12   0  422.36   27.90
  -1 -12   0  463.85   34.70
  -1 -12   0  464.25   25.10
  -1 -12   0  442.16   33.80
  -1 -12   0  458.05   30.80
  -1 -12   0  495.05   22.10
  -1 -12   0  464.35   31.60
   1  12   0  456.75   29.30
   1  12   0  425.66   27.50
   1  12   0  428.26   33.80
  -2 -12   0    3.00    5.20
  -2 -12   0    1.80    2.80
  -2 -12   0   -1.30    4.90
  -2 -12   0    5.70    6.80
  -2 -12   0   -1.60    5.00
   2  12   0    9.70    6.00
   2  12   0    3.40    4.30
   2  12   0    7.90    6.70
  -3 -12   0  432.96   34.40
  -3 -12   0  385.86   18.70
  -3 -12   0  389.96   31.00
   3  12   0  404.26   27.10
   3  12   0  385.36   31.90
  -4 -12   0  112.59   21.50
  -4 -12   0  127.19   19.20
  -4 -12   0  119.69   10.50
   4  12   0  125.39   19.00
   4  12   0  121.69   22.00
  -5 -12   0   34.80   12.70
  -5 -12   0    6.30    5.80
  -5 -12   0   25.40    5.90
   5  12   0   21.30    8.80
   5  12   0    6.30    6.70
  -6 -12   0   11.60    8.20
  -6 -12   0    7.10    4.60
  -6 -12   0    2.10    4.70
   6  12   0    4.10    5.50
   6  12   0    7.00    3.60
  -7 -12   0    0.50    4.50
  -7 -12   0    5.20    6.40
  -7 -12   0   -3.10    4.80
   7  12   0    3.00    4.20
   7  12   0    0.80    6.50
   7  12   0   -2.10    6.00
  -8 -12   0  184.18   26.00
  -8 -12   0  230.78   34.30
  -8 -12   0  191.28   16.00
   8  12   0  170.28   27.50
   8  12   0  192.68   15.40
  -9 -12   0   79.49   19.60
  -9 -12   0   85.89   19.00
   9  12   0  103.49   22.90
   9  12   0   74.89   12.10
 -10 -12   0    5.50    7.80
 -10 -12   0   -1.90    7.30
  10  12   0   -2.90    5.50
  10  12   0    1.00    5.00
  10  12   0    0.90    4.20
 -11 -12   0   -7.00    8.40
 -11 -12   0  -13.80    6.70
  11  12   0   11.30   11.70
  11  12   0   14.40    7.00
 -12 -12   0    0.60    8.20
 -12 -12   0    0.40   10.50
  12  12   0   14.40    6.20
  12  12   0    4.50    8.70
 -13 -12   0   11.90   11.50
 -13 -12   0   27.00   13.20
  13  12   0   17.20    7.80
  13  12   0   31.00   15.10
 -14 -12   0   15.10   16.30
 -14 -12   0   20.60   13.80
  14  12   0   11.20    8.40
  14  12   0   34.80   17.10
  12 -13   0   17.20   12.80
  12 -13   0   19.50   16.60
 -12  13   0    7.10    8.50
  11 -13   0   92.99   26.80
  11 -13   0  109.09   26.00
  10 -13   0  132.69   31.20
  10 -13   0  142.29   28.30
 -10  13   0  108.39   14.10
 -10  13   0   54.79   15.70
   9 -13   0   19.80   12.20
  -9  13   0   17.20    9.20
  -9  13   0    5.50   10.90
   8 -13   0  110.59   24.90
   8 -13   0  108.09   25.80
  -8  13   0   73.09   11.40
  -8  13   0   90.09   19.80
   7 -13   0  161.98   31.40
   7 -13   0  178.48   30.70
   7 -13   0  160.98   29.50
  -7  13   0  186.58   14.40
  -7  13   0  170.68   27.50
   6 -13   0   42.00   16.50
   6 -13   0   27.80   11.30
   6 -13   0   25.00   12.10
   6 -13   0   26.20    7.00
  -6  13   0   35.50   13.40
   5 -13   0  427.66   38.30
   5 -13   0  443.36   22.80
   5 -13   0  475.55   40.80
  -5  13   0  459.75   35.40
   4 -13   0    7.90    4.70
   4 -13   0    8.50    7.30
   4 -13   0    6.20    8.20
  -4  13   0   -3.50    7.20
  -4  13   0   -0.10    4.80
   3 -13   0  960.00   55.39
   3 -13   0  966.70   35.10
   3 -13   0  882.91   53.49
  -3  13   0  962.20   52.29
  -3  13   0  924.31   48.70
   2 -13   0    5.80    4.10
   2 -13   0    2.90    5.90
   2 -13   0   -4.20    6.20
   2 -13   0   17.00    7.30
  -2  13   0    3.60    5.60
   1 -13   0    2.50    3.60
   1 -13   0    8.30    6.30
   1 -13   0    4.70    5.40
   1 -13   0    3.30    7.10
   1 -13   0   -2.00    4.10
  -1  13   0    1.50    4.50
   0 -13   0  764.82   56.69
   0 -13   0  862.61   47.00
   0 -13   0  878.71   50.19
   0 -13   0  845.92   43.40
   0 -13   0  815.72   34.60
   0  13   0  922.11   44.70
  -1 -13   0  141.99   21.60
  -1 -13   0  104.39   10.90
  -1 -13   0  130.19   21.90
  -1 -13   0  119.19   21.50
  -1 -13   0  141.69   14.00
  -1 -13   0  148.29   20.80
  -1 -13   0  151.18   24.70
   1  13   0  125.19   19.00
   1  13   0   78.39   16.20
  -2 -13   0  434.46   30.40
  -2 -13   0  557.24   38.80
  -2 -13   0  520.65   38.30
  -2 -13   0  460.95   40.70
  -2 -13   0  458.75   22.00
   2  13   0  559.74   33.60
   2  13   0  473.25   37.20
  -3 -13   0  136.49   11.40
  -3 -13   0  113.59   21.90
  -3 -13   0  122.09   18.80
   3  13   0  120.09   18.00
   3  13   0   89.69   17.80
  -4 -13   0   37.20    7.70
  -4 -13   0   32.90   12.80
  -4 -13   0   19.90    8.20
   4  13   0    9.30    8.30
   4  13   0   17.70    8.40
  -5 -13   0   21.70   10.10
  -5 -13   0   24.70   13.50
  -5 -13   0   17.50    5.50
   5  13   0   17.80    8.00
  -6 -13   0   45.40   14.10
  -6 -13   0   20.00    9.70
  -6 -13   0   39.70    7.80
   6  13   0   23.00   10.00
  -7 -13   0   74.89   16.90
  -7 -13   0   86.39   12.10
  -7 -13   0   53.29   17.20
   7  13   0   66.39   16.10
   7  13   0   70.59   10.90
  -8 -13   0   97.19   24.00
  -8 -13   0   62.49   10.60
  -8 -13   0   63.09   15.70
   8  13   0   83.09   17.10
   8  13   0   51.79    9.90
   8  13   0   67.89   17.30
  -9 -13   0   15.50    8.40
  -9 -13   0    7.90   10.70
   9  13   0   -3.80    3.40
   9  13   0    8.00    7.70
   9  13   0   -0.30    8.10
 -10 -13   0   50.79   15.90
 -10 -13   0   19.80   11.50
  10  13   0    4.70   10.20
  10  13   0   16.60    7.70
  10  13   0   14.60    8.20
 -11 -13   0   12.70    9.20
 -11 -13   0  -12.60    6.00
  11  13   0   -2.20    8.30
  11  13   0    1.60    4.50
 -12 -13   0   13.60   12.10
 -12 -13   0   53.39   17.20
  12  13   0   36.50   16.10
  12  13   0   47.30   11.60
 -13 -13   0   55.49   18.10
 -13 -13   0   16.80   13.50
  13  13   0   56.89   21.40
  13  13   0   25.20   10.00
  11 -14   0   68.59   21.00
  11 -14   0   48.30   20.20
 -11  14   0   83.69   21.60
  10 -14   0   75.29   21.90
  10 -14   0   63.19   19.40
 -10  14   0   45.80   11.90
 -10  14   0   48.20   15.50
   9 -14   0    6.30   14.20
   9 -14   0   38.10   15.70
  -9  14   0   34.90    9.30
  -9  14   0   11.00   13.90
   8 -14   0   32.80   18.10
   8 -14   0   22.80   17.80
  -8  14   0   21.60   10.70
   7 -14   0  128.89   30.10
   7 -14   0  116.69   25.20
   7 -14   0   83.09   22.30
  -7  14   0  118.79   23.70
   6 -14   0  487.65   42.40
   6 -14   0  607.74   45.20
   6 -14   0  488.85   44.00
   6 -14   0  431.16   23.40
  -6  14   0  473.95   37.90
   5 -14   0   70.39   18.20
   5 -14   0   55.89    9.90
   5 -14   0   38.90   14.60
  -5  14   0   48.70   14.50
   4 -14   0   53.69   10.20
   4 -14   0   39.80   14.70
   4 -14   0   57.89   16.10
  -4  14   0   44.00   13.90
   3 -14   0    8.10    4.70
   3 -14   0   13.10   10.60
   3 -14   0    7.80    8.10
  -3  14   0    2.60    5.40
   2 -14   0  163.38   25.90
   2 -14   0  227.48   21.80
   2 -14   0  187.38   30.30
   2 -14   0  188.68   15.40
  -2  14   0  135.79   20.40
   1 -14   0  225.78   27.00
   1 -14   0  185.58   20.60
   1 -14   0  188.58   15.90
   1 -14   0  172.08   29.20
  -1  14   0  206.78   35.60
   0 -14   0   91.89   22.40
   0 -14   0   81.79   16.10
   0 -14   0   74.19   12.30
   0 -14   0   84.39   18.50
   0  14   0  112.49   20.40
  -1 -14   0   49.90   15.90
  -1 -14   0   30.80   13.20
  -1 -14   0   72.69   15.90
  -1 -14   0   56.99   11.20
  -1 -14   0   61.69   10.00
  -1 -14   0   60.79   14.50
   1  14   0   57.39   13.70
  -2 -14   0   22.20   10.90
  -2 -14   0   14.40    4.90
  -2 -14   0   53.99   16.40
  -2 -14   0   20.00    8.70
   2  14   0   11.80    7.90
  -3 -14   0  204.28   14.50
  -3 -14   0  214.28   31.80
  -3 -14   0  176.78   24.30
  -3 -14   0  204.28   24.60
   3  14   0  191.58   20.70
  -4 -14   0  195.38   14.20
  -4 -14   0  208.68   22.90
  -4 -14   0  150.28   25.40
   4  14   0  229.38   21.70
  -5 -14   0   97.69   10.20
  -5 -14   0   69.39   15.90
  -5 -14   0   93.79   21.10
   5  14   0   64.99   14.60
  -6 -14   0  121.69   11.70
  -6 -14   0  121.49   23.90
  -6 -14   0  144.59   24.20
   6  14   0  141.39   22.70
  -7 -14   0  109.59   12.00
  -7 -14   0  101.69   24.70
  -7 -14   0   94.99   19.80
   7  14   0  114.79   20.30
  -8 -14   0   10.10    8.60
  -8 -14   0   -2.00    5.70
   8  14   0   -2.10    3.00
   8  14   0    5.90    5.60
  -9 -14   0    4.80    7.20
  -9 -14   0    9.00   10.30
   9  14   0    2.20    7.10
   9  14   0    8.70    4.90
 -10 -14   0   25.00   12.90
 -10 -14   0   42.60   16.40
  10  14   0   48.10   15.10
 -11 -14   0    6.00   10.40
  11  14   0    6.10    8.70
  11  14   0  -17.30    6.30
  11  14   0    5.00    5.30
 -12 -14   0   24.90   13.80
 -12 -14   0   25.60   16.00
  12  14   0   35.80    9.50
  12  14   0   51.49   19.80
 -13 -14   0   13.90   12.50
 -13 -14   0   11.60   12.50
  13  14   0   -8.90    5.80
  13  14   0    0.40   13.20
  10 -15   0   82.69   24.40
  10 -15   0   89.19   24.80
 -10  15   0  136.09   28.10
   9 -15   0   66.59   21.10
   9 -15   0   27.70   14.20
  -9  15   0   26.20   12.80
   8 -15   0    1.70    6.20
   8 -15   0   23.80   11.60
  -8  15   0   -8.90    4.20
   7 -15   0  163.18   31.40
   7 -15   0   86.19   21.10
   7 -15   0   79.59   23.30
  -7  15   0   89.79   22.40
   6 -15   0   24.00   11.40
   6 -15   0   19.30    6.10
   6 -15   0   25.90   13.60
   6 -15   0   15.50   10.30
  -6  15   0   14.40   10.70
   5 -15   0  490.05   43.40
   5 -15   0  530.15   25.80
   5 -15   0  445.46   41.80
  -5  15   0  461.85   37.90
   4 -15   0  347.47   35.80
   4 -15   0  308.47   20.10
   4 -15   0  323.87   35.30
  -4  15   0  343.57   31.80
   3 -15   0  100.99   22.40
   3 -15   0  140.59   27.60
   3 -15   0  121.89   13.00
  -3  15   0  190.28   29.40
   2 -15   0  131.19   25.90
   2 -15   0  128.59   13.40
   2 -15   0  149.09   28.30
   1 -15   0  128.29   13.70
   1 -15   0   69.69   16.90
   1 -15   0  102.49   22.30
  -1  15   0   73.79   15.60
   0 -15   0   94.79   21.10
   0 -15   0  107.89   23.50
   0 -15   0   86.59   12.30
   0 -15   0  119.49   16.30
   0  15   0   98.99   23.00
  -1 -15   0    3.50    5.70
  -1 -15   0   -4.90    3.00
  -1 -15   0    3.90    5.90
  -1 -15   0   13.20    7.50
  -1 -15   0    0.10    5.50
   1  15   0    3.20    4.90
  -2 -15   0   63.39   10.30
  -2 -15   0   61.49   17.60
  -2 -15   0   62.09   14.60
  -2 -15   0   62.19   13.10
  -2 -15   0   59.69   17.30
   2  15   0   48.50   13.80
  -3 -15   0  250.47   28.70
  -3 -15   0  249.08   16.60
  -3 -15   0  258.77   25.60
  -3 -15   0  266.37   30.20
   3  15   0  251.57   23.90
  -4 -15   0  322.97   33.80
  -4 -15   0  364.26   20.10
  -4 -15   0  330.57   29.00
   4  15   0  372.16   28.80
  -5 -15   0   25.20    6.40
  -5 -15   0   25.90   10.60
  -5 -15   0   16.80   12.30
   5  15   0   16.60    9.40
  -6 -15   0    1.40    6.20
  -6 -15   0   -5.50    6.30
  -6 -15   0    7.70    4.00
   6  15   0   -2.70    4.80
  -7 -15   0   79.29   18.50
  -7 -15   0  102.19   24.50
  -7 -15   0   80.89   12.20
   7  15   0   73.29   16.70
  -8 -15   0   37.50    9.40
  -8 -15   0   68.99   17.80
  -8 -15   0   40.10   15.00
   8  15   0   57.49   15.60
  -9 -15   0   22.80   10.40
  -9 -15   0   44.90   16.30
   9  15   0   22.00   10.40
 -10 -15   0    9.80   11.00
 -10 -15   0    8.90   10.40
  10  15   0    7.10    7.40
 -11 -15   0   14.10   11.70
 -11 -15   0    4.70    7.70
  11  15   0   11.30    5.50
  11  15   0   -0.30    8.50
 -12 -15   0   50.49   16.90
 -12 -15   0   33.70   14.60
  12  15   0   28.60   16.20
  12  15   0   40.50   10.40
  10 -16   0   21.40   15.30
  10 -16   0  -22.40    8.40
 -10  16   0   -1.50    6.60
   9 -16   0   47.70   20.90
   9 -16   0   20.90   17.00
  -9  16   0   49.30   16.50
   8 -16   0  175.38   32.90
   8 -16   0  196.18   35.10
  -8  16   0  185.28   30.70
   7 -16   0    3.10    9.50
   7 -16   0    4.00    9.30
   7 -16   0   -1.60   11.00
  -7  16   0   -2.30    5.50
   6 -16   0   61.29   19.30
   6 -16   0   85.69   21.80
   6 -16   0   81.39   22.80
   6 -16   0   69.49   11.20
  -6  16   0   83.09   19.10
   5 -16   0   45.60    9.20
   5 -16   0   24.50   14.30
   5 -16   0   32.60   12.40
  -5  16   0   21.40   11.80
   4 -16   0   16.50    9.20
   4 -16   0    9.20    6.10
   4 -16   0   16.60   13.00
  -4  16   0    7.90    7.00
   3 -16   0  135.09   28.20
   3 -16   0  105.39   25.10
   3 -16   0  135.79   13.90
  -3  16   0  141.09   24.10
   2 -16   0   -2.90    5.30
   2 -16   0   -1.90    3.90
   2 -16   0    4.90    6.30
  -2  16   0   -4.70    4.20
   1 -16   0  187.68   29.10
   1 -16   0  278.27   20.40
  -1  16   0  244.68   25.70
   0 -16   0  246.48   18.70
   0 -16   0  238.18   23.60
   0 -16   0  227.48   35.20
   0 -16   0  247.48   29.60
   0  16   0  223.98   24.60
  -1 -16   0   42.10    8.80
  -1 -16   0   26.50   13.40
  -1 -16   0   36.50   14.60
  -1 -16   0   28.60    9.20
   1  16   0   27.10   10.40
  -2 -16   0   10.30    7.40
  -2 -16   0    6.10    6.50
  -2 -16   0    5.50    8.20
   2  16   0    4.40    6.30
  -3 -16   0    6.70    9.00
  -3 -16   0    4.90    7.40
  -3 -16   0   -1.30    5.90
  -3 -16   0  -11.00    3.50
   3  16   0    0.50    5.30
  -4 -16   0  192.78   27.10
  -4 -16   0  201.38   15.50
  -4 -16   0  209.48   33.60
  -4 -16   0  205.98   30.90
   4  16   0  233.58   24.10
  -5 -16   0  307.77   34.90
  -5 -16   0  359.56   32.00
  -5 -16   0  329.77   19.70
   5  16   0  381.76   29.90
  -6 -16   0  -10.70    5.70
  -6 -16   0   -6.20    5.50
  -6 -16   0    5.50    4.80
   6  16   0   -6.80    4.80
  -7 -16   0    2.90    5.30
  -7 -16   0   -1.80    6.10
  -7 -16   0   -1.70    6.70
   7  16   0    2.70    7.30
  -8 -16   0   16.20   10.00
  -8 -16   0   12.50    9.20
  -8 -16   0   17.30    8.00
   8  16   0   31.00   11.30
  -9 -16   0   -3.90    8.90
  -9 -16   0   15.80   11.00
   9  16   0   33.50   12.20
 -10 -16   0   17.20   12.30
 -10 -16   0    1.90    8.00
  10  16   0   25.30   10.30
 -11 -16   0   29.20   15.10
 -11 -16   0   21.50   13.90
  11  16   0   23.50    7.50
  11  16   0   36.90   14.90
 -12 -16   0   25.50   14.90
 -12 -16   0   17.40   13.50
  12  16   0   47.20   13.40
  12  16   0   22.00    8.50
   9 -17   0   40.10   23.90
   9 -17   0  101.29   35.20
  -9  17   0   58.79   20.20
   8 -17   0    2.80   15.40
   8 -17   0    9.80    9.30
  -8  17   0    3.50    7.70
   7 -17   0  211.78   34.80
   7 -17   0  284.87   45.10
   7 -17   0  219.08   36.70
  -7  17   0  208.28   31.10
   6 -17   0   50.59   20.40
   6 -17   0   43.50   18.50
   6 -17   0   63.79   11.50
  -6  17   0   35.40   12.50
   5 -17   0   -2.90    8.00
   5 -17   0   13.20    9.90
  -5  17   0   -5.70    5.90
   4 -17   0   83.09   22.30
   4 -17   0   71.69   12.60
   4 -17   0   81.89   24.20
  -4  17   0   69.39   18.60
   3 -17   0   35.90   14.90
   3 -17   0   76.49   20.90
   3 -17   0   58.99   11.60
  -3  17   0   43.00   13.00
   2 -17   0  181.88   34.50
   2 -17   0  220.58   18.50
   2 -17   0  207.18   34.60
  -2  17   0  210.48   31.30
   1 -17   0   -1.00    7.40
   1 -17   0  -11.60    5.00
   1 -17   0   -4.60    3.30
  -1  17   0    5.10    6.40
   0 -17   0   -4.80    4.20
   0 -17   0   12.50    9.10
   0 -17   0    9.10    8.40
   0  17   0   -1.20    4.00
  -1 -17   0  170.58   18.30
  -1 -17   0  154.28   28.40
  -1 -17   0  156.08   29.50
  -1 -17   0  155.48   14.20
   1  17   0  156.38   24.30
  -2 -17   0    2.00    8.40
  -2 -17   0    9.70    6.90
  -2 -17   0   11.20    5.90
  -2 -17   0    7.80    8.20
  -2 -17   0   11.20   10.40
   2  17   0   -2.20    4.50
  -3 -17   0   22.60   13.60
  -3 -17   0   -1.30    4.70
  -3 -17   0    7.00    7.10
  -3 -17   0   -8.10    6.00
  -3 -17   0   19.70    5.80
   3  17   0   10.60    8.00
  -4 -17   0   13.90   10.90
  -4 -17   0    5.90    9.80
  -4 -17   0   27.30   12.20
  -5 -17   0   52.69   19.70
  -5 -17   0   45.90   10.60
  -5 -17   0   63.29   16.40
   5  17   0   74.99   18.20
  -6 -17   0   34.40   12.80
  -6 -17   0   36.80   16.20
   6  17   0   49.80   15.20
  -7 -17   0  -10.40    6.20
  -7 -17   0    9.20    6.40
  -7 -17   0    6.50    6.80
   7  17   0   -2.60    5.70
  -8 -17   0   29.00   14.00
  -8 -17   0   15.50    7.90
  -8 -17   0   12.00   10.00
  -9 -17   0   52.39   16.30
  -9 -17   0   81.79   24.10
   9  17   0   96.99   18.30
 -10 -17   0   -1.60   10.50
 -10 -17   0   -4.90    8.40
  10  17   0   14.90   11.20
 -11 -17   0    4.90   13.30
 -11 -17   0   15.40   11.20
  11  17   0    3.30   10.60
   8 -18   0    7.20   12.00
   8 -18   0  -14.80   13.70
  -8  18   0   16.20   13.50
   7 -18   0   19.30   13.80
   7 -18   0   36.50   17.40
   7 -18   0   49.20   21.40
  -7  18   0   44.00   14.50
   6 -18   0  104.09   27.10
   6 -18   0   82.69   23.90
   6 -18   0   89.89   24.90
   6 -18   0   67.79   12.00
  -6  18   0   67.79   20.40
   5 -18   0  146.39   29.90
   5 -18   0  163.48   37.20
   5 -18   0  167.88   15.90
  -5  18   0  151.68   28.50
   4 -18   0   43.60   16.50
   4 -18   0   25.10    9.30
   4 -18   0   24.50   14.70
  -4  18   0   49.70   15.80
   3 -18   0  178.88   32.00
   3 -18   0  142.99   19.40
   3 -18   0  138.79   28.30
  -3  18   0   94.69   19.60
   2 -18   0  190.38   32.20
   2 -18   0  196.28   35.20
   2 -18   0  200.28   18.00
  -2  18   0  192.78   29.00
   1 -18   0   -0.90    7.60
   1 -18   0   12.50    6.30
   1 -18   0   -0.30    8.50
  -1  18   0   -4.00    3.60
   0 -18   0   -3.60    6.40
   0 -18   0    4.50    6.50
   0 -18   0    4.50    8.50
   0  18   0   -3.50    6.80
  -1 -18   0   29.80   15.40
  -1 -18   0   12.80    7.00
  -1 -18   0    5.10    7.40
   1  18   0   11.00    9.70
  -2 -18   0  217.08   34.70
  -2 -18   0  229.18   22.80
  -2 -18   0  297.77   34.40
  -2 -18   0  237.58   18.10
   2  18   0  266.97   27.60
  -3 -18   0  191.48   29.20
  -3 -18   0  164.78   22.80
  -3 -18   0  115.19   15.20
  -3 -18   0  147.69   30.20
  -3 -18   0  190.48   32.80
   3  18   0  197.28   22.70
  -4 -18   0   -7.40    5.40
  -4 -18   0  -12.00    6.80
  -4 -18   0    0.50    4.80
  -4 -18   0   10.40    7.30
  -4 -18   0   -7.70    7.10
   4  18   0   -5.40    5.40
  -5 -18   0   10.30    9.70
  -5 -18   0    1.10    5.10
  -5 -18   0   16.50   11.40
  -5 -18   0    3.20    9.90
   5  18   0   14.60   10.00
  -6 -18   0   24.10    7.10
  -6 -18   0   22.10   10.10
  -6 -18   0    3.80    8.00
   6  18   0   11.30    8.70
  -7 -18   0   -1.60    6.90
  -7 -18   0   36.00    8.30
   7  18   0   -8.00    5.60
  -8 -18   0   87.49   13.70
  -8 -18   0   66.19   19.90
  -8 -18   0   41.70   16.90
   8  18   0   84.09   19.00
  -9 -18   0   16.90   10.00
  -9 -18   0   -3.10    8.00
   9  18   0    1.60    8.60
 -10 -18   0   15.50   10.30
 -10 -18   0   -4.70   15.10
  10  18   0   38.20   14.00
   7 -19   0   -2.10    8.00
   7 -19   0   -9.40   11.10
   7 -19   0    7.70   16.10
  -7  19   0    6.00    9.00
   6 -19   0   72.39   23.30
   6 -19   0   71.89   23.40
   6 -19   0  120.69   26.80
  -6  19   0   74.99   21.20
   5 -19   0   19.60    7.50
   5 -19   0   17.40   12.30
   5 -19   0   22.60   14.20
  -5  19   0   21.30   11.10
   4 -19   0   32.90    9.70
   4 -19   0    7.00   12.90
   4 -19   0   25.50   14.20
  -4  19   0   26.90   10.90
   3 -19   0   -3.10    9.10
   3 -19   0   -8.20    4.60
   3 -19   0    6.10    9.70
  -3  19   0    2.70    6.60
   2 -19   0  138.09   18.80
   2 -19   0  143.59   30.00
   2 -19   0  173.38   35.20
  -2  19   0  159.18   28.20
   1 -19   0  155.28   29.10
   1 -19   0  234.68   20.80
   1 -19   0  194.28   34.10
  -1  19   0  196.48   29.50
   0 -19   0   99.89   26.70
   0 -19   0  121.59   18.30
   0 -19   0  121.69   25.80
   0  19   0   84.69   18.30
  -1 -19   0    9.70    6.10
  -1 -19   0    9.30   11.00
  -1 -19   0   10.70    9.20
   1  19   0   -8.70    6.20
  -2 -19   0   -2.70    8.80
  -2 -19   0   -8.40    5.30
  -2 -19   0   -6.70    4.50
   2  19   0   12.80    8.60
  -3 -19   0   78.99   20.00
  -3 -19   0   44.20   10.50
  -3 -19   0   65.29   21.30
  -3 -19   0   35.60   15.70
  -3 -19   0   44.00   13.20
   3  19   0   62.99   16.00
  -4 -19   0   42.20   13.40
  -4 -19   0   50.29   16.60
  -4 -19   0   30.90   16.30
  -4 -19   0   28.30    8.40
  -4 -19   0   31.80   14.40
   4  19   0   46.50   14.50
  -5 -19   0    5.70    6.60
  -5 -19   0   11.00   13.10
  -5 -19   0    0.60    8.00
   5  19   0   -6.70    6.60
  -6 -19   0   19.10   11.80
  -6 -19   0    3.70   10.80
  -6 -19   0    9.20    8.10
  -6 -19   0   28.60   14.20
   6  19   0    7.70    8.60
  -7 -19   0   57.09   18.90
  -7 -19   0  108.29   26.80
  -7 -19   0   64.29   13.40
   7  19   0  127.19   23.30
  -8 -19   0  -16.00    5.30
  -8 -19   0    7.00   10.00
   8  19   0   -4.50    6.30
  -9 -19   0   16.00   11.40
  -9 -19   0   34.30   15.20
   9  19   0    4.30   10.80
   6 -20   0   32.40    8.20
   6 -20   0   20.90   18.60
   6 -20   0    1.00   14.10
   6 -20   0  -13.80   12.40
  -6  20   0   26.80   14.40
   5 -20   0  102.39   28.60
   5 -20   0   94.99   14.50
   5 -20   0  127.99   30.90
  -5  20   0   82.19   20.40
   4 -20   0   87.79   14.70
   4 -20   0  121.09   30.50
   4 -20   0   78.19   25.00
  -4  20   0   74.69   21.60
   3 -20   0   -4.40    6.20
   3 -20   0    9.20   10.30
  -3  20   0   11.20    9.30
   2 -20   0   -0.20    9.00
   2 -20   0    8.20   13.20
   2 -20   0    0.80    5.50
  -2  20   0    0.80    7.20
   1 -20   0    6.60    9.40
   1 -20   0    7.10    9.50
   1 -20   0   -0.30    4.90
  -1  20   0   -8.70    5.30
   0 -20   0   32.20   14.90
   0 -20   0   46.30   19.40
   0 -20   0   17.60    9.40
   0  20   0   43.30   14.60
  -1 -20   0  212.58   37.50
  -1 -20   0  183.78   35.10
  -1 -20   0  160.58   22.10
   1  20   0  187.08   29.80
  -2 -20   0   25.80   11.00
  -2 -20   0   32.10   16.50
  -2 -20   0   10.30   11.80
   2  20   0   27.10   11.30
  -3 -20   0   23.10   13.80
  -3 -20   0    4.10    8.40
  -3 -20   0   24.40   12.70
   3  20   0   18.90   10.40
  -4 -20   0    5.80   11.90
  -4 -20   0   35.30   16.40
  -4 -20   0   19.80   12.90
  -4 -20   0   22.30    9.70
   4  20   0    7.00    8.10
  -5 -20   0    2.70    6.20
  -5 -20   0    2.00    9.10
  -5 -20   0   -6.10    9.20
  -5 -20   0  -13.00    5.70
  -5 -20   0  -16.50    6.20
   5  20   0  -12.00    5.60
  -6 -20   0   29.80   16.00
  -6 -20   0   27.40   14.00
  -6 -20   0   53.99   20.10
   6  20   0   11.60   10.80
  -7 -20   0   -0.90   10.70
  -7 -20   0   33.30   14.00
   7  20   0   26.20   12.60
  -8 -20   0   89.29   22.70
  -8 -20   0   20.10   18.30
   8  20   0  101.19   19.40
   4 -21   0    5.90    7.40
   4 -21   0  -10.00   13.00
   4 -21   0    7.30   12.40
  -4  21   0   30.30   12.80
   3 -21   0   78.39   23.20
   3 -21   0   96.09   14.90
   3 -21   0  115.69   30.30
  -3  21   0   77.59   20.30
   2 -21   0   34.50    9.90
   2 -21   0   38.40   15.10
   2 -21   0   43.30   18.30
  -2  21   0   63.69   18.60
   1 -21   0    6.70   11.00
   1 -21   0  -26.30    9.80
   1 -21   0   -0.20    5.50
  -1  21   0  -11.00    5.40
   0 -21   0   44.40   17.40
   0 -21   0   60.39   14.40
   0 -21   0   29.60   16.50
   0  21   0   36.70   12.90
  -1 -21   0   13.60   11.90
  -1 -21   0   26.30    9.30
  -1 -21   0   25.30   16.50
   1  21   0   16.60   10.70
  -2 -21   0   86.79   25.30
  -2 -21   0  147.99   21.30
  -2 -21   0  103.19   27.00
   2  21   0  123.19   24.10
  -3 -21   0   50.09   14.10
  -3 -21   0   41.80   18.80
  -3 -21   0    3.90   12.80
   3  21   0   46.70   14.70
  -4 -21   0   20.20   11.70
  -4 -21   0    3.00    7.80
  -4 -21   0   -7.00    9.10
  -4 -21   0   42.20   18.30
   4  21   0    3.50    7.30
  -5 -21   0   59.29   19.60
  -5 -21   0   85.49   24.00
  -5 -21   0   82.39   21.60
   5  21   0   79.59   19.00
  -6 -21   0   -1.00    7.80
  -6 -21   0   16.50   10.80
  -6 -21   0   -2.70   11.20
  -6 -21   0   11.90    8.60
   6  21   0   -6.00    6.40
  -7 -21   0   69.79   21.00
  -7 -21   0   47.50   18.30
  -7 -21   0   57.19   25.60
   7  21   0   68.79   17.20
   2 -22   0  100.09   25.90
   2 -22   0  106.49   16.50
   2 -22   0  121.39   28.70
  -2  22   0   94.19   22.60
   1 -22   0  273.77   42.80
   1 -22   0  174.68   38.20
   1 -22   0  163.08   21.60
  -1  22   0  203.78   33.60
   0 -22   0   -3.70    5.60
   0 -22   0  -11.90    5.50
   0 -22   0   15.40   13.00
   0  22   0    3.30    7.80
  -1 -22   0   18.20    9.40
  -1 -22   0   21.60   13.90
  -1 -22   0   12.00   10.80
   1  22   0   10.30    9.00
  -2 -22   0    4.10   10.40
  -2 -22   0   -8.80    6.50
  -2 -22   0    7.50   13.50
   2  22   0   11.50    7.90
  -3 -22   0   32.60   11.10
  -3 -22   0   12.10   14.60
  -3 -22   0   28.30   15.00
   3  22   0   15.90    8.50
  -4 -22   0   10.50   10.00
  -4 -22   0   38.90   18.20
  -4 -22   0   14.60   15.30
   4  22   0    2.20   11.00
  -5 -22   0   30.80   14.50
  -5 -22   0   -5.00   13.50
  -5 -22   0    9.10   11.40
  -5 -22   0   19.50   11.60
   5  22   0   -2.00    8.50
   4  22  -1    4.90    7.70
  -4 -22   1   -4.20   10.70
  -4 -22   1   14.70   12.60
  -4 -22   1   -7.30    9.10
   3  22  -1  -13.80    6.00
  -3 -22   1   28.60   13.60
  -3 -22   1   10.00    7.20
  -3 -22   1   13.50    8.20
   2  22  -1   13.70    7.40
  -2 -22   1    7.20   11.60
  -2 -22   1   11.30   11.60
  -2 -22   1   15.10    9.80
   1  22  -1   -1.80    6.90
  -1 -22   1   20.00   15.50
  -1 -22   1   -6.70    8.10
   0  22  -1   36.20   12.30
   0 -22   1   36.10   12.30
   0 -22   1   16.60   16.10
   0 -22   1   26.80   17.20
  -1  22  -1   47.80   15.10
   1 -22   1   46.00   19.40
   1 -22   1   52.09   19.60
   1 -22   1   46.70   11.70
   7  21  -1   28.80   12.40
  -7 -21   1   27.30   16.00
  -7 -21   1   50.39   17.60
  -7 -21   1   31.70   20.40
   6  21  -1   19.90   11.10
  -6 -21   1   -0.80   11.20
  -6 -21   1   28.60   13.70
  -6 -21   1   24.70   17.10
  -6 -21   1   14.50   12.40
   5  21  -1   -2.60    6.90
  -5 -21   1    4.10   13.40
  -5 -21   1   20.00   11.90
  -5 -21   1    5.60    9.00
   4  21  -1   68.09   18.30
  -4 -21   1    6.60   12.40
  -4 -21   1   21.90   15.90
  -4 -21   1   49.70   14.30
  -4 -21   1   41.50   16.00
   3  21  -1   74.99   18.00
  -3 -21   1   65.49   16.00
  -3 -21   1   24.50   18.60
  -3 -21   1   44.20   20.80
   2  21  -1    3.50    6.20
  -2 -21   1    2.60    7.30
  -2 -21   1   34.00   16.50
  -2 -21   1   -7.80    8.60
   1  21  -1   70.49   17.50
  -1 -21   1   56.09   20.70
  -1 -21   1   34.30   11.40
  -1 -21   1   52.79   19.00
   0  21  -1   43.20   15.00
   0 -21   1   34.20   16.90
   0 -21   1   44.70   11.60
   0 -21   1   73.79   23.40
  -1  21  -1   15.40    9.20
   1 -21   1    4.80    8.80
   1 -21   1   28.50    7.80
   1 -21   1   27.90   15.10
  -2  21  -1  -14.90    6.40
   2 -21   1   10.60   14.00
   2 -21   1    5.70   11.60
   2 -21   1   18.90    7.40
  -3  21  -1    8.70   11.40
   3 -21   1   -2.20   12.80
   3 -21   1   31.00    9.30
   3 -21   1   13.00   10.90
  -4  21  -1   57.29   17.90
   4 -21   1   43.40   10.80
   4 -21   1   35.90   19.60
   4 -21   1   32.60   17.70
   8  20  -1   -4.20    7.90
  -8 -20   1   30.60   15.60
  -8 -20   1    0.40   11.00
   7  20  -1   75.49   16.80
  -7 -20   1   45.20   15.80
  -7 -20   1   72.59   23.00
   6  20  -1   12.90    8.60
  -6 -20   1   21.80   16.30
  -6 -20   1    1.90   11.50
  -6 -20   1   27.00   11.00
   5  20  -1   28.40   10.00
  -5 -20   1   -9.30    6.50
  -5 -20   1   13.10   12.60
  -5 -20   1    1.80   10.60
  -5 -20   1   11.80    9.70
   4  20  -1   26.50    9.60
  -4 -20   1   11.40    9.90
  -4 -20   1   13.80   12.10
  -4 -20   1  -11.30    8.80
  -4 -20   1   -6.20    5.80
   3  20  -1    1.70    7.00
  -3 -20   1   -8.10    7.60
  -3 -20   1   -6.90    8.30
  -3 -20   1    1.90    6.60
  -3 -20   1    2.70    8.00
   2  20  -1    9.30    8.80
  -2 -20   1   20.50   13.20
  -2 -20   1    8.90    7.30
  -2 -20   1   25.90   14.50
   1  20  -1    0.40    6.30
  -1 -20   1   -0.10    7.10
  -1 -20   1    3.00   11.00
  -1 -20   1   -4.70   10.90
   0  20  -1  124.99   24.20
   0 -20   1  125.69   18.10
   0 -20   1  165.88   37.10
   0 -20   1   99.39   26.90
  -1  20  -1  115.99   21.70
   1 -20   1  149.79   31.80
   1 -20   1  128.69   32.70
   1 -20   1  131.59   18.40
  -2  20  -1   24.60   12.60
   2 -20   1   43.10   10.70
   2 -20   1   38.80   17.40
   2 -20   1   61.09   18.90
  -3  20  -1    0.00    6.30
   3 -20   1   -4.00    4.20
   3 -20   1   14.50   10.30
   3 -20   1    6.60   11.80
  -4  20  -1   14.00   12.60
   4 -20   1    3.00    5.40
   4 -20   1  -11.80   11.30
   4 -20   1   -3.80    9.70
  -5  20  -1   41.00   14.30
   5 -20   1   25.60   13.50
   5 -20   1   21.50   14.30
   5 -20   1   45.80   12.30
   9  19  -1    9.60    9.30
  -9 -19   1   11.40   11.50
  -9 -19   1    9.60   11.40
   8  19  -1   48.30   14.90
  -8 -19   1   25.80   14.70
  -8 -19   1   38.90   18.60
   7  19  -1   55.59   13.80
  -7 -19   1   52.19   17.40
  -7 -19   1   76.79   25.00
   6  19  -1   17.60    9.30
  -6 -19   1   19.50   15.40
  -6 -19   1   15.80   10.30
  -6 -19   1   14.60    9.90
   5  19  -1   23.00   11.00
  -5 -19   1    2.60   11.10
  -5 -19   1   20.10   12.30
   4  19  -1    8.90    7.60
  -4 -19   1   27.20   11.20
  -4 -19   1    2.80    9.80
  -4 -19   1   15.30    7.90
  -4 -19   1   29.00   15.80
   3  19  -1  -11.70    4.70
  -3 -19   1   16.40   11.90
  -3 -19   1    4.70    7.30
  -3 -19   1  -12.50    5.90
  -3 -19   1    6.00   11.10
   2  19  -1  113.29   20.80
  -2 -19   1  123.79   19.40
  -2 -19   1   48.20   18.10
  -2 -19   1  109.49   26.20
   1  19  -1   65.99   17.30
  -1 -19   1   82.99   15.20
  -1 -19   1   62.69   22.10
  -1 -19   1   68.99   20.60
   0  19  -1   42.70   14.40
   0 -19   1   50.49   11.80
   0 -19   1   20.40   16.00
   0 -19   1   -7.50   10.80
  -1  19  -1   -3.20    4.90
   1 -19   1    0.40    9.00
   1 -19   1    6.20    5.40
   1 -19   1   10.70   10.30
  -2  19  -1    8.10    7.80
   2 -19   1   13.30    7.00
   2 -19   1   17.80   13.20
   2 -19   1   -0.90   10.70
  -3  19  -1   42.80   16.30
   3 -19   1   67.19   22.00
   3 -19   1   55.19   11.20
   3 -19   1   63.69   30.80
  -4  19  -1   49.20   14.40
   4 -19   1   48.00   18.80
   4 -19   1   64.49   12.20
   4 -19   1   82.39   25.80
  -5  19  -1  114.99   31.70
   5 -19   1  138.89   14.10
   5 -19   1  159.08   31.20
   5 -19   1  186.18   38.30
  -6  19  -1   13.60   10.10
   6 -19   1   18.10   11.90
   6 -19   1   -0.90    8.80
   6 -19   1   -2.50   15.20
   6 -19   1   -2.40    4.80
  -7  19  -1    9.80   10.20
   7 -19   1   19.80   16.20
   7 -19   1   18.90   13.40
   7 -19   1  -22.40   13.00
 -10 -18   1    0.00    9.80
   9  18  -1   39.50   20.20
  -9 -18   1   51.79   17.40
  -9 -18   1   37.00   15.40
   8  18  -1    9.30    9.40
  -8 -18   1   -2.10   12.40
  -8 -18   1   15.00   10.90
   7  18  -1   -1.80    6.60
  -7 -18   1   10.10    9.10
  -7 -18   1   -1.20    9.10
  -7 -18   1   -6.60    9.10
   6  18  -1   -2.50    7.70
  -6 -18   1   -8.20    6.80
  -6 -18   1  -12.60    5.40
  -6 -18   1   -6.10    6.10
  -5 -18   1    0.80   10.50
  -5 -18   1    1.50    8.70
  -5 -18   1   17.00   10.00
  -5 -18   1   -3.70    5.60
   4  18  -1  136.19   22.00
  -4 -18   1  110.59   22.00
  -4 -18   1  102.09   13.80
  -4 -18   1  115.79   26.90
  -4 -18   1   90.89   24.30
   3  18  -1  111.99   20.40
  -3 -18   1   84.19   22.80
  -3 -18   1  150.98   26.60
  -3 -18   1  108.99   27.20
  -3 -18   1  102.89   17.70
   2  18  -1   17.40    9.70
  -2 -18   1   33.10   14.70
  -2 -18   1    3.40    8.80
  -2 -18   1    9.80    7.80
  -2 -18   1   12.50   10.60
   1  18  -1   12.20    9.20
  -1 -18   1   33.30   13.90
  -1 -18   1   32.90   15.70
  -1 -18   1   27.50    9.30
   0  18  -1   32.30   11.40
   0 -18   1   40.30   16.20
   0 -18   1   57.09   19.30
   0 -18   1   39.80   10.20
  -1  18  -1    5.20    5.00
   1 -18   1   -4.70    6.00
   1 -18   1    8.10    5.20
   1 -18   1   -1.80    7.40
  -2  18  -1  105.19   22.20
   2 -18   1  102.29   24.30
   2 -18   1  141.29   30.80
  -3  18  -1   -5.50    5.50
   3 -18   1    2.20    4.20
   3 -18   1   -3.80    5.60
   3 -18   1    4.00    8.00
  -4  18  -1  105.29   22.00
   4 -18   1   72.39   20.40
   4 -18   1  137.19   14.40
   4 -18   1  137.99   31.40
  -5  18  -1    5.00    7.50
   5 -18   1   -5.60   10.20
   5 -18   1    6.40    9.00
   5 -18   1    1.90    4.10
  -6  18  -1   83.39   22.70
   6 -18   1   67.39   11.30
   6 -18   1   77.79   22.30
   6 -18   1   85.39   42.70
   6 -18   1   94.99   26.20
  -7  18  -1   51.09   16.60
   7 -18   1   39.80   15.10
   7 -18   1   56.79   23.50
   7 -18   1   49.40   17.80
  -8  18  -1   12.80   12.40
   8 -18   1  -11.30   14.20
  11  17  -1   -0.50    9.50
 -11 -17   1   10.60   10.90
  10  17  -1   -4.90    7.00
 -10 -17   1    2.10    9.70
 -10 -17   1  -15.00    5.30
   9  17  -1    9.10    8.70
  -9 -17   1   17.60   11.50
  -9 -17   1   28.50   14.50
   8  17  -1   63.69   15.70
  -8 -17   1   57.99   19.90
  -8 -17   1   40.60   13.30
   7  17  -1   35.90   11.30
  -7 -17   1   22.30   11.20
  -7 -17   1   13.50    8.60
  -7 -17   1   21.30   11.40
   6  17  -1   40.90   13.00
  -6 -17   1   67.49   19.80
  -6 -17   1   77.19   12.80
  -6 -17   1   67.99   16.60
   5  17  -1   -4.60    5.00
  -5 -17   1    4.00    8.60
  -5 -17   1    0.50    6.20
   4  17  -1   75.89   16.70
  -4 -17   1   46.20   15.80
  -4 -17   1   53.79   17.00
  -4 -17   1   81.89   12.30
  -4 -17   1   51.09   17.60
   3  17  -1    5.50    8.40
  -3 -17   1   17.50   11.10
  -3 -17   1    6.60    6.70
  -3 -17   1    2.70    5.10
  -3 -17   1   10.70   12.70
  -3 -17   1   13.60    8.20
   2  17  -1   29.50   10.90
  -2 -17   1   23.80    7.60
  -2 -17   1   25.00    9.80
  -2 -17   1   24.50   12.30
  -2 -17   1   27.50   14.20
  -2 -17   1   22.20   10.40
   1  17  -1    9.40    7.50
  -1 -17   1    3.60    6.00
  -1 -17   1    5.20    8.40
  -1 -17   1   11.40   10.70
   0  17  -1   63.99   15.00
   0 -17   1   55.99   12.50
   0 -17   1   82.29   23.60
   0 -17   1   70.89   20.00
  -1  17  -1  107.79   21.10
   1 -17   1   71.69   13.20
   1 -17   1   20.70   11.70
   1 -17   1   46.90   15.10
  -2  17  -1    0.20    4.30
   2 -17   1    6.80    4.20
   2 -17   1    8.90    9.50
   2 -17   1    5.00    8.00
  -3  17  -1  184.28   29.30
   3 -17   1  133.69   28.70
   3 -17   1  221.88   37.70
   3 -17   1  179.18   15.80
  -4  17  -1   11.30    8.50
   4 -17   1   -1.80    4.40
   4 -17   1    1.30    9.20
   4 -17   1    7.90    6.90
  -5  17  -1  157.38   27.70
   5 -17   1  124.39   28.90
   5 -17   1  108.09   26.00
   5 -17   1  141.39   13.20
  -6  17  -1   66.09   18.70
   6 -17   1   68.09   22.10
   6 -17   1   39.20   18.70
   6 -17   1   68.09   10.80
   6 -17   1   50.89   20.80
  -7  17  -1    2.80    7.30
   7 -17   1   11.20   11.60
   7 -17   1   17.70   16.70
   7 -17   1   30.50   14.40
  -8  17  -1  146.69   26.70
   8 -17   1  164.68   34.60
   8 -17   1  177.78   34.10
  -9  17  -1   10.30   11.30
   9 -17   1    1.40   11.40
   9 -17   1   39.20   18.00
  12  16  -1    6.30   10.20
  12  16  -1   12.20    7.60
 -12 -16   1   -4.00    9.00
 -12 -16   1    5.80   15.20
  11  16  -1   18.40    7.50
 -11 -16   1   20.50   14.60
 -11 -16   1   13.40   13.60
  10  16  -1   35.20   12.30
  10  16  -1   27.30    9.70
 -10 -16   1    7.20    8.20
 -10 -16   1   30.90   16.60
   9  16  -1    0.60    7.30
  -9 -16   1   -4.00    8.00
  -9 -16   1   19.70   11.70
   8  16  -1   -1.00    5.50
  -8 -16   1    2.00    7.30
  -8 -16   1   -3.60    6.20
  -8 -16   1   -5.50    7.50
   7  16  -1   16.70    8.10
  -7 -16   1   30.60   12.90
  -7 -16   1   -1.20    7.90
   6  16  -1   25.50   10.50
  -6 -16   1   18.40   12.20
  -6 -16   1   14.20    6.20
  -6 -16   1   18.10   11.50
   5  16  -1  308.07   26.10
  -5 -16   1  326.07   36.30
  -5 -16   1  270.57   28.00
  -5 -16   1  315.57   20.00
   4  16  -1   38.60   11.70
  -4 -16   1   35.80   13.00
  -4 -16   1   49.70    9.40
  -4 -16   1   33.00   13.30
  -4 -16   1   38.50   14.80
   3  16  -1  272.97   24.50
  -3 -16   1  167.38   27.60
  -3 -16   1  249.08   38.20
  -3 -16   1  213.68   17.20
  -3 -16   1  241.48   26.10
   2  16  -1   15.10    8.00
  -2 -16   1   12.40    5.70
  -2 -16   1   -0.80    4.40
  -2 -16   1   12.30    9.80
  -2 -16   1    5.20    6.90
  -2 -16   1   12.70   10.50
   1  16  -1    2.40    5.90
  -1 -16   1    7.30    6.10
  -1 -16   1    0.10    5.50
  -1 -16   1  -13.20    4.90
  -1 -16   1    0.70    4.40
  -1 -16   1    5.40    4.40
   0  16  -1   18.10    8.70
   0 -16   1   10.30   10.20
   0 -16   1    9.40    5.80
   0 -16   1   16.10    8.60
  -1  16  -1    7.00    6.30
   1 -16   1    4.50    7.60
   1 -16   1    5.00    7.00
   1 -16   1    0.00    3.60
  -2  16  -1  131.89   22.70
   2 -16   1  136.69   13.50
   2 -16   1  116.49   24.50
   2 -16   1  160.58   31.20
  -3  16  -1  146.69   22.80
   3 -16   1  175.28   34.20
   3 -16   1  104.99   22.60
   3 -16   1  174.38   15.00
  -4  16  -1  230.18   26.20
   4 -16   1  183.28   34.60
   4 -16   1  209.68   34.30
   4 -16   1  168.38   14.50
  -5  16  -1  149.09   26.40
   5 -16   1  137.09   12.80
   5 -16   1  174.28   32.90
  -6  16  -1   26.90   12.20
   6 -16   1   23.10    6.60
   6 -16   1   34.40   17.70
   6 -16   1   12.80   10.50
   6 -16   1    1.00   11.50
  -7  16  -1   24.00   14.00
   7 -16   1   12.90   16.30
   7 -16   1   22.80   11.40
   7 -16   1   21.10   25.00
  -8  16  -1   29.30   12.50
   8 -16   1  -14.30   15.00
   8 -16   1   15.40   12.20
  -9  16  -1   82.39   19.90
   9 -16   1  183.98   37.20
   9 -16   1  113.69   28.50
 -10  16  -1   53.59   18.80
  10 -16   1   89.39   28.20
  10 -16   1   45.80   21.20
  12  15  -1   17.10   12.50
  12  15  -1   30.70    9.30
 -12 -15   1   39.30   15.40
 -12 -15   1   27.70   14.80
  11  15  -1   18.10    7.40
  11  15  -1   23.00   11.10
 -11 -15   1   13.50   11.80
 -11 -15   1   13.80   11.60
  10  15  -1   63.19   15.70
  10  15  -1   47.50   11.30
  10  15  -1   68.89   12.70
 -10 -15   1   65.69   21.90
   9  15  -1   53.39   13.60
  -9 -15   1   74.59   22.70
  -9 -15   1   45.70   16.10
   8  15  -1   12.30    9.10
  -8 -15   1   27.40    8.30
  -8 -15   1   13.10    9.50
  -8 -15   1   16.60   10.70
   7  15  -1    8.80    7.20
  -7 -15   1   18.20   11.30
  -7 -15   1    7.90    9.00
  -7 -15   1   -5.40    4.80
   6  15  -1   18.20    8.40
  -6 -15   1   15.30   10.30
  -6 -15   1    5.60    7.70
   5  15  -1   22.90   10.20
  -5 -15   1   15.60    9.10
  -5 -15   1   53.29    9.00
  -5 -15   1   28.30   14.70
   4  15  -1   17.80    8.10
  -4 -15   1   11.40   10.50
  -4 -15   1   14.40    5.70
  -4 -15   1   12.90    7.60
   3  15  -1    6.20    5.60
  -3 -15   1   -8.00    5.20
  -3 -15   1   12.00    4.50
  -3 -15   1    9.50    9.60
  -3 -15   1    5.20    7.20
   2  15  -1  143.89   21.40
  -2 -15   1  181.78   18.50
  -2 -15   1  141.19   23.70
  -2 -15   1  183.68   26.10
  -2 -15   1  142.69   27.60
  -2 -15   1  154.88   32.70
   1  15  -1  177.68   19.80
  -1 -15   1  161.08   16.00
  -1 -15   1  190.68   33.20
  -1 -15   1  157.78   24.70
  -1 -15   1  154.78   27.50
  -1 -15   1  182.78   24.50
  -1 -15   1  152.88   14.30
   0  15  -1   45.80   13.60
   0 -15   1   51.29   15.90
   0 -15   1   51.49    9.80
   0 -15   1   19.80   11.20
   0 -15   1   37.60   14.80
   0 -15   1   51.89   10.60
  -1  15  -1   97.59   18.40
   1 -15   1  129.09   26.50
   1 -15   1  130.09   16.30
   1 -15   1  101.49   30.90
  -2  15  -1   34.10   11.70
   2 -15   1   15.50   10.70
   2 -15   1   24.40    6.70
   2 -15   1   23.40   11.90
  -3  15  -1   53.49   15.40
   3 -15   1   36.60   13.50
   3 -15   1   55.49    9.90
   3 -15   1   59.59   17.10
  -4  15  -1    7.80    6.30
   4 -15   1    1.90    6.40
   4 -15   1    2.80    4.20
   4 -15   1    5.40    9.90
  -5  15  -1   14.30    8.50
   5 -15   1   38.10   16.80
   5 -15   1   31.90   15.00
   5 -15   1   18.50    6.50
  -6  15  -1  305.97   31.10
   6 -15   1  293.27   35.80
   6 -15   1  290.67   34.40
   6 -15   1  275.97   17.30
   6 -15   1  163.38   29.30
  -7  15  -1   62.19   16.50
   7 -15   1   83.89   21.90
   7 -15   1  113.19   27.40
   7 -15   1   77.19   20.90
  -8  15  -1   29.50   11.60
   8 -15   1   31.60   18.40
   8 -15   1   38.80   15.80
  -9  15  -1    5.60    8.00
   9 -15   1   -9.30   12.20
   9 -15   1   38.20   17.00
 -10  15  -1    3.50    9.30
  10 -15   1  -28.60   10.80
  10 -15   1   -7.10   10.10
  13  14  -1   68.89   14.80
 -13 -14   1   56.79   19.20
  12  14  -1  132.09   24.90
  12  14  -1   96.49   15.40
 -12 -14   1  109.69   29.00
 -12 -14   1  114.89   26.40
  11  14  -1    0.00    4.90
  11  14  -1   -6.30    8.90
  11  14  -1    1.50    8.30
 -11 -14   1    7.20    8.80
 -11 -14   1   17.90   10.30
  10  14  -1   -4.10    4.90
  10  14  -1    4.40    5.90
  10  14  -1    0.10    5.80
 -10 -14   1    3.60    8.30
 -10 -14   1   16.40   10.10
   9  14  -1   15.70    6.80
   9  14  -1   16.00    9.40
  -9 -14   1    2.30    7.60
  -9 -14   1   16.20   10.40
  -9 -14   1   19.70    8.40
   8  14  -1  110.79   19.10
   8  14  -1   89.19   13.60
  -8 -14   1   98.69   23.70
  -8 -14   1   96.29   13.30
  -8 -14   1  120.89   22.30
   7  14  -1   51.49   12.70
  -7 -14   1   60.99   19.00
  -7 -14   1   26.70   11.00
  -7 -14   1   37.30   14.30
   6  14  -1   25.40    9.50
  -6 -14   1   24.80   13.40
  -6 -14   1   19.00    6.20
  -6 -14   1   45.60   13.80
   5  14  -1  319.17   25.00
  -5 -14   1  358.26   20.00
  -5 -14   1  336.07   29.40
  -5 -14   1  328.37   33.90
   4  14  -1    5.60    4.60
  -4 -14   1    5.20    3.50
  -4 -14   1   -9.20    4.50
  -4 -14   1    8.00    7.40
   3  14  -1    1.10    4.50
  -3 -14   1    7.10    4.10
  -3 -14   1   -9.70    4.00
  -3 -14   1    9.80    7.90
  -3 -14   1   -2.00    4.80
   2  14  -1   61.49   13.40
  -2 -14   1   39.50   12.80
  -2 -14   1   67.39   18.40
  -2 -14   1   38.70    8.10
  -2 -14   1   67.19   14.70
   1  14  -1   10.00    6.50
  -1 -14   1   13.80    7.90
  -1 -14   1   19.10    9.60
  -1 -14   1   17.10    6.50
  -1 -14   1   10.10    5.70
  -1 -14   1   23.10   11.60
  -1 -14   1    9.10    7.40
   0  14  -1  432.56   30.70
   0 -14   1  514.35   26.10
   0 -14   1  406.16   37.30
   0 -14   1  459.85   25.50
   0 -14   1  442.46   33.90
   0 -14   1  508.85   40.20
  -1  14  -1    2.50    5.20
   1 -14   1    7.70    7.10
   1 -14   1    8.00    4.90
   1 -14   1   -5.10    6.00
   1 -14   1   17.80    9.30
  -2  14  -1   36.40   12.60
   2 -14   1   33.80   14.10
   2 -14   1   37.20   11.90
   2 -14   1   33.20    8.00
  -3  14  -1   25.30   10.60
   3 -14   1   45.40    8.60
   3 -14   1   18.70   17.30
   3 -14   1    8.00    7.40
  -4  14  -1   40.70   12.50
   4 -14   1   51.59   15.90
   4 -14   1   94.49   23.10
   4 -14   1   65.59   10.20
  -5  14  -1  111.89   20.00
   5 -14   1  139.19   12.20
   5 -14   1  158.08   29.10
   5 -14   1  144.59   28.80
  -6  14  -1   -6.90    5.80
   6 -14   1    0.40    6.60
   6 -14   1    5.60    3.60
   6 -14   1    9.80    9.50
   6 -14   1    6.00    6.80
  -7  14  -1  261.07   29.00
   7 -14   1  227.98   38.10
   7 -14   1  243.78   38.80
   7 -14   1  248.28   39.80
  -8  14  -1   85.29   19.50
   8 -14   1   99.99   26.20
   8 -14   1   70.29   21.00
  -9  14  -1   -3.30    7.00
   9 -14   1    1.80    9.10
   9 -14   1  -14.90   10.00
 -10  14  -1   40.40   12.70
  10 -14   1   59.99   20.30
  10 -14   1   42.00   18.90
 -11  14  -1   63.09   17.60
  11 -14   1  106.99   26.80
  11 -14   1   80.99   23.70
  13  13  -1   72.99   14.60
  13  13  -1   82.89   24.60
 -13 -13   1   64.09   20.00
 -13 -13   1   68.79   21.20
  12  13  -1   15.30    6.00
  12  13  -1   -8.20    8.60
 -12 -13   1    3.40   10.20
 -12 -13   1   18.30   11.60
  11  13  -1   19.60   10.40
  11  13  -1   63.99   20.00
  11  13  -1   48.00   11.20
 -11 -13   1   57.49   21.60
 -11 -13   1   54.29   17.50
  10  13  -1   22.00    8.30
  10  13  -1   16.20    9.20
  10  13  -1    1.50    5.30
 -10 -13   1    8.00   11.20
 -10 -13   1   26.50   10.80
   9  13  -1   20.70   10.70
   9  13  -1   24.50    8.00
  -9 -13   1   -2.20    7.70
  -9 -13   1   10.70    8.60
   8  13  -1  101.29   13.90
   8  13  -1   97.79   17.90
  -8 -13   1   94.19   22.00
  -8 -13   1  115.69   15.40
  -8 -13   1  101.39   19.90
   7  13  -1   72.19   14.70
   7  13  -1   59.39   10.50
  -7 -13   1   63.39   11.10
  -7 -13   1   42.60   15.50
  -7 -13   1   57.89   15.10
   6  13  -1  272.27   22.70
  -6 -13   1  255.57   17.50
  -6 -13   1  253.57   36.90
  -6 -13   1  239.98   25.20
   5  13  -1   -0.80    4.30
  -5 -13   1    4.00    6.50
  -5 -13   1   -1.10    5.00
  -5 -13   1   -4.40    3.40
   4  13  -1  193.88   18.70
  -4 -13   1  185.38   14.10
  -4 -13   1  146.19   24.10
  -4 -13   1  225.28   22.20
   3  13  -1  208.98   19.50
  -3 -13   1  160.88   25.50
  -3 -13   1  195.98   14.30
  -3 -13   1  184.48   23.40
   2  13  -1    9.90    6.40
  -2 -13   1    1.70    6.50
  -2 -13   1    5.20    3.80
  -2 -13   1    0.30    7.80
  -2 -13   1    4.10    6.60
   1  13  -1  324.57   24.60
  -1 -13   1  290.27   25.60
  -1 -13   1  372.06   26.60
  -1 -13   1  308.77   18.90
  -1 -13   1  296.87   20.50
  -1 -13   1  325.37   30.90
  -1 -13   1  281.47   25.80
  -1 -13   1  284.47   29.10
   0  13  -1   33.20   10.30
   0 -13   1   30.50   11.90
   0 -13   1   35.60   11.80
   0 -13   1   38.50   11.80
   0 -13   1   35.90    8.20
   0 -13   1   49.50   14.20
  -1  13  -1   47.80   12.20
   1 -13   1   51.59   13.70
   1 -13   1   14.40    8.70
   1 -13   1   32.60   10.10
   1 -13   1   18.00    9.10
   1 -13   1    9.20    5.40
  -2  13  -1   40.00   11.20
   2 -13   1   71.39   18.70
   2 -13   1   25.10   11.10
   2 -13   1   63.69   10.20
   2 -13   1   46.40   15.60
  -3  13  -1  146.49   21.90
  -3  13  -1  180.58   28.30
   3 -13   1  125.89   23.40
   3 -13   1  108.19   19.70
   3 -13   1  134.09   12.10
  -4  13  -1 1199.58   56.79
   4 -13   1 1199.78   63.89
   4 -13   1 1182.68   38.20
  -5  13  -1   68.59   15.80
   5 -13   1   97.39   22.00
   5 -13   1   58.49   18.90
   5 -13   1   74.09   10.00
  -6  13  -1   73.69   17.50
   6 -13   1   64.99   19.00
   6 -13   1   74.19   10.10
   6 -13   1   59.39   19.20
   6 -13   1   68.09   20.90
  -7  13  -1   40.40   12.10
   7 -13   1   71.39   19.90
   7 -13   1   20.70   17.80
   7 -13   1   44.90   18.20
  -8  13  -1    0.50    5.00
   8 -13   1   39.20   17.10
   8 -13   1    8.70    9.80
  -9  13  -1   50.59   14.10
  -9  13  -1   92.19   12.10
   9 -13   1   93.49   24.20
   9 -13   1   80.69   23.50
 -10  13  -1   57.89   10.40
 -10  13  -1   61.69   15.90
  10 -13   1   42.60   20.00
  10 -13   1   27.80   15.30
 -11  13  -1   24.40   13.90
  11 -13   1   19.20   14.00
  11 -13   1   36.60   16.20
 -12  13  -1   34.80   12.70
  12 -13   1   18.80   13.70
  12 -13   1   88.89   23.80
  14  12  -1   53.59   12.50
  14  12  -1   41.90   20.00
 -14 -12   1   21.10   14.90
 -14 -12   1   56.49   26.90
  13  12  -1   14.20    9.10
  13  12  -1   31.00   15.30
 -13 -12   1   29.60   15.30
 -13 -12   1   11.50   13.80
  12  12  -1   -5.00   14.90
  12  12  -1   14.30    6.20
 -12 -12   1   15.40   11.80
 -12 -12   1    6.00   10.60
  11  12  -1   11.30   11.10
  11  12  -1   12.90    7.60
  11  12  -1    3.50    6.30
 -11 -12   1   -0.30    8.40
 -11 -12   1   11.60   10.90
  10  12  -1   54.69   10.40
  10  12  -1   20.80   14.20
  10  12  -1   50.79   10.50
 -10 -12   1   49.70   14.00
 -10 -12   1   66.39   22.30
   9  12  -1  129.79   13.90
   9  12  -1  115.79   13.10
   9  12  -1  146.19   26.60
  -9 -12   1  132.19   28.00
  -9 -12   1  135.59   22.70
   8  12  -1   -4.90    4.40
   8  12  -1    4.50    3.70
  -8 -12   1    5.90    7.00
  -8 -12   1    5.70    4.70
  -8 -12   1   -7.50    6.00
   7  12  -1  113.99   18.70
   7  12  -1   88.79   12.80
  -7 -12   1   93.39   22.20
  -7 -12   1   82.09   12.20
  -7 -12   1  121.09   20.50
   6  12  -1    3.20    4.30
   6  12  -1   -2.10    3.70
  -6 -12   1    6.40    6.90
  -6 -12   1    1.80    5.50
  -6 -12   1   13.70    4.80
   5  12  -1   19.60    9.40
   5  12  -1    7.50    5.30
  -5 -12   1    4.90    4.00
  -5 -12   1   15.60    7.50
  -5 -12   1    4.10    7.20
   4  12  -1  400.46   25.90
   4  12  -1  333.47   30.50
  -4 -12   1  382.86   28.70
  -4 -12   1  435.86   21.20
  -4 -12   1  423.56   34.90
   3  12  -1   66.59   12.90
   3  12  -1   52.39   14.00
  -3 -12   1   36.80   12.20
  -3 -12   1   49.10   14.80
  -3 -12   1   47.00   13.60
  -3 -12   1   51.09    8.20
   2  12  -1   26.10    8.90
   2  12  -1   42.50   14.10
   2  12  -1   34.90    9.50
  -2 -12   1   42.40    7.50
  -2 -12   1   48.80   13.60
  -2 -12   1   39.50   12.90
  -2 -12   1   60.19   14.50
  -2 -12   1   22.90    7.90
   1  12  -1   26.30    9.50
   1  12  -1   23.70    8.50
   1  12  -1   10.60    6.10
  -1 -12   1   22.00    9.90
  -1 -12   1   23.00    8.20
  -1 -12   1   27.60    9.70
  -1 -12   1   33.70   12.80
  -1 -12   1   31.20    9.80
  -1 -12   1   32.30    7.00
   0  12  -1  897.01   50.79
   0  12  -1  857.91   40.00
   0  12  -1  851.51   40.90
   0 -12   1  843.02   43.60
   0 -12   1  832.42   41.70
   0 -12   1  806.62   48.20
   0 -12   1  875.51   33.60
   0 -12   1  835.62   48.40
   0 -12   1  866.91   40.70
  -1  12  -1  247.08   21.60
  -1  12  -1  182.48   27.30
  -1  12  -1  221.88   19.30
   1 -12   1  272.77   28.00
   1 -12   1  209.88   25.30
   1 -12   1  219.48   15.30
  -2  12  -1  211.18   20.80
  -2  12  -1  208.18   19.00
   2 -12   1  213.18   24.50
   2 -12   1  179.28   13.50
   2 -12   1  222.38   22.90
   2 -12   1  243.48   27.20
  -3  12  -1   57.59   14.30
  -3  12  -1   46.20   10.90
  -3  12  -1   72.59   16.00
   3 -12   1   57.59    8.90
   3 -12   1   64.49   18.20
   3 -12   1   66.29   17.10
   3 -12   1   64.39   14.70
  -4  12  -1  123.29   20.80
  -4  12  -1  140.99   22.60
  -4  12  -1  146.49   26.40
   4 -12   1   97.59   18.30
   4 -12   1  111.59   24.20
   4 -12   1  116.79   10.70
  -5  12  -1  165.68   23.80
   5 -12   1  163.58   12.30
   5 -12   1  111.69   23.00
   5 -12   1  219.28   26.20
  -6  12  -1  228.38   25.10
   6 -12   1  234.08   15.10
   6 -12   1  249.28   29.40
   6 -12   1  260.57   38.80
   6 -12   1  245.08   29.70
  -7  12  -1   22.80    5.70
  -7  12  -1   14.50    8.40
   7 -12   1   18.40   10.60
   7 -12   1   15.40   10.20
   7 -12   1   23.30   13.10
  -8  12  -1  110.79   11.00
  -8  12  -1  118.39   23.10
   8 -12   1  134.19   29.40
   8 -12   1  109.19   23.50
  -9  12  -1  162.28   27.10
  -9  12  -1  174.88   14.50
   9 -12   1  167.38   34.00
   9 -12   1  180.28   32.30
 -10  12  -1   29.00    8.00
 -10  12  -1   11.40    9.90
  10 -12   1   20.80   15.90
  10 -12   1   35.40   15.50
 -11  12  -1   33.30   13.60
 -11  12  -1   37.30    9.60
  11 -12   1   23.30   16.20
  11 -12   1   11.00   10.80
 -12  12  -1    5.40    9.10
 -12  12  -1    6.40    7.10
  12 -12   1   43.40   18.80
  12 -12   1   21.70   15.70
  14  11  -1   37.60   15.90
  14  11  -1   31.50    9.90
 -14 -11   1   68.49   21.10
 -14 -11   1   39.60   18.40
  13  11  -1   55.79   19.60
  13  11  -1   66.09   14.30
 -13 -11   1   61.19   18.50
 -13 -11   1   59.39   21.60
  12  11  -1   46.70   17.70
  12  11  -1   42.20   10.90
 -12 -11   1   44.60   17.40
 -12 -11   1   62.99   19.10
  11  11  -1    0.20    4.00
  11  11  -1    1.80    8.50
  11  11  -1   12.20    6.70
 -11 -11   1    4.40    8.60
 -11 -11   1  -11.20    4.90
  10  11  -1   12.80    7.00
  10  11  -1    1.60    7.60
  10  11  -1   25.00    7.20
 -10 -11   1   18.40   11.00
 -10 -11   1   14.80   11.10
   9  11  -1    2.70    4.50
   9  11  -1   10.50    5.60
   9  11  -1    9.50    8.60
  -9 -11   1   -6.20    6.10
  -9 -11   1   15.50    9.90
   8  11  -1  234.38   27.60
   8  11  -1  283.77   19.00
  -8 -11   1  253.67   36.60
  -8 -11   1  280.97   26.90
   7  11  -1   48.00   12.10
   7  11  -1   31.60   11.70
   7  11  -1   36.80    8.30
  -7 -11   1   44.90    9.20
  -7 -11   1   44.70   14.80
  -7 -11   1   32.60   11.30
   6  11  -1    4.80    5.20
   6  11  -1    2.30    3.70
  -6 -11   1   -5.10    4.20
  -6 -11   1    9.60    4.40
  -6 -11   1    2.80    5.50
   5  11  -1   59.09    9.50
   5  11  -1   82.89   14.40
   5  11  -1   68.29   16.20
  -5 -11   1   70.19   10.20
  -5 -11   1   53.19   14.30
  -5 -11   1   62.69   14.00
   4  11  -1   35.80    9.20
   4  11  -1   22.70    9.50
   4  11  -1   36.00   11.50
  -4 -11   1   32.10    6.40
  -4 -11   1   28.20   10.10
  -4 -11   1   38.10   13.40
  -4 -11   1   28.70   10.60
   3  11  -1  105.89   16.00
   3  11  -1   71.99   13.90
   3  11  -1  121.99   13.70
  -3 -11   1  133.69   18.90
  -3 -11   1  105.19   18.80
  -3 -11   1  122.19   10.60
  -3 -11   1  116.59   19.00
   2  11  -1   -4.20    3.70
   2  11  -1    1.50    6.30
   2  11  -1   -2.70    2.50
  -2 -11   1    2.50    2.60
  -2 -11   1    4.50    5.30
  -2 -11   1    1.60    4.90
  -2 -11   1   10.30    6.50
   1  11  -1 1001.40   42.80
   1  11  -1 1037.90   42.60
   1  11  -1  978.60   50.89
  -1 -11   1 1052.39   51.89
  -1 -11   1 1082.49   44.30
  -1 -11   1 1061.09   46.30
  -1 -11   1 1016.30   51.19
  -1 -11   1 1022.90   34.70
   0  11  -1   46.80   10.70
   0  11  -1   39.70   11.40
   0  11  -1   35.00    9.50
   0 -11   1   37.50   12.50
   0 -11   1   56.79   13.10
   0 -11   1   55.39    9.20
   0 -11   1   52.69   13.80
   0 -11   1   42.40   10.60
   0 -11   1   69.59   13.30
  -1  11  -1    4.10    4.50
  -1  11  -1    1.90    4.80
  -1  11  -1   -0.90    4.50
   1 -11   1    4.40    4.10
   1 -11   1    3.30    5.20
   1 -11   1    1.80    2.60
   1 -11   1    1.00    5.10
  -2  11  -1  627.14   41.60
  -2  11  -1  660.03   35.80
  -2  11  -1  619.54   31.80
   2 -11   1  605.94   40.00
   2 -11   1  640.44   25.00
   2 -11   1  584.64   40.50
  -3  11  -1  202.98   23.50
  -3  11  -1  238.28   22.00
  -3  11  -1  222.78   18.80
   3 -11   1  232.08   22.70
   3 -11   1  212.68   24.70
   3 -11   1  246.28   14.30
  -4  11  -1  113.69   16.60
  -4  11  -1  131.69   24.10
   4 -11   1  132.79   25.20
   4 -11   1  110.29   21.80
   4 -11   1  104.59    9.70
  -5  11  -1   36.90   10.20
  -5  11  -1    7.60    8.20
  -5  11  -1   14.50    8.40
   5 -11   1   17.60    9.80
   5 -11   1   22.00   11.00
   5 -11   1   40.50    7.20
  -6  11  -1    0.90    4.60
  -6  11  -1    1.00    2.70
   6 -11   1   14.70   10.00
   6 -11   1    2.80    5.90
   6 -11   1   11.30    9.30
  -7  11  -1    3.00    5.60
  -7  11  -1    5.10    3.80
   7 -11   1    3.90    8.30
   7 -11   1    5.30    5.80
   7 -11   1    3.10    8.30
  -8  11  -1   19.70    6.00
  -8  11  -1   35.90   13.40
   8 -11   1   24.20   14.50
   8 -11   1   31.20   15.70
  -9  11  -1  186.18   14.90
  -9  11  -1  198.68   30.30
   9 -11   1  195.28   34.40
   9 -11   1  122.89   25.30
 -10  11  -1  266.87   18.40
 -10  11  -1  271.47   30.20
  10 -11   1  310.67   35.20
  10 -11   1  316.57   38.40
 -11  11  -1  -15.90    5.40
 -11  11  -1   -4.20    3.80
  11 -11   1   -9.80   10.30
  11 -11   1    2.50    9.20
 -12  11  -1   28.20   12.60
 -12  11  -1   19.20   11.50
  12 -11   1    1.30   12.50
  12 -11   1   -2.40   13.50
 -13  11  -1   24.40   12.40
 -13  11  -1   24.30   13.50
  13 -11   1   -3.40   13.60
  13 -11   1    5.10   15.60
  14  10  -1    1.50   10.90
  14  10  -1    1.10    7.90
 -14 -10   1   10.20   11.60
 -14 -10   1    3.40   10.40
  13  10  -1   17.70   10.80
  13  10  -1    0.80    4.60
 -13 -10   1    5.50    8.90
 -13 -10   1   -4.50    8.70
  12  10  -1    7.10   10.10
  12  10  -1   16.00    7.40
 -12 -10   1   17.50   10.90
 -12 -10   1   -1.40    8.50
  11  10  -1  187.08   18.20
  11  10  -1  178.48   17.30
  11  10  -1  175.38   29.80
 -11 -10   1  140.29   29.40
 -11 -10   1  164.18   26.30
  10  10  -1    2.00    4.50
  10  10  -1    7.70    4.00
  10  10  -1    4.80    7.60
 -10 -10   1    3.00    6.30
 -10 -10   1    7.10    8.00
   9  10  -1  385.06   35.10
   9  10  -1  305.97   20.40
   9  10  -1  345.77   22.20
  -9 -10   1  289.77   32.20
  -9 -10   1  301.97   28.70
   8  10  -1   69.59   11.80
   8  10  -1   71.09   18.70
  -8 -10   1   85.89   17.60
  -8 -10   1  101.69   22.60
  -8 -10   1  134.59   18.20
   7  10  -1    1.90    6.40
   7  10  -1    2.40    3.10
  -7 -10   1    0.70    3.20
  -7 -10   1    6.40    6.30
  -7 -10   1   -1.40    4.50
   6  10  -1   13.70    4.90
   6  10  -1   12.80    8.00
   6  10  -1   22.30    7.70
  -6 -10   1   11.00    7.40
  -6 -10   1    7.80    7.40
  -6 -10   1   20.30    5.40
   5  10  -1  192.88   19.20
   5  10  -1  192.98   13.70
   5  10  -1  194.28   17.50
  -5 -10   1  182.68   21.60
  -5 -10   1  194.08   22.80
  -5 -10   1  177.28   13.30
  -5 -10   1  179.98   18.70
   4  10  -1 1135.89   47.30
   4  10  -1 1034.10   50.59
   4  10  -1 1096.19   41.90
  -4 -10   1 1048.10   50.79
  -4 -10   1 1036.90   34.10
  -4 -10   1 1108.39   46.50
  -4 -10   1 1127.49   54.29
   3  10  -1  161.98   18.90
   3  10  -1  152.88   15.50
   3  10  -1  147.39   14.50
  -3 -10   1  146.89   11.10
  -3 -10   1  148.39   21.50
  -3 -10   1  151.28   23.30
  -3 -10   1  157.58   16.50
   2  10  -1   23.50    9.20
   2  10  -1   39.30    9.00
   2  10  -1   30.20    8.80
  -2 -10   1   19.30    8.10
  -2 -10   1   38.80   10.20
  -2 -10   1   31.80    6.20
  -2 -10   1   23.50    9.10
   1  10  -1  157.58   15.20
   1  10  -1  102.49   16.70
   1  10  -1  173.18   16.10
  -1 -10   1  162.18   19.40
  -1 -10   1  143.79   11.40
  -1 -10   1  169.18   17.50
  -1 -10   1  130.79   20.30
  -1 -10   1  157.48   16.20
  -1 -10   1  151.78   15.20
   0  10  -1   31.00    8.90
   0  10  -1   31.50    8.50
   0  10  -1   15.50    7.50
   0 -10   1   31.30    8.60
   0 -10   1   20.90    8.80
   0 -10   1   38.00    9.50
   0 -10   1   24.60    9.50
   0 -10   1   38.20   10.00
   0 -10   1   32.90    6.80
  -1  10  -1   -0.50    5.10
  -1  10  -1    0.70    3.50
  -1  10  -1    2.70    4.00
   1 -10   1   -0.70    3.90
   1 -10   1   -0.50    2.10
   1 -10   1   -0.60    4.50
   1 -10   1    4.20    4.00
  -2  10  -1   46.00   11.20
  -2  10  -1   75.29   16.40
  -2  10  -1   56.99   10.90
  -2  10  -1   49.00   13.70
   2 -10   1   63.09   12.90
   2 -10   1   49.60    7.50
   2 -10   1   43.80   12.80
   2 -10   1   59.19   16.20
  -3  10  -1 1143.19   48.80
  -3  10  -1 1060.49   53.79
  -3  10  -1 1076.19   54.29
  -3  10  -1 1122.89   42.70
   3 -10   1 1093.89   53.39
   3 -10   1 1059.99   32.60
   3 -10   1 1126.79   55.89
   3 -10   1 1097.29   51.29
  -4  10  -1  310.97   34.40
  -4  10  -1  240.78   25.70
  -4  10  -1  312.17   25.10
   4 -10   1  241.48   23.90
   4 -10   1  285.47   14.90
   4 -10   1  291.17   28.20
   4 -10   1  285.07   28.80
  -5  10  -1    8.90    5.40
  -5  10  -1   23.00    5.30
  -5  10  -1   -1.90    7.80
  -5  10  -1    7.20    5.00
   5 -10   1   17.40   10.00
   5 -10   1    5.80    7.00
   5 -10   1   10.70    3.90
  -6  10  -1   -1.80    2.80
  -6  10  -1    0.50    4.20
   6 -10   1   11.60    8.60
   6 -10   1   10.10    7.90
  -7  10  -1    2.60    3.50
  -7  10  -1    1.00    5.30
   7 -10   1   -2.20    4.80
   7 -10   1    0.40    6.30
   7 -10   1   -9.40    7.70
  -8  10  -1   -1.20    3.80
  -8  10  -1    4.00    3.30
   8 -10   1    0.10    6.60
   8 -10   1  -13.90    6.50
  -9  10  -1   81.79   11.30
  -9  10  -1   85.29   17.90
   9 -10   1   54.69   20.00
   9 -10   1  104.19   21.70
 -10  10  -1   11.00    5.80
 -10  10  -1   -6.70    4.70
  10 -10   1    7.30    9.30
  10 -10   1   -0.20    9.50
 -11  10  -1  111.59   14.60
 -11  10  -1   82.69   20.60
  11 -10   1  114.39   27.10
  11 -10   1  122.19   26.30
 -12  10  -1   21.70    9.80
 -12  10  -1   42.20   14.80
  12 -10   1   24.10   14.10
 -13  10  -1   12.90   10.00
 -13  10  -1    9.40    9.70
  13 -10   1    5.70   13.00
  13 -10   1   13.10   13.60
  15   9  -1   32.50    9.90
  15   9  -1   10.20   12.50
 -15  -9   1   35.80   18.00
 -15  -9   1   16.50   13.50
  14   9  -1   -9.50    5.10
  14   9  -1   10.20   11.70
 -14  -9   1   -0.90    8.50
 -14  -9   1   12.20   11.20
  13   9  -1   -2.40   10.90
  13   9  -1   -6.30    5.90
 -13  -9   1  -11.50    7.00
 -13  -9   1   26.20   11.10
  12   9  -1   35.90   15.60
  12   9  -1   44.00   12.20
 -12  -9   1   54.49   16.30
 -12  -9   1   43.80   16.70
  11   9  -1    9.40    9.50
  11   9  -1   -3.20    5.80
  11   9  -1   -2.90    5.10
 -11  -9   1   -1.00    5.70
 -11  -9   1   -8.10    6.50
  10   9  -1   99.19   22.00
  10   9  -1   80.99   13.90
  10   9  -1  117.69   16.50
 -10  -9   1   85.79   20.30
 -10  -9   1   64.99   16.20
   9   9  -1    6.60    6.90
   9   9  -1    4.50    4.80
   9   9  -1   18.90    6.30
  -9  -9   1   23.20   11.10
  -9  -9   1   -2.60    8.20
   8   9  -1   72.19   11.20
   8   9  -1   60.79   10.50
   8   9  -1   58.29   15.20
  -8  -9   1   39.70   13.60
  -8  -9   1   49.30   12.70
   7   9  -1  111.49   20.90
   7   9  -1  121.09   11.70
  -7  -9   1  107.29   22.00
  -7  -9   1   84.79   12.10
  -7  -9   1  120.89   19.80
   6   9  -1   36.00    9.60
   6   9  -1   37.30    7.40
   6   9  -1   28.90   10.90
  -6  -9   1   45.40   11.30
  -6  -9   1   50.39   14.90
  -6  -9   1   47.20    8.50
  -6  -9   1   32.90   11.90
   5   9  -1   86.29   16.10
   5   9  -1   62.79    9.00
   5   9  -1   65.09   12.60
   5   9  -1   75.19   13.80
  -5  -9   1   79.99   14.30
  -5  -9   1   54.99   14.40
  -5  -9   1   53.19   14.70
  -5  -9   1   72.49   10.00
   4   9  -1  109.19   19.30
   4   9  -1  103.19    9.60
   4   9  -1  115.69   12.70
  -4  -9   1   69.09   12.80
  -4  -9   1   97.89    9.10
  -4  -9   1  104.09   18.00
   3   9  -1  158.18   15.40
   3   9  -1  146.49   21.70
   3   9  -1  108.29   14.50
  -3  -9   1  123.29   17.30
  -3  -9   1  104.69    9.20
  -3  -9   1  104.39   19.40
  -3  -9   1  138.79   20.00
   2   9  -1   10.00    6.30
   2   9  -1    4.70    4.20
   2   9  -1    0.80    2.60
  -2  -9   1    2.60    3.90
  -2  -9   1    3.30    4.40
  -2  -9   1   -3.80    1.70
  -2  -9   1    7.20    4.40
   1   9  -1  247.18   18.10
   1   9  -1  232.58   21.80
   1   9  -1  255.57   18.10
  -1  -9   1  235.18   21.50
  -1  -9   1  255.87   18.60
  -1  -9   1  269.67   14.70
  -1  -9   1  274.97   19.90
  -1  -9   1  217.18   18.60
  -1  -9   1  226.48   21.90
   0   9  -1   41.50    9.70
   0   9  -1   28.80    9.00
   0   9  -1   29.90    7.60
   0  -9   1   20.50    7.10
   0  -9   1   40.20    7.10
   0  -9   1   16.20    7.50
   0  -9   1   28.50    7.70
   0  -9   1   42.60    9.10
  -1   9  -1  623.94   28.90
  -1   9  -1  565.04   35.30
  -1   9  -1  629.14   31.10
   1  -9   1  652.03   38.30
   1  -9   1  655.53   23.80
   1  -9   1  658.83   37.30
   1  -9   1  579.94   31.30
  -2   9  -1    8.30    5.60
  -2   9  -1    2.30    4.10
  -2   9  -1   12.50    5.50
  -2   9  -1    4.20    4.70
   2  -9   1    5.90    5.70
   2  -9   1   13.50    6.30
   2  -9   1    4.40    4.60
   2  -9   1    9.90    3.60
  -3   9  -1   66.99   12.10
  -3   9  -1   63.19   10.80
  -3   9  -1   81.49   15.70
  -3   9  -1   79.29   16.80
   3  -9   1  108.39   20.10
   3  -9   1   46.90   11.20
   3  -9   1   79.59   14.50
   3  -9   1   87.19    7.60
  -4   9  -1  213.68   16.90
  -4   9  -1  211.88   23.00
  -4   9  -1  218.58   23.90
  -4   9  -1  224.88   12.80
  -4   9  -1  223.78   20.70
   4  -9   1  230.98   25.40
   4  -9   1  279.07   25.70
   4  -9   1  232.98   12.90
   4  -9   1  225.68   21.60
  -5   9  -1  715.23   44.80
  -5   9  -1  750.22   25.70
  -5   9  -1  768.62   40.40
  -5   9  -1  742.33   48.00
   5  -9   1  727.33   41.70
   5  -9   1  650.23   40.90
   5  -9   1  748.83   25.60
   5  -9   1  743.23   46.70
   5  -9   1  791.62   45.20
  -6   9  -1   74.49    8.10
  -6   9  -1   78.29   18.90
  -6   9  -1   64.49   13.50
   6  -9   1   75.19   19.10
   6  -9   1   81.89   19.60
   6  -9   1   92.39   19.50
  -7   9  -1   47.80    7.80
  -7   9  -1   25.40    8.90
   7  -9   1   31.50   12.80
   7  -9   1   47.00   14.80
  -8   9  -1  301.87   17.40
  -8   9  -1  331.67   29.60
   8  -9   1  318.17   34.20
   8  -9   1  271.47   31.10
  -9   9  -1   14.70   10.20
  -9   9  -1   26.70    6.50
   9  -9   1   18.70   11.70
   9  -9   1   10.60    8.40
 -10   9  -1    2.50    6.50
 -10   9  -1    2.90    5.00
  10  -9   1    9.20   12.20
  10  -9   1    4.30    9.80
 -11   9  -1   10.00    5.30
 -11   9  -1    5.70    6.60
  11  -9   1    4.70    8.90
 -12   9  -1   51.49   13.90
 -12   9  -1   73.39   17.70
  12  -9   1   40.30   17.70
  12  -9   1   57.99   18.10
 -13   9  -1  164.18   27.20
 -13   9  -1  164.08   30.20
  13  -9   1  198.38   37.10
  13  -9   1  138.09   29.20
  15   8  -1   14.40    9.90
  15   8  -1   27.80   14.50
 -15  -8   1    0.60   13.30
 -15  -8   1  -18.90    8.50
  14   8  -1   17.90    9.70
  14   8  -1   40.90   16.90
 -14  -8   1   22.40   14.20
 -14  -8   1    8.80   16.20
  13   8  -1   59.99   14.30
  13   8  -1   55.69   18.70
 -13  -8   1   37.80   16.10
 -13  -8   1   74.79   19.50
  12   8  -1   13.40    6.90
  12   8  -1   16.70   12.10
 -12  -8   1   17.20   11.10
 -12  -8   1    2.20    9.00
  11   8  -1   29.60    9.30
  11   8  -1   41.80   15.80
  11   8  -1   39.50    9.50
 -11  -8   1   64.09   20.20
 -11  -8   1   42.80   15.10
  10   8  -1   25.40    8.20
  10   8  -1   25.20   11.70
  10   8  -1   18.30    7.40
 -10  -8   1   30.00   14.40
 -10  -8   1   19.60    9.90
   9   8  -1  292.17   19.60
   9   8  -1  310.87   30.70
   9   8  -1  262.37   19.70
  -9  -8   1  294.47   30.70
  -9  -8   1  244.18   24.70
   8   8  -1   46.20   13.10
   8   8  -1   51.79    9.80
   8   8  -1   63.89   11.10
  -8  -8   1   38.80   11.30
  -8  -8   1   62.69   17.00
   7   8  -1   18.50    8.90
   7   8  -1   15.60    7.10
   7   8  -1   19.60    6.00
  -7  -8   1   13.90    8.80
  -7  -8   1   41.60   13.40
  -7  -8   1   34.10   10.60
  -7  -8   1   11.60    4.80
  -7  -8   1   23.20    9.50
   6   8  -1  219.98   19.70
   6   8  -1  207.48   21.50
   6   8  -1  238.08   15.20
  -6  -8   1  208.38   19.70
  -6  -8   1  208.78   22.80
  -6  -8   1  230.78   23.90
  -6  -8   1  242.48   16.00
   5   8  -1  128.89   10.60
   5   8  -1  140.19   19.80
  -5  -8   1  136.49   11.00
  -5  -8   1  117.69   20.10
  -5  -8   1  104.99   15.50
   4   8  -1  119.59   15.80
   4   8  -1  115.99    9.80
   4   8  -1  107.49   17.20
   4   8  -1  131.79   15.80
   4   8  -1   99.19   11.60
  -4  -8   1  132.69   20.40
  -4  -8   1  120.99    9.60
  -4  -8   1  111.99   15.10
  -4  -8   1  147.09   17.20
   3   8  -1   19.70    7.70
   3   8  -1   12.00    3.90
   3   8  -1   18.40    6.50
   3   8  -1   22.30    6.70
  -3  -8   1   10.90    6.80
  -3  -8   1   17.90    4.20
  -3  -8   1   21.30    8.10
  -3  -8   1   28.60    8.10
   2   8  -1  865.81   41.20
   2   8  -1  844.32   34.50
   2   8  -1  905.21   33.30
  -2  -8   1  903.61   27.50
  -2  -8   1  810.42   34.50
  -2  -8   1  851.41   37.70
  -2  -8   1  791.82   39.80
   1   8  -1    8.60    4.90
   1   8  -1   13.50    6.40
   1   8  -1    5.70    3.90
  -1  -8   1    7.80    4.60
  -1  -8   1    3.90    4.40
  -1  -8   1   13.00    3.80
  -1  -8   1    7.70    4.60
  -1  -8   1   12.00    6.40
  -1  -8   1   10.10    5.40
   0   8  -1  134.29   12.60
   0   8  -1  129.99   12.70
   0   8  -1   79.69   13.00
   0  -8   1  145.29   16.50
   0  -8   1  105.19   12.20
   0  -8   1  129.59   15.70
   0  -8   1  120.39   11.80
  -1   8  -1  230.88   17.40
  -1   8  -1  207.88   20.00
  -1   8  -1  238.08   16.10
   1  -8   1  199.88   19.40
   1  -8   1  270.47   19.30
   1  -8   1  251.47   22.40
   1  -8   1  231.88   12.60
  -2   8  -1    1.30    4.30
  -2   8  -1    8.50    5.00
  -2   8  -1   -2.30    3.50
  -2   8  -1    4.90    3.90
   2  -8   1    2.60    3.80
   2  -8   1    3.70    2.40
   2  -8   1    6.80    5.50
   2  -8   1    6.50    5.00
  -3   8  -1  111.19   16.50
  -3   8  -1  100.89   16.60
  -3   8  -1  110.99   19.20
  -3   8  -1   91.49   10.10
   3  -8   1   72.99   14.30
   3  -8   1   92.99    7.60
   3  -8   1   82.09   13.40
   3  -8   1   83.09   17.10
  -4   8  -1  160.88   10.20
  -4   8  -1  150.58   16.20
  -4   8  -1  176.48   27.00
   4  -8   1  123.09   19.80
   4  -8   1  189.88   10.80
   4  -8   1  175.28   19.50
   4  -8   1  202.88   19.60
  -5   8  -1  280.47   23.40
  -5   8  -1  308.77   14.70
  -5   8  -1  282.27   26.10
  -5   8  -1  307.37   28.90
   5  -8   1  255.87   23.70
   5  -8   1  345.47   28.50
   5  -8   1  300.97   14.80
   5  -8   1  290.57   28.10
   5  -8   1  275.77   25.10
  -6   8  -1    8.80    9.60
  -6   8  -1    3.20    5.70
  -6   8  -1   13.20    4.50
   6  -8   1    9.30    9.00
   6  -8   1    7.00    7.60
  -7   8  -1   79.69   10.30
  -7   8  -1   51.79   12.10
   7  -8   1   66.69   19.00
   7  -8   1   70.59   19.60
  -8   8  -1  233.38   15.30
  -8   8  -1  262.67   25.50
   8  -8   1  287.17   30.00
   8  -8   1  292.47   32.00
  -9   8  -1  365.86   31.30
  -9   8  -1  361.16   20.50
   9  -8   1  445.76   38.30
   9  -8   1  406.06   40.00
 -10   8  -1   -5.00    3.20
  10  -8   1   -4.50    8.00
  10  -8   1   -2.40    6.90
 -11   8  -1    5.50    5.60
 -11   8  -1    2.00    5.50
 -11   8  -1    3.00    5.10
  11  -8   1    3.50    8.50
  11  -8   1   -1.80    8.50
 -12   8  -1   35.90   14.60
 -12   8  -1   44.10   13.30
  12  -8   1   89.69   24.90
  12  -8   1   65.59   20.00
 -13   8  -1   -5.60    6.20
 -13   8  -1   11.50    9.90
  13  -8   1  -15.40   10.80
  13  -8   1    7.20   12.40
 -14   8  -1   93.09   19.90
 -14   8  -1   91.29   21.20
  14  -8   1  145.59   28.40
  14  -8   1   66.49   24.60
  15   7  -1   25.40   14.00
 -15  -7   1   12.10   12.40
  14   7  -1   22.00    9.80
  14   7  -1   19.90   12.70
 -14  -7   1   20.50   12.60
 -14  -7   1   10.80    9.60
  13   7  -1    2.90    9.60
  13   7  -1    2.80    5.70
 -13  -7   1   -5.40    7.10
 -13  -7   1   10.40    9.10
  12   7  -1   86.89   15.90
  12   7  -1   95.09   23.80
 -12  -7   1   88.79   20.20
 -12  -7   1  109.29   25.20
  11   7  -1    4.00    5.20
  11   7  -1   -3.50    4.90
  11   7  -1  -10.40    7.00
 -11  -7   1   -4.30    5.90
 -11  -7   1    9.70    8.20
  10   7  -1  188.78   17.70
  10   7  -1  198.28   30.10
  10   7  -1  166.48   16.60
 -10  -7   1  251.97   29.10
 -10  -7   1  212.28   27.70
   9   7  -1  198.98   29.50
   9   7  -1  244.68   18.50
   9   7  -1  190.08   16.00
  -9  -7   1  168.88   23.50
  -9  -7   1  143.59   36.20
   8   7  -1    6.70   17.80
   8   7  -1   38.60    8.40
   8   7  -1   44.50    9.70
  -8  -7   1   32.90   10.90
  -8  -7   1   35.10   11.00
   7   7  -1  129.99   20.40
   7   7  -1  160.18   13.40
   7   7  -1  149.79   12.20
   7   7  -1  141.89   19.20
  -7  -7   1  154.78   24.20
  -7  -7   1  159.88   17.10
  -7  -7   1  168.98   26.50
  -7  -7   1  105.09   17.10
  -7  -7   1  140.89   13.10
   6   7  -1   76.09   13.40
   6   7  -1   76.79   10.10
   6   7  -1  103.19   17.50
  -6  -7   1   69.59   13.10
  -6  -7   1   71.19   15.10
  -6  -7   1   89.89    9.70
  -6  -7   1  112.29   24.00
   5   7  -1  283.97   15.50
   5   7  -1  307.07   23.80
   5   7  -1  289.27   21.10
  -5  -7   1  284.57   15.80
  -5  -7   1  282.37   20.90
  -5  -7   1  276.37   24.00
  -5  -7   1  295.07   24.50
   4   7  -1  183.38   11.50
   4   7  -1  179.78   15.60
   4   7  -1  197.28   18.20
  -4  -7   1  176.68   11.40
  -4  -7   1  160.68   17.90
  -4  -7   1  164.38   17.70
  -4  -7   1  203.68   17.00
   3   7  -1    4.00    2.70
   3   7  -1    6.60    4.00
   3   7  -1    6.10    4.00
   3   7  -1    8.20    4.80
  -3  -7   1    8.10    5.00
  -3  -7   1   11.10    5.50
  -3  -7   1    5.40    4.60
  -3  -7   1    4.10    2.40
   2   7  -1  118.79   11.80
   2   7  -1  126.29   14.60
   2   7  -1   99.59   10.30
  -2  -7   1  121.99    8.80
  -2  -7   1  141.99   12.90
  -2  -7   1  125.99   13.80
  -2  -7   1  122.49   14.70
   1   7  -1    9.40    6.30
   1   7  -1   10.70    4.50
   1   7  -1    7.90    4.10
  -1  -7   1    3.70    3.80
  -1  -7   1    3.70    3.40
  -1  -7   1    5.30    4.40
  -1  -7   1    3.00    4.00
  -1  -7   1    4.30    2.70
   0   7  -1 3089.29   73.39
   0   7  -1 2946.51   83.19
   0   7  -1 2983.20   72.09
   0  -7   1 2800.92   74.39
   0  -7   1 2929.91   71.79
   0  -7   1 2799.92   81.59
   0  -7   1 3038.70   82.79
  -1   7  -1  629.74   28.10
  -1   7  -1  564.24   31.90
  -1   7  -1  626.24   26.00
  -1   7  -1  667.43   32.90
   1  -7   1  636.94   34.30
   1  -7   1  669.53   21.40
   1  -7   1  645.74   33.40
   1  -7   1  644.04   29.50
  -2   7  -1  312.87   23.40
  -2   7  -1  323.07   18.10
  -2   7  -1  327.17   20.60
  -2   7  -1  360.16   25.20
   2  -7   1  315.57   13.30
   2  -7   1  290.57   23.80
   2  -7   1  264.27   21.70
   2  -7   1  314.97   21.10
  -3   7  -1  843.42   41.00
  -3   7  -1  843.02   36.30
  -3   7  -1  805.22   23.90
  -3   7  -1  812.12   30.80
  -3   7  -1  781.42   41.60
   3  -7   1  848.62   42.70
   3  -7   1  780.52   36.20
   3  -7   1  839.62   24.20
   3  -7   1  750.42   38.20
  -4   7  -1   26.00    7.80
  -4   7  -1   34.30   11.00
  -4   7  -1   24.10    7.30
   4  -7   1   33.30   11.30
   4  -7   1   52.09   12.20
   4  -7   1   33.60    5.30
   4  -7   1   21.70    7.40
  -5   7  -1   47.20   14.70
  -5   7  -1   46.60    6.80
  -5   7  -1   34.40    8.10
  -5   7  -1   54.09   14.10
   5  -7   1   31.30   12.00
   5  -7   1   42.70   11.00
   5  -7   1   54.69   15.00
   5  -7   1   51.49   13.20
  -6   7  -1  756.92   43.60
  -6   7  -1  853.31   50.69
  -6   7  -1  802.42   26.90
  -6   7  -1  863.81   42.20
   6  -7   1  850.11   49.60
   6  -7   1  779.22   42.30
   6  -7   1  761.92   42.50
   6  -7   1  868.51   46.90
  -7   7  -1   30.00    9.70
  -7   7  -1   27.60   11.00
  -7   7  -1   32.90    6.70
   7  -7   1   31.00   12.70
   7  -7   1   40.50   15.30
  -8   7  -1  154.38   12.60
  -8   7  -1  225.28   23.00
   8  -7   1  250.37   36.00
   8  -7   1  218.08   25.50
  -9   7  -1    5.20    4.30
  -9   7  -1   -2.70    4.70
   9  -7   1    2.70    7.90
   9  -7   1    3.10    7.80
 -10   7  -1  113.09   19.10
 -10   7  -1   93.79   19.90
  10  -7   1  124.29   25.70
  10  -7   1  111.39   26.10
 -11   7  -1    1.30    4.00
 -11   7  -1    8.10    6.10
 -11   7  -1   23.40   10.20
  11  -7   1   12.40   11.30
  11  -7   1    4.60    9.60
 -12   7  -1   11.50    9.10
 -12   7  -1    6.90    9.40
  12  -7   1   14.50   11.30
 -13   7  -1  124.39   22.80
 -13   7  -1   66.69   17.90
  13  -7   1  113.39   28.20
  13  -7   1  148.19   28.40
 -14   7  -1    7.00    8.80
 -14   7  -1   19.90   12.00
  14  -7   1    1.10   10.90
  14  -7   1   19.60   12.30
 -15  -6   1    5.50   10.50
  14   6  -1   33.20   17.90
  14   6  -1   19.30    9.50
 -14  -6   1   17.80   12.10
  13   6  -1  102.19   17.90
  13   6  -1   96.89   22.60
 -13  -6   1   62.69   17.30
  12   6  -1    9.80    8.60
  12   6  -1   21.70    8.50
 -12  -6   1    9.40    9.00
  11   6  -1  -10.50    4.70
  11   6  -1    1.30    5.40
  11   6  -1    1.50    7.40
 -11  -6   1    9.20    8.30
  10   6  -1   10.10    5.30
  10   6  -1    6.30    7.20
  10   6  -1    5.30    4.90
 -10  -6   1    4.70    6.50
   9   6  -1   15.90    6.70
   9   6  -1   15.40    9.00
   9   6  -1    5.00    3.80
  -9  -6   1   -6.30    4.10
   8   6  -1   59.59   14.70
   8   6  -1   36.20   11.00
   8   6  -1   55.09   10.50
   8   6  -1   47.00    9.70
  -8  -6   1   48.50   16.80
  -8  -6   1   64.99   14.30
  -8  -6   1   37.40   13.50
   7   6  -1   65.49   10.40
   7   6  -1   91.49    9.70
   7   6  -1   71.19   13.60
   7   6  -1   83.09   17.00
  -7  -6   1  127.89   20.50
  -7  -6   1   92.49   18.20
  -7  -6   1   82.19   15.00
  -7  -6   1   51.59   13.70
   6   6  -1    7.00    5.10
   6   6  -1   12.10    6.90
   6   6  -1    8.00    3.80
  -6  -6   1   13.70    8.30
  -6  -6   1    9.00    6.80
  -6  -6   1   21.50    7.50
  -6  -6   1   20.20    7.20
  -6  -6   1   17.50    5.30
   5   6  -1  333.67   21.70
   5   6  -1  348.27   24.90
   5   6  -1  350.06   17.20
  -5  -6   1  364.46   26.50
  -5  -6   1  359.66   22.50
  -5  -6   1  356.86   17.80
  -5  -6   1  397.76   27.60
   4   6  -1  381.06   22.30
   4   6  -1  386.76   16.80
   4   6  -1  381.96   24.30
  -4  -6   1  385.36   17.10
  -4  -6   1  408.26   26.30
  -4  -6   1  405.26   26.40
  -4  -6   1  374.76   22.20
   3   6  -1   35.00    7.50
   3   6  -1   42.30    7.50
   3   6  -1   45.50   10.40
   3   6  -1   37.90    6.00
   3   6  -1   29.20    8.20
  -3  -6   1   31.60    7.70
  -3  -6   1   33.10    9.20
  -3  -6   1   37.00    5.90
  -3  -6   1   25.40    7.90
   2   6  -1   12.00    4.90
   2   6  -1   14.90    3.60
   2   6  -1   13.90    4.50
   2   6  -1    8.90    5.20
  -2  -6   1   18.50    6.10
  -2  -6   1   24.10    7.20
  -2  -6   1   13.60    4.20
  -2  -6   1   12.50    5.50
   1   6  -1  262.87   15.90
   1   6  -1  261.07   14.80
   1   6  -1  256.27   18.90
  -1  -6   1  267.27   16.00
  -1  -6   1  265.57   17.00
  -1  -6   1  264.17   15.90
  -1  -6   1  294.57   20.30
  -1  -6   1  260.27   12.70
   0   6  -1 2663.53   63.49
   0   6  -1 2635.94   63.69
   0   6  -1 2503.75   71.89
   0  -6   1 2693.13   73.39
   0  -6   1 2568.04   62.89
   0  -6   1 2558.84   71.89
  -1   6  -1   58.19    8.10
  -1   6  -1   61.19   10.00
  -1   6  -1   49.10    9.10
  -1   6  -1   51.19    9.70
   1  -6   1   74.49   11.40
   1  -6   1   37.20   10.00
   1  -6   1   74.69   12.50
   1  -6   1   51.49    5.20
  -2   6  -1  126.59   18.60
  -2   6  -1  104.29    9.50
  -2   6  -1  130.49   18.40
  -2   6  -1   86.49   12.50
   2  -6   1   84.29   15.30
   2  -6   1  113.39   15.40
   2  -6   1   99.59   14.30
  -3   6  -1   -0.80    2.70
  -3   6  -1    0.40    3.70
  -3   6  -1    1.40    1.70
  -3   6  -1   -1.40    3.20
   3  -6   1    0.60    1.60
   3  -6   1    2.70    3.90
   3  -6   1    3.00    5.40
   3  -6   1    3.90    3.90
  -4   6  -1  715.73   36.80
  -4   6  -1  714.53   39.80
  -4   6  -1  754.42   22.40
  -4   6  -1  700.63   33.10
   4  -6   1  728.53   36.70
   4  -6   1  760.12   37.80
   4  -6   1  741.93   35.60
   4  -6   1  756.52   22.90
   4  -6   1  723.23   39.90
  -5   6  -1  906.81   26.70
  -5   6  -1  840.02   42.10
  -5   6  -1  870.21   39.00
  -5   6  -1  862.31   47.50
   5  -6   1  888.01   47.10
   5  -6   1  834.22   41.20
   5  -6   1  760.22   41.80
   5  -6   1  842.72   40.20
  -6   6  -1   -2.00    2.60
  -6   6  -1    5.60    5.00
  -6   6  -1   -1.20    2.30
  -6   6  -1   13.70    8.10
   6  -6   1    1.30    5.60
   6  -6   1  -12.80    4.40
   6  -6   1    6.40    5.80
  -7   6  -1 1144.89   55.19
  -7   6  -1 1070.29   56.69
  -7   6  -1 1147.29   61.09
  -7   6  -1 1182.58   36.30
   7  -6   1 1238.18   64.69
   7  -6   1 1203.38   57.79
   7  -6   1 1226.08   60.89
  -8   6  -1  266.87   24.30
  -8   6  -1  323.27   17.90
   8  -6   1  296.47   29.30
   8  -6   1  298.07   31.60
  -9   6  -1   80.59   17.20
  -9   6  -1   60.69    9.90
  -9   6  -1   45.90   11.90
   9  -6   1   53.49   16.30
   9  -6   1   97.19   20.80
 -10   6  -1  334.37   21.30
 -10   6  -1  331.17   29.90
 -10   6  -1  357.56   28.00
  10  -6   1  383.06   35.40
  10  -6   1  344.07   35.80
 -11   6  -1   11.30    7.50
 -11   6  -1  -10.90    5.00
 -11   6  -1   17.30    6.50
  11  -6   1    5.90    8.50
  11  -6   1   -4.90    7.80
 -12   6  -1  357.16   31.30
 -12   6  -1  337.37   32.90
  12  -6   1  379.26   38.20
  12  -6   1  363.36   40.10
 -13   6  -1   48.40   15.10
  13  -6   1   40.80   16.80
  13  -6   1   24.40   19.50
 -14   6  -1    5.90    9.50
  14  -6   1    8.00   10.00
  14  -6   1    8.40   11.70
  14  -6   1   12.10   13.00
  15   5  -1   -8.40   10.80
 -15  -5   1  -12.60    9.60
  14   5  -1   68.29   16.40
  14   5  -1   64.19   19.60
 -14  -5   1   48.90   16.40
  13   5  -1   30.10    9.40
 -13  -5   1   23.10   10.90
  12   5  -1   58.49   13.80
  12   5  -1  157.88   28.00
 -12  -5   1   95.19   19.90
  11   5  -1   35.30    9.90
  11   5  -1   26.90   11.10
 -11  -5   1   16.90   10.50
  10   5  -1   10.10    6.00
  10   5  -1   10.50    8.30
  10   5  -1   15.90    6.30
 -10  -5   1   19.00    9.80
   9   5  -1    1.40    4.20
   9   5  -1   -5.10    5.50
   9   5  -1    2.80    3.60
  -9  -5   1   20.20   13.60
  -9  -5   1   12.00    7.00
   8   5  -1    9.70    5.10
   8   5  -1   14.10    5.30
   8   5  -1    1.60    5.90
   8   5  -1    8.00    5.30
  -8  -5   1    8.30    6.20
  -8  -5   1    6.50    7.40
  -8  -5   1    4.60    6.10
   7   5  -1   79.89   11.20
   7   5  -1   76.69   14.80
   7   5  -1   75.49   10.70
  -7  -5   1   63.89   13.00
  -7  -5   1  115.49   20.90
  -7  -5   1   66.99   12.30
   6   5  -1  238.18   15.00
   6   5  -1  224.18   13.90
   6   5  -1  249.48   21.30
   6   5  -1  202.88   17.50
  -6  -5   1  229.38   15.30
  -6  -5   1  234.98   18.50
  -6  -5   1  218.58   22.20
  -6  -5   1  213.08   19.50
   5   5  -1   43.30   10.10
   5   5  -1   57.89   10.30
   5   5  -1   40.20    7.30
  -5  -5   1   37.00    8.50
  -5  -5   1   22.30    7.20
  -5  -5   1   48.80    7.80
  -5  -5   1   45.40   11.30
   4   5  -1    5.50    4.40
   4   5  -1   -1.30    3.60
   4   5  -1   -1.00    1.60
  -4  -5   1    5.40    4.10
  -4  -5   1    2.20    3.50
  -4  -5   1   -1.00    3.10
  -4  -5   1    1.20    2.30
   3   5  -1    9.60    3.20
   3   5  -1    8.60    4.70
   3   5  -1   10.90    4.40
  -3  -5   1    2.30    4.20
  -3  -5   1    6.70    3.30
  -3  -5   1   12.10    5.10
  -3  -5   1    9.20    4.90
   2   5  -1    4.10    3.50
   2   5  -1    1.60    3.50
   2   5  -1    4.80    2.50
   2   5  -1    7.90    3.60
  -2  -5   1   -0.20    1.70
  -2  -5   1    6.30    4.50
  -2  -5   1    8.10    4.50
  -2  -5   1   -0.90    2.50
   1   5  -1   71.29    7.30
   1   5  -1   66.09    8.80
  -1  -5   1   61.49    8.50
  -1  -5   1   71.19    8.50
  -1  -5   1   89.19   10.70
  -1  -5   1   81.19    6.50
  -1  -5   1   81.99    8.20
   0   5  -1  481.75   24.50
   0   5  -1  478.25   19.80
   0   5  -1  527.55   20.60
   0  -5   1  517.95   25.40
   0  -5   1  482.85   19.70
   0  -5   1  503.35   25.10
   0  -5   1  506.15   20.90
  -1   5  -1 1166.18   33.80
  -1   5  -1 1190.18   36.10
  -1   5  -1 1157.38   49.30
  -1   5  -1 1174.78   41.50
   1  -5   1 1122.19   27.70
   1  -5   1 1140.19   40.80
   1  -5   1 1185.18   42.10
   1  -5   1 1139.89   42.50
  -2   5  -1   10.90    5.50
  -2   5  -1    1.40    2.30
  -2   5  -1    2.00    1.50
  -2   5  -1    1.80    2.60
  -2   5  -1    2.70    3.70
   2  -5   1   -0.40    2.60
   2  -5   1    0.10    4.20
   2  -5   1   -0.80    3.30
   2  -5   1    2.70    1.70
  -3   5  -1  187.58    8.90
  -3   5  -1  183.68   17.90
  -3   5  -1  163.68   13.90
  -3   5  -1  170.48   15.90
   3  -5   1  177.08    8.70
   3  -5   1  164.98   14.50
   3  -5   1  142.69   16.30
  -4   5  -1  792.72   34.00
  -4   5  -1  788.62   41.20
  -4   5  -1  765.92   22.70
  -4   5  -1  795.82   37.00
   4  -5   1  819.62   36.90
   4  -5   1  846.52   41.40
   4  -5   1  791.22   34.90
   4  -5   1  809.92   38.70
  -5   5  -1  418.36   27.80
  -5   5  -1  423.16   16.90
  -5   5  -1  426.86   31.20
  -5   5  -1  440.16   26.10
   5  -5   1  449.46   30.10
   5  -5   1  478.45   33.00
   5  -5   1  422.76   27.30
   5  -5   1  407.46   25.90
  -6   5  -1   89.79    8.40
  -6   5  -1   95.69   20.40
  -6   5  -1   71.19   13.10
  -6   5  -1  104.59   18.10
   6  -5   1   74.29   16.90
   6  -5   1   98.79   19.10
  -7   5  -1  165.98   19.00
  -7   5  -1  138.19   11.20
  -7   5  -1  168.78   26.00
   7  -5   1  202.98   22.90
   7  -5   1  149.59   22.60
   7  -5   1  157.78   17.40
  -8   5  -1  636.14   36.60
  -8   5  -1  589.84   25.70
   8  -5   1  646.44   45.50
   8  -5   1  601.24   41.40
  -9   5  -1  442.56   32.20
  -9   5  -1  445.56   23.10
  -9   5  -1  426.56   28.60
   9  -5   1  452.75   39.00
   9  -5   1  429.16   35.70
 -10   5  -1   67.29   11.70
 -10   5  -1   74.49   15.60
 -10   5  -1   53.29   13.40
  10  -5   1   54.39   17.30
  10  -5   1   82.19   22.20
 -11   5  -1   46.60   13.60
 -11   5  -1   31.40   11.90
 -11   5  -1   39.30    9.10
  11  -5   1   64.59   19.00
  11  -5   1   45.70   17.60
 -12   5  -1   -7.90    3.60
 -12   5  -1   -3.20    6.30
  12  -5   1   12.40    8.90
  12  -5   1   -0.40    7.50
 -13   5  -1   35.20   12.90
  13  -5   1   27.70   16.00
  13  -5   1   27.60   13.10
 -14   5  -1   34.40   11.80
  14  -5   1    7.20   10.80
  14  -5   1   36.60   14.90
  14  -5   1   28.60   18.50
 -15   5  -1  -13.60    8.00
  15  -5   1  -13.80   11.40
  15  -5   1   10.50   10.90
  15  -5   1   14.40   13.30
  15   4  -1    7.20    7.40
  15   4  -1  -12.10    7.10
 -15  -4   1  -27.70   11.20
  14   4  -1    0.40   10.70
  14   4  -1    8.50    8.90
 -14  -4   1   12.80   11.30
  13   4  -1   21.60   10.10
  13   4  -1   21.40   13.10
 -13  -4   1   31.20   13.00
  12   4  -1    9.50    8.60
  12   4  -1    1.10    6.20
 -12  -4   1    1.50    7.70
  11   4  -1    9.50    8.00
  11   4  -1   14.90    7.10
 -11  -4   1   10.80    7.90
  10   4  -1   69.29   12.80
  10   4  -1   70.39   13.10
  10   4  -1   52.69   15.20
 -10  -4   1   61.09   14.90
   9   4  -1  126.39   21.60
   9   4  -1  144.69   14.90
   9   4  -1  122.29   28.20
   9   4  -1  128.39   17.80
  -9  -4   1  127.49   22.50
  -9  -4   1  116.39   22.30
   8   4  -1    4.70    4.10
   8   4  -1   11.50    5.80
   8   4  -1   13.10    6.70
   8   4  -1   12.40    7.80
  -8  -4   1    1.70    8.10
  -8  -4   1   15.10    9.20
  -8  -4   1   35.50    9.50
   7   4  -1    1.70    3.80
   7   4  -1   -1.00    3.10
   7   4  -1    0.90    4.40
   7   4  -1    0.90    2.30
  -7  -4   1    2.30    5.40
  -7  -4   1    2.60    4.10
   6   4  -1  399.56   20.00
   6   4  -1  359.66   18.40
   6   4  -1  377.16   23.10
   6   4  -1  342.67   24.70
  -6  -4   1  373.46   27.70
  -6  -4   1  362.66   22.80
  -6  -4   1  423.16   27.50
   5   4  -1  458.55   26.70
   5   4  -1  468.15   24.80
   5   4  -1  470.15   19.10
   5   4  -1  494.45   20.70
  -5  -4   1  524.95   25.60
  -5  -4   1  468.55   20.60
  -5  -4   1  513.95   27.60
  -5  -4   1  441.86   28.20
   4   4  -1   43.30    9.60
   4   4  -1   54.69    9.10
   4   4  -1   36.10    6.00
  -4  -4   1   39.40    7.90
  -4  -4   1   31.80    8.40
  -4  -4   1   46.40   10.10
  -4  -4   1   42.90    6.40
   3   4  -1  182.88   14.30
   3   4  -1  177.68    9.90
   3   4  -1  198.28   13.60
  -3  -4   1  183.48   15.00
  -3  -4   1  215.08   14.40
  -3  -4   1  191.78   15.50
  -3  -4   1  193.98   10.30
   2   4  -1  582.64   25.90
   2   4  -1  546.85   23.20
   2   4  -1  502.55   19.10
   2   4  -1  513.85   21.10
  -2  -4   1  534.55   16.90
  -2  -4   1  501.55   20.90
  -2  -4   1  572.44   24.20
  -2  -4   1  510.15   24.40
   1   4  -1    1.30    3.30
   1   4  -1    0.90    2.00
   1   4  -1    4.10    3.20
  -1  -4   1    4.60    2.70
  -1  -4   1    4.60    2.20
  -1  -4   1    0.80    2.90
  -1  -4   1    6.40    4.00
  -1  -4   1    3.10    3.40
   0   4  -1 2393.26   53.79
   0   4  -1 2422.76   53.89
   0   4  -1 2441.96   61.69
   0  -4   1 2447.56   54.89
   0  -4   1 2360.56   53.49
   0  -4   1 2322.97   60.99
  -1   4  -1  382.16   17.20
  -1   4  -1  409.66   21.20
  -1   4  -1  369.86   15.10
   1  -4   1  367.86   19.80
   1  -4   1  406.36   18.00
   1  -4   1  388.96   11.90
   1  -4   1  405.06   21.90
  -2   4  -1  105.09   11.30
  -2   4  -1   89.89    5.20
  -2   4  -1   90.49   13.00
   2  -4   1   92.39   10.60
   2  -4   1   87.69    9.30
   2  -4   1   67.79   11.10
   2  -4   1   86.59    5.20
  -3   4  -1  806.12   21.20
  -3   4  -1  829.32   34.00
  -3   4  -1  823.72   37.60
  -3   4  -1  845.02   31.40
   3  -4   1  821.42   37.20
   3  -4   1  818.52   34.40
   3  -4   1  811.92   21.50
   3  -4   1  830.02   33.40
   3  -4   1  801.32   31.50
  -4   4  -1 1456.45   49.99
  -4   4  -1 1449.95   55.49
  -4   4  -1 1459.95   34.90
  -4   4  -1 1395.56   46.20
   4  -4   1 1462.35   55.49
   4  -4   1 1459.65   48.20
   4  -4   1 1371.96   48.40
   4  -4   1 1483.55   53.29
  -5   4  -1  292.47   20.30
  -5   4  -1  332.57   14.50
  -5   4  -1  272.27   20.90
  -5   4  -1  312.97   26.40
   5  -4   1  311.97   25.00
   5  -4   1  307.57   25.30
   5  -4   1  289.47   20.70
  -6   4  -1  619.14   31.70
  -6   4  -1  559.04   38.10
  -6   4  -1  552.14   32.30
  -6   4  -1  599.74   22.50
   6  -4   1  593.64   35.80
   6  -4   1  615.14   32.90
   6  -4   1  628.84   38.40
  -7   4  -1   -3.90    4.80
  -7   4  -1   -0.50    2.40
  -7   4  -1    0.10    2.30
  -7   4  -1    1.00    4.20
   7  -4   1    4.00    3.40
   7  -4   1   -0.40    5.70
   7  -4   1   -0.30    5.30
  -8   4  -1  147.39   15.40
  -8   4  -1   91.99   16.80
  -8   4  -1  132.99   31.50
  -8   4  -1  129.49   12.20
  -8   4  -1  126.29   20.80
   8  -4   1  165.68   26.30
   8  -4   1   86.79   20.30
  -9   4  -1   29.50    9.40
  -9   4  -1   17.10    6.00
  -9   4  -1   23.00    9.20
  -9   4  -1   35.90   11.20
   9  -4   1    7.60    6.80
   9  -4   1   12.50    9.80
 -10   4  -1  385.46   34.20
 -10   4  -1  308.17   21.00
 -10   4  -1  339.77   28.40
 -10   4  -1  289.77   30.00
  10  -4   1  321.47   34.00
  10  -4   1  353.56   33.90
 -11   4  -1   35.50   10.40
 -11   4  -1   16.40    8.70
 -11   4  -1   25.80    9.90
  11  -4   1   38.90   14.90
  11  -4   1   25.10   12.90
 -12   4  -1    4.30    6.30
 -12   4  -1    2.40    7.20
  12  -4   1    4.80    6.90
  12  -4   1   -1.50    7.60
 -13   4  -1  126.49   21.40
  13  -4   1   76.89   21.20
  13  -4   1  117.19   23.20
  13  -4   1  127.99   25.50
 -14   4  -1   64.19   18.10
  14  -4   1  101.69   22.40
  14  -4   1   83.59   22.50
  14  -4   1   66.79   21.00
 -15   4  -1   -4.00    7.80
  15  -4   1    5.60   11.00
  15  -4   1    1.60    8.90
  15  -4   1   12.60   11.70
  15   3  -1   22.50   12.80
  15   3  -1   -4.30    5.80
 -15  -3   1    2.60   11.10
  14   3  -1   88.79   18.60
  14   3  -1   39.80   14.80
 -14  -3   1   46.70   16.10
  13   3  -1  100.29   23.20
  13   3  -1   76.89   17.10
 -13  -3   1   95.09   21.10
  12   3  -1   69.19   18.20
  12   3  -1   48.60   13.10
 -12  -3   1   55.39   15.60
  11   3  -1   -5.30    4.60
  11   3  -1    1.60    6.40
 -11  -3   1    0.50    5.00
  10   3  -1   -1.80    4.30
  10   3  -1   -3.60    3.70
 -10  -3   1    1.60    5.60
   9   3  -1  200.08   23.00
   9   3  -1  248.28   21.30
   9   3  -1  227.88   19.30
   9   3  -1  245.88   19.80
  -9  -3   1  239.18   22.40
  -9  -3   1  222.48   31.80
   8   3  -1  297.07   20.40
   8   3  -1  289.67   21.90
   8   3  -1  292.07   25.50
   8   3  -1  293.37   20.30
  -8  -3   1  282.27   22.50
  -8  -3   1  270.27   27.20
  -8  -3   1  280.07   26.50
   7   3  -1  192.18   19.60
   7   3  -1  210.18   15.80
   7   3  -1  208.78   17.90
   7   3  -1  202.28   15.10
  -7  -3   1  177.48   17.10
  -7  -3   1  163.18   19.30
  -7  -3   1  195.48   20.90
   6   3  -1   29.90    6.20
   6   3  -1   42.30    7.90
   6   3  -1   40.80    9.30
   6   3  -1   36.90   10.60
  -6  -3   1   33.40    8.10
  -6  -3   1   55.49   12.60
  -6  -3   1   38.00   10.70
   5   3  -1   27.50    7.10
   5   3  -1   15.90    4.70
   5   3  -1   32.80    6.10
   5   3  -1   25.00    7.80
  -5  -3   1   16.80    5.90
  -5  -3   1   16.00    5.80
  -5  -3   1   17.40    7.10
   4   3  -1 1025.30   28.10
   4   3  -1 1024.70   29.90
   4   3  -1  937.01   33.70
   4   3  -1 1040.10   37.70
  -4  -3   1  958.40   29.70
  -4  -3   1  985.20   38.60
  -4  -3   1  981.20   34.30
   3   3  -1  834.82   28.30
   3   3  -1  814.22   23.80
   3   3  -1  829.92   30.60
  -3  -3   1  871.11   32.10
  -3  -3   1  862.51   24.50
  -3  -3   1  801.62   27.90
   2   3  -1   47.00    4.70
   2   3  -1   38.00    6.60
   2   3  -1   28.80    6.10
  -2  -3   1   33.50    4.30
  -2  -3   1   33.00    6.50
  -2  -3   1   38.10    8.20
  -2  -3   1   38.20    7.00
   1   3  -1 3352.16   66.79
   1   3  -1 3444.26   71.09
   1   3  -1 3432.06   76.79
   1   3  -1 3507.85   67.79
  -1  -3   1 3497.25   68.49
  -1  -3   1 3568.34   66.89
  -1  -3   1 3445.56   73.39
   0   3  -1   67.89    5.60
   0   3  -1   72.29    7.90
   0   3  -1   69.59    5.90
   0  -3   1   67.49    8.00
   0  -3   1   71.29    7.90
   0  -3   1   65.09    5.70
   0  -3   1   66.09    5.90
  -1   3  -1  731.73   20.50
  -1   3  -1  742.53   26.30
  -1   3  -1  722.53   23.40
  -1   3  -1  753.42   28.10
   1  -3   1  740.63   26.20
   1  -3   1  677.93   31.90
   1  -3   1  704.13   16.40
   1  -3   1  730.43   23.40
  -2   3  -1   47.50    7.70
  -2   3  -1   50.39    8.80
  -2   3  -1   49.80    3.60
   2  -3   1   56.09    3.80
   2  -3   1   53.79    7.80
   2  -3   1   54.89    9.90
  -3   3  -1   11.40    5.10
  -3   3  -1    3.80    4.40
  -3   3  -1    3.50    3.10
  -3   3  -1    8.90    2.20
   3  -3   1    1.60    3.00
   3  -3   1    4.60    3.60
   3  -3   1    4.50    3.20
   3  -3   1    8.90    5.80
  -4   3  -1 2088.79   57.19
  -4   3  -1 2007.40   59.19
  -4   3  -1 2019.20   66.89
  -4   3  -1 2015.70   45.80
   4  -3   1 2161.68   67.29
   4  -3   1 2020.40   57.99
   4  -3   1 2064.29   64.49
  -5   3  -1   63.49   14.20
  -5   3  -1   38.00    5.70
  -5   3  -1   41.40    8.80
  -5   3  -1   27.70    7.30
  -5   3  -1   35.80    9.10
   5  -3   1   17.40    5.60
   5  -3   1   53.19   12.90
   5  -3   1   48.20   12.60
  -6   3  -1  290.37   26.50
  -6   3  -1  332.27   25.70
  -6   3  -1  319.17   16.10
  -6   3  -1  296.57   20.90
  -6   3  -1  355.36   24.40
   6  -3   1  350.26   23.40
   6  -3   1  322.77   26.30
   6  -3   1  324.87   26.80
  -7   3  -1  681.53   44.00
  -7   3  -1  615.34   33.10
  -7   3  -1  667.43   36.40
  -7   3  -1  683.63   31.50
  -7   3  -1  678.83   40.10
  -7   3  -1  733.63   27.50
   7  -3   1  673.43   40.00
   7  -3   1  734.63   43.00
   7  -3   1  647.34   35.30
  -8   3  -1  119.69   18.40
  -8   3  -1  143.09   22.20
  -8   3  -1  157.48   16.10
  -8   3  -1  172.18   28.70
  -8   3  -1  145.49   24.00
  -8   3  -1  142.09   12.50
   8  -3   1  143.19   24.40
   8  -3   1   91.79   18.70
   8  -3   1  159.38   22.90
  -9   3  -1  648.34   45.40
  -9   3  -1  787.42   38.70
  -9   3  -1  766.32   40.40
  -9   3  -1  742.03   32.10
   9  -3   1  740.73   48.10
   9  -3   1  767.02   47.00
 -10   3  -1  123.89   18.60
 -10   3  -1  171.88   26.80
 -10   3  -1  137.29   21.50
 -10   3  -1  141.69   14.40
  10  -3   1  139.99   24.90
  10  -3   1  122.39   25.30
 -11   3  -1   71.79   16.90
 -11   3  -1   83.19   16.60
  11  -3   1   93.79   20.80
  11  -3   1   63.79   17.80
 -12   3  -1   78.69   17.00
  12  -3   1   81.49   22.60
  12  -3   1   87.19   20.20
 -13   3  -1   33.10   11.40
  13  -3   1   32.20   12.10
  13  -3   1   14.90   12.90
  13  -3   1   27.50   13.80
 -14   3  -1   61.69   15.50
  14  -3   1   72.69   19.50
  14  -3   1   50.49   18.50
  14  -3   1   46.70   17.70
 -15   3  -1   49.10   16.10
  15  -3   1   52.19   17.60
  15  -3   1   46.30   14.80
  15   2  -1   15.20   12.60
  15   2  -1   28.30   12.70
 -15  -2   1   25.80   11.50
  14   2  -1    4.60    6.90
  14   2  -1   -8.00    6.20
 -14  -2   1   10.10   10.80
  13   2  -1   16.40   11.60
  13   2  -1   23.80   10.20
 -13  -2   1   47.90   15.30
  12   2  -1  146.89   21.60
  12   2  -1  155.38   26.90
 -12  -2   1  166.98   25.20
  11   2  -1    9.90    9.30
 -11  -2   1    2.70    5.40
  10   2  -1   91.59   14.50
  10   2  -1   87.39   18.70
  10   2  -1  111.79   17.20
 -10  -2   1   59.09   13.70
 -10  -2   1   98.89   20.90
   9   2  -1  104.09   19.50
   9   2  -1   86.79   13.50
   9   2  -1   90.39   15.10
  -9  -2   1  107.19   17.70
  -9  -2   1   51.89   14.60
   8   2  -1   76.99   13.10
   8   2  -1   96.59   17.10
   8   2  -1   81.79   16.00
   8   2  -1   77.19   12.50
  -8  -2   1   84.29   14.20
  -8  -2   1   52.09   13.10
  -8  -2   1  105.49   20.20
   7   2  -1   76.79   13.20
   7   2  -1   72.09   13.80
   7   2  -1   58.99   10.70
   7   2  -1   63.39   10.70
  -7  -2   1   61.49   11.60
  -7  -2   1   74.39   16.40
  -7  -2   1   67.29   15.00
   6   2  -1    6.40    5.60
   6   2  -1   19.60    6.20
   6   2  -1    8.70    4.80
   6   2  -1    6.30    3.50
  -6  -2   1    8.20    6.80
  -6  -2   1    6.10    5.00
  -6  -2   1   20.20    6.30
   5   2  -1  608.64   29.50
   5   2  -1  615.24   27.30
   5   2  -1  620.54   24.60
   5   2  -1  601.04   23.30
  -5  -2   1  626.94   27.00
  -5  -2   1  616.04   31.00
  -5  -2   1  643.44   32.30
   4   2  -1 1871.51   44.00
   4   2  -1 1792.82   52.29
   4   2  -1 1833.72   49.10
   4   2  -1 1806.62   45.30
  -4  -2   1 1680.33   52.19
  -4  -2   1 1802.02   49.00
  -4  -2   1 1828.22   54.49
   3   2  -1 5645.44  107.79
   3   2  -1 5534.65  105.09
   3   2  -1 5559.14  115.59
  -3  -2   1 5474.05  116.99
  -3  -2   1 5598.34  108.09
  -3  -2   1 5710.73  113.39
   2   2  -1  299.47   13.40
   2   2  -1  303.57   11.10
   2   2  -1  288.67   16.90
  -2  -2   1  310.47   14.90
  -2  -2   1  301.57   11.30
  -2  -2   1  271.17   13.90
   1   2  -1   40.90    3.50
   1   2  -1   52.69    5.00
  -1  -2   1   44.70    4.70
  -1  -2   1   38.40    4.60
  -1  -2   1   39.80    3.40
   0   2  -1 3283.97   62.89
   0   2  -1 3190.98   62.19
   0   2  -1 3357.76   68.89
   0  -2   1 3227.28   62.49
   0  -2   1 3216.68   68.59
   0  -2   1 3315.37   62.99
   0  -2   1 3341.47   68.69
  -1   2  -1   32.50    2.00
  -1   2  -1   35.30    5.90
  -1   2  -1   40.90    6.90
   1  -2   1   27.40    4.40
   1  -2   1   27.30    4.60
   1  -2   1   25.00    5.00
   1  -2   1   38.60    2.10
  -2   2  -1  201.08   11.30
  -2   2  -1  197.08    6.90
  -2   2  -1  196.48   12.20
  -2   2  -1  190.48   14.10
   2  -2   1  186.48   11.10
   2  -2   1  196.58   12.10
   2  -2   1  189.98   14.20
   2  -2   1  205.98   14.10
  -3   2  -1 1964.70   59.09
  -3   2  -1 1990.70   41.80
  -3   2  -1 1903.81   49.50
  -3   2  -1 1968.40   55.59
   3  -2   1 2059.19   57.79
   3  -2   1 1949.70   51.39
   3  -2   1 1921.11   50.29
  -4   2  -1  968.70   40.70
  -4   2  -1  860.01   38.20
  -4   2  -1  910.31   32.10
  -4   2  -1  896.41   33.90
   4  -2   1  873.01   38.00
   4  -2   1  911.11   32.70
   4  -2   1  929.51   38.50
  -5   2  -1   15.20    5.90
  -5   2  -1    0.00    4.70
  -5   2  -1   13.90    5.60
  -5   2  -1    8.70    6.50
  -5   2  -1   14.50    4.60
   5  -2   1    9.10    5.80
   5  -2   1    8.40    4.00
   5  -2   1   14.10    7.20
  -6   2  -1   40.50   12.20
  -6   2  -1   48.10    9.50
  -6   2  -1   23.90    6.80
  -6   2  -1   26.10   10.00
  -6   2  -1   40.30    9.70
   6  -2   1   23.80    7.40
   6  -2   1   22.30    8.00
   6  -2   1   20.90    9.60
  -7   2  -1    1.50    3.70
  -7   2  -1    7.80    6.60
  -7   2  -1   -3.30    6.80
  -7   2  -1   -0.10    3.00
  -7   2  -1    3.90    4.30
   7  -2   1    7.10    3.90
   7  -2   1   -6.90    2.50
   7  -2   1    3.80    5.40
  -8   2  -1  874.81   40.30
  -8   2  -1  813.22   47.70
  -8   2  -1  901.51   43.90
  -8   2  -1  876.91   52.19
  -8   2  -1  878.51   38.20
   8  -2   1  831.82   41.30
   8  -2   1  900.51   48.30
   8  -2   1  923.71   49.99
  -9   2  -1   21.60   11.90
  -9   2  -1   32.00    9.90
  -9   2  -1   28.20    8.20
  -9   2  -1   30.10    9.90
   9  -2   1   54.89   16.10
   9  -2   1   40.90   12.20
 -10   2  -1  148.29   26.30
 -10   2  -1  139.49   19.30
 -10   2  -1  159.88   18.80
 -10   2  -1  174.18   16.60
  10  -2   1  122.09   25.20
  10  -2   1  200.88   30.40
 -11   2  -1   62.49   14.90
  11  -2   1   77.49   19.10
  11  -2   1   87.29   21.70
 -12   2  -1   75.29   16.30
  12  -2   1   79.59   19.90
  12  -2   1  106.29   19.40
  12  -2   1   83.69   21.80
 -13   2  -1    9.20    9.20
  13  -2   1   40.00   13.50
  13  -2   1   24.70   15.90
  13  -2   1    6.30   10.70
 -14   2  -1   50.99   14.90
  14  -2   1   56.39   19.30
  14  -2   1   64.69   19.20
 -15   2  -1   36.90   12.70
  15  -2   1   14.20   13.20
  15  -2   1   32.00   13.00
  15   1  -1  -10.00    8.30
  15   1  -1  -13.60    7.30
 -15  -1   1   -8.80    8.20
  14   1  -1   -1.20    8.40
  14   1  -1   16.30    8.90
 -14  -1   1    7.20    7.90
  13   1  -1   46.10   14.20
  13   1  -1   34.70   11.90
 -13  -1   1   51.29   15.50
  12   1  -1   19.50   10.50
  12   1  -1   29.60   11.70
 -12  -1   1   17.50   10.70
  11   1  -1  169.58   23.10
  11   1  -1  225.98   25.80
 -11  -1   1  200.18   26.30
  10   1  -1  276.37   22.90
  10   1  -1  235.68   24.80
  10   1  -1  266.67   38.20
 -10  -1   1  268.67   29.90
 -10  -1   1  202.98   21.30
   9   1  -1    4.90    3.80
   9   1  -1    1.20    4.80
   9   1  -1    4.20    5.60
  -9  -1   1    5.70    6.30
  -9  -1   1    6.90    8.10
   8   1  -1  175.58   16.20
   8   1  -1  162.78   16.10
   8   1  -1  151.18   21.80
  -8  -1   1  160.58   16.90
  -8  -1   1  151.98   24.10
  -8  -1   1  187.48   26.80
   7   1  -1    3.60    5.30
   7   1  -1    1.60    2.70
   7   1  -1    2.40    4.10
  -7  -1   1    2.30    4.50
  -7  -1   1    5.70    5.50
  -7  -1   1    1.60    3.60
   6   1  -1   27.10    7.10
   6   1  -1   23.90    6.50
   6   1  -1   31.10    7.20
   6   1  -1   21.00    7.40
  -6  -1   1   31.00    9.50
  -6  -1   1   25.40    6.20
  -6  -1   1   25.90    7.20
  -6  -1   1   20.00    8.60
   5   1  -1  657.33   25.60
   5   1  -1  649.93   30.20
   5   1  -1  682.33   26.40
   5   1  -1  682.03   28.20
  -5  -1   1  623.74   31.60
  -5  -1   1  680.13   25.00
  -5  -1   1  649.54   27.70
  -5  -1   1  683.23   32.80
   4   1  -1  157.58   13.20
   4   1  -1  168.58   11.30
   4   1  -1  144.29   11.40
   4   1  -1  156.18   10.50
  -4  -1   1  164.08   10.30
  -4  -1   1  161.08   14.10
  -4  -1   1  165.78   12.40
   3   1  -1  774.52   26.90
   3   1  -1  753.62   22.00
   3   1  -1  717.93   22.90
   3   1  -1  778.12   25.60
  -3  -1   1  764.62   27.70
  -3  -1   1  739.63   25.00
  -3  -1   1  766.32   21.70
  -3  -1   1  741.43   27.60
   2   1  -1  933.71   26.20
   2   1  -1  879.51   23.00
   2   1  -1  932.71   21.70
   2   1  -1  916.71   25.30
  -2  -1   1  882.31   21.20
  -2  -1   1  943.31   25.80
  -2  -1   1  915.31   23.40
  -2  -1   1  923.41   26.50
   1   1  -1  992.00   24.30
   1   1  -1  972.60   21.80
  -1  -1   1  999.90   23.80
  -1   1  -1  223.18   11.80
  -1   1  -1  225.28   10.10
  -1   1  -1  232.88    9.00
   1  -1   1  219.88    9.10
   1  -1   1  265.97   12.00
   1  -1   1  239.58   10.00
   1  -1   1  224.58   11.60
  -2   1  -1 4513.05   96.99
  -2   1  -1 4358.86   95.99
  -2   1  -1 4487.65   90.19
  -2   1  -1 4528.15   89.99
   2  -1   1 4536.55   96.79
   2  -1   1 4645.64   90.29
   2  -1   1 4458.75   97.99
   2  -1   1 4652.13   89.79
  -3   1  -1  173.28   11.70
  -3   1  -1  156.48   14.10
  -3   1  -1  195.18   11.70
   3  -1   1  180.08   14.70
   3  -1   1  183.98   14.60
   3  -1   1  168.48   13.40
  -4   1  -1  408.76   17.70
  -4   1  -1  402.46   24.80
  -4   1  -1  402.16   19.90
  -4   1  -1  354.86   23.80
  -4   1  -1  403.56   19.30
   4  -1   1  386.16   23.70
   4  -1   1  399.76   19.40
   4  -1   1  421.16   25.00
  -5   1  -1  548.85   26.20
  -5   1  -1  558.64   32.00
  -5   1  -1  575.64   33.20
  -5   1  -1  553.84   23.80
  -5   1  -1  593.94   25.90
   5  -1   1  563.94   25.90
   5  -1   1  569.64   31.40
   5  -1   1  580.14   31.50
  -6   1  -1   27.30    6.70
  -6   1  -1   40.10   11.50
  -6   1  -1   32.00    8.50
  -6   1  -1   33.40   10.50
  -6   1  -1   13.90    4.80
   6  -1   1   45.30    9.70
   6  -1   1   25.80    9.00
   6  -1   1   26.80    9.90
  -7   1  -1 1223.68   42.60
  -7   1  -1 1179.28   55.79
  -7   1  -1 1132.59   43.60
  -7   1  -1 1272.77   48.20
  -7   1  -1 1140.79   56.19
   7  -1   1 1198.28   53.69
   7  -1   1 1119.89   44.70
   7  -1   1 1175.68   53.39
  -8   1  -1  596.64   31.60
  -8   1  -1  606.64   30.90
  -8   1  -1  562.14   41.30
  -8   1  -1  551.14   40.10
   8  -1   1  575.64   38.80
   8  -1   1  585.04   32.70
   8  -1   1  593.94   38.60
  -9   1  -1  142.79   18.80
  -9   1  -1  140.39   21.50
   9  -1   1  128.99   24.10
   9  -1   1  104.59   20.00
 -10   1  -1   49.20   17.10
 -10   1  -1   12.80    9.10
  10  -1   1   43.20   13.70
  10  -1   1   36.90   14.00
 -11   1  -1   30.50   10.70
  11  -1   1   17.80    9.40
  11  -1   1    6.60    7.90
  11  -1   1   32.60   13.70
 -12   1  -1  378.16   30.20
  12  -1   1  305.57   34.80
  12  -1   1  307.27   34.30
  12  -1   1  362.36   30.40
 -13   1  -1  420.36   33.90
  13  -1   1  453.25   35.30
  13  -1   1  505.05   43.60
  13  -1   1  380.56   40.70
 -14   1  -1    2.10    7.70
  14  -1   1   15.10   11.10
  14  -1   1   14.00   11.00
 -15   1  -1   -1.70    9.80
  15  -1   1   14.50   10.20
  15  -1   1    0.70   13.00
  15   0  -1   34.70   13.70
  15   0  -1   25.50   12.50
 -15   0   1   21.50   13.70
  14   0  -1   95.29   20.00
  14   0  -1  102.19   22.00
 -14   0   1   88.79   21.50
  13   0  -1  283.17   31.80
  13   0  -1  243.18   26.00
 -13   0   1  302.17   29.70
  12   0  -1    4.90    6.00
  12   0  -1   -2.30    5.80
 -12   0   1    0.00    6.30
  11   0  -1   39.30   11.90
 -11   0   1   18.50    9.20
  10   0  -1   48.90   13.80
  10   0  -1   35.60   11.10
 -10   0   1   63.29   17.00
 -10   0   1   83.59   16.50
   9   0  -1  262.27   25.00
   9   0  -1  243.58   21.80
   9   0  -1  271.17   26.70
  -9   0   1  260.07   20.60
  -9   0   1  234.68   27.10
  -9   0   1  267.97   23.00
   8   0  -1   89.29   15.70
   8   0  -1  142.29   15.20
   8   0  -1  137.39   20.00
   8   0  -1  139.29   14.80
  -8   0   1  132.39   18.20
  -8   0   1  102.59   19.40
  -8   0   1  137.79   22.00
  -8   0   1  125.39   13.50
   7   0  -1  310.37   20.60
   7   0  -1  294.27   20.40
   7   0  -1  263.27   22.30
   7   0  -1  307.07   25.00
  -7   0   1  301.87   19.80
  -7   0   1  302.27   21.20
  -7   0   1  315.37   27.00
  -7   0   1  334.07   26.60
   6   0  -1  250.87   19.90
   6   0  -1  223.48   16.40
   6   0  -1  263.67   17.50
   6   0  -1  216.98   19.60
  -6   0   1  217.48   20.90
  -6   0   1  241.78   17.50
  -6   0   1  218.58   15.70
  -6   0   1  271.97   22.50
   5   0  -1  540.15   28.30
   5   0  -1  567.34   24.10
   5   0  -1  522.75   23.30
   5   0  -1  521.65   26.40
  -5   0   1  507.95   23.80
  -5   0   1  489.75   27.80
  -5   0   1  543.55   29.90
  -5   0   1  509.35   22.50
   4   0  -1  590.64   25.70
   4   0  -1  641.24   23.80
   4   0  -1  628.84   28.10
   4   0  -1  626.84   23.50
  -4   0   1  642.24   24.90
  -4   0   1  678.23   28.50
  -4   0   1  638.84   29.00
  -4   0   1  619.84   22.80
   3   0  -1  939.91   31.20
   3   0  -1  887.11   26.20
   3   0  -1  868.01   26.30
   3   0  -1  885.81   28.90
  -3   0   1  925.41   30.50
  -3   0   1  924.91   28.30
  -3   0   1  902.41   31.20
  -3   0   1  861.71   26.20
   2   0  -1 4170.68   78.29
   2   0  -1 3931.91   75.99
   2   0  -1 3640.64   79.29
   2   0  -1 3946.81   77.69
   2   0  -1 3888.91   76.29
  -2   0   1 3923.11   77.89
  -2   0   1 3864.21   80.79
  -2   0   1 3929.31   78.19
  -2   0   1 3919.91   75.69
  -2   0  -1  412.66   14.10
  -2   0  -1  391.06   18.30
  -2   0  -1  375.86   17.40
  -2   0  -1  404.76   12.60
   2   0   1  406.26   12.70
   2   0   1  377.46   18.20
   2   0   1  371.46   17.00
  -3   0  -1  356.46   21.10
  -3   0  -1  374.76   20.60
  -3   0  -1  383.66   14.80
  -3   0  -1  377.36   15.80
   3   0   1  415.36   15.40
   3   0   1  387.16   20.70
   3   0   1  422.96   22.60
   3   0   1  389.66   16.20
  -4   0  -1  606.54   23.40
  -4   0  -1  627.04   30.20
  -4   0  -1  651.73   22.90
  -4   0  -1  684.53   32.00
   4   0   1  672.03   24.90
   4   0   1  609.14   28.90
   4   0   1  622.04   29.90
  -5   0  -1  541.15   30.80
  -5   0  -1  507.85   22.20
  -5   0  -1  553.04   31.20
  -5   0  -1  503.35   22.80
   5   0   1  480.25   28.60
   5   0   1  500.45   28.30
   5   0   1  490.75   23.10
  -6   0  -1  403.16   29.00
  -6   0  -1  395.86   21.20
  -6   0  -1  393.66   21.50
  -6   0  -1  376.96   28.00
   6   0   1  403.96   22.70
   6   0   1  412.26   28.30
   6   0   1  376.76   26.70
  -7   0  -1  405.96   32.00
  -7   0  -1  456.95   33.50
  -7   0  -1  431.06   24.20
   7   0   1  448.26   31.50
   7   0   1  398.46   29.80
   7   0   1  416.36   24.80
  -8   0  -1  556.14   29.60
  -8   0  -1  481.05   37.10
  -8   0  -1  472.25   37.90
   8   0   1  497.55   35.70
   8   0   1  539.35   30.60
   8   0   1  534.15   35.90
  -9   0  -1  317.27   33.30
  -9   0  -1  379.26   25.90
   9   0   1  309.27   23.90
   9   0   1  320.77   29.10
   9   0   1  373.66   32.20
 -10   0  -1  194.28   19.60
 -10   0  -1  189.88   31.70
  10   0   1  229.78   32.50
  10   0   1  202.48   19.90
  10   0   1  212.48   25.90
 -11   0  -1   45.50   12.90
  11   0   1   58.59   16.90
  11   0   1   17.70    9.70
  11   0   1   51.39   13.70
 -12   0  -1   95.59   19.30
  12   0   1  131.19   25.80
  12   0   1   67.79   17.20
  12   0   1  103.29   19.60
 -13   0  -1   46.80   14.70
  13   0   1   73.09   16.60
  13   0   1   94.69   23.20
 -14   0  -1   49.90   16.50
  14   0   1   71.39   20.90
  14   0   1   98.89   20.90
 -15   0  -1   -1.50    6.50
  15   0   1   -5.00    7.90
  15   0   1   -8.60    8.50
  15  -1  -1    8.20    8.10
  15  -1  -1   15.20   10.20
 -15   1   1   10.10   12.10
  14  -1  -1    4.70    8.80
  14  -1  -1   17.40   10.70
 -14   1   1   10.80   10.00
  13  -1  -1  140.09   23.80
  13  -1  -1  154.68   26.30
 -13   1   1  137.69   23.10
  12  -1  -1   84.79   19.70
  12  -1  -1   97.89   18.30
 -12   1   1   81.09   17.50
  11  -1  -1   -9.50    5.80
  11  -1  -1    0.10    5.90
  11  -1  -1    3.40    5.90
 -11   1   1    6.90    6.90
 -11   1   1    1.90    9.50
  10  -1  -1  165.08   22.90
  10  -1  -1  131.19   22.30
  10  -1  -1  131.89   23.30
 -10   1   1  110.59   22.30
 -10   1   1  101.69   16.00
 -10   1   1  146.09   21.20
   9  -1  -1  346.17   29.00
   9  -1  -1  386.56   26.60
   9  -1  -1  372.36   31.90
   9  -1  -1  373.16   27.50
  -9   1   1  378.86   25.90
  -9   1   1  367.16   26.70
  -9   1   1  393.36   33.30
   8  -1  -1  433.96   30.40
   8  -1  -1  439.96   27.10
   8  -1  -1  521.55   35.30
   8  -1  -1  494.95   38.60
  -8   1   1  493.85   29.00
  -8   1   1  465.15   36.20
  -8   1   1  509.15   28.40
  -8   1   1  468.35   34.60
   7  -1  -1  741.23   40.50
   7  -1  -1  785.02   38.30
   7  -1  -1  805.42   36.70
  -7   1   1  776.32   41.70
  -7   1   1  838.12   36.20
  -7   1   1  900.81   46.70
  -7   1   1  791.52   34.80
   6  -1  -1  297.17   21.10
   6  -1  -1  254.57   21.70
   6  -1  -1  265.67   18.70
  -6   1   1  265.97   18.90
  -6   1   1  262.67   21.80
  -6   1   1  273.67   18.10
  -6   1   1  307.27   24.70
   5  -1  -1 2778.12   79.09
   5  -1  -1 2870.41   72.39
   5  -1  -1 2926.91   75.49
  -5   1   1 2876.41   78.09
  -5   1   1 2912.01   82.29
  -5   1   1 2939.51   71.89
  -5   1   1 2731.23   69.69
   4  -1  -1   43.50    7.60
   4  -1  -1   57.49   10.70
   4  -1  -1   36.70    7.80
  -4   1   1   36.10    6.10
  -4   1   1   47.20    7.80
  -4   1   1   32.60    7.10
  -4   1   1   46.10    8.90
   3  -1  -1  163.48   10.90
   3  -1  -1  182.28   12.40
   3  -1  -1  168.78   12.90
  -3   1   1  167.78   10.90
  -3   1   1  188.68   12.80
  -3   1   1  161.18   13.00
   2  -1  -1   28.10    5.10
   2  -1  -1   24.90    4.20
   2  -1  -1   31.10    4.70
  -2   1   1   40.00    5.50
  -2   1   1   35.00    6.00
  -2   1   1   37.50    4.10
  -2   1   1   46.60    5.20
   1  -1  -1 1928.61   50.49
   1  -1  -1 2109.49   39.70
  -1   1   1 2022.80   42.30
  -1   1   1 1747.63   45.50
  -1   1   1 2079.79   37.80
  -2  -1  -1 1418.96   39.50
  -2  -1  -1 1400.06   32.00
  -2  -1  -1 1387.06   36.60
   2   1   1 1339.37   35.80
   2   1   1 1373.66   31.50
   2   1   1 1413.16   39.30
  -3  -1  -1 9357.56  182.48
  -3  -1  -1 8995.00  178.88
   3   1   1 8780.62  180.08
   3   1   1 9239.38  169.18
   3   1   1 8950.20  176.98
   3   1   1 9285.37  168.78
  -4  -1  -1 2701.33   75.69
  -4  -1  -1 2849.91   63.29
  -4  -1  -1 2693.03   73.39
   4   1   1 2582.24   70.49
   4   1   1 2838.72   74.69
   4   1   1 2736.73   63.39
  -5  -1  -1   39.10    7.50
  -5  -1  -1   28.00    8.50
  -5  -1  -1   30.30    9.80
   5   1   1   35.30    8.90
   5   1   1   46.50   11.40
   5   1   1   38.20    7.30
   5   1   1   38.80    7.40
  -6  -1  -1  372.56   28.30
  -6  -1  -1  309.77   18.90
  -6  -1  -1  349.27   26.30
   6   1   1  358.96   20.00
   6   1   1  358.86   20.40
   6   1   1  341.37   25.10
   6   1   1  336.37   24.90
  -7  -1  -1  472.55   34.30
  -7  -1  -1  490.15   25.90
  -7  -1  -1  519.55   34.90
   7   1   1  501.45   32.40
   7   1   1  499.35   32.70
   7   1   1  506.05   26.70
  -8  -1  -1  238.58   26.50
  -8  -1  -1  225.68   25.20
  -8  -1  -1  231.68   19.00
   8   1   1  211.98   17.80
   8   1   1  229.68   19.90
   8   1   1  249.48   25.20
   8   1   1  236.18   23.70
  -9  -1  -1  132.29   18.60
  -9  -1  -1  139.69   25.70
   9   1   1  125.59   17.40
   9   1   1  139.89   24.40
   9   1   1  142.59   15.80
   9   1   1  111.19   19.80
 -10  -1  -1  110.89   24.70
 -10  -1  -1  182.28   23.70
  10   1   1  166.08   26.90
  10   1   1  140.59   24.80
  10   1   1  212.28   20.20
 -11  -1  -1  340.77   27.50
  11   1   1  348.27   34.10
  11   1   1  319.97   26.50
  11   1   1  313.87   32.90
 -12  -1  -1   17.50   10.60
  12   1   1    8.70    7.50
  12   1   1   12.90   10.10
 -13  -1  -1  137.39   23.50
  13   1   1  122.29   25.00
  13   1   1  141.19   23.00
 -14  -1  -1    1.60    8.80
  14   1   1    7.60   13.10
  14   1   1    2.90    7.30
 -15  -1  -1   20.90   12.00
  15   1   1   24.50   11.00
  15   1   1   25.70   12.80
  15  -2  -1   17.80   14.20
  15  -2  -1   23.80   12.90
 -15   2   1   43.20   13.00
  14  -2  -1   -4.80    8.50
  14  -2  -1   14.40   10.60
 -14   2   1   -0.80    7.90
  13  -2  -1   81.69   19.00
  13  -2  -1  106.19   22.00
 -13   2   1  115.59   21.70
  12  -2  -1   11.60    8.80
  12  -2  -1    1.70    6.60
  12  -2  -1   12.30    9.90
 -12   2   1   -5.10    5.30
  11  -2  -1   23.90   11.50
  11  -2  -1   22.00   12.30
  11  -2  -1   18.70    9.40
 -11   2   1   18.30    8.90
 -11   2   1    9.70    9.10
 -11   2   1    8.20    9.60
  10  -2  -1   16.30    8.70
  10  -2  -1   29.60   11.80
  10  -2  -1   15.50    7.90
 -10   2   1   14.30    7.70
 -10   2   1   10.10    6.20
 -10   2   1   23.60   11.60
 -10   2   1    9.90    7.00
   9  -2  -1   -0.90    5.90
   9  -2  -1    6.20    5.20
   9  -2  -1    6.40    6.10
  -9   2   1   -1.70    6.50
  -9   2   1    4.30    5.50
  -9   2   1   -1.10    3.90
  -9   2   1   -6.10    3.00
   8  -2  -1 1083.69   48.30
   8  -2  -1 1024.40   46.30
   8  -2  -1 1034.00   52.49
  -8   2   1 1043.60   39.00
  -8   2   1 1053.39   44.60
  -8   2   1 1127.59   46.30
  -8   2   1 1043.50   48.30
  -8   2   1 1054.49   56.99
  -8   2   1 1103.79   53.09
   7  -2  -1  146.69   16.50
   7  -2  -1  148.39   15.60
   7  -2  -1  111.99   18.10
  -7   2   1  131.99   22.00
  -7   2   1  155.98   18.40
  -7   2   1  161.38   13.30
  -7   2   1  130.69   14.60
  -7   2   1  161.48   15.60
   6  -2  -1 1061.29   41.80
   6  -2  -1 1081.09   43.50
   6  -2  -1 1107.89   47.40
  -6   2   1 1059.39   49.20
  -6   2   1 1132.09   46.50
  -6   2   1 1071.89   39.90
  -6   2   1 1084.49   35.40
  -6   2   1 1021.10   39.50
   5  -2  -1  126.59   13.30
   5  -2  -1  124.89   14.40
   5  -2  -1  123.99   12.40
  -5   2   1  123.79   10.00
  -5   2   1   95.49   16.00
  -5   2   1  101.79   15.90
  -5   2   1  105.89   11.10
   4  -2  -1  961.10   34.20
   4  -2  -1  942.91   34.00
   4  -2  -1  959.80   37.50
  -4   2   1  967.90   28.70
  -4   2   1  996.10   33.80
  -4   2   1  943.81   35.00
  -4   2   1 1035.70   40.20
   3  -2  -1 1886.01   48.50
   3  -2  -1 1839.32   52.49
   3  -2  -1 1964.00   51.69
  -3   2   1 1875.11   48.70
  -3   2   1 1892.01   50.39
  -3   2   1 1874.51   48.70
  -3   2   1 1873.51   43.20
  -3   2   1 1907.11   54.19
   2  -2  -1 2295.07   47.70
   2  -2  -1 2280.17   53.99
   2  -2  -1 2233.98   50.39
   2  -2  -1 2318.57   55.09
  -2   2   1 2391.06   56.49
  -2   2   1 2208.38   47.30
  -2   2   1 2342.07   53.69
  -2   2   1 2328.07   54.39
   1  -2  -1 5800.22  110.59
   1  -2  -1 5811.02  108.69
  -1   2   1 5807.82  109.29
  -1   2   1 5464.65  109.19
   0  -2  -1 3181.08   66.49
   0  -2  -1 3540.65   67.69
   0  -2  -1 3428.16   65.19
   0  -2  -1 3389.06   71.99
   0  -2  -1 3606.84   65.59
   0   2   1 3436.96   65.79
   0   2   1 3478.95   69.69
   0   2   1 3599.34   68.19
   0   2   1 3444.56   67.09
   0   2   1 3621.94   65.99
  -1  -2  -1   19.30    3.50
  -1  -2  -1   18.30    3.20
  -1  -2  -1    8.90    3.40
  -1  -2  -1   12.50    1.20
   1   2   1   14.20    3.50
   1   2   1   14.70    1.30
   1   2   1   14.90    3.20
   1   2   1   12.10    2.70
  -2  -2  -1 1276.77   37.00
  -2  -2  -1 1208.38   32.70
  -2  -2  -1 1228.28   30.70
   2   2   1 1245.38   30.40
   2   2   1 1143.19   26.30
  -3  -2  -1 1119.39   39.70
  -3  -2  -1 1122.09   31.20
  -3  -2  -1 1160.98   36.10
   3   2   1 1040.30   28.20
   3   2   1 1141.59   31.10
   3   2   1 1129.99   38.30
   3   2   1 1037.80   33.90
  -4  -2  -1 1547.95   49.30
  -4  -2  -1 1662.43   53.99
  -4  -2  -1 1585.34   43.30
   4   2   1 1606.54   41.50
   4   2   1 1564.64   42.80
   4   2   1 1526.25   39.90
   4   2   1 1594.04   51.59
   4   2   1 1583.34   48.60
  -5  -2  -1  654.03   34.30
  -5  -2  -1  562.24   30.40
  -5  -2  -1  595.54   25.20
   5   2   1  551.54   28.80
   5   2   1  589.94   24.00
   5   2   1  581.74   23.20
   5   2   1  618.74   32.20
   5   2   1  560.54   24.20
  -6  -2  -1  592.64   27.40
  -6  -2  -1  615.34   35.30
  -6  -2  -1  608.54   36.80
   6   2   1  661.83   29.00
   6   2   1  662.63   27.10
   6   2   1  685.43   34.90
   6   2   1  652.33   35.60
   6   2   1  663.43   27.80
  -7  -2  -1  548.85   35.40
  -7  -2  -1  508.15   36.70
  -7  -2  -1  560.14   28.10
   7   2   1  574.84   28.10
   7   2   1  531.05   33.00
   7   2   1  519.35   26.50
   7   2   1  550.34   26.60
   7   2   1  537.75   34.90
  -8  -2  -1   27.60   11.10
  -8  -2  -1   34.80   15.00
  -8  -2  -1   37.50    9.60
   8   2   1   49.70   10.40
   8   2   1   42.20   12.90
   8   2   1   39.10   12.40
   8   2   1   35.80    9.00
   8   2   1   39.80    9.30
  -9  -2  -1   -5.70    8.30
  -9  -2  -1    4.20    5.40
   9   2   1   10.90    6.20
   9   2   1   -0.50    4.30
   9   2   1    7.90    5.40
   9   2   1    1.90    7.50
 -10  -2  -1   41.30   12.00
  10   2   1   46.80   17.60
  10   2   1   41.30   10.80
 -11  -2  -1   30.60   10.80
  11   2   1   31.70   12.90
  11   2   1   20.30    9.00
 -12  -2  -1  586.74   38.80
  12   2   1  605.74   37.80
  12   2   1  495.25   41.20
 -13  -2  -1   71.79   18.30
  13   2   1   74.99   21.10
  13   2   1   72.79   15.70
 -14  -2  -1   18.00    9.60
  14   2   1    8.40    9.20
  14   2   1    0.20    6.50
 -15  -2  -1   37.50   14.10
  15   2   1   -4.80    6.80
  15   2   1   10.90   11.00
  15  -3  -1    9.70    9.20
  15  -3  -1   47.50   15.80
 -15   3   1   23.00   14.70
  14  -3  -1  184.88   28.20
  14  -3  -1  145.49   25.40
 -14   3   1  133.49   25.90
  13  -3  -1   13.40    8.00
  13  -3  -1   -0.20    6.40
  13  -3  -1   -2.10    7.00
 -13   3   1  -12.20    7.60
  12  -3  -1    0.50    7.40
  12  -3  -1    8.30   10.10
  12  -3  -1   20.60    9.80
 -12   3   1    7.90    5.90
 -12   3   1    9.60    7.80
  11  -3  -1    6.50    7.60
  11  -3  -1   26.20   10.90
  11  -3  -1   10.40    7.50
 -11   3   1   23.60   10.20
 -11   3   1    7.80    8.30
 -11   3   1   48.40   14.20
  10  -3  -1    6.50    8.70
  10  -3  -1   29.10   13.50
 -10   3   1   17.90    8.90
 -10   3   1   18.50   10.80
 -10   3   1   23.70    9.90
 -10   3   1   11.50    6.80
   9  -3  -1  137.69   21.80
   9  -3  -1  169.68   27.30
  -9   3   1  160.28   15.30
  -9   3   1  205.68   20.30
  -9   3   1  164.78   18.30
  -9   3   1  144.89   24.10
   8  -3  -1    4.90    5.80
   8  -3  -1   -4.30    2.30
  -8   3   1    3.20    5.10
  -8   3   1    0.80    5.80
  -8   3   1    4.50    4.20
  -8   3   1   -9.70    4.30
  -8   3   1    1.80    3.70
  -8   3   1   -1.10    4.40
   7  -3  -1  422.66   28.10
   7  -3  -1  394.66   27.30
   7  -3  -1  442.66   31.60
  -7   3   1  378.96   32.40
  -7   3   1  398.56   21.00
  -7   3   1  420.86   26.10
  -7   3   1  396.66   24.80
  -7   3   1  389.26   28.70
   6  -3  -1   -0.70    3.50
   6  -3  -1    2.60    3.80
   6  -3  -1    5.80    5.40
  -6   3   1    5.70    5.20
  -6   3   1    5.50    4.50
  -6   3   1   -5.60    4.10
  -6   3   1    6.10    4.40
  -6   3   1    4.10    3.30
   5  -3  -1  114.69   13.30
  -5   3   1  134.09   13.20
  -5   3   1  126.89   10.10
  -5   3   1  122.39   13.50
  -5   3   1  153.28   21.30
   4  -3  -1 2638.44   68.19
   4  -3  -1 2668.53   74.39
   4  -3  -1 2539.15   68.79
  -4   3   1 2839.32   77.59
  -4   3   1 2626.84   70.89
  -4   3   1 2611.54   67.19
  -4   3   1 2678.33   59.39
  -4   3   1 2735.23   68.69
   3  -3  -1  141.69   12.10
   3  -3  -1  155.98   12.00
   3  -3  -1  134.59   12.60
   3  -3  -1  137.59    8.60
  -3   3   1  147.09    8.70
  -3   3   1  119.89   11.50
   2  -3  -1   52.09    7.90
   2  -3  -1   48.50    7.60
   2  -3  -1   53.09    5.00
  -2   3   1   59.79    9.40
  -2   3   1   36.30    6.50
  -2   3   1   50.89    4.80
   1  -3  -1  399.26   17.40
   1  -3  -1  404.56   13.00
   1  -3  -1  372.06   19.60
   1  -3  -1  378.76   16.00
  -1   3   1  399.36   17.30
  -1   3   1  418.26   13.00
  -1   3   1  404.26   16.60
   0  -3  -1  812.42   24.90
   0  -3  -1  841.82   21.50
   0  -3  -1  861.41   23.10
   0  -3  -1  818.52   25.70
   0  -3  -1  878.81   23.50
   0  -3  -1  845.82   22.80
   0   3   1  803.12   22.80
   0   3   1  837.62   25.00
   0   3   1  860.71   26.10
  -1  -3  -1   93.29    7.50
  -1  -3  -1   92.89    3.80
  -1  -3  -1  101.29    8.30
   1   3   1   97.39    7.60
   1   3   1   95.09    8.00
   1   3   1  105.89    7.40
  -2  -3  -1 1189.18   25.90
  -2  -3  -1 1190.08   37.20
  -2  -3  -1 1201.68   33.40
  -2  -3  -1 1190.78   32.20
   2   3   1 1189.78   36.40
   2   3   1 1192.58   25.50
   2   3   1 1182.68   31.90
  -3  -3  -1  142.19   10.60
  -3  -3  -1  122.79   12.90
  -3  -3  -1  129.29   11.10
   3   3   1  150.18    7.90
   3   3   1  134.29   12.00
   3   3   1  139.79   12.80
  -4  -3  -1 1600.84   54.19
  -4  -3  -1 1555.34   43.80
  -4  -3  -1 1566.54   49.00
   4   3   1 1612.14   39.50
   4   3   1 1550.64   51.69
   4   3   1 1542.75   43.40
  -5  -3  -1    4.70    4.50
  -5  -3  -1    1.00    3.10
  -5  -3  -1   -3.90    4.20
   5   3   1   -3.50    2.60
   5   3   1   -0.30    1.90
   5   3   1    0.40    2.30
   5   3   1    2.20    4.70
  -6  -3  -1  204.28   19.30
  -6  -3  -1  187.98   21.20
  -6  -3  -1  198.18   16.00
   6   3   1  204.48   14.60
   6   3   1  219.68   14.60
   6   3   1  211.38   15.70
   6   3   1  209.38   20.50
  -7  -3  -1   -1.90    3.50
  -7  -3  -1    0.30    5.90
  -7  -3  -1    4.60    4.90
   7   3   1    1.30    3.60
   7   3   1   -1.00    2.50
   7   3   1    0.30    3.30
   7   3   1    0.30    6.50
  -8  -3  -1  181.38   26.60
  -8  -3  -1  173.48   17.40
   8   3   1  177.98   16.40
   8   3   1  177.28   21.40
   8   3   1  162.08   15.20
   8   3   1  190.88   16.20
  -9  -3  -1  839.72   53.59
  -9  -3  -1  922.81   42.60
   9   3   1  883.21   38.50
   9   3   1  806.12   38.60
   9   3   1  844.02   40.10
   9   3   1  894.51   50.29
  10   3   1   28.00    8.50
  10   3   1   39.60   13.10
 -11  -3  -1   27.00   10.10
  11   3   1   28.70   10.20
  11   3   1   39.80   15.10
 -12  -3  -1  -10.40    4.60
  12   3   1   11.50   10.20
  12   3   1   -0.10    5.90
 -13  -3  -1   51.59   15.30
  13   3   1   30.00   11.40
  13   3   1   47.70   16.90
 -14  -3  -1    1.90    8.50
  14   3   1   16.00    9.60
  14   3   1   13.20   10.30
 -15  -3  -1    3.40    9.50
  15   3   1    2.00   10.70
  15  -4  -1   19.00   12.50
  15  -4  -1   18.10   14.30
 -15   4   1   58.19   19.20
  14  -4  -1  -12.00    7.60
  14  -4  -1   12.90   10.30
 -14   4   1   -1.80    8.80
  13  -4  -1   98.79   21.20
  13  -4  -1  134.69   23.10
  13  -4  -1  141.49   29.20
 -13   4   1  157.58   26.70
 -13   4   1  109.39   20.80
  12  -4  -1   -0.60    4.80
  12  -4  -1    1.20    7.50
  12  -4  -1    9.20    8.10
 -12   4   1    0.80    7.60
 -12   4   1   -0.10    3.60
  11  -4  -1   34.30   11.60
  11  -4  -1   25.20   11.70
  11  -4  -1   15.10   10.00
 -11   4   1   41.10   12.90
 -11   4   1   37.70   10.80
 -11   4   1   16.90   12.70
  10  -4  -1  266.37   30.40
  10  -4  -1  306.57   27.60
 -10   4   1  306.37   27.10
 -10   4   1  308.97   29.20
 -10   4   1  298.57   20.80
 -10   4   1  314.77   27.00
   9  -4  -1  118.39   20.20
   9  -4  -1  135.29   25.20
  -9   4   1  114.49   19.60
  -9   4   1  127.89   19.50
  -9   4   1  121.99   20.50
  -9   4   1  131.19   13.80
   8  -4  -1   31.50   10.70
   8  -4  -1   27.10   10.70
   8  -4  -1   20.20    8.00
  -8   4   1   34.50    7.60
  -8   4   1   51.69   12.60
  -8   4   1   31.60   11.60
  -8   4   1   35.80   10.40
  -8   4   1   22.80    8.80
  -8   4   1   39.50   13.10
   7  -4  -1   43.40   12.30
   7  -4  -1   43.70   11.60
   7  -4  -1   46.80   10.60
  -7   4   1   56.79    8.80
  -7   4   1   41.90   10.60
  -7   4   1   23.40    7.90
  -7   4   1   58.29   21.00
  -7   4   1   69.79   14.40
   6  -4  -1  506.25   29.50
   6  -4  -1  524.75   30.20
   6  -4  -1  528.95   33.30
  -6   4   1  481.45   30.00
  -6   4   1  510.95   34.40
  -6   4   1  506.35   28.70
  -6   4   1  487.25   21.90
   5  -4  -1  211.18   17.60
   5  -4  -1  191.28   19.00
   5  -4  -1  220.58   18.20
  -5   4   1  211.98   17.20
  -5   4   1  227.18   20.90
  -5   4   1  233.08   13.30
  -5   4   1  214.78   18.60
   4  -4  -1  294.77   19.90
   4  -4  -1  294.17   19.30
   4  -4  -1  290.77   21.20
   4  -4  -1  270.27   13.90
  -4   4   1  283.37   18.80
  -4   4   1  273.67   21.70
  -4   4   1  278.47   19.70
  -4   4   1  281.27   13.60
   3  -4  -1 1234.88   41.70
   3  -4  -1 1273.57   32.50
   3  -4  -1 1279.17   44.30
   3  -4  -1 1261.67   39.20
   3  -4  -1 1281.47   42.50
  -3   4   1 1261.67   32.10
  -3   4   1 1162.48   42.30
  -3   4   1 1234.18   44.50
  -3   4   1 1275.27   42.80
   2  -4  -1   14.80    5.60
   2  -4  -1   11.40    4.70
   2  -4  -1   10.60    4.70
   2  -4  -1   12.80    3.30
  -2   4   1   13.60    3.00
  -2   4   1   19.70    6.20
  -2   4   1    8.20    4.70
  -2   4   1    8.70    3.50
   1  -4  -1  340.67   17.50
   1  -4  -1  323.97   17.10
   1  -4  -1  321.77   16.60
   1  -4  -1  323.57   12.50
  -1   4   1  338.47   17.50
  -1   4   1  330.57   12.50
  -1   4   1  325.97   16.70
   0  -4  -1  560.24   19.30
   0  -4  -1  541.05   25.90
   0  -4  -1  519.65   19.90
   0  -4  -1  542.65   19.40
   0  -4  -1  561.34   20.20
   0  -4  -1  545.65   21.90
   0   4   1  529.65   21.70
   0   4   1  572.24   22.70
   0   4   1  578.24   19.80
  -1  -4  -1 1930.61   48.50
  -1  -4  -1 1896.31   45.70
  -1  -4  -1 1926.31   48.60
  -1  -4  -1 1928.51   37.50
   1   4   1 1740.93   53.69
   1   4   1 1990.80   49.00
   1   4   1 1910.21   45.90
   1   4   1 1909.71   47.70
  -2  -4  -1  209.28   12.60
  -2  -4  -1  220.18    8.00
   2   4   1  240.38   15.30
   2   4   1  220.28   13.70
   2   4   1  219.08    8.10
   2   4   1  228.28   15.60
  -3  -4  -1   92.19    6.30
  -3  -4  -1   93.19    9.20
  -3  -4  -1   85.29    9.50
  -3  -4  -1   99.39   14.00
   3   4   1   87.69    8.80
   3   4   1   99.89    6.20
   3   4   1   84.89   13.10
  -4  -4  -1   22.60    6.70
  -4  -4  -1   21.00    7.80
  -4  -4  -1   19.90    5.80
   4   4   1   19.70    4.10
   4   4   1   17.70    6.50
   4   4   1   11.50    4.80
  -5  -4  -1 1627.64   54.99
  -5  -4  -1 1651.23   49.90
  -5  -4  -1 1633.44   60.39
   5   4   1 1695.43   49.70
   5   4   1 1585.74   42.40
   5   4   1 1754.12   58.89
  -6  -4  -1  638.04   34.50
  -6  -4  -1  632.64   29.50
  -6  -4  -1  587.54   37.00
   6   4   1  602.14   34.40
   6   4   1  636.74   26.30
   6   4   1  600.74   28.60
   6   4   1  649.74   25.50
  -7  -4  -1   37.70   12.80
  -7  -4  -1   64.89   11.90
  -7  -4  -1   47.40   12.50
   7   4   1   42.40    9.40
   7   4   1   76.19   11.80
   7   4   1   60.19    9.60
   7   4   1   49.50   12.40
  -8  -4  -1  554.44   37.80
  -8  -4  -1  529.15   38.90
  -8  -4  -1  483.15   29.00
   8   4   1  482.45   25.80
   8   4   1  559.14   37.10
   8   4   1  521.35   27.50
  -9  -4  -1   73.89   18.50
  -9  -4  -1   65.39   13.70
   9   4   1   88.99   13.80
   9   4   1   61.99   11.30
   9   4   1   82.49   15.20
   9   4   1  100.69   20.90
 -10  -4  -1  128.39   20.00
  10   4   1  188.38   29.30
  10   4   1  117.49   17.40
 -11  -4  -1    2.50    6.20
  11   4   1    0.90    6.20
  11   4   1   -9.70    4.80
 -12  -4  -1   18.70   10.00
  12   4   1   37.40   11.40
  12   4   1   27.80   13.70
 -13  -4  -1  192.18   27.50
  13   4   1  252.17   38.40
  13   4   1  244.78   24.20
 -14  -4  -1   14.60    9.00
  14   4   1   -2.70    9.40
  14   4   1    0.10    7.00
 -15  -4  -1    2.70    9.80
  15   4   1    3.60   11.70
  15   4   1    6.50    8.70
  15  -5  -1    9.20   11.50
  15  -5  -1   24.50   11.10
 -15   5   1   -5.50   11.50
  14  -5  -1    8.90    9.20
  14  -5  -1   19.20   12.40
  14  -5  -1   18.80   13.10
 -14   5   1   18.70   12.10
  13  -5  -1   46.10   15.60
  13  -5  -1   43.60   17.80
  13  -5  -1   49.50   15.60
 -13   5   1   57.19   17.20
 -13   5   1   34.80   13.10
  12  -5  -1   11.30   12.50
  12  -5  -1    5.90    6.20
 -12   5   1   19.50   10.80
 -12   5   1   20.50    9.00
  11  -5  -1    4.60    7.10
  11  -5  -1    7.00    7.60
 -11   5   1   -3.60    4.00
 -11   5   1    8.30    7.00
  10  -5  -1   35.30   15.00
  10  -5  -1   31.70   11.10
 -10   5   1   26.60    7.70
 -10   5   1   32.40   10.70
 -10   5   1   23.90    9.30
   9  -5  -1  523.95   40.20
   9  -5  -1  507.65   35.70
  -9   5   1  497.55   26.40
  -9   5   1  550.84   35.30
  -9   5   1  509.85   33.70
   8  -5  -1  111.39   18.70
   8  -5  -1  127.49   22.70
  -8   5   1  138.79   20.60
  -8   5   1  122.39   12.30
  -8   5   1  141.69   26.40
   7  -5  -1    9.90    6.50
   7  -5  -1    9.10    6.70
   7  -5  -1   18.50    8.80
  -7   5   1    3.30    6.50
  -7   5   1    7.40    5.00
  -7   5   1    4.60    5.20
  -7   5   1    3.40    3.80
   6  -5  -1   85.39   13.70
   6  -5  -1  114.89   16.80
   6  -5  -1   91.49   15.80
  -6   5   1  129.19   10.80
  -6   5   1  135.49   22.60
  -6   5   1  134.69   18.70
  -6   5   1   90.19   14.30
   5  -5  -1    7.90    5.90
   5  -5  -1   10.70    5.00
   5  -5  -1   13.00    7.60
  -5   5   1   20.00    7.40
  -5   5   1   10.30    5.50
  -5   5   1   23.00    9.20
  -5   5   1   12.30    4.00
   4  -5  -1  540.15   27.80
   4  -5  -1  584.64   29.90
   4  -5  -1  524.55   30.10
   4  -5  -1  542.45   28.80
   4  -5  -1  552.34   20.60
  -4   5   1  478.75   28.10
  -4   5   1  522.35   19.70
  -4   5   1  587.04   32.50
  -4   5   1  526.75   27.50
   3  -5  -1  349.57   14.70
   3  -5  -1  337.57   21.00
   3  -5  -1  315.97   21.30
   3  -5  -1  318.37   20.80
  -3   5   1  312.97   19.90
  -3   5   1  315.67   16.50
  -3   5   1  349.87   22.10
  -3   5   1  319.87   21.90
   2  -5  -1   66.19    6.10
   2  -5  -1   58.89    9.60
   2  -5  -1   41.20    7.50
   2  -5  -1   50.59    8.70
  -2   5   1   64.09   10.90
  -2   5   1   63.19    5.90
  -2   5   1   65.49   10.50
   1  -5  -1  462.85   22.80
   1  -5  -1  440.06   16.10
   1  -5  -1  434.76   25.40
   1  -5  -1  477.45   22.60
  -1   5   1  428.36   21.40
  -1   5   1  478.15   16.70
  -1   5   1  482.15   23.50
  -1   5   1  460.15   19.20
  -1   5   1  472.95   21.50
   0  -5  -1  211.28   12.70
   0  -5  -1  219.18   11.30
   0  -5  -1  218.08   12.70
   0  -5  -1  222.18   13.90
   0  -5  -1  223.88   15.20
   0  -5  -1  211.68   14.50
   0   5   1  212.88   15.10
   0   5   1  203.98   13.90
   0   5   1  216.18   12.90
  -1  -5  -1 1502.75   32.70
  -1  -5  -1 1538.55   41.50
  -1  -5  -1 1471.35   49.40
  -1  -5  -1 1518.45   44.80
   1   5   1 1537.85   41.50
   1   5   1 1581.34   43.10
   1   5   1 1545.45   44.40
   1   5   1 1564.24   45.30
  -2  -5  -1 1126.69   38.80
  -2  -5  -1 1072.79   25.60
  -2  -5  -1 1228.68   38.70
   2   5   1 1103.09   37.70
   2   5   1 1119.59   26.00
   2   5   1 1151.08   37.50
   2   5   1 1186.58   35.70
  -3  -5  -1   33.80    8.90
  -3  -5  -1   31.10    4.20
  -3  -5  -1   28.60    6.50
  -3  -5  -1   33.30    8.00
   3   5   1   27.80    7.60
   3   5   1   36.50    7.40
   3   5   1   25.80    3.90
  -4  -5  -1 1080.79   44.90
  -4  -5  -1 1108.09   37.60
  -4  -5  -1 1110.59   39.20
  -4  -5  -1 1062.69   29.40
  -4  -5  -1 1085.89   40.40
   4   5   1 1066.79   28.80
   4   5   1 1093.49   37.20
   4   5   1 1067.29   42.60
  -5  -5  -1    1.70    3.40
  -5  -5  -1    4.70    4.50
  -5  -5  -1   -2.30    4.90
  -5  -5  -1    0.00    3.70
   5   5   1   -1.80    1.70
   5   5   1   -5.10    3.50
   5   5   1    4.70    3.60
  -6  -5  -1 1345.97   52.99
  -6  -5  -1 1424.26   48.90
  -6  -5  -1 1360.26   58.99
   6   5   1 1422.76   40.50
   6   5   1 1360.16   47.40
   6   5   1 1339.67   55.09
  -7  -5  -1  489.65   43.50
  -7  -5  -1  520.95   29.30
  -7  -5  -1  529.75   40.60
   7   5   1  532.35   34.90
   7   5   1  593.14   25.10
   7   5   1  501.65   25.00
   7   5   1  533.25   29.30
  -8  -5  -1    4.40    5.20
  -8  -5  -1   -4.80    5.00
  -8  -5  -1    5.00    6.80
   8   5   1   -3.40    4.60
   8   5   1   -4.20    4.00
   8   5   1   -2.80    3.20
   8   5   1    4.80    4.00
  -9  -5  -1  316.47   25.40
   9   5   1  395.46   34.40
   9   5   1  287.27   24.20
   9   5   1  391.96   23.40
   9   5   1  340.07   23.50
 -10  -5  -1   31.40   11.50
  10   5   1   41.10    9.90
  10   5   1   40.30    9.90
  10   5   1   42.60   14.50
 -11  -5  -1  108.89   19.50
  11   5   1  123.49   25.90
  11   5   1   89.39   15.30
 -12  -5  -1   25.70   10.70
  12   5   1   31.70   10.50
 -13  -5  -1   -3.90    7.40
  13   5   1   17.40    8.90
  13   5   1   -1.10    8.00
 -14  -5  -1   96.79   22.10
  14   5   1  111.49   19.60
  14   5   1  145.29   29.50
 -15  -5  -1   -1.20    7.30
  15   5   1   -8.30    6.50
  14  -6  -1   -5.90   10.60
  14  -6  -1    7.00   10.50
 -14   6   1    8.30    9.60
 -14   6   1    8.20    8.60
  13  -6  -1   -9.90    6.30
  13  -6  -1  -13.50    5.00
  13  -6  -1    3.20    8.40
 -13   6   1   14.50    9.50
 -13   6   1   10.90    8.30
  12  -6  -1   82.29   22.60
 -12   6   1   55.19   14.60
 -12   6   1  100.99   20.60
  11  -6  -1   27.90   11.40
  11  -6  -1   37.00   16.10
 -11   6   1   26.60   10.20
 -11   6   1   34.00   11.90
  10  -6  -1  169.18   26.20
  10  -6  -1  103.39   21.50
 -10   6   1  135.59   22.60
 -10   6   1  134.39   17.00
 -10   6   1  163.28   23.40
   9  -6  -1   20.60   10.50
   9  -6  -1   30.60   12.00
  -9   6   1   38.30   12.20
  -9   6   1   35.60    8.30
   8  -6  -1  133.79   21.10
   8  -6  -1  156.58   40.00
  -8   6   1  119.99   14.80
  -8   6   1  153.18   22.50
   7  -6  -1  231.48   22.20
   7  -6  -1  194.48   20.60
   7  -6  -1  209.08   23.70
  -7   6   1  175.58   20.30
  -7   6   1  178.78   19.20
  -7   6   1  195.28   14.30
  -7   6   1  215.48   25.30
   6  -6  -1    8.90    5.30
   6  -6  -1    9.40    6.20
   6  -6  -1   -0.40    4.40
  -6   6   1   -0.40    4.20
  -6   6   1    6.10    4.80
  -6   6   1   -7.70    2.90
   5  -6  -1  440.36   19.80
   5  -6  -1  412.46   26.40
   5  -6  -1  421.96   29.40
   5  -6  -1  387.86   26.80
  -5   6   1  459.25   19.50
  -5   6   1  426.66   30.60
  -5   6   1  404.26   28.40
   4  -6  -1  640.24   33.30
   4  -6  -1  627.64   30.50
   4  -6  -1  624.04   22.70
   4  -6  -1  597.34   31.80
   4  -6  -1  598.24   33.90
  -4   6   1  618.04   33.70
  -4   6   1  585.74   21.80
  -4   6   1  597.94   31.20
  -4   6   1  631.34   35.20
   3  -6  -1    4.30    4.10
   3  -6  -1    0.70    2.00
   3  -6  -1    5.00    4.40
   3  -6  -1    3.10    4.00
  -3   6   1    1.50    2.70
  -3   6   1    0.50    3.20
  -3   6   1    2.00    4.80
  -3   6   1    1.70    2.20
   2  -6  -1  620.54   29.60
   2  -6  -1  578.24   29.00
   2  -6  -1  608.54   20.60
   2  -6  -1  607.14   29.30
  -2   6   1  599.34   29.90
  -2   6   1  633.84   30.40
  -2   6   1  578.84   28.10
   1  -6  -1    1.60    3.30
   1  -6  -1    1.90    3.30
   1  -6  -1    2.00    2.20
   1  -6  -1    7.60    4.70
  -1   6   1   -2.80    2.00
  -1   6   1    1.90    2.60
  -1   6   1    0.60    2.40
  -1   6   1    5.10    3.70
   0  -6  -1  421.76   17.20
   0  -6  -1  394.66   19.40
   0  -6  -1  441.06   22.80
   0  -6  -1  412.96   22.70
   0  -6  -1  433.66   21.70
   0  -6  -1  390.16   19.00
   0   6   1  427.96   23.30
   0   6   1  424.76   19.60
   0   6   1  401.66   21.20
  -1  -6  -1  159.28   13.70
  -1  -6  -1  162.58   12.20
  -1  -6  -1  157.48   14.00
  -1  -6  -1  166.48   13.00
  -1  -6  -1  135.09    7.50
   1   6   1  139.69   11.30
   1   6   1  158.88   13.30
   1   6   1  162.48   14.00
  -2  -6  -1  321.47   20.10
  -2  -6  -1  323.07   18.20
  -2  -6  -1  343.67   21.00
  -2  -6  -1  320.47   11.60
   2   6   1  322.07   19.80
   2   6   1  345.57   20.20
   2   6   1  348.47   20.10
   2   6   1  326.27   18.10
  -3  -6  -1 2513.65   54.29
  -3  -6  -1 2654.73   67.39
  -3  -6  -1 2592.94   73.99
  -3  -6  -1 2691.43   71.79
   3   6   1 2689.43   67.29
   3   6   1 2711.83   73.39
   3   6   1 2574.84   69.99
  -4  -6  -1   21.00    8.30
  -4  -6  -1   46.10    9.10
  -4  -6  -1   36.50    5.70
  -4  -6  -1   51.79   10.70
   4   6   1   36.00    5.10
   4   6   1   46.90    9.30
   4   6   1   30.30    8.90
  -5  -6  -1   14.60    6.60
  -5  -6  -1   15.40    6.40
  -5  -6  -1   15.20    4.00
  -5  -6  -1   15.00    8.10
  -5  -6  -1   13.80    6.20
   5   6   1   20.90    6.80
   5   6   1   36.60   11.00
   5   6   1   15.80    4.10
  -6  -6  -1  301.57   23.50
  -6  -6  -1  334.07   28.20
  -6  -6  -1  308.87   21.70
  -6  -6  -1  286.07   22.80
   6   6   1  290.87   20.50
   6   6   1  260.57   14.80
   6   6   1  268.07   24.20
  -7  -6  -1   68.39   14.60
  -7  -6  -1   76.29   16.80
  -7  -6  -1   73.39   16.60
  -7  -6  -1   91.99   15.60
   7   6   1  102.79   18.00
   7   6   1   92.69   18.00
   7   6   1   87.09   11.20
  -8  -6  -1  832.72   46.60
  -8  -6  -1  842.02   41.40
  -8  -6  -1  946.91   55.29
   8   6   1  890.01   41.40
   8   6   1  928.11   37.00
   8   6   1  902.31   34.70
   8   6   1  857.81   48.40
  -9  -6  -1  112.79   21.40
   9   6   1   86.09   19.30
   9   6   1  108.99   14.90
   9   6   1   97.79   14.60
 -10  -6  -1   21.90   10.00
  10   6   1   60.19   11.90
  10   6   1   37.20    9.80
  10   6   1   26.70   13.10
 -11  -6  -1   40.90   13.40
  11   6   1   42.40   10.90
  11   6   1   69.99   18.60
 -12  -6  -1    0.10    7.90
  12   6   1    7.70    8.50
  12   6   1   -4.00    4.50
 -13  -6  -1   64.69   16.80
  13   6   1   49.00   18.70
  13   6   1   60.59   14.40
 -14  -6  -1    6.70    9.30
  14   6   1   -7.20    6.40
  14   6   1   13.70   10.60
  15   6   1   24.20   11.30
  15   6   1   32.50   14.30
  14  -7  -1   10.40   12.90
  14  -7  -1    5.60   10.20
  14  -7  -1    1.00   12.30
 -14   7   1    9.20    9.90
 -14   7   1    4.20    6.40
  13  -7  -1    1.60    7.80
  13  -7  -1   30.50   11.90
  13  -7  -1   23.30   20.80
 -13   7   1    2.30    6.90
 -13   7   1    5.40    8.80
  12  -7  -1   13.80   11.40
 -12   7   1   -5.40    4.90
 -12   7   1    3.00    7.40
  11  -7  -1   65.99   18.30
  11  -7  -1   56.09   17.70
 -11   7   1   43.10   14.40
 -11   7   1   31.40   11.60
  10  -7  -1   39.10   13.60
  10  -7  -1   28.50   14.80
 -10   7   1   17.30    9.70
 -10   7   1   33.80    8.10
 -10   7   1   36.40   12.80
   9  -7  -1   51.49   15.50
   9  -7  -1   76.59   17.40
  -9   7   1   71.59   10.90
  -9   7   1   69.19   16.70
   8  -7  -1   10.60    8.10
   8  -7  -1    7.30    6.80
  -8   7   1   15.30    9.00
  -8   7   1    6.20    3.60
   7  -7  -1   35.40   11.50
   7  -7  -1   26.20   10.40
  -7   7   1   43.50    7.70
  -7   7   1   36.40    9.90
  -7   7   1   37.80   13.60
   6  -7  -1  392.46   31.20
   6  -7  -1  367.86   28.20
   6  -7  -1  418.86   29.30
  -6   7   1  342.17   30.30
  -6   7   1  419.36   29.00
  -6   7   1  427.06   31.50
  -6   7   1  398.86   19.50
   5  -7  -1  144.59   20.90
   5  -7  -1  122.39   10.50
   5  -7  -1  121.69   20.00
   5  -7  -1  126.09   18.50
  -5   7   1  126.49   10.40
  -5   7   1   95.09   15.40
  -5   7   1  100.89   18.60
   4  -7  -1  473.85   19.90
   4  -7  -1  485.75   30.40
   4  -7  -1  495.65   31.70
   4  -7  -1  559.74   32.00
  -4   7   1  477.65   28.80
  -4   7   1  458.35   30.10
  -4   7   1  486.75   32.00
  -4   7   1  477.25   20.00
   3  -7  -1  973.30   41.90
   3  -7  -1  946.61   29.00
   3  -7  -1  945.01   42.20
   3  -7  -1  939.91   41.40
  -3   7   1  884.61   38.60
  -3   7   1  903.61   41.40
  -3   7   1  948.61   42.60
  -3   7   1  917.31   28.70
   2  -7  -1   15.60    6.00
   2  -7  -1   27.60    8.20
   2  -7  -1   16.50    6.50
   2  -7  -1   34.00    5.80
  -2   7   1   26.40    7.40
  -2   7   1   31.00    8.40
  -2   7   1   35.40    7.40
  -2   7   1   32.70    9.20
  -2   7   1   32.90    5.80
   1  -7  -1  576.84   21.20
   1  -7  -1  565.44   28.30
   1  -7  -1  587.54   29.60
   1  -7  -1  543.75   28.80
  -1   7   1  576.84   28.10
  -1   7   1  528.25   28.80
  -1   7   1  576.04   27.70
  -1   7   1  573.64   24.90
   0  -7  -1 1311.77   36.90
   0  -7  -1 1302.97   41.10
   0  -7  -1 1313.87   44.30
   0  -7  -1 1281.77   46.50
   0  -7  -1 1326.37   41.40
   0  -7  -1 1319.77   45.70
   0   7   1 1277.47   44.00
   0   7   1 1318.67   41.30
   0   7   1 1259.07   46.50
  -1  -7  -1  226.48   17.70
  -1  -7  -1  219.38   17.10
  -1  -7  -1  213.68   16.00
   1   7   1  205.48   14.70
   1   7   1  208.28   16.20
   1   7   1  234.28   18.30
  -2  -7  -1   43.10    8.50
  -2  -7  -1   41.70    9.70
  -2  -7  -1   39.90    4.40
  -2  -7  -1   30.80    8.30
   2   7   1   23.10    6.60
   2   7   1   32.90    8.50
   2   7   1   48.20    9.60
   2   7   1   41.40    8.40
  -3  -7  -1  123.49    7.60
  -3  -7  -1   93.49   13.90
  -3  -7  -1  148.79   13.60
  -3  -7  -1  128.19   18.10
   3   7   1  143.29    8.30
   3   7   1  106.19   12.20
   3   7   1  131.19   12.50
   3   7   1  120.09   13.60
   3   7   1  134.39   14.10
  -4  -7  -1  862.91   42.00
  -4  -7  -1  912.41   27.00
  -4  -7  -1  962.60   41.50
  -4  -7  -1  919.41   36.80
   4   7   1  920.91   36.80
   4   7   1  976.20   26.90
   4   7   1  972.50   42.40
  -5  -7  -1 1493.55   56.19
  -5  -7  -1 1516.65   62.19
  -5  -7  -1 1574.14   53.09
  -5  -7  -1 1558.14   41.70
   5   7   1 1637.44   53.89
   5   7   1 1678.63   60.59
   5   7   1 1649.44   41.10
  -6  -7  -1   17.90    8.00
  -6  -7  -1   26.20    8.30
  -6  -7  -1   34.10    9.30
   6   7   1   29.40    6.10
   6   7   1   30.70    9.70
   6   7   1   26.80    9.20
  -7  -7  -1 1023.70   54.79
  -7  -7  -1  910.41   41.80
  -7  -7  -1  981.20   47.60
  -7  -7  -1  994.00   48.30
   7   7   1 1027.40   50.79
   7   7   1  919.21   41.20
   7   7   1  914.41   32.60
  -8  -7  -1  275.97   26.20
  -8  -7  -1  305.67   27.60
  -8  -7  -1  309.57   24.80
   8   7   1  293.17   19.70
   8   7   1  308.27   24.10
   8   7   1  316.07   18.90
   8   7   1  300.07   29.40
  -9  -7  -1    5.00    6.60
  -9  -7  -1    5.00    6.00
   9   7   1    9.60    5.20
   9   7   1   11.90    5.50
   9   7   1   22.50   10.40
 -10  -7  -1  201.48   22.00
 -10  -7  -1  220.98   37.00
  10   7   1  196.28   30.00
  10   7   1  222.78   18.30
  10   7   1  220.78   19.40
 -11  -7  -1    6.30    6.60
  11   7   1    7.60    9.10
 -12  -7  -1  175.88   26.80
  12   7   1  233.78   36.00
  12   7   1  210.08   20.20
 -13  -7  -1  124.49   22.60
  13   7   1  115.29   18.80
  13   7   1  144.09   30.90
 -14  -7  -1    9.90    9.40
 -14  -7  -1    9.20   10.40
  14   7   1    3.60   10.20
  14   7   1   19.80    9.50
 -15  -7  -1   22.40   13.00
 -15  -7  -1   10.00   12.10
  15   7   1   21.90    8.90
  15   7   1    6.80    9.60
  14  -8  -1   91.69   21.90
  14  -8  -1  134.39   25.30
  14  -8  -1   89.29   24.10
 -14   8   1  125.09   29.10
 -14   8   1  133.99   25.00
  13  -8  -1  117.59   23.20
  13  -8  -1   59.99   23.10
  13  -8  -1   80.99   19.70
 -13   8   1   79.19   19.60
 -13   8   1   98.29   22.60
  12  -8  -1    9.30   10.70
 -12   8   1    2.20    8.30
 -12   8   1    0.30    5.50
  11  -8  -1    4.10    9.40
  11  -8  -1    7.30   10.50
 -11   8   1   12.20   10.20
 -11   8   1   -0.50    6.80
  10  -8  -1   -3.10    5.20
  10  -8  -1    0.30    6.90
 -10   8   1    1.30    4.10
   9  -8  -1   90.49   18.80
   9  -8  -1   83.99   20.40
  -9   8   1   77.59   12.10
  -9   8   1   57.49   14.10
   8  -8  -1   37.10   14.20
   8  -8  -1   30.20   11.00
  -8   8   1   48.70    9.10
  -8   8   1   30.80   10.60
   7  -8  -1  169.28   20.40
   7  -8  -1  105.49   19.80
  -7   8   1  161.48   12.90
  -7   8   1  186.68   26.20
  -7   8   1  140.89   25.90
   6  -8  -1  124.79   20.00
   6  -8  -1  130.29   23.80
  -6   8   1  106.69   20.10
  -6   8   1   98.69   21.10
  -6   8   1   95.29   23.80
  -6   8   1  103.49   10.20
   5  -8  -1   65.49   15.90
   5  -8  -1   48.10   12.70
   5  -8  -1   48.00   11.10
   5  -8  -1   62.49   13.50
   5  -8  -1   71.99    9.70
  -5   8   1   66.49   16.40
  -5   8   1   49.70   13.80
  -5   8   1   59.09   12.70
  -5   8   1   70.49    9.60
   4  -8  -1  144.79   22.00
   4  -8  -1  137.69   10.80
   4  -8  -1  125.59   18.70
   4  -8  -1  150.58   17.60
  -4   8   1  127.89   18.50
  -4   8   1  158.28   18.10
  -4   8   1  129.49   10.20
  -4   8   1  122.19   20.70
   3  -8  -1   77.29   13.40
   3  -8  -1  107.39    9.20
   3  -8  -1  105.59   16.40
   3  -8  -1  136.39   20.10
  -3   8   1  138.29   15.30
  -3   8   1  127.29   10.00
  -3   8   1  143.59   16.90
  -3   8   1   90.09   15.60
   2  -8  -1  951.30   41.40
   2  -8  -1  904.71   29.40
   2  -8  -1  893.11   41.50
   2  -8  -1  976.60   42.30
  -2   8   1  950.40   30.10
  -2   8   1  958.50   40.70
  -2   8   1  946.11   35.60
  -2   8   1  945.41   43.20
  -2   8   1  924.71   40.70
   1  -8  -1  352.96   24.10
   1  -8  -1  354.56   23.60
   1  -8  -1  344.27   24.20
   1  -8  -1  342.77   16.70
  -1   8   1  324.87   22.00
  -1   8   1  358.46   25.10
  -1   8   1  370.76   20.70
  -1   8   1  355.26   22.20
   0  -8  -1  326.67   19.80
   0  -8  -1  316.87   16.60
   0  -8  -1  312.47   21.30
   0  -8  -1  278.47   21.70
   0  -8  -1  285.77   18.40
   0  -8  -1  307.17   21.70
   0   8   1  312.67   19.00
   0   8   1  324.57   21.50
   0   8   1  324.47   23.40
  -1  -8  -1 1532.45   50.09
  -1  -8  -1 1496.75   51.59
  -1  -8  -1 1529.05   53.09
  -1  -8  -1 1427.96   46.80
   1   8   1 1489.35   47.50
   1   8   1 1444.96   52.79
   1   8   1 1375.06   48.30
  -2  -8  -1   99.39    7.10
  -2  -8  -1  129.29   14.60
  -2  -8  -1   86.29   12.70
  -2  -8  -1  111.79   15.80
   2   8   1  101.99   13.60
   2   8   1   76.79   13.00
   2   8   1  105.19   12.30
  -3  -8  -1  279.97   22.30
  -3  -8  -1  294.27   12.70
  -3  -8  -1  308.47   22.90
   3   8   1  298.27   21.20
   3   8   1  287.87   21.50
   3   8   1  280.67   21.20
   3   8   1  294.17   19.60
  -4  -8  -1  309.87   16.00
  -4  -8  -1  336.77   22.00
  -4  -8  -1  309.27   23.30
  -4  -8  -1  266.57   23.30
   4   8   1  287.77   13.40
   4   8   1  296.87   22.10
   4   8   1  291.67   23.20
   4   8   1  299.57   21.10
  -5  -8  -1    9.70    5.80
  -5  -8  -1    8.90    3.30
  -5  -8  -1    6.10    5.40
  -5  -8  -1   10.70    6.60
   5   8   1    5.30    4.90
   5   8   1    2.00    4.90
   5   8   1    5.40    3.20
  -6  -8  -1  388.76   18.90
  -6  -8  -1  366.76   26.30
  -6  -8  -1  427.76   33.50
  -6  -8  -1  387.56   28.80
  -6  -8  -1  386.16   26.40
   6   8   1  418.76   27.10
   6   8   1  420.86   18.80
   6   8   1  434.56   31.40
  -7  -8  -1   42.80   14.50
  -7  -8  -1   42.70   12.00
  -7  -8  -1   35.80   11.00
  -7  -8  -1   51.49   13.50
   7   8   1   52.39   15.30
   7   8   1   44.70    8.20
   7   8   1   43.20   10.60
  -8  -8  -1  314.87   28.80
  -8  -8  -1  259.97   23.40
   8   8   1  307.57   18.50
   8   8   1  261.77   27.10
  -9  -8  -1  309.07   26.30
  -9  -8  -1  352.36   31.80
   9   8   1  305.27   21.50
   9   8   1  276.47   29.20
   9   8   1  307.37   19.70
 -10  -8  -1   85.39   19.90
 -10  -8  -1   70.99   16.50
  10   8   1   51.09   10.80
  10   8   1   43.40   10.90
  10   8   1   53.19   16.20
 -11  -8  -1   39.40   14.00
 -11  -8  -1   33.80   12.30
  11   8   1   48.90   16.60
  11   8   1   29.40    8.60
 -12  -8  -1   58.79   15.50
 -12  -8  -1   61.59   17.80
  12   8   1   58.29   20.30
  12   8   1   56.39   12.80
 -13  -8  -1   56.69   16.40
 -13  -8  -1   75.99   23.60
  13   8   1   70.09   13.70
  13   8   1   66.39   20.30
 -14  -8  -1   42.70   14.50
 -14  -8  -1   10.00   11.30
  14   8   1   36.40   11.50
 -15  -8  -1   16.50   11.30
 -15  -8  -1    4.90    8.70
  15   8   1   14.90    9.30
  15   8   1   -2.10   11.80
  14  -9  -1   16.30   10.80
  14  -9  -1   16.70    8.80
 -14   9   1    1.40   10.40
  13  -9  -1  143.79   34.50
  13  -9  -1   97.99   21.20
 -13   9   1  105.39   21.80
 -13   9   1  121.19   25.40
  12  -9  -1   66.09   21.10
 -12   9   1   48.00   22.20
 -12   9   1   52.09   15.50
  11  -9  -1   35.10   15.70
  11  -9  -1   44.80   15.50
 -11   9   1   37.70   13.30
 -11   9   1   54.09   14.70
  10  -9  -1   74.79   19.40
  10  -9  -1  113.99   22.30
 -10   9   1   85.89   18.00
 -10   9   1   73.09   12.80
   9  -9  -1   16.00    8.80
   9  -9  -1    0.80    7.10
  -9   9   1    3.00    6.50
  -9   9   1    2.30    4.60
   8  -9  -1   99.99   19.50
   8  -9  -1  168.48   29.30
  -8   9   1   80.89   17.80
  -8   9   1  123.09   12.00
   7  -9  -1   37.50   14.90
   7  -9  -1   32.70   12.50
  -7   9   1   34.50   11.30
  -7   9   1   64.29   18.70
  -7   9   1   42.50    7.90
   6  -9  -1  469.85   35.90
   6  -9  -1  463.55   33.10
   6  -9  -1  434.06   21.80
  -6   9   1  469.95   36.30
  -6   9   1  508.45   33.80
  -6   9   1  421.46   21.40
   5  -9  -1  433.86   32.30
   5  -9  -1  417.86   20.60
   5  -9  -1  434.56   32.60
   5  -9  -1  511.45   35.90
   5  -9  -1  365.66   27.70
  -5   9   1  414.06   32.10
  -5   9   1  441.66   34.20
  -5   9   1  396.16   19.70
  -5   9   1  427.96   30.20
   4  -9  -1  111.39   18.80
   4  -9  -1  154.78   22.40
   4  -9  -1  147.29   11.50
   4  -9  -1  173.58   20.10
  -4   9   1  161.78   12.00
  -4   9   1  169.08   19.70
  -4   9   1  170.68   20.40
  -4   9   1  160.08   17.90
   3  -9  -1  206.98   13.40
   3  -9  -1  209.88   20.40
   3  -9  -1  199.48   21.10
   3  -9  -1  188.08   20.00
  -3   9   1  218.38   17.10
  -3   9   1  188.28   19.80
  -3   9   1  193.88   20.70
  -3   9   1  224.38   13.80
  -3   9   1  236.78   20.60
   2  -9  -1  914.81   42.90
   2  -9  -1  873.21   41.70
   2  -9  -1  888.71   43.10
   2  -9  -1  894.41   30.00
  -2   9   1  910.91   36.40
  -2   9   1  915.41   42.00
  -2   9   1  844.02   42.80
  -2   9   1  843.82   40.00
   1  -9  -1  277.67   18.90
   1  -9  -1  313.97   23.50
   1  -9  -1  326.47   23.90
   1  -9  -1  329.87   17.10
   1  -9  -1  317.07   24.60
  -1   9   1  290.57   24.30
  -1   9   1  314.97   22.50
  -1   9   1  316.27   20.10
   0  -9  -1   40.80   10.90
   0  -9  -1   30.70    6.50
   0  -9  -1   41.20    9.00
   0  -9  -1   24.70    7.30
   0  -9  -1   57.39   12.10
   0  -9  -1   49.60   10.80
   0   9   1   36.10    9.50
   0   9   1   30.80    9.30
   0   9   1   25.70    7.70
  -1  -9  -1  302.57   21.80
  -1  -9  -1  254.77   20.40
  -1  -9  -1  226.58   18.60
  -1  -9  -1  263.97   21.80
  -1  -9  -1  260.17   18.60
   1   9   1  242.18   21.00
   1   9   1  216.58   18.30
   1   9   1  279.57   19.50
  -2  -9  -1   17.70    7.60
  -2  -9  -1   27.50    8.70
  -2  -9  -1    7.20    5.10
  -2  -9  -1   16.00    4.00
   2   9   1   17.70    7.80
   2   9   1    7.30    5.10
   2   9   1   17.20    6.50
  -3  -9  -1 1039.70   41.70
  -3  -9  -1 1060.99   46.90
  -3  -9  -1  996.80   45.00
  -3  -9  -1 1058.79   31.70
   3   9   1 1023.40   41.00
   3   9   1  976.60   44.00
   3   9   1  988.80   43.10
   3   9   1 1018.10   42.40
  -4  -9  -1  423.36   29.00
  -4  -9  -1  393.36   16.40
  -4  -9  -1  396.06   25.40
  -4  -9  -1  428.26   29.80
   4   9   1  366.76   24.40
   4   9   1  373.06   16.10
   4   9   1  445.86   27.30
   4   9   1  369.26   26.90
   4   9   1  355.86   25.80
  -5  -9  -1  171.08   25.70
  -5  -9  -1  138.89   18.00
  -5  -9  -1  149.59   17.80
  -5  -9  -1  129.29    9.90
   5   9   1  129.79    9.60
   5   9   1  132.09   20.00
   5   9   1  123.19   17.20
  -6  -9  -1   49.30   11.50
  -6  -9  -1   42.10   13.00
  -6  -9  -1   41.40    7.20
  -6  -9  -1   36.80   13.50
   6   9   1   49.80   14.80
   6   9   1   55.09    8.30
   6   9   1   66.59   13.50
  -7  -9  -1   59.69   14.10
  -7  -9  -1   63.99   14.90
   7   9   1   94.49    9.80
   7   9   1   98.99   19.60
  -8  -9  -1  145.59   23.30
  -8  -9  -1  215.18   21.20
   8   9   1  158.18   25.50
   8   9   1  134.89   12.40
  -9  -9  -1  424.26   35.80
  -9  -9  -1  420.76   31.70
   9   9   1  402.36   22.90
   9   9   1  375.56   23.90
   9   9   1  372.26   34.10
 -10  -9  -1  201.88   28.10
 -10  -9  -1  198.28   31.80
  10   9   1  132.79   14.40
  10   9   1  183.48   17.80
  10   9   1  163.88   29.30
 -11  -9  -1  113.79   26.10
 -11  -9  -1  130.39   23.60
  11   9   1  109.39   16.20
  11   9   1   84.19   22.10
 -12  -9  -1   -6.10    6.30
 -12  -9  -1   -2.00    7.00
  12   9   1   -0.20    5.30
  12   9   1    0.40   10.30
 -13  -9  -1   27.60   14.90
 -13  -9  -1   25.50   12.70
  13   9   1   35.00   10.70
  13   9   1   36.70   16.00
 -14  -9  -1  -10.10    7.50
  14   9   1   14.30    7.50
  14   9   1    7.30   10.50
 -15  -9  -1   17.90   14.00
 -15  -9  -1   21.00   16.60
  15   9   1   10.70   10.10
  13 -10  -1   45.70   19.80
  13 -10  -1   36.30   16.10
 -13  10   1   32.30   14.50
 -13  10   1   23.60   14.20
  12 -10  -1   11.60   13.20
  12 -10  -1   -3.00    8.40
 -12  10   1    5.90    6.20
 -12  10   1    8.30    9.20
  11 -10  -1   48.10   19.60
  11 -10  -1   45.40   15.20
 -11  10   1   31.40   13.60
  10 -10  -1    2.80    8.80
  10 -10  -1    1.90    9.90
 -10  10   1   12.80   10.20
 -10  10   1   -0.50    5.30
   9 -10  -1   61.89   20.30
   9 -10  -1  100.09   21.90
  -9  10   1  113.79   23.20
  -9  10   1   65.49   11.20
   8 -10  -1   97.19   20.50
   8 -10  -1  120.79   26.40
  -8  10   1  109.89   14.00
  -8  10   1   78.79   17.80
   7 -10  -1  397.06   33.10
   7 -10  -1  397.36   35.60
  -7  10   1  413.46   33.10
  -7  10   1  410.46   21.60
   6 -10  -1   46.50   14.40
   6 -10  -1   41.60   13.10
   6 -10  -1   36.60   12.00
   6 -10  -1   84.09   11.60
  -6  10   1  100.39   19.40
  -6  10   1   75.49   11.00
  -6  10   1   63.09   16.00
   5 -10  -1    2.20    4.90
   5 -10  -1    3.00    3.00
   5 -10  -1    6.60    5.90
  -5  10   1    6.30    4.90
  -5  10   1    9.70    4.00
  -5  10   1    9.30    9.40
   4 -10  -1  178.78   21.10
   4 -10  -1  186.68   21.20
   4 -10  -1  208.68   22.80
   4 -10  -1  164.68   12.90
  -4  10   1  184.08   13.30
  -4  10   1  191.58   20.10
  -4  10   1  232.68   23.60
  -4  10   1  185.98   17.00
  -4  10   1  176.78   21.40
   3 -10  -1  361.96   18.70
   3 -10  -1  357.46   28.60
   3 -10  -1  358.46   29.00
   3 -10  -1  374.76   28.40
  -3  10   1  340.07   28.90
  -3  10   1  347.57   27.80
  -3  10   1  384.56   27.60
   2 -10  -1  131.99   21.40
   2 -10  -1  134.29   20.60
   2 -10  -1  145.89   22.20
   2 -10  -1  115.59   10.70
  -2  10   1  128.59   13.90
  -2  10   1  134.59   25.70
  -2  10   1  137.29   20.00
  -2  10   1  150.28   17.30
   1 -10  -1 2092.79   55.09
   1 -10  -1 2048.10   61.99
   1 -10  -1 2022.50   70.09
   1 -10  -1 2119.69   72.99
   1 -10  -1 2035.40   69.79
  -1  10   1 2108.59   74.89
  -1  10   1 2000.30   61.89
  -1  10   1 2034.90   67.09
   0 -10  -1  271.27   22.80
   0 -10  -1  301.87   21.10
   0 -10  -1  293.27   17.70
   0 -10  -1  307.07   23.80
   0 -10  -1  323.97   25.60
   0  10   1  323.27   21.60
   0  10   1  289.27   22.50
   0  10   1  269.67   24.10
  -1 -10  -1  111.09   19.30
  -1 -10  -1   90.69   16.10
  -1 -10  -1   50.89   10.90
  -1 -10  -1   61.99    6.70
  -1 -10  -1   69.99   10.50
  -1 -10  -1   47.40   10.50
  -1 -10  -1   62.89   12.60
   1  10   1   64.19   12.70
   1  10   1   53.29   10.70
   1  10   1   68.89   15.20
  -2 -10  -1    9.10    6.10
  -2 -10  -1   39.90   12.00
  -2 -10  -1   16.70    4.00
  -2 -10  -1   13.00    6.60
   2  10   1   14.20    6.90
   2  10   1   22.70    7.40
   2  10   1   14.80    7.40
  -3 -10  -1   75.89   15.80
  -3 -10  -1   83.89   13.70
  -3 -10  -1  106.19    8.20
  -3 -10  -1   95.99   17.70
   3  10   1  107.89   19.10
   3  10   1   94.69   17.20
   3  10   1   86.09   15.20
  -4 -10  -1 1506.75   54.39
  -4 -10  -1 1321.97   56.89
  -4 -10  -1 1412.06   37.10
  -4 -10  -1 1334.07   58.19
   4  10   1 1369.96   52.69
   4  10   1 1333.27   55.29
   4  10   1 1408.46   56.89
   4  10   1 1312.77   52.49
  -5 -10  -1  133.19   22.20
  -5 -10  -1  140.19   10.30
  -5 -10  -1  169.18   17.70
  -5 -10  -1  165.78   19.60
   5  10   1  166.38   17.10
   5  10   1  148.69   10.70
   5  10   1  130.69   21.10
   5  10   1  158.18   17.90
  -6 -10  -1  507.25   35.00
  -6 -10  -1  479.55   21.40
   6  10   1  488.75   36.00
   6  10   1  447.26   20.20
  -7 -10  -1  442.96   30.50
  -7 -10  -1  380.96   29.40
  -7 -10  -1  291.77   29.00
   7  10   1  415.26   33.50
   7  10   1  389.66   19.60
  -8 -10  -1   37.90   11.80
  -8 -10  -1   26.30   10.60
   8  10   1   53.49   15.10
   8  10   1   36.30    7.50
  -9 -10  -1   25.30   11.10
  -9 -10  -1   13.60   10.20
   9  10   1   33.80   14.70
   9  10   1   29.60    7.60
 -10 -10  -1   11.00    9.30
 -10 -10  -1    0.40    7.30
  10  10   1    6.50    7.90
  10  10   1   14.90    5.70
 -11 -10  -1  133.69   26.70
 -11 -10  -1  195.98   29.00
  11  10   1  162.68   16.40
  11  10   1  143.59   28.70
 -12 -10  -1  163.38   26.90
 -12 -10  -1  159.08   30.80
  12  10   1  116.19   17.00
  12  10   1  134.49   29.00
 -13 -10  -1   -8.80    6.90
 -13 -10  -1    7.60   11.80
  13  10   1  -12.60    5.00
  13  10   1    9.70   10.80
 -14 -10  -1  -10.10    7.20
 -14 -10  -1   23.50   12.70
  14  10   1   13.20    9.40
  14  10   1    3.30    5.80
  13 -11  -1    2.00   13.40
  13 -11  -1  -18.10    9.80
 -13  11   1   -9.20    6.90
  12 -11  -1    6.30   10.60
 -12  11   1    7.00    8.60
 -12  11   1    6.80    7.70
  11 -11  -1   29.80   12.50
  11 -11  -1   21.40   10.50
  10 -11  -1  158.78   30.60
  10 -11  -1  174.78   28.90
 -10  11   1  106.89   20.20
 -10  11   1  120.49   15.90
   9 -11  -1  382.06   38.90
   9 -11  -1  344.07   32.80
  -9  11   1  322.57   21.70
  -9  11   1  368.76   33.90
   8 -11  -1   21.10   12.60
   8 -11  -1   43.10   15.90
  -8  11   1   68.79   10.90
  -8  11   1   64.79   18.00
   7 -11  -1  194.18   28.00
   7 -11  -1  249.48   36.40
  -7  11   1  237.98   26.00
  -7  11   1  265.27   17.90
   6 -11  -1   -0.30    3.90
   6 -11  -1    8.30    8.80
   6 -11  -1   -3.80    4.60
   6 -11  -1    5.50    7.50
  -6  11   1    2.20    4.20
  -6  11   1   -1.40    2.70
  -6  11   1   18.30    9.70
   5 -11  -1   48.70   15.60
   5 -11  -1   31.90    7.30
   5 -11  -1   59.09   16.70
  -5  11   1   62.29   16.40
  -5  11   1   27.40   10.60
  -5  11   1   42.10    8.00
   4 -11  -1  333.87   18.60
   4 -11  -1  319.67   29.10
   4 -11  -1  293.77   28.00
  -4  11   1  293.37   17.60
  -4  11   1  344.17   29.30
  -4  11   1  324.87   32.70
  -4  11   1  269.97   21.40
   3 -11  -1    6.00    3.60
   3 -11  -1   -3.30    4.30
   3 -11  -1   12.60    6.80
   3 -11  -1    0.90    4.70
  -3  11   1    6.80    6.00
  -3  11   1    1.50    4.30
  -3  11   1    2.60    5.00
  -3  11   1   11.10    7.00
   2 -11  -1  194.48   21.60
   2 -11  -1  197.98   22.00
   2 -11  -1  256.67   24.80
   2 -11  -1  223.48   15.10
  -2  11   1  241.18   22.30
  -2  11   1  200.08   20.60
  -2  11   1  230.88   24.60
  -2  11   1  210.48   18.40
   1 -11  -1    1.80    4.10
   1 -11  -1    5.80    4.90
   1 -11  -1    8.70    4.50
   1 -11  -1    9.30    7.30
   1 -11  -1    3.90    5.00
  -1  11   1   12.70    6.20
  -1  11   1   -8.20    3.20
  -1  11   1   -0.20    4.80
   0 -11  -1  347.87   27.30
   0 -11  -1  352.76   24.60
   0 -11  -1  390.76   28.70
   0 -11  -1  377.66   21.10
   0 -11  -1  394.96   30.10
   0  11   1  377.66   29.60
   0  11   1  350.06   24.30
   0  11   1  392.96   27.10
  -1 -11  -1  352.26   20.80
  -1 -11  -1  304.77   26.50
  -1 -11  -1  330.87   25.00
  -1 -11  -1  276.47   24.00
  -1 -11  -1  307.77   25.20
  -1 -11  -1  302.37   22.70
  -1 -11  -1  321.87   16.20
   1  11   1  330.07   27.20
   1  11   1  297.17   21.90
   1  11   1  332.77   24.70
  -2 -11  -1  152.98   23.40
  -2 -11  -1  139.49   20.70
  -2 -11  -1  105.79    9.00
  -2 -11  -1  145.19   19.60
   2  11   1  151.08   23.30
   2  11   1  121.69   17.40
   2  11   1  148.29   20.30
  -3 -11  -1  657.43   39.50
  -3 -11  -1  645.04   34.30
  -3 -11  -1  646.24   22.80
  -3 -11  -1  527.75   35.40
   3  11   1  621.54   38.00
   3  11   1  605.34   33.20
   3  11   1  662.63   35.50
  -4 -11  -1  599.94   34.30
  -4 -11  -1  617.04   39.10
  -4 -11  -1  577.74   21.80
  -4 -11  -1  582.34   37.50
   4  11   1  593.94   33.40
   4  11   1  591.34   33.90
   4  11   1  584.94   37.20
  -5 -11  -1   13.60    4.00
  -5 -11  -1   11.30    7.30
  -5 -11  -1   12.40    8.20
   5  11   1   13.70    7.30
   5  11   1   19.40    8.50
  -6 -11  -1   43.00   13.00
  -6 -11  -1   24.30   10.80
  -6 -11  -1   26.60    6.20
   6  11   1   22.30   10.20
   6  11   1   31.40   10.70
   6  11   1   33.40    6.50
  -7 -11  -1   16.60    8.70
  -7 -11  -1   18.70    9.70
  -7 -11  -1   13.80    4.90
   7  11   1   32.10   13.30
   7  11   1   27.60    6.60
  -8 -11  -1  118.29   20.30
  -8 -11  -1  101.79   23.50
   8  11   1  122.99   12.00
   8  11   1  108.79   22.60
  -9 -11  -1   79.09   17.40
  -9 -11  -1  120.99   25.40
   9  11   1  123.89   12.80
   9  11   1   73.59   19.50
 -10 -11  -1    2.10    7.70
 -10 -11  -1   12.30    9.90
  10  11   1    6.50    5.60
  10  11   1   21.40   10.30
 -11 -11  -1    1.00    8.80
  11  11   1   -7.20    7.80
  11  11   1    1.50    4.20
 -12 -11  -1   32.20   13.80
 -12 -11  -1   22.20   12.40
  12  11   1   28.30   12.50
  12  11   1   30.10    8.90
 -13 -11  -1    6.70    9.50
 -13 -11  -1   -7.90   10.20
  13  11   1   28.60   15.10
  13  11   1   14.00    8.60
 -14 -11  -1   44.90   16.60
 -14 -11  -1   13.40   14.90
  14  11   1   27.50   10.00
  14  11   1   66.19   21.00
  12 -12  -1   11.60   13.60
  12 -12  -1    2.30    7.00
 -12  12   1   28.50   14.50
  11 -12  -1   19.90   13.80
  11 -12  -1   45.10   18.30
 -11  12   1   47.80   16.50
  10 -12  -1   79.29   18.80
  10 -12  -1   95.59   25.00
 -10  12   1   78.09   18.60
 -10  12   1  117.99   16.80
   9 -12  -1    0.90    6.60
   9 -12  -1   12.90   10.20
  -9  12   1   -2.70    5.50
  -9  12   1    1.20    5.40
   8 -12  -1   36.00   14.30
   8 -12  -1   49.10   16.60
  -8  12   1   52.09   13.90
  -8  12   1   49.60   11.50
   7 -12  -1   10.60    9.80
   7 -12  -1    0.50    5.80
  -7  12   1   -2.50    3.50
  -7  12   1    5.00    4.80
   6 -12  -1  120.29   23.00
   6 -12  -1   99.39   19.40
   6 -12  -1  144.49   25.10
   6 -12  -1  128.99   12.90
  -6  12   1  130.29   12.80
  -6  12   1  133.19   23.80
   5 -12  -1  116.39   20.00
   5 -12  -1  107.19   11.60
   5 -12  -1   94.79   20.00
  -5  12   1  117.59   22.80
  -5  12   1  118.19   21.30
  -5  12   1  103.39   11.40
   4 -12  -1   20.60    6.30
   4 -12  -1   25.70   11.10
   4 -12  -1   27.10   11.60
  -4  12   1   21.90   11.30
  -4  12   1   23.30   10.10
   3 -12  -1  571.24   39.50
   3 -12  -1  529.25   24.70
   3 -12  -1  490.05   36.90
  -3  12   1  530.15   36.10
  -3  12   1  476.05   35.20
   2 -12  -1    6.80    4.70
   2 -12  -1    0.30    5.50
   2 -12  -1    2.10    3.20
   2 -12  -1    9.80    5.60
   2 -12  -1    1.70    5.30
  -2  12   1    5.00    6.20
  -2  12   1    1.70    4.40
  -2  12   1    7.00    5.80
   1 -12  -1  235.78   16.70
   1 -12  -1  272.17   26.20
   1 -12  -1  239.58   24.50
   1 -12  -1  239.28   20.50
   1 -12  -1  250.07   23.80
  -1  12   1  209.68   23.90
  -1  12   1  217.18   19.40
  -1  12   1  244.48   23.00
   0 -12  -1  162.48   23.80
   0 -12  -1  186.08   20.50
   0 -12  -1  186.58   15.40
   0 -12  -1  186.68   18.90
   0 -12  -1  216.28   23.10
   0  12   1  166.08   17.50
   0  12   1  144.99   23.40
   0  12   1  193.18   19.90
  -1 -12  -1   37.70   11.30
  -1 -12  -1   59.29   13.20
  -1 -12  -1   40.10   10.80
  -1 -12  -1   38.70   11.50
  -1 -12  -1   26.30    7.40
  -1 -12  -1   38.10   11.90
  -1 -12  -1   34.30    6.90
   1  12   1   46.90   12.70
   1  12   1   28.80   10.30
   1  12   1   38.30    9.80
  -2 -12  -1 1070.29   50.79
  -2 -12  -1 1069.59   50.49
  -2 -12  -1 1122.99   34.10
  -2 -12  -1 1103.79   47.90
  -2 -12  -1 1159.98   54.69
   2  12   1 1179.28   56.49
   2  12   1 1080.79   48.00
   2  12   1 1121.39   48.50
  -3 -12  -1  407.66   18.50
  -3 -12  -1  423.46   33.10
  -3 -12  -1  437.56   33.20
   3  12   1  481.25   34.40
   3  12   1  425.46   29.40
  -4 -12  -1  148.29   10.70
  -4 -12  -1  111.29   17.80
  -4 -12  -1  164.08   25.90
   4  12   1  111.29   20.50
   4  12   1  127.89   19.00
  -5 -12  -1   31.30    6.00
  -5 -12  -1   25.10   11.00
  -5 -12  -1   43.80   11.80
   5  12   1   19.70    9.30
   5  12   1   19.70    7.70
  -6 -12  -1   72.09   16.70
  -6 -12  -1   79.49   10.30
  -6 -12  -1   89.39   17.20
   6  12   1   79.69   16.30
   6  12   1   65.39   16.10
  -7 -12  -1   73.39   10.60
  -7 -12  -1   85.69   19.80
  -7 -12  -1   84.09   17.40
   7  12   1   60.99   17.00
   7  12   1   82.29   11.10
   7  12   1   78.29   17.00
  -8 -12  -1  162.48   25.30
  -8 -12  -1  178.28   30.70
   8  12   1  182.88   14.30
   8  12   1  164.28   27.50
  -9 -12  -1   68.09   16.70
  -9 -12  -1   34.30   12.70
   9  12   1   53.29   16.90
   9  12   1   51.39    9.80
 -10 -12  -1   69.69   20.10
 -10 -12  -1  107.79   21.30
  10  12   1  125.89   13.50
  10  12   1  131.99   26.40
 -11 -12  -1   -1.00    7.10
 -11 -12  -1    0.70    7.40
  11  12   1   12.00    9.50
  11  12   1    8.10    5.10
 -12 -12  -1   50.09   17.50
 -12 -12  -1   12.10   10.00
  12  12   1   34.50   10.00
  12  12   1   28.20   23.60
 -13 -12  -1   97.49   22.60
 -13 -12  -1   74.79   23.00
  13  12   1   40.90   18.60
  13  12   1   21.30    9.00
 -14 -12  -1    6.90   12.20
 -14 -12  -1   -2.10    8.80
  14  12   1  -15.10    4.70
  14  12   1   13.50   12.40
  12 -13  -1   -6.00    9.40
  12 -13  -1   11.40   12.80
 -12  13   1  -10.10    6.90
  11 -13  -1   45.90   17.30
  11 -13  -1   48.60   25.00
 -11  13   1   13.90    8.40
  10 -13  -1   35.90   16.40
  10 -13  -1   41.80   17.30
 -10  13   1   61.79   19.40
   9 -13  -1  226.88   33.80
   9 -13  -1  179.68   35.80
  -9  13   1  183.78   30.90
  -9  13   1  203.58   18.00
   8 -13  -1   12.60   10.20
   8 -13  -1   10.60   10.40
  -8  13   1   22.50   10.50
  -8  13   1   -0.20    5.50
   7 -13  -1    6.40    9.70
   7 -13  -1   17.30   11.70
  -7  13   1   24.60    7.00
  -7  13   1   11.60    8.00
   6 -13  -1  190.18   29.50
   6 -13  -1  259.07   38.90
   6 -13  -1  256.47   28.30
   6 -13  -1  225.78   17.00
  -6  13   1  222.38   16.90
  -6  13   1  231.48   26.50
   5 -13  -1  160.28   29.00
   5 -13  -1   91.89   19.40
   5 -13  -1  144.99   13.50
  -5  13   1  108.59   19.10
  -5  13   1  147.59   25.30
   4 -13  -1  595.64   27.60
   4 -13  -1  595.84   43.20
   4 -13  -1  595.74   43.10
  -4  13   1  615.04   40.60
  -4  13   1  627.54   42.90
   3 -13  -1    3.30    7.80
   3 -13  -1    9.70    5.30
   3 -13  -1   14.70   10.10
  -3  13   1    2.90    6.40
   2 -13  -1  442.96   35.50
   2 -13  -1  436.46   23.50
   2 -13  -1  474.85   36.00
   1 -13  -1  410.86   28.70
   1 -13  -1  448.96   33.70
   1 -13  -1  415.56   23.30
   1 -13  -1  419.96   33.30
   1 -13  -1  427.36   34.50
  -1  13   1  386.96   30.20
   0 -13  -1   20.60    8.70
   0 -13  -1   10.40    7.60
   0 -13  -1   14.10    6.40
   0 -13  -1   17.80    9.70
   0 -13  -1   27.70    8.60
   0  13   1   19.60    8.10
   0  13   1    8.90    8.40
  -1 -13  -1  205.98   31.20
  -1 -13  -1  241.48   24.60
  -1 -13  -1  224.28   18.10
  -1 -13  -1  231.68   15.00
  -1 -13  -1  239.38   21.80
  -1 -13  -1  227.38   22.90
  -1 -13  -1  204.78   24.30
   1  13   1  202.18   24.30
   1  13   1  232.48   22.50
  -2 -13  -1   54.89    8.50
  -2 -13  -1   53.99   15.70
  -2 -13  -1   46.40   11.90
  -2 -13  -1   86.69   17.30
  -2 -13  -1   51.39   10.80
  -2 -13  -1   49.60   13.40
   2  13   1   57.79   13.50
   2  13   1   64.59   16.60
  -3 -13  -1  227.38   22.30
  -3 -13  -1  206.48   24.10
  -3 -13  -1  194.28   12.90
   3  13   1  197.38   23.10
   3  13   1  201.28   20.70
  -4 -13  -1   25.70    9.80
  -4 -13  -1   57.59   16.10
  -4 -13  -1   43.10    7.00
   4  13   1   57.19   15.00
   4  13   1   64.69   16.20
  -5 -13  -1  263.27   24.70
  -5 -13  -1  301.57   29.60
  -5 -13  -1  271.47   15.50
   5  13   1  319.27   25.90
   5  13   1  272.67   26.90
  -6 -13  -1  153.88   12.40
  -6 -13  -1  130.49   21.10
   6  13   1  147.69   22.50
  -7 -13  -1  197.28   14.50
  -7 -13  -1  234.88   34.70
  -7 -13  -1  257.17   26.40
   7  13   1  203.98   30.30
   7  13   1  240.08   24.60
  -8 -13  -1    4.00    7.00
  -8 -13  -1   -0.70    7.90
   8  13   1   10.80    5.20
   8  13   1   -3.20    6.50
   8  13   1    9.90    8.50
  -9 -13  -1   -8.40    5.60
  -9 -13  -1   -1.80    5.20
   9  13   1   -0.90    6.60
   9  13   1    6.60    4.80
 -10 -13  -1  -10.30    6.40
 -10 -13  -1  -12.20    7.50
  10  13   1    3.70    7.60
  10  13   1   -3.00    3.70
 -11 -13  -1   19.60   12.00
 -11 -13  -1   16.60    9.80
  11  13   1   22.80   13.20
  11  13   1    9.80    5.60
 -12 -13  -1   24.00   13.00
  12  13   1   13.70   12.10
  12  13   1   22.60    8.20
 -13 -13  -1    1.80    9.10
 -13 -13  -1    4.20    9.80
  13  13   1   -5.40   11.00
  13  13   1   18.30    7.90
  11 -14  -1   12.30   14.50
  11 -14  -1   26.20   19.80
 -11  14   1   19.20   11.80
  10 -14  -1   83.09   21.60
 -10  14   1   72.29   19.30
   9 -14  -1   17.10   12.20
   9 -14  -1   18.50   11.80
  -9  14   1   26.50    8.70
   8 -14  -1   73.69   21.50
   8 -14  -1   47.50   18.00
  -8  14   1   54.19   10.50
  -8  14   1   70.29   18.70
   7 -14  -1  233.78   18.00
   7 -14  -1  244.28   37.70
   7 -14  -1  251.97   36.60
  -7  14   1  155.48   25.20
   6 -14  -1    2.10    6.80
   6 -14  -1   -0.60    3.30
   6 -14  -1   17.20   12.00
  -6  14   1    8.10    7.10
   5 -14  -1  334.37   34.20
   5 -14  -1  280.47   31.30
   5 -14  -1  246.38   17.80
  -5  14   1  299.27   29.70
   4 -14  -1  103.39   22.70
   4 -14  -1  150.18   14.20
   4 -14  -1  129.89   25.10
  -4  14   1  159.68   27.40
  -4  14   1  113.09   21.00
   3 -14  -1  267.57   23.30
   3 -14  -1  279.97   29.60
   3 -14  -1  289.97   19.50
   3 -14  -1  291.97   30.80
  -3  14   1  289.87   27.90
   2 -14  -1    6.10    7.80
   2 -14  -1   13.50    7.70
   2 -14  -1   12.70    6.00
   2 -14  -1    2.80    6.90
  -2  14   1   -1.30    4.60
   1 -14  -1   54.19   13.90
   1 -14  -1   51.99    9.90
   1 -14  -1   59.89   16.20
   1 -14  -1   29.10   11.20
  -1  14   1   29.50   10.30
   0 -14  -1  381.26   33.60
   0 -14  -1  288.37   28.90
   0 -14  -1  340.97   22.40
   0 -14  -1  325.87   29.20
   0 -14  -1  312.67   26.90
   0  14   1  301.57   26.70
  -1 -14  -1   77.19   13.40
  -1 -14  -1   58.99   14.10
  -1 -14  -1   62.79   16.30
  -1 -14  -1   74.39   18.20
  -1 -14  -1   72.29   10.60
  -1 -14  -1   51.59   14.60
   1  14   1   81.89   17.00
  -2 -14  -1  318.77   23.30
  -2 -14  -1  341.77   18.30
  -2 -14  -1  328.27   30.10
  -2 -14  -1  317.27   26.70
  -2 -14  -1  339.57   31.90
   2  14   1  322.97   27.50
  -3 -14  -1  501.95   37.00
  -3 -14  -1  502.35   38.70
  -3 -14  -1  545.85   35.40
  -3 -14  -1  529.35   22.70
   3  14   1  541.65   34.80
  -4 -14  -1   75.89    9.90
  -4 -14  -1   91.09   17.70
  -4 -14  -1  115.29   24.10
   4  14   1   97.89   18.50
  -5 -14  -1  179.38   29.40
  -5 -14  -1  148.79   23.80
  -5 -14  -1  137.39   11.60
   5  14   1  141.09   23.40
  -6 -14  -1   46.00   13.30
  -6 -14  -1   67.99   10.20
  -6 -14  -1   63.99   16.50
   6  14   1   88.99   17.70
  -7 -14  -1   85.39   20.60
  -7 -14  -1  117.79   21.30
  -7 -14  -1  102.39   10.80
   7  14   1  127.29   21.80
  -8 -14  -1  172.68   31.20
  -8 -14  -1  156.48   25.20
   8  14   1  133.79   22.90
   8  14   1  154.08   28.50
  -9 -14  -1   69.09   20.30
  -9 -14  -1   48.80   15.70
   9  14   1   34.10   14.40
   9  14   1   66.29   10.90
   9  14   1   75.99   19.20
 -10 -14  -1   11.70    9.40
 -10 -14  -1  -10.00    5.90
  10  14   1   11.70    9.00
  10  14   1    7.80    5.00
  10  14   1   18.00   10.40
 -11 -14  -1   13.80   10.10
 -11 -14  -1   -9.10    6.70
  11  14   1    9.70    5.30
  11  14   1   16.30   10.70
 -12 -14  -1   34.60   15.80
 -12 -14  -1   17.10   11.50
  12  14   1   -5.50    7.90
  12  14   1   14.10    7.20
 -13 -14  -1   66.89   20.00
 -13 -14  -1   76.19   24.70
  13  14   1   46.50   12.00
  13  14   1   39.50   18.80
  10 -15  -1    2.00   10.30
  10 -15  -1   13.00   12.60
 -10  15   1   10.70   10.90
   9 -15  -1   16.60   12.60
   9 -15  -1   27.80   15.80
  -9  15   1   21.80   11.80
   8 -15  -1   41.10   15.80
  -8  15   1   14.60   11.20
   7 -15  -1   20.10    7.10
   7 -15  -1   26.30   12.90
   7 -15  -1   50.39   18.70
   7 -15  -1   38.60   15.50
  -7  15   1   38.20   14.20
   6 -15  -1  448.76   38.50
   6 -15  -1  437.06   42.10
   6 -15  -1  467.75   42.80
   6 -15  -1  444.96   24.90
  -6  15   1  419.06   37.50
   5 -15  -1  174.68   31.10
   5 -15  -1  176.48   29.10
   5 -15  -1  160.08   14.90
  -5  15   1  179.18   28.90
   4 -15  -1   11.90   10.80
   4 -15  -1   12.30    7.00
   4 -15  -1    9.10    7.90
   4 -15  -1   19.90    6.70
  -4  15   1    5.20    6.90
   3 -15  -1  122.09   25.30
   3 -15  -1  130.29   20.00
   3 -15  -1  159.28   14.90
   3 -15  -1  171.48   29.50
  -3  15   1  103.09   19.50
   2 -15  -1   41.80   10.70
   2 -15  -1   45.90    9.30
   2 -15  -1   50.29   16.60
   2 -15  -1   48.00   15.10
  -2  15   1   45.10   12.60
   1 -15  -1  106.89   20.60
   1 -15  -1  121.39   23.20
   1 -15  -1  123.19   13.90
  -1  15   1  135.29   22.90
   0 -15  -1   65.89   18.60
   0 -15  -1   46.10   11.20
   0 -15  -1   48.90   14.10
   0  15   1   35.20   11.20
  -1 -15  -1  444.36   36.30
  -1 -15  -1  406.46   21.90
  -1 -15  -1  428.06   36.80
   1  15   1  393.86   32.00
  -2 -15  -1  117.79   20.50
  -2 -15  -1  117.99   17.60
  -2 -15  -1  100.99   10.70
  -2 -15  -1  137.69   27.10
  -2 -15  -1  114.49   21.80
   2  15   1  134.39   22.10
  -3 -15  -1    3.80    5.70
  -3 -15  -1    1.40    3.50
  -3 -15  -1    0.90    6.30
  -3 -15  -1    2.60    5.00
   3  15   1    1.30    4.80
  -4 -15  -1  114.49   21.80
  -4 -15  -1  131.19   20.80
  -4 -15  -1  136.99   11.50
   4  15   1  128.59   22.10
  -5 -15  -1  398.96   20.30
  -5 -15  -1  445.16   34.00
  -5 -15  -1  413.56   37.80
   5  15   1  417.26   32.40
  -6 -15  -1   47.80    8.50
  -6 -15  -1   31.60   11.30
  -6 -15  -1   51.39   16.90
   6  15   1   34.00   12.40
  -7 -15  -1   72.09   16.80
  -7 -15  -1   38.40   15.50
  -7 -15  -1   57.19    9.50
   7  15   1   40.90   13.20
  -8 -15  -1   16.30   10.00
  -8 -15  -1   -5.60    8.30
   8  15   1    9.20    7.50
  -9 -15  -1   -0.10    9.30
  -9 -15  -1   14.90   11.30
   9  15   1   28.80   11.90
 -10 -15  -1   -1.30    8.60
 -10 -15  -1  -19.80    8.10
  10  15   1   14.20    5.70
  10  15   1   13.10    8.10
 -11 -15  -1   32.50   14.70
 -11 -15  -1   34.00   12.70
  11  15   1   14.40   11.20
  11  15   1   17.00   12.30
  11  15   1   31.60    8.80
 -12 -15  -1   38.10   16.70
 -12 -15  -1   51.39   18.50
  12  15   1   52.79   20.00
  12  15   1   60.09   12.10
  12  15   1   30.00   14.20
  10 -16  -1   59.59   21.50
 -10  16   1   64.99   20.80
   9 -16  -1   56.89   20.90
   9 -16  -1   81.59   24.10
  -9  16   1  105.59   25.90
   8 -16  -1   14.10   10.40
   8 -16  -1   -7.30   13.40
  -8  16   1   10.40   11.10
   7 -16  -1  159.68   29.80
   7 -16  -1  162.08   15.90
   7 -16  -1  194.98   33.10
   7 -16  -1  147.39   29.10
  -7  16   1  148.49   25.40
   6 -16  -1    9.70    9.90
   6 -16  -1   -2.80    3.50
   6 -16  -1   13.00    9.60
   6 -16  -1   11.30    9.80
  -6  16   1    0.90    7.10
   5 -16  -1  109.29   14.80
   5 -16  -1  102.09   24.50
   5 -16  -1  123.19   26.80
  -5  16   1   89.09   19.80
   4 -16  -1   51.19   16.00
   4 -16  -1   68.49   12.10
   4 -16  -1   11.90   11.10
  -4  16   1   34.00   12.30
   3 -16  -1   -2.60    6.10
   3 -16  -1    2.20    4.20
   3 -16  -1    4.30    7.60
  -3  16   1    8.60    7.00
   2 -16  -1  303.67   21.50
   2 -16  -1  285.57   31.30
   2 -16  -1  377.96   37.50
  -2  16   1  330.07   30.80
   1 -16  -1   11.90    6.60
   1 -16  -1   14.10   10.60
   1 -16  -1   23.90   10.70
  -1  16   1   12.70    9.40
   0 -16  -1  113.39   16.20
   0 -16  -1  109.29   14.10
   0 -16  -1   64.19   17.00
   0 -16  -1  128.99   25.90
   0  16   1  120.09   23.90
  -1 -16  -1   85.99   21.00
  -1 -16  -1   93.19   20.50
  -1 -16  -1   36.60   10.10
  -1 -16  -1   62.99   11.80
   1  16   1   86.39   18.20
  -2 -16  -1   16.50    9.30
  -2 -16  -1    7.00    4.70
  -2 -16  -1    7.50    8.50
  -2 -16  -1    5.20    7.10
  -2 -16  -1   24.20    8.50
   2  16   1    2.30    5.60
  -3 -16  -1  111.39   10.80
  -3 -16  -1   89.69   21.70
  -3 -16  -1  122.19   18.50
  -3 -16  -1  116.59   24.50
  -3 -16  -1   83.19   18.00
  -4 -16  -1  130.39   23.80
  -4 -16  -1  139.69   11.90
  -4 -16  -1  139.39   27.40
  -4 -16  -1  122.19   23.50
   4  16   1  126.79   21.80
  -5 -16  -1    6.20    4.70
  -5 -16  -1    2.60    7.80
  -5 -16  -1   15.80   10.00
   5  16   1    4.80    7.10
  -6 -16  -1  179.88   31.40
  -6 -16  -1  208.08   14.90
  -6 -16  -1  181.18   26.70
   6  16   1  165.48   25.20
  -7 -16  -1    0.30    4.70
  -7 -16  -1    5.50    6.80
  -7 -16  -1    7.80    9.90
   7  16   1   -7.30    6.40
  -8 -16  -1   37.60   13.70
  -8 -16  -1   30.00   14.40
  -8 -16  -1   11.00    6.70
   8  16   1   35.00   12.70
  -9 -16  -1   -3.40   10.20
  -9 -16  -1   15.90   11.60
   9  16   1   39.50   14.60
 -10 -16  -1   55.29   18.70
 -10 -16  -1   23.20   13.60
  10  16   1   20.10   12.60
 -11 -16  -1   12.00   12.50
 -11 -16  -1   21.60   12.70
  11  16   1   29.10   12.20
 -12 -16  -1    9.50   11.00
 -12 -16  -1   15.00   16.50
  12  16   1    4.60   11.00
  12  16   1    3.90    6.80
   9 -17  -1   23.70   14.60
   9 -17  -1   16.60   14.50
  -9  17   1    9.50    9.40
   8 -17  -1   48.60   19.10
   8 -17  -1   60.99   20.90
  -8  17   1   48.80   14.80
   7 -17  -1   49.99   18.60
   7 -17  -1   21.40   15.20
   7 -17  -1   23.20   13.20
  -7  17   1   37.10   13.80
   6 -17  -1   86.29   21.70
   6 -17  -1   90.79   23.20
   6 -17  -1   99.49   14.60
   6 -17  -1  103.69   28.00
  -6  17   1  105.89   23.80
   5 -17  -1  151.28   28.30
   5 -17  -1  155.38   15.90
   5 -17  -1  119.09   27.70
  -5  17   1  128.79   25.00
   4 -17  -1    5.00   11.20
   4 -17  -1    6.50    5.80
   4 -17  -1   16.90   10.00
  -4  17   1   12.70    9.50
   3 -17  -1  171.18   30.50
   3 -17  -1  115.89   24.60
  -3  17   1  112.99   21.20
   2 -17  -1  175.18   28.60
   2 -17  -1  264.77   30.80
   2 -17  -1  237.98   19.60
  -2  17   1  231.58   27.10
   1 -17  -1   16.70   10.40
   1 -17  -1   24.60    8.10
   1 -17  -1   31.00   14.00
  -1  17   1   46.10   14.30
   0 -17  -1   99.59   15.70
   0 -17  -1  109.99   14.40
   0 -17  -1  131.59   28.10
   0  17   1  107.19   20.60
  -1 -17  -1   -6.50    7.80
  -1 -17  -1   10.70    8.00
  -1 -17  -1    6.00    4.80
  -1 -17  -1    5.80    4.80
   1  17   1   -7.50    4.50
  -2 -17  -1  259.57   41.90
  -2 -17  -1  291.67   24.30
  -2 -17  -1  277.97   32.40
  -2 -17  -1  257.97   26.60
   2  17   1  234.48   26.10
  -3 -17  -1  277.37   32.00
  -3 -17  -1  246.38   16.90
  -3 -17  -1  272.17   38.70
  -3 -17  -1  266.57   24.20
  -3 -17  -1  227.48   31.50
   3  17   1  286.87   27.70
  -4 -17  -1   39.20   14.40
  -4 -17  -1   49.40   14.40
  -4 -17  -1   15.10   11.80
  -4 -17  -1   30.30    7.30
   4  17   1   33.10   12.30
  -5 -17  -1   79.59   20.70
  -5 -17  -1   68.39   10.50
  -5 -17  -1   60.79   16.70
   5  17   1   62.69   16.10
  -6 -17  -1   90.29   23.60
  -6 -17  -1   63.09   10.20
  -6 -17  -1   72.59   19.30
   6  17   1   63.99   16.50
  -7 -17  -1   79.39   19.50
  -7 -17  -1  100.89   23.80
  -7 -17  -1   91.09   12.00
   7  17   1  137.39   23.80
  -8 -17  -1  119.39   14.90
  -8 -17  -1  143.39   27.60
  -8 -17  -1  109.59   22.80
   8  17   1  144.39   25.70
  -9 -17  -1    5.80   11.90
  -9 -17  -1   18.40   11.90
   9  17   1   -3.30    7.00
 -10 -17  -1   90.99   24.50
 -10 -17  -1  115.39   25.20
  10  17   1  137.19   25.40
 -11 -17  -1   -0.80    9.30
 -11 -17  -1   -5.80    9.30
  11  17   1   -1.10    8.80
   8 -18  -1   15.50   12.40
   8 -18  -1    7.30   13.50
  -8  18   1   13.50   10.30
   7 -18  -1   20.20   16.10
   7 -18  -1   23.40    7.90
   7 -18  -1   59.59   20.40
   7 -18  -1    8.40   12.70
  -7  18   1   29.70   11.50
   6 -18  -1   72.39   12.80
   6 -18  -1   63.49   19.90
   6 -18  -1   56.89   19.10
   6 -18  -1  105.19   26.60
  -6  18   1   60.49   16.70
   5 -18  -1   20.00    7.90
   5 -18  -1   13.00   11.60
  -5  18   1    3.60    9.00
   4 -18  -1   71.39   21.30
   4 -18  -1   80.99   13.50
   4 -18  -1   81.69   23.00
  -4  18   1   74.59   20.20
   3 -18  -1   16.20   11.10
   3 -18  -1   37.40   10.00
   3 -18  -1   31.10   15.60
  -3  18   1   24.80   10.80
   2 -18  -1  210.38   36.00
   2 -18  -1  178.98   30.40
   2 -18  -1  219.88   19.70
  -2  18   1  224.18   32.90
   1 -18  -1  161.18   17.30
   1 -18  -1  187.98   31.50
   1 -18  -1  124.19   25.50
  -1  18   1  169.98   28.90
   0 -18  -1   74.89   18.20
   0 -18  -1   64.39   19.60
   0 -18  -1  105.89   17.40
   0  18   1   76.89   18.80
  -1 -18  -1   21.70    6.90
  -1 -18  -1   36.70   10.60
  -1 -18  -1   21.10   12.40
  -1 -18  -1   20.30   14.30
   1  18   1   30.80   14.60
  -2 -18  -1   20.40   12.60
  -2 -18  -1   16.60   12.40
  -2 -18  -1   29.00    7.30
  -2 -18  -1   26.30   10.30
   2  18   1   27.40   11.70
  -3 -18  -1  135.59   24.50
  -3 -18  -1  149.88   28.00
  -3 -18  -1  113.79   19.30
  -3 -18  -1  144.29   28.90
   3  18   1  121.99   21.80
  -4 -18  -1  243.38   16.90
  -4 -18  -1  245.78   24.50
  -4 -18  -1  264.77   36.10
  -4 -18  -1  211.98   35.40
  -4 -18  -1  259.47   39.00
   4  18   1  245.98   26.90
  -5 -18  -1   25.60   11.60
  -5 -18  -1   30.00   13.90
  -5 -18  -1   33.30   14.40
  -5 -18  -1   14.60    7.10
   5  18   1    9.10    9.30
  -6 -18  -1   19.70   11.40
  -6 -18  -1   23.90   10.70
  -6 -18  -1   22.70    6.70
   6  18   1   12.60    8.70
  -7 -18  -1   37.30   16.80
  -7 -18  -1   55.59    9.80
   7  18   1   80.19   19.00
  -8 -18  -1   -3.80    5.00
  -8 -18  -1    8.70   11.70
  -8 -18  -1    6.60    6.60
   8  18   1    5.10    9.00
  -9 -18  -1   70.09   17.80
  -9 -18  -1   69.99   21.70
   9  18   1   60.49   18.00
 -10 -18  -1   -6.60    8.80
 -10 -18  -1  -14.20    8.20
  10  18   1  -10.20    7.70
   7 -19  -1    5.10   10.00
   7 -19  -1    2.50    7.30
   7 -19  -1    7.40   13.60
   7 -19  -1    6.50   12.00
  -7  19   1   -3.50    7.80
   6 -19  -1  -12.60   10.30
   6 -19  -1    7.90    8.80
   6 -19  -1  -16.90   10.10
   6 -19  -1   -2.20    4.80
  -6  19   1    8.70    8.50
   5 -19  -1   56.29   20.00
   5 -19  -1   59.79   21.40
   5 -19  -1   64.29   12.30
  -5  19   1   67.29   21.30
   4 -19  -1   18.20    7.20
   4 -19  -1   32.50   14.50
   4 -19  -1   19.10   12.40
  -4  19   1   19.80   10.20
   3 -19  -1   55.39   11.60
   3 -19  -1   38.20   15.70
   3 -19  -1   52.59   18.10
  -3  19   1   35.30   14.90
   2 -19  -1   73.79   22.60
   2 -19  -1   81.89   23.30
   2 -19  -1   56.49   12.20
  -2  19   1   78.99   18.90
   1 -19  -1   -0.80    6.50
   1 -19  -1    1.50    6.20
   1 -19  -1    8.10    6.30
  -1  19   1   -1.50    7.90
   0 -19  -1   20.50    8.30
   0 -19  -1   30.80   16.70
   0 -19  -1   21.60   11.20
   0  19   1   30.40   13.10
  -1 -19  -1  117.69   18.80
  -1 -19  -1  133.39   28.00
  -1 -19  -1  138.89   29.60
   1  19   1  111.29   23.70
  -2 -19  -1   44.50   10.10
  -2 -19  -1   41.70   15.80
  -2 -19  -1   49.20   13.10
  -2 -19  -1   42.20   17.00
   2  19   1   60.79   15.70
  -3 -19  -1   74.49   11.90
  -3 -19  -1  119.49   23.40
  -3 -19  -1  113.59   19.90
  -3 -19  -1   97.49   23.60
  -3 -19  -1  101.69   24.20
   3  19   1  100.09   20.70
  -4 -19  -1   -2.30    7.70
  -4 -19  -1   11.80   10.80
  -4 -19  -1   -9.10    5.50
  -4 -19  -1    1.10    6.70
   4  19   1    6.00    7.20
  -5 -19  -1    9.20   10.80
  -5 -19  -1   44.80   13.20
  -5 -19  -1   26.10    8.10
  -5 -19  -1   31.00   15.00
  -5 -19  -1   31.50   15.30
   5  19   1   54.49   14.90
  -6 -19  -1   17.40   10.10
  -6 -19  -1   15.80   14.10
  -6 -19  -1   -8.20    7.10
   6  19   1    1.20    8.40
  -7 -19  -1    7.80    7.80
  -7 -19  -1   13.00   10.60
  -7 -19  -1   17.40    8.80
   7  19   1    9.30    9.30
  -8 -19  -1   92.39   24.40
  -8 -19  -1  145.79   27.90
   8  19   1  123.69   23.80
  -9 -19  -1   25.30   15.50
  -9 -19  -1   12.60   12.60
   9  19   1    0.20   10.10
 -10 -19  -1   19.00   16.50
  10  19   1    4.10   11.30
   6 -20  -1   85.69   23.50
   6 -20  -1   74.19   24.30
   6 -20  -1   89.99   25.00
   6 -20  -1   97.59   14.90
  -6  20   1   78.39   20.70
   5 -20  -1   20.00   15.20
   5 -20  -1   44.90   11.70
   5 -20  -1   45.40   20.40
  -5  20   1   61.69   19.90
   4 -20  -1   13.00   15.20
   4 -20  -1   21.90   14.30
   4 -20  -1   16.30    7.60
  -4  20   1   37.40   13.70
   3 -20  -1   32.80    9.70
   3 -20  -1   36.50   18.10
   3 -20  -1   47.40   20.40
  -3  20   1   38.30   14.70
   2 -20  -1   -4.60   11.50
   2 -20  -1   -7.20    5.20
   2 -20  -1    9.10   10.30
  -2  20   1    4.80    7.90
   1 -20  -1   25.10   14.10
   1 -20  -1   30.30   18.10
   1 -20  -1   38.50   10.30
  -1  20   1   30.70   12.00
   0 -20  -1  176.08   31.80
   0 -20  -1  160.18   31.80
   0 -20  -1  127.59   19.00
   0  20   1  132.49   24.90
  -1 -20  -1   13.60    7.30
  -1 -20  -1   25.30   12.70
  -1 -20  -1    4.90    9.60
   1  20   1    9.20    9.10
  -2 -20  -1  231.68   37.00
  -2 -20  -1  267.77   44.00
  -2 -20  -1  284.37   26.30
   2  20   1  267.77   29.50
  -3 -20  -1   10.80   10.50
  -3 -20  -1   27.10   12.20
  -3 -20  -1    2.50    7.70
  -3 -20  -1   14.70    8.00
   3  20   1   20.50   10.90
  -4 -20  -1   27.50   12.50
  -4 -20  -1   19.10   10.20
  -4 -20  -1   14.20   11.30
  -4 -20  -1    6.50    8.20
  -4 -20  -1   10.50    7.10
   4  20   1   12.10    9.60
  -5 -20  -1   19.10   11.60
  -5 -20  -1   30.60   13.50
  -5 -20  -1   36.50   15.60
  -5 -20  -1   24.90   10.10
   5  20   1   52.39   15.40
  -6 -20  -1   -2.60    8.30
  -6 -20  -1   -0.50    8.30
  -6 -20  -1    4.30   13.40
   6  20   1   -6.30    6.30
  -7 -20  -1   59.49   20.90
  -7 -20  -1   83.59   21.20
   7  20   1   75.49   18.40
  -8 -20  -1    6.00    7.30
  -8 -20  -1   13.10   12.40
   8  20   1   -7.50    6.90
   4 -21  -1   47.20   15.70
   4 -21  -1   15.00    8.90
   4 -21  -1   41.40   19.30
  -4  21   1   36.40   14.30
   3 -21  -1   15.70    7.00
   3 -21  -1    3.00   12.50
   3 -21  -1   18.60   14.90
  -3  21   1   10.00   10.50
   2 -21  -1   87.69   15.70
   2 -21  -1   98.79   25.90
   2 -21  -1   84.69   23.90
  -2  21   1   48.50   15.90
   1 -21  -1   60.29   13.10
   1 -21  -1   87.29   25.40
   1 -21  -1   51.49   20.60
  -1  21   1   57.09   17.20
   0 -21  -1    2.20    9.60
   0 -21  -1   -9.00    4.30
   0 -21  -1    3.10    7.80
   0  21   1    6.50    8.10
  -1 -21  -1  138.39   21.50
  -1 -21  -1  190.18   37.20
   1  21   1  143.69   25.60
  -2 -21  -1    3.60    8.10
  -2 -21  -1    9.20   12.90
  -2 -21  -1   -2.20    6.40
   2  21   1   -0.50    6.40
  -3 -21  -1   74.69   24.60
  -3 -21  -1   71.29   20.40
  -3 -21  -1   55.79   15.80
   3  21   1  108.69   23.70
  -4 -21  -1   69.49   19.50
  -4 -21  -1   77.89   24.50
  -4 -21  -1   55.59   21.20
  -4 -21  -1   67.39   17.10
   4  21   1   74.79   17.00
  -5 -21  -1  -14.20    8.00
  -5 -21  -1    5.30    9.60
  -5 -21  -1   -4.20    7.60
   5  21   1   15.70   10.00
  -6 -21  -1  120.69   22.50
  -6 -21  -1  103.29   25.60
  -6 -21  -1  137.09   44.00
  -6 -21  -1  101.29   27.70
   6  21   1  115.39   22.70
  -7 -21  -1    0.60    9.10
  -7 -21  -1  -12.60    9.20
  -7 -21  -1   13.90    9.70
  -7 -21  -1   20.10   13.70
   7  21   1   23.80   12.30
   2 -22  -1   12.50   17.00
   2 -22  -1   15.40    9.40
   2 -22  -1   31.50   17.60
  -2  22   1   23.70   12.10
   1 -22  -1   16.40   12.20
   1 -22  -1    1.90   12.90
   1 -22  -1   18.50    9.60
   0 -22  -1   97.29   18.00
   0 -22  -1   82.69   23.30
   0 -22  -1   59.49   20.00
   0  22   1   75.89   20.70
  -1 -22  -1    9.20   10.30
  -1 -22  -1   26.80   15.70
  -1 -22  -1   16.40    8.20
   1  22   1   -1.00    7.10
  -2 -22  -1   56.29   14.30
  -2 -22  -1   28.50   17.20
  -2 -22  -1   59.29   19.90
   2  22   1   29.00   14.30
  -3 -22  -1   40.10   18.20
  -3 -22  -1   88.49   19.10
  -3 -22  -1   67.29   24.00
   3  22   1   71.19   18.00
  -4 -22  -1   31.50   16.10
  -4 -22  -1   15.50   11.00
  -4 -22  -1    9.40   12.40
   4  22   1   28.40   12.00
  -5 -22  -1   -2.20    7.30
  -5 -22  -1    7.80   10.40
  -5 -22  -1   18.30   11.60
  -5 -22  -1    2.20    7.60
   5  22   1  -15.50    7.10
   4  22  -2    0.30    7.50
  -4 -22   2   18.90   11.50
  -4 -22   2   30.20   15.90
  -4 -22   2   46.70   14.20
   3  22  -2   40.10   12.90
  -3 -22   2   41.50   19.80
  -3 -22   2   18.00   17.30
  -3 -22   2   63.29   15.50
   2  22  -2   -8.10    7.20
  -2 -22   2   -2.20    7.70
  -2 -22   2   -3.70    7.70
  -2 -22   2   -2.20   12.40
   1  22  -2   -9.70    6.40
  -1 -22   2   -6.50    6.80
  -1 -22   2  -12.90    8.50
  -1 -22   2    2.10   10.90
   0  22  -2   14.20    9.70
   0 -22   2    3.90    7.00
   0 -22   2    7.30   15.00
   0 -22   2   28.90   16.20
  -1  22  -2   28.50   12.00
   1 -22   2   34.80   18.60
   1 -22   2   40.00   10.80
   1 -22   2   21.40   13.00
   6  21  -2    1.00    9.00
  -6 -21   2   12.70   12.70
  -6 -21   2   16.90   17.00
  -6 -21   2    2.40    9.70
   5  21  -2   57.99   15.50
  -5 -21   2   56.99   24.50
  -5 -21   2   41.80   18.20
  -5 -21   2   84.89   21.50
   4  21  -2   12.30    8.50
  -4 -21   2    6.80    8.50
  -4 -21   2   19.90   14.00
  -4 -21   2   -7.30    7.80
  -4 -21   2    5.40    9.40
   3  21  -2    0.70    5.70
  -3 -21   2   12.00   12.50
  -3 -21   2    3.60    9.10
  -3 -21   2    1.10   10.30
   2  21  -2  129.59   21.90
  -2 -21   2  102.59   18.70
  -2 -21   2  162.68   35.30
  -2 -21   2  132.99   28.10
   1  21  -2   49.90   14.80
  -1 -21   2  110.99   30.00
  -1 -21   2  101.49   29.20
  -1 -21   2   66.19   14.60
   0  21  -2    8.90    7.00
   0 -21   2   -7.50   10.40
   0 -21   2   -8.20    5.20
   0 -21   2   10.30    8.70
  -1  21  -2    7.00   10.00
   1 -21   2   35.90   17.20
   1 -21   2    1.90   12.30
   1 -21   2   12.70    6.60
  -2  21  -2   22.40   11.20
   2 -21   2   24.80   15.20
   2 -21   2   -0.40    9.40
  -3  21  -2   20.40   15.10
   3 -21   2    7.40    9.40
   3 -21   2    1.70    5.70
   3 -21   2   16.80   14.90
   8  20  -2   39.40   14.50
  -8 -20   2   33.60   14.30
  -7 -20   2   96.89   26.30
  -7 -20   2   61.79   21.00
  -7 -20   2   70.69   20.30
   6  20  -2   47.30   13.50
  -6 -20   2   34.80   15.40
  -6 -20   2   42.30   17.20
  -6 -20   2   59.29   18.10
   5  20  -2   80.99   16.50
  -5 -20   2   96.19   21.60
  -5 -20   2   15.40   18.60
   4  20  -2    5.80    7.80
  -4 -20   2    3.30    7.00
  -4 -20   2  -12.10    8.10
  -4 -20   2   13.00   13.70
  -4 -20   2   -4.50   10.40
   3  20  -2   22.70    9.40
  -3 -20   2   20.20    9.60
  -3 -20   2   13.10   11.30
  -3 -20   2   19.60    9.80
  -3 -20   2   17.60   14.00
   2  20  -2   17.10    9.00
  -2 -20   2   11.50    6.90
  -2 -20   2    3.30   10.60
   1  20  -2  134.09   23.80
  -1 -20   2  138.49   19.70
  -1 -20   2  155.88   34.10
   0  20  -2  188.28   27.20
   0 -20   2  217.28   39.30
   0 -20   2  122.59   28.40
   0 -20   2  178.38   18.80
  -1  20  -2    1.50    6.40
   1 -20   2   -2.80    7.30
   1 -20   2    6.80    8.30
   1 -20   2    3.00    5.40
  -2  20  -2    5.70    8.30
   2 -20   2    0.90    4.40
   2 -20   2   12.60   10.70
  -3  20  -2    0.40    8.10
   3 -20   2    8.40    5.10
   3 -20   2   18.00   13.40
   3 -20   2  -12.30    7.80
  -4  20  -2   45.00   24.40
   4 -20   2   49.00    9.90
   4 -20   2   37.00   17.30
   4 -20   2   49.70   19.60
  -5  20  -2   22.30   12.70
   5 -20   2   26.70    7.30
   5 -20   2    1.20   12.50
   5 -20   2   11.00   15.20
   9  19  -2   46.50   13.70
  -9 -19   2   26.00   15.90
  -9 -19   2   34.30   18.20
   8  19  -2   52.49   13.70
  -8 -19   2   43.20   21.80
  -8 -19   2  116.49   25.60
   7  19  -2   -0.60    6.80
  -7 -19   2  -13.20    6.70
  -7 -19   2   -5.80   10.10
   6  19  -2    8.60    7.80
  -6 -19   2   29.40   13.20
  -6 -19   2   -9.40    7.20
  -6 -19   2    2.70    9.40
   5  19  -2    1.80    8.30
  -5 -19   2   15.40   14.20
  -5 -19   2   15.90   10.00
  -5 -19   2    2.90    8.70
   4  19  -2   90.49   18.30
  -4 -19   2  102.29   21.70
  -4 -19   2  121.69   28.10
  -4 -19   2  116.59   20.60
  -4 -19   2   73.99   20.90
   3  19  -2  150.88   22.70
  -3 -19   2  186.88   29.40
  -3 -19   2  230.48   39.60
  -3 -19   2  165.88   35.70
  -3 -19   2  187.28   25.10
   2  19  -2   74.69   16.60
  -2 -19   2   50.69   13.60
  -2 -19   2   39.60   18.20
  -2 -19   2   61.59   22.30
  -2 -19   2   88.29   19.20
   1  19  -2   23.10   10.90
  -1 -19   2   24.50    8.70
  -1 -19   2   25.80   15.30
  -1 -19   2   31.30   14.60
   0  19  -2   72.99   17.30
   0 -19   2   77.99   20.80
   0 -19   2   54.39   16.90
   0 -19   2   44.90   11.20
  -1  19  -2   65.29   16.70
   1 -19   2   60.69   23.50
   1 -19   2   53.79   11.10
   1 -19   2   44.10   18.00
  -2  19  -2   12.60    9.30
   2 -19   2    5.10    5.70
   2 -19   2    8.80   12.00
   2 -19   2    8.90   11.40
   3 -19   2   13.40   11.60
   3 -19   2   29.70   16.60
   3 -19   2   27.30    6.90
  -4  19  -2  178.78   29.40
   4 -19   2  171.48   31.50
   4 -19   2  179.58   16.10
   4 -19   2  154.68   32.00
  -5  19  -2   31.50   19.00
   5 -19   2   39.20    8.90
   5 -19   2   30.00   15.10
   5 -19   2   48.30   16.50
  -6  19  -2   14.30   11.30
   6 -19   2   36.00   17.20
   6 -19   2   28.00   15.40
   6 -19   2    1.40   11.00
  -7  19  -2   29.10   13.70
   7 -19   2   42.70   18.20
   7 -19   2   64.89   21.70
   7 -19   2   29.70   15.70
 -10 -18   2    3.00   10.70
 -10 -18   2  -12.60    7.00
   9  18  -2    2.50    7.70
  -9 -18   2   20.50   14.70
  -9 -18   2   14.30   11.20
   8  18  -2   58.59   13.60
  -8 -18   2   95.59   28.00
  -8 -18   2   45.40   19.00
   7  18  -2   65.99   14.30
  -7 -18   2   52.99   16.40
  -7 -18   2   86.19   25.10
   6  18  -2   -1.70    5.20
  -6 -18   2    5.20    9.30
  -6 -18   2   -6.30    8.10
   5  18  -2   11.90    6.70
  -5 -18   2   11.60    9.10
  -5 -18   2   -4.10    5.30
  -5 -18   2    0.80    9.50
   4  18  -2   25.80    9.60
  -4 -18   2    7.60    8.70
  -4 -18   2    7.50   12.10
  -4 -18   2   17.60   13.60
   3  18  -2   39.40   11.80
  -3 -18   2   35.60   15.60
  -3 -18   2   19.30    9.90
  -3 -18   2    9.80    8.90
  -3 -18   2   19.40   13.80
   2  18  -2  177.78   25.60
  -2 -18   2  210.28   37.60
  -2 -18   2  213.68   30.20
  -2 -18   2  196.18   36.70
  -2 -18   2  175.08   19.10
   1  18  -2    1.90    5.80
  -1 -18   2    3.10   10.40
  -1 -18   2    3.30    5.20
  -1 -18   2    2.50    9.50
   0  18  -2   -5.90    5.20
   0 -18   2    2.40    5.40
   0 -18   2    6.40   10.80
   0 -18   2   -2.40    6.40
  -1  18  -2   15.20   10.10
   1 -18   2   10.30   10.50
   1 -18   2    0.70    5.40
   1 -18   2    1.20    7.60
  -2  18  -2   -2.50    5.70
   2 -18   2    3.70    4.60
   2 -18   2    4.60   11.30
   2 -18   2  -16.20    5.30
  -3  18  -2   29.50   12.20
   3 -18   2   45.30    9.60
   3 -18   2   45.40   18.80
   3 -18   2   35.50   16.00
  -4  18  -2    1.00    7.50
   4 -18   2    6.60    9.80
   4 -18   2    8.40    5.70
   4 -18   2   14.20   12.00
  -5  18  -2  114.49   21.60
   5 -18   2  120.99   12.50
   5 -18   2   91.29   26.30
   5 -18   2  111.39   25.90
  -6  18  -2  106.09   23.30
   6 -18   2  104.79   28.70
   6 -18   2  112.99   30.00
   6 -18   2   74.89   25.10
   6 -18   2   96.49   10.90
  -7  18  -2    7.50    6.50
   7 -18   2  -14.80    9.20
   7 -18   2    9.60   10.50
   7 -18   2  -25.60   11.50
  -8  18  -2   32.40   14.60
   8 -18   2   -1.40   13.70
   8 -18   2   13.00   13.70
   8 -18   2   54.49   21.20
  11  17  -2  -16.10    8.90
 -11 -17   2   -8.60   10.90
 -11 -17   2    2.20    9.50
  10  17  -2   26.80   10.40
 -10 -17   2    6.50    9.10
 -10 -17   2   -1.90   12.50
   9  17  -2   58.79   13.60
  -9 -17   2   45.40   18.80
  -9 -17   2   35.10   13.10
   8  17  -2   32.10   11.20
  -8 -17   2   53.99   20.60
  -8 -17   2   35.70   15.20
   7  17  -2    8.00    7.20
  -7 -17   2   16.60    9.30
  -7 -17   2   15.30    9.70
   6  17  -2   44.80   11.70
  -6 -17   2   26.40   13.00
  -6 -17   2   50.59   17.10
   5  17  -2  103.09   17.70
  -5 -17   2   90.29   23.60
  -5 -17   2   94.99   16.60
  -5 -17   2   87.79   19.00
   4  17  -2    0.00    5.50
  -4 -17   2   26.80    9.10
  -4 -17   2    7.50    8.90
  -4 -17   2    5.40    8.30
  -4 -17   2   -7.20    6.60
   3  17  -2   56.69   14.30
  -3 -17   2   66.19   20.50
  -3 -17   2   22.90   13.20
  -3 -17   2   67.79   17.10
  -2 -17   2    7.00    9.70
  -2 -17   2   12.10   11.00
  -2 -17   2    6.40    7.20
  -2 -17   2   12.90    6.70
   1  17  -2  127.79   21.60
  -1 -17   2  168.58   33.20
  -1 -17   2  204.08   36.70
  -1 -17   2  148.59   16.40
   0  17  -2   10.90    7.80
   0 -17   2   10.20   10.30
   0 -17   2   18.10    9.20
  -1  17  -2    6.30    7.30
   1 -17   2    2.80    9.60
   1 -17   2   24.00   13.10
   1 -17   2    5.70    5.20
  -2  17  -2  104.19   21.00
   2 -17   2   85.79   12.30
   2 -17   2  108.09   27.00
   2 -17   2  104.29   26.20
  -3  17  -2    8.70    7.50
   3 -17   2   -2.90    8.50
   3 -17   2  -10.20    5.50
   3 -17   2    3.50    4.00
  -4  17  -2  157.58   24.40
   4 -17   2  135.39   12.90
   4 -17   2  173.68   35.80
   4 -17   2  109.19   23.30
  -5  17  -2    4.60    6.40
   5 -17   2    4.30    3.90
   5 -17   2    5.50    9.20
   5 -17   2    9.30   11.00
  -6  17  -2   10.70    9.90
   6 -17   2    1.40    4.20
   6 -17   2   10.50   13.60
   6 -17   2   16.30   11.70
   6 -17   2   25.20   14.60
  -7  17  -2   80.29   21.40
   7 -17   2   67.49   21.30
   7 -17   2   57.29   22.50
   7 -17   2   41.40   20.70
  -8  17  -2  -12.20    4.20
   8 -17   2  -11.90   13.10
   8 -17   2   -0.20   10.90
   8 -17   2  -15.60    6.00
  -9  17  -2   42.40   16.20
   9 -17   2   43.90   22.60
   9 -17   2   70.29   23.30
  12  16  -2    0.70    7.20
  12  16  -2   19.30   10.60
 -12 -16   2   24.40   13.60
 -12 -16   2   23.50   12.70
  11  16  -2   18.60    7.50
 -11 -16   2   -0.30    8.00
 -11 -16   2   17.40   12.70
  10  16  -2   92.89   17.90
  10  16  -2   67.59   12.90
 -10 -16   2   73.49   20.10
 -10 -16   2   86.29   24.60
   9  16  -2  122.69   19.70
  -9 -16   2  100.99   25.80
  -9 -16   2   57.69   22.60
   8  16  -2   10.70    6.60
  -8 -16   2  -10.60    5.90
  -8 -16   2  -17.20    5.80
   7  16  -2   13.50    7.00
  -7 -16   2    7.30    7.40
  -7 -16   2    6.90    8.00
  -7 -16   2    9.80   11.10
   6  16  -2   -9.50    5.00
  -6 -16   2  -10.00    5.10
  -6 -16   2    0.10    7.30
  -6 -16   2   24.70    8.30
   5  16  -2   98.99   17.20
  -5 -16   2   84.59   18.00
  -5 -16   2   65.29   11.60
  -5 -16   2   84.99   21.30
   4  16  -2  663.83   36.10
  -4 -16   2  586.14   40.50
  -4 -16   2  611.44   29.50
  -4 -16   2  539.35   46.20
  -4 -16   2  540.25   47.30
   3  16  -2  173.98   19.30
  -3 -16   2  137.39   14.70
  -3 -16   2  153.88   28.90
  -3 -16   2  142.49   23.10
  -3 -16   2  128.59   27.50
   2  16  -2    2.40    5.20
  -2 -16   2    4.80    5.50
  -2 -16   2    9.70    7.90
  -2 -16   2   -8.60    7.10
  -2 -16   2    6.40    4.70
   1  16  -2   94.49   17.10
  -1 -16   2   65.39   16.00
  -1 -16   2   48.90   15.70
  -1 -16   2   62.19   15.40
  -1 -16   2   63.79   19.90
   0  16  -2  137.49   22.10
   0 -16   2  113.89   15.60
   0 -16   2  125.59   25.50
   0 -16   2  105.69   22.70
  -1  16  -2   37.40   11.60
   1 -16   2   58.69   17.80
   1 -16   2   44.20   16.70
   1 -16   2   33.20    8.70
  -2  16  -2    9.00    7.30
   2 -16   2   -7.10    5.90
   2 -16   2    7.00    4.50
   2 -16   2   11.90   12.00
  -3  16  -2  264.07   27.20
   3 -16   2  283.17   33.60
   3 -16   2  273.87   18.20
   3 -16   2  300.27   35.90
  -4  16  -2   38.50   11.70
   4 -16   2   52.29   18.30
   4 -16   2   43.30    8.50
   4 -16   2   52.79   18.40
  -5  16  -2    4.90    7.10
   5 -16   2    8.40   10.70
   5 -16   2    5.20    3.50
   5 -16   2    9.80   10.30
  -6  16  -2    9.70    9.80
   6 -16   2   43.50   17.40
   6 -16   2   23.70    6.20
   6 -16   2   18.00   11.90
   6 -16   2    5.50    9.90
  -7  16  -2    5.60    7.20
   7 -16   2   -1.00   12.80
   7 -16   2  -11.90    7.10
   7 -16   2    0.90    8.70
  -8  16  -2  131.99   27.60
   8 -16   2   82.59   23.70
   8 -16   2  114.89   30.80
   8 -16   2  159.28   34.50
  -9  16  -2   13.90   10.40
   9 -16   2   42.90   19.10
   9 -16   2   15.00   20.80
  12  15  -2  117.69   21.90
  12  15  -2  114.39   17.20
 -12 -15   2   81.89   22.30
  11  15  -2    6.80    6.30
  11  15  -2   12.50   10.20
  11  15  -2   -8.80    6.90
 -11 -15   2   12.10   12.20
 -11 -15   2   -4.90    9.50
  10  15  -2   10.90   11.80
  10  15  -2   14.90    7.80
  10  15  -2   37.10   12.00
 -10 -15   2   29.80   13.70
 -10 -15   2   41.40   19.20
   9  15  -2   60.29   13.60
   9  15  -2   30.70    8.50
  -9 -15   2   18.70   13.50
  -9 -15   2    6.20    9.40
   8  15  -2  153.88   22.10
  -8 -15   2  167.88   26.40
  -8 -15   2  182.48   32.80
   7  15  -2   24.70    8.90
  -7 -15   2    9.00   10.10
  -7 -15   2    0.40    6.20
  -7 -15   2   16.80   10.50
   6  15  -2   63.89   14.20
  -6 -15   2   55.09   15.20
  -6 -15   2   57.19   10.80
  -6 -15   2   49.50   16.80
   5  15  -2   18.70    7.90
  -5 -15   2   26.00   10.40
  -5 -15   2   32.80   14.50
  -5 -15   2   10.10    6.40
   4  15  -2   96.39   16.90
  -4 -15   2   59.49   17.40
  -4 -15   2   74.49   18.00
  -4 -15   2   68.09   11.30
   3  15  -2  300.57   23.70
  -3 -15   2  272.47   31.50
  -3 -15   2  272.37   26.50
  -3 -15   2  298.77   19.70
  -3 -15   2  300.67   33.40
   2  15  -2   20.90    8.90
  -2 -15   2   39.40   12.40
  -2 -15   2   16.70    6.80
  -2 -15   2    7.50    9.40
  -2 -15   2   28.50   11.90
   1  15  -2   55.29   13.00
  -1 -15   2   67.59   18.60
  -1 -15   2   43.40   12.80
  -1 -15   2   75.29   13.10
  -1 -15   2   36.40   11.80
  -1 -15   2   74.19   12.10
  -1 -15   2   74.19   20.20
   0  15  -2  373.56   28.80
   0 -15   2  368.76   31.00
   0 -15   2  430.96   24.80
   0 -15   2  405.26   39.50
   0 -15   2  410.66   38.50
   0 -15   2  416.96   25.10
  -1  15  -2   22.50    8.50
   1 -15   2   27.00    7.70
   1 -15   2   10.40    8.70
   1 -15   2    3.30    9.20
  -2  15  -2   -4.80    4.40
   2 -15   2   14.80    9.70
   2 -15   2   -1.60    3.00
   2 -15   2    3.90    8.50
  -3  15  -2  187.18   28.20
   3 -15   2  180.48   30.60
   3 -15   2  147.39   27.60
  -4  15  -2  108.29   19.50
   4 -15   2  120.89   25.10
   4 -15   2  142.39   12.30
   4 -15   2  130.79   28.70
  -5  15  -2  123.59   20.70
   5 -15   2  163.68   12.60
   5 -15   2  153.38   29.20
   5 -15   2  208.28   35.40
  -6  15  -2   -0.10    5.70
   6 -15   2   16.30    5.40
   6 -15   2   26.60   14.80
   6 -15   2   22.70   10.80
   6 -15   2   19.80   13.30
  -7  15  -2   73.79   20.90
   7 -15   2   43.80   17.70
   7 -15   2    7.30   14.10
   7 -15   2   86.19   23.30
  -8  15  -2   21.60   10.50
   8 -15   2    6.40   10.80
   8 -15   2   -1.10   10.00
   8 -15   2   19.90   16.20
  -9  15  -2   19.70   10.70
   9 -15   2  -16.40   11.80
   9 -15   2   30.20   14.60
 -10  15  -2   -0.10    7.10
  10 -15   2   10.60   11.70
  10 -15   2   20.70   14.90
  13  14  -2   42.50   11.80
  13  14  -2   83.19   17.30
 -13 -14   2   26.80   18.30
 -13 -14   2   40.60   18.00
  12  14  -2    9.40    9.40
  12  14  -2   10.40    7.60
 -12 -14   2    5.30    9.30
 -12 -14   2    5.50   12.50
  11  14  -2  102.99   15.10
  11  14  -2   96.39   16.20
  11  14  -2   95.79   18.40
 -11 -14   2  119.69   24.40
 -11 -14   2  138.79   30.10
  10  14  -2    4.30    5.60
  10  14  -2   -9.60    4.00
 -10 -14   2  -13.40    6.70
 -10 -14   2   25.70   14.40
   9  14  -2   57.19   13.70
   9  14  -2   57.29   11.70
  -9 -14   2   67.89   21.80
  -9 -14   2   56.49   15.00
   8  14  -2  113.29   16.10
   8  14  -2  114.89   19.20
  -8 -14   2  101.09   20.60
  -8 -14   2  116.39   27.40
  -8 -14   2  102.49   14.70
   7  14  -2  171.28   18.50
  -7 -14   2  137.19   28.60
  -7 -14   2  229.18   17.80
  -7 -14   2  164.58   26.30
   6  14  -2  464.25   28.20
  -6 -14   2  403.06   38.70
  -6 -14   2  428.16   24.50
  -6 -14   2  391.66   33.70
   5  14  -2   -2.10    3.40
  -5 -14   2    0.10    5.80
  -5 -14   2   10.10    7.80
   4  14  -2  221.58   19.90
  -4 -14   2  202.58   26.30
  -4 -14   2  213.28   18.80
  -4 -14   2  197.78   32.50
   3  14  -2  228.78   20.30
  -3 -14   2  201.08   26.00
  -3 -14   2  212.98   38.30
  -3 -14   2  229.88   34.50
  -3 -14   2  208.08   18.50
   2  14  -2  142.89   16.80
  -2 -14   2  134.09   21.20
  -2 -14   2  129.79   22.90
  -2 -14   2  125.49   25.40
  -2 -14   2  132.19   17.60
   1  14  -2   88.29   16.70
  -1 -14   2   68.39   19.80
  -1 -14   2   71.89   12.10
  -1 -14   2   74.19   18.90
  -1 -14   2   79.49   11.90
  -1 -14   2   94.19   17.00
   0  14  -2    8.40    6.20
   0 -14   2   -1.90    6.30
   0 -14   2    7.90    6.30
   0 -14   2    9.80    5.20
   0 -14   2   19.80   10.30
   0 -14   2   13.30    5.10
  -1  14  -2  280.47   24.70
   1 -14   2  283.27   26.40
   1 -14   2  231.18   35.00
   1 -14   2  232.08   35.10
   1 -14   2  268.47   18.00
  -2  14  -2   64.59   15.60
   2 -14   2   56.79   16.90
   2 -14   2   72.59   10.70
   2 -14   2   61.59   18.60
  -3  14  -2   23.40    9.70
   3 -14   2   18.10    5.60
   3 -14   2   19.80   11.90
   3 -14   2   20.70   11.90
  -4  14  -2    4.40    6.50
   4 -14   2    1.40    8.60
   4 -14   2   11.40    8.00
   4 -14   2    8.90    4.60
  -5  14  -2   38.40   13.10
   5 -14   2   67.69   20.70
   5 -14   2   12.40   10.00
   5 -14   2   34.50    6.80
  -6  14  -2  160.38   27.20
   6 -14   2  134.09   29.30
   6 -14   2  131.49   11.20
   6 -14   2  125.49   27.50
   6 -14   2  156.38   27.70
  -7  14  -2   48.70   15.90
   7 -14   2   25.70   13.50
   7 -14   2    3.30   13.30
   7 -14   2   52.09   17.80
  -8  14  -2   81.19   20.50
   8 -14   2   32.50   17.50
   8 -14   2   47.20   17.20
   8 -14   2   51.39   18.10
  -9  14  -2   25.10   12.50
   9 -14   2   27.90   13.60
   9 -14   2   44.10   18.90
 -10  14  -2    6.30    8.70
  10 -14   2   10.90   20.90
  10 -14   2   20.60   14.60
 -11  14  -2   -5.70    6.10
  11 -14   2   -1.10    9.50
  11 -14   2   36.40   14.60
  13  13  -2   -5.90    5.10
 -13 -13   2    7.00   10.50
 -13 -13   2  -14.20   10.60
  12  13  -2   39.50   10.00
  12  13  -2   27.60   12.40
 -12 -13   2   36.70   13.90
 -12 -13   2   24.10   16.70
  11  13  -2    5.20    6.90
  11  13  -2    7.40    5.30
  11  13  -2  -10.20    6.10
 -11 -13   2    8.50    9.50
 -11 -13   2   -6.60    6.60
  10  13  -2  109.79   16.10
  10  13  -2   86.99   15.10
  10  13  -2  134.89   21.10
 -10 -13   2  101.09   25.50
 -10 -13   2  105.09   21.00
   9  13  -2  227.28   16.70
   9  13  -2  232.98   22.80
   9  13  -2  234.78   20.00
  -9 -13   2  274.67   35.40
  -9 -13   2  318.77   45.50
   8  13  -2   -1.20    5.10
   8  13  -2    0.80    5.30
  -8 -13   2   -2.70    8.00
  -8 -13   2    3.40    5.20
  -8 -13   2   15.50    8.40
   7  13  -2  200.28   19.10
   7  13  -2  226.48   17.60
  -7 -13   2  189.38   27.80
  -7 -13   2  235.78   18.00
  -7 -13   2  238.88   36.20
   6  13  -2   21.30    8.30
  -6 -13   2    7.70    8.00
  -6 -13   2   17.10   13.30
   5  13  -2  500.45   28.80
  -5 -13   2  546.25   26.10
  -5 -13   2  498.85   41.20
  -5 -13   2  540.95   36.40
   4  13  -2   62.99   13.20
  -4 -13   2   72.89   10.90
  -4 -13   2   73.09   16.30
  -4 -13   2  101.89   23.00
   3  13  -2   27.90    8.60
  -3 -13   2   13.10    8.30
  -3 -13   2   21.00    6.40
  -3 -13   2   25.90   10.50
   2  13  -2  216.28   18.90
  -2 -13   2  229.88   26.90
  -2 -13   2  205.08   15.40
  -2 -13   2  175.08   28.10
  -2 -13   2  193.88   20.40
   1  13  -2   19.20    8.10
  -1 -13   2   27.50   11.10
  -1 -13   2   28.70   12.40
  -1 -13   2   16.30    7.70
  -1 -13   2   21.10    8.30
  -1 -13   2   15.40    5.50
   0  13  -2  145.49   17.00
   0 -13   2  153.78   28.40
   0 -13   2  162.78   28.50
   0 -13   2  138.49   21.60
   0 -13   2  150.88   13.90
   0 -13   2  176.98   18.60
   0 -13   2  160.88   14.10
   0 -13   2  169.78   36.00
  -1  13  -2   13.20    6.30
   1 -13   2   -2.60    5.60
   1 -13   2    1.00    2.90
   1 -13   2   11.30    8.50
  -2  13  -2  101.79   18.60
   2 -13   2  101.89   23.00
   2 -13   2   56.99   14.30
   2 -13   2   90.89   10.00
   2 -13   2   70.79   15.30
  -3  13  -2  415.36   30.90
   3 -13   2  416.26   36.70
   3 -13   2  420.16   20.20
   3 -13   2  472.85   67.49
  -4  13  -2  222.68   23.20
   4 -13   2  261.67   31.70
   4 -13   2  176.68   12.80
   4 -13   2  163.48   29.20
  -5  13  -2  156.68   25.80
   5 -13   2  136.69   29.80
   5 -13   2  134.79   10.70
   5 -13   2   80.49   19.90
  -6  13  -2   62.19   16.90
   6 -13   2   78.09   21.50
   6 -13   2   38.00   16.60
   6 -13   2   25.30   12.00
  -7  13  -2   39.30   13.80
   7 -13   2   29.10   15.20
   7 -13   2   37.40   14.20
   7 -13   2   55.79   21.00
  -8  13  -2   51.99   15.20
   8 -13   2   67.39   20.80
   8 -13   2   30.00   15.10
   9 -13   2   15.80   13.60
   9 -13   2   22.00   15.40
 -10  13  -2   12.10    6.10
 -10  13  -2   10.30    8.90
  10 -13   2   11.20   12.60
  10 -13   2    5.60    9.40
 -11  13  -2   45.20   16.60
  11 -13   2   47.50   21.50
  11 -13   2   69.39   24.80
 -14 -12   2   40.40   16.70
 -14 -12   2   57.69   20.30
  13  12  -2  232.38   21.90
 -13 -12   2  178.38   36.20
 -13 -12   2  137.89   29.10
  12  12  -2   15.00   10.90
  12  12  -2   11.40    7.90
 -12 -12   2   24.40   14.00
 -12 -12   2   12.60   13.20
  11  12  -2   23.70    8.80
  11  12  -2   17.20    7.90
 -11 -12   2   15.50   13.10
 -11 -12   2   -0.90    9.90
  10  12  -2   25.90    8.60
  10  12  -2    8.80    5.80
 -10 -12   2   10.40    8.80
 -10 -12   2   18.90   12.20
   9  12  -2   13.80    5.40
   9  12  -2   -3.60    3.90
   9  12  -2    5.20    6.70
  -9 -12   2    3.60    5.80
  -9 -12   2   11.70   11.50
   8  12  -2  259.87   22.30
   8  12  -2  229.78   18.30
  -8 -12   2  286.57   28.00
  -8 -12   2  254.57   30.90
  -8 -12   2  216.68   18.60
   7  12  -2  119.69   13.00
   7  12  -2  134.19   19.40
  -7 -12   2   69.59   17.80
  -7 -12   2  117.99   22.50
  -7 -12   2  100.99   13.70
   6  12  -2   58.59   12.00
   6  12  -2   48.70    9.40
  -6 -12   2   53.89    9.70
  -6 -12   2   64.99   14.50
  -6 -12   2   68.09   18.50
   5  12  -2  308.17   22.00
  -5 -12   2  342.87   33.20
  -5 -12   2  368.66   20.30
  -5 -12   2  378.06   29.00
   4  12  -2  212.98   17.80
   4  12  -2  246.38   40.10
  -4 -12   2  241.48   23.30
  -4 -12   2  169.08   30.40
  -4 -12   2  239.28   16.10
   3  12  -2    1.60    5.00
   3  12  -2    0.10    3.60
  -3 -12   2    4.80    2.70
  -3 -12   2   -3.60    5.10
  -3 -12   2    1.80    5.00
   2  12  -2   48.70   11.20
   2  12  -2   42.30    9.60
   2  12  -2   29.80   13.00
  -2 -12   2   24.10   10.20
  -2 -12   2   35.70    7.70
  -2 -12   2   44.80   11.00
  -2 -12   2   44.00   11.90
  -2 -12   2   54.29   15.50
   1  12  -2  350.76   24.30
   1  12  -2  380.06   32.60
   1  12  -2  321.37   24.00
  -1 -12   2  370.96   32.20
  -1 -12   2  338.67   26.00
  -1 -12   2  387.56   33.60
  -1 -12   2  372.46   26.00
  -1 -12   2  344.17   20.10
  -1 -12   2  378.36   28.50
   0  12  -2   76.89   13.50
   0  12  -2   90.99   15.00
   0  12  -2  117.99   24.00
   0 -12   2   79.89   15.30
   0 -12   2   74.39   15.00
   0 -12   2   73.69   10.70
   0 -12   2  106.19   23.20
   0 -12   2  115.59   18.00
   0 -12   2  100.09   20.70
  -1  12  -2   77.29   13.70
  -1  12  -2   79.49   14.20
   1 -12   2   95.39   18.30
   1 -12   2   92.89   21.30
   1 -12   2   70.19    9.90
   1 -12   2   54.59   14.20
  -2  12  -2    1.60    6.20
  -2  12  -2   22.20    9.30
   2 -12   2   23.40   10.90
   2 -12   2   51.49   12.00
   2 -12   2   12.50    4.30
   2 -12   2    8.20    8.10
  -3  12  -2   92.89   17.80
  -3  12  -2   54.99   15.00
  -3  12  -2   67.59   12.20
   3 -12   2   77.39    8.50
   3 -12   2   78.49   20.10
   3 -12   2   79.19   15.40
   3 -12   2   79.29   18.80
  -4  12  -2  233.38   20.70
  -4  12  -2  222.78   22.60
  -4  12  -2  225.18   35.50
   4 -12   2  313.17   48.00
   4 -12   2  241.18   14.10
   4 -12   2  158.88   24.10
  -5  12  -2  257.17   25.30
   5 -12   2  204.58   32.60
   5 -12   2  211.28   13.20
   5 -12   2  222.98   32.30
  -6  12  -2   22.00    9.50
   6 -12   2   55.69   18.10
   6 -12   2   44.10   16.20
   6 -12   2   43.80   13.40
  -7  12  -2  130.09   23.80
   7 -12   2  114.39   23.10
   7 -12   2   95.79   25.80
  -8  12  -2    7.50    6.50
  -8  12  -2   17.40    5.30
   8 -12   2   15.70   10.40
   8 -12   2   -2.70   11.70
  -9  12  -2   60.39    9.20
  -9  12  -2   46.20   12.30
   9 -12   2   80.89   24.50
   9 -12   2   66.09   22.20
 -10  12  -2  128.09   12.10
 -10  12  -2  155.98   36.50
  10 -12   2  136.49   29.80
  10 -12   2  108.19   30.50
 -11  12  -2   19.30    7.80
 -11  12  -2    8.40    8.70
  11 -12   2   -1.20   13.50
 -12  12  -2   63.69   19.70
 -12  12  -2   65.39   16.60
  12 -12   2   75.29   23.90
  12 -12   2   93.19   26.40
  14  11  -2   64.09   14.20
  14  11  -2   50.99   20.20
 -14 -11   2   89.19   26.10
 -14 -11   2   50.99   19.40
  13  11  -2   -7.20    5.40
  13  11  -2    9.30   10.40
 -13 -11   2    0.60   10.10
 -13 -11   2    2.50   10.70
  12  11  -2   18.60    8.40
  12  11  -2   32.70   13.90
  12  11  -2   47.80   14.70
 -12 -11   2   16.40   11.40
 -12 -11   2   13.40   10.30
  11  11  -2  214.08   19.80
  11  11  -2  182.38   17.50
  11  11  -2  194.88   32.00
 -11 -11   2  233.98   38.30
 -11 -11   2  187.78   28.80
  10  11  -2    1.00    4.40
  10  11  -2   -2.00    3.80
  10  11  -2   -0.80    6.40
 -10 -11   2   11.10    7.40
 -10 -11   2    1.50    7.60
   9  11  -2  304.57   19.40
   9  11  -2  295.67   25.10
   9  11  -2  270.87   29.80
  -9 -11   2  279.27   22.00
  -9 -11   2  292.17   28.70
  -9 -11   2  290.87   33.80
   8  11  -2  147.69   14.50
  -8 -11   2  163.08   15.60
  -8 -11   2  153.48   23.20
  -8 -11   2  137.59   26.70
   7  11  -2   58.99   12.40
   7  11  -2   64.79   10.90
  -7 -11   2   57.59   15.70
  -7 -11   2   61.49   15.40
  -7 -11   2   47.60   10.80
   6  11  -2   -3.90    2.60
   6  11  -2    1.50    3.50
  -6 -11   2    4.30    3.20
  -6 -11   2   -3.00    4.20
   5  11  -2   37.10    9.50
   5  11  -2   51.19   13.40
   5  11  -2   25.90    6.60
  -5 -11   2   33.20   10.50
  -5 -11   2   24.90   10.40
  -5 -11   2   38.90    7.70
   4  11  -2  971.60   52.19
   4  11  -2  942.91   37.50
   4  11  -2  923.61   49.99
  -4 -11   2  995.20   53.89
  -4 -11   2  869.31   32.60
  -4 -11   2  848.72   49.40
   3  11  -2  238.18   18.30
   3  11  -2  274.47   22.20
   3  11  -2  272.07   26.60
  -3 -11   2  269.27   24.50
  -3 -11   2  291.27   27.90
  -3 -11   2  274.07   22.70
  -3 -11   2  266.27   16.30
   2  11  -2  118.69   13.00
   2  11  -2   64.69   15.50
   2  11  -2  110.49   16.00
  -2 -11   2   62.79   14.00
  -2 -11   2   87.69    9.40
  -2 -11   2   94.89   15.90
  -2 -11   2  103.89   17.80
   1  11  -2  128.89   21.90
   1  11  -2  154.38   19.50
   1  11  -2  116.99   13.60
  -1 -11   2  113.79   21.20
  -1 -11   2  106.29   10.90
  -1 -11   2  160.48   26.90
  -1 -11   2  125.29   14.80
  -1 -11   2  143.79   17.20
  -1 -11   2  140.19   15.60
   0  11  -2  180.98   17.20
   0  11  -2  202.28   23.20
   0  11  -2  200.08   17.90
   0 -11   2  169.78   13.30
   0 -11   2  198.58   22.90
   0 -11   2  190.48   23.00
   0 -11   2  205.08   19.40
   0 -11   2  190.48   17.70
  -1  11  -2  260.37   23.70
  -1  11  -2  292.97   22.20
  -1  11  -2  249.88   26.00
   1 -11   2  247.18   22.40
   1 -11   2  282.37   28.40
   1 -11   2  294.97   27.60
   1 -11   2  282.87   16.20
  -2  11  -2  113.19   21.80
  -2  11  -2  123.39   18.80
  -2  11  -2   96.79   14.60
   2 -11   2   63.59   14.30
   2 -11   2   83.59    8.40
   2 -11   2  145.09   32.80
   2 -11   2   69.09   16.50
  -3  11  -2   98.19   20.60
  -3  11  -2  123.09   18.90
  -3  11  -2  142.59   18.00
   3 -11   2  115.79    9.30
   3 -11   2  106.59   18.90
   3 -11   2  131.29   20.40
   3 -11   2  147.99   26.70
  -4  11  -2  116.19   16.50
  -4  11  -2  126.19   24.90
   4 -11   2  111.09   20.60
   4 -11   2   89.49    8.40
   4 -11   2  100.19   21.20
  -5  11  -2   -3.40    3.00
  -5  11  -2   -4.00    4.00
   5 -11   2    0.50    5.70
   5 -11   2    0.60    2.10
   5 -11   2    5.90    8.50
  -6  11  -2   16.10    6.80
  -6  11  -2    5.80    5.50
   6 -11   2    8.90    8.30
   6 -11   2    1.30    5.70
   6 -11   2   14.20    9.90
  -7  11  -2   36.50    6.50
  -7  11  -2   38.60   12.00
   7 -11   2   53.79   18.90
   7 -11   2   47.70   16.20
   7 -11   2   20.60   11.80
  -8  11  -2   57.59   14.90
  -8  11  -2   82.69   10.40
   8 -11   2   41.70   15.90
  -9  11  -2   71.99    9.90
  -9  11  -2   59.29   13.90
   9 -11   2   44.10   17.00
   9 -11   2   63.29   22.10
 -10  11  -2   13.00   10.50
 -10  11  -2   -1.70    4.70
  10 -11   2   -0.90    6.70
  10 -11   2  -17.30   10.50
 -11  11  -2   37.80   12.80
 -11  11  -2   57.19   10.40
  11 -11   2   98.09   28.50
  11 -11   2   61.29   20.10
 -12  11  -2   10.20    9.00
  12 -11   2   11.60   13.50
  12 -11   2   24.00   14.90
  14  10  -2   -3.60    7.00
  14  10  -2   24.70   12.40
 -14 -10   2   11.10   11.40
 -14 -10   2  -28.30    8.40
  13  10  -2   24.90   13.80
  13  10  -2    7.60    7.60
 -13 -10   2   22.00   15.40
 -13 -10   2   11.10   11.50
  12  10  -2   34.70   14.00
  12  10  -2   28.60    9.70
 -12 -10   2   27.10   11.20
 -12 -10   2   45.40   16.50
  11  10  -2   -4.40    7.10
  11  10  -2    0.50    4.40
  11  10  -2    8.10    5.50
 -11 -10   2   -5.30    6.30
 -11 -10   2    2.40    9.10
  10  10  -2  198.98   17.30
  10  10  -2  225.98   33.20
  10  10  -2  223.68   19.50
 -10 -10   2  240.48   38.00
 -10 -10   2  210.58   29.90
   9  10  -2   29.70   13.30
   9  10  -2   23.90    7.80
   9  10  -2   20.60    6.30
  -9 -10   2   15.80   11.00
  -9 -10   2    9.50    9.20
   8  10  -2   51.59   10.60
   8  10  -2   50.59    9.00
   8  10  -2   36.90   12.50
  -8 -10   2   62.89   14.90
  -8 -10   2   39.40   14.90
  -8 -10   2   46.40    9.50
   7  10  -2    5.70    5.00
   7  10  -2    3.20    3.90
  -7 -10   2    4.20    6.00
  -7 -10   2    7.60    4.50
   6  10  -2    9.80    5.60
   6  10  -2    5.60    4.80
  -6 -10   2    8.00    6.60
  -6 -10   2    8.80    6.60
  -6 -10   2    7.70    4.20
   5  10  -2    1.80    5.40
   5  10  -2   -3.70    2.20
   5  10  -2   -4.50    2.10
  -5 -10   2    6.40    7.40
  -5 -10   2    1.50    5.20
  -5 -10   2   -3.00    2.70
  -5 -10   2   11.40    7.30
   4  10  -2   30.60    7.40
   4  10  -2   45.80   11.60
   4  10  -2   30.50    9.60
  -4 -10   2   35.00    7.30
  -4 -10   2   34.90   11.10
  -4 -10   2   30.90    9.40
  -4 -10   2   33.50   11.30
   3  10  -2   45.30    9.10
   3  10  -2   43.50   12.90
   3  10  -2   45.60   11.10
  -3 -10   2   57.19    8.90
  -3 -10   2   46.10   11.50
  -3 -10   2   36.10   11.90
  -3 -10   2   44.20   11.40
   2  10  -2   35.10   10.70
   2  10  -2   34.20    8.50
   2  10  -2    9.90    6.40
  -2 -10   2   28.20    9.10
  -2 -10   2   37.20    7.00
  -2 -10   2   29.20   10.30
  -2 -10   2   29.70    9.00
   1  10  -2   63.59   11.80
   1  10  -2   61.89   14.50
   1  10  -2   73.29   12.00
  -1 -10   2   61.79   11.90
  -1 -10   2   63.79    9.60
  -1 -10   2   71.29   13.10
  -1 -10   2   61.89   14.90
  -1 -10   2   81.49   18.20
  -1 -10   2   69.79   13.70
   0  10  -2    7.00    4.90
   0  10  -2   11.80    6.70
   0  10  -2    8.50    4.10
   0 -10   2    0.10    4.60
   0 -10   2   -0.50    5.50
   0 -10   2   -0.60    4.40
   0 -10   2    5.60    4.40
  -1  10  -2   60.89   11.30
  -1  10  -2   56.69   11.70
  -1  10  -2   65.09   15.30
   1 -10   2   37.30   13.00
   1 -10   2   60.99   15.90
   1 -10   2   73.99   13.90
   1 -10   2   55.89    7.90
  -2  10  -2  132.69   13.50
  -2  10  -2   91.09   17.50
  -2  10  -2  141.19   15.50
  -2  10  -2  138.49   22.10
   2 -10   2  119.99    9.40
   2 -10   2  132.59   19.50
   2 -10   2   77.69   16.10
   2 -10   2  164.38   27.00
  -3  10  -2  380.46   32.40
  -3  10  -2  433.86   33.60
  -3  10  -2  444.96   25.00
  -3  10  -2  410.36   27.50
   3 -10   2  417.26   34.70
   3 -10   2  445.16   31.40
   3 -10   2  360.06   30.80
   3 -10   2  385.36   16.80
  -4  10  -2   37.00    9.50
  -4  10  -2   47.00   14.20
  -4  10  -2   56.99   10.90
   4 -10   2   68.89   16.10
   4 -10   2   70.89    6.90
   4 -10   2   56.49   16.70
  -5  10  -2   60.09   12.10
  -5  10  -2   94.79   17.50
  -5  10  -2   75.19   18.50
   5 -10   2   63.19   16.80
   5 -10   2   86.09    7.80
   5 -10   2   80.69   17.70
  -6  10  -2    8.40    5.90
  -6  10  -2   16.90    4.80
   6 -10   2   11.10    9.80
   6 -10   2   26.30   11.30
   6 -10   2   11.90   10.30
  -7  10  -2   19.50    4.80
  -7  10  -2   19.40   10.80
   7 -10   2   28.50   14.00
   7 -10   2   20.60   10.90
  -8  10  -2  148.19   11.90
  -8  10  -2  158.48   25.90
   8 -10   2  157.68   29.50
   8 -10   2  153.78   30.40
  -9  10  -2   35.30   12.90
  -9  10  -2   10.90    5.20
   9 -10   2   30.40   16.00
   9 -10   2   34.20   17.60
 -10  10  -2   22.60    6.50
 -10  10  -2   11.40    7.20
  10 -10   2   23.60   14.90
  10 -10   2   11.50   14.00
 -11  10  -2   14.40    6.90
 -11  10  -2    3.90    7.30
  11 -10   2   -1.90    6.50
  11 -10   2    6.60   13.80
 -12  10  -2   61.69   16.30
 -12  10  -2   76.69   17.70
 -12  10  -2   68.39   13.10
  12 -10   2   77.19   23.10
  12 -10   2   64.49   21.10
 -13  10  -2   93.39   20.10
 -13  10  -2   94.29   22.40
  13 -10   2  125.39   31.50
  13 -10   2   96.79   25.50
  15   9  -2   -7.60    8.00
  15   9  -2   -0.90   10.00
 -15  -9   2    2.20   11.30
 -15  -9   2   -3.00    9.50
  14   9  -2   77.89   16.20
  14   9  -2   77.59   22.70
 -14  -9   2   36.20   17.80
 -14  -9   2   73.19   20.00
  13   9  -2   66.29   14.00
  13   9  -2   44.00   17.60
 -13  -9   2   38.00   17.60
 -13  -9   2   20.50   12.20
  12   9  -2   10.50    9.60
  12   9  -2   13.60    6.40
 -12  -9   2    7.70    9.10
 -12  -9   2   -7.70    9.40
  11   9  -2   43.30   11.40
  11   9  -2   54.49   17.10
  11   9  -2   33.10    9.80
 -11  -9   2   39.50   16.20
 -11  -9   2   48.30   14.40
  10   9  -2  105.79   15.10
  10   9  -2   84.49   13.80
  10   9  -2   74.19   19.40
 -10  -9   2   82.69   20.70
 -10  -9   2   91.09   20.10
   9   9  -2  247.48   19.40
   9   9  -2  181.68   28.00
   9   9  -2  259.97   17.80
  -9  -9   2  264.17   30.80
  -9  -9   2  203.28   27.00
   8   9  -2  251.97   18.50
   8   9  -2  239.38   15.80
   8   9  -2  199.18   23.30
  -8  -9   2  230.58   26.80
  -8  -9   2  225.88   23.50
  -8  -9   2  228.88   18.10
   7   9  -2   15.20    5.80
   7   9  -2   19.40    9.10
  -7  -9   2   10.60    8.30
  -7  -9   2   24.10    6.50
  -7  -9   2   15.90    8.50
   6   9  -2  633.84   27.30
   6   9  -2  625.54   36.20
   6   9  -2  602.04   38.10
  -6  -9   2  647.44   42.50
  -6  -9   2  606.34   27.00
  -6  -9   2  581.04   39.40
  -6  -9   2  619.44   36.90
   5   9  -2 1475.25   48.10
   5   9  -2 1425.96   54.89
   5   9  -2 1479.45   44.00
  -5  -9   2 1366.56   62.69
  -5  -9   2 1362.66   60.69
  -5  -9   2 1486.85   44.30
  -5  -9   2 1469.35   55.69
   4   9  -2    5.70    5.60
   4   9  -2   10.40    6.10
   4   9  -2    6.90    3.90
   4   9  -2   12.20    5.00
  -4  -9   2    7.20    4.00
  -4  -9   2    9.00    5.90
  -4  -9   2    7.00    5.50
  -4  -9   2   14.40    7.50
   3   9  -2    6.80    4.60
   3   9  -2    4.50    3.80
   3   9  -2    7.90    4.90
  -3  -9   2    0.10    4.60
  -3  -9   2    4.10    4.40
  -3  -9   2    1.50    2.70
  -3  -9   2   -0.10    4.40
   2   9  -2  363.36   22.70
   2   9  -2  354.46   20.10
   2   9  -2  344.47   27.50
  -2  -9   2  348.87   24.60
  -2  -9   2  370.76   23.30
  -2  -9   2  366.56   28.10
  -2  -9   2  341.47   17.20
   1   9  -2   97.39   17.20
   1   9  -2  117.99   12.60
   1   9  -2  142.09   12.80
  -1  -9   2  152.98   22.30
  -1  -9   2  133.39   20.00
  -1  -9   2  121.19   13.50
  -1  -9   2  128.49   14.40
  -1  -9   2  146.29   14.10
  -1  -9   2  129.19   10.80
   0   9  -2  287.07   19.00
   0   9  -2  250.47   23.40
   0   9  -2  237.98   17.50
   0  -9   2  281.97   20.20
   0  -9   2  265.47   23.70
   0  -9   2  255.07   23.60
   0  -9   2  275.37   18.90
  -1   9  -2  132.79   13.20
  -1   9  -2  149.39   14.60
  -1   9  -2  166.28   23.70
   1  -9   2  120.09    9.40
   1  -9   2  132.99   14.50
   1  -9   2  122.89   19.60
   1  -9   2  140.39   23.00
  -2   9  -2   76.19   14.50
  -2   9  -2  100.49   13.80
  -2   9  -2   81.99   15.10
  -2   9  -2  120.89   13.70
   2  -9   2   74.09   15.30
   2  -9   2   90.49   14.10
   2  -9   2  102.29    8.00
   2  -9   2   52.49   11.40
  -3   9  -2  274.17   25.50
  -3   9  -2  243.88   24.40
  -3   9  -2  262.77   21.10
  -3   9  -2  240.88   17.70
   3  -9   2  283.67   27.30
   3  -9   2  301.47   23.80
   3  -9   2  268.27   12.70
   3  -9   2  247.48   24.40
  -4   9  -2  530.25   27.00
  -4   9  -2  603.54   41.20
  -4   9  -2  603.54   33.50
  -4   9  -2  567.34   37.60
   4  -9   2  535.55   19.40
   4  -9   2  601.04   38.30
   4  -9   2  565.64   34.50
   4  -9   2  529.45   39.50
  -5   9  -2    3.20    5.70
  -5   9  -2    6.00    4.80
  -5   9  -2   18.30   11.50
  -5   9  -2   13.90    3.70
  -5   9  -2    5.50    4.80
   5  -9   2    7.70    5.80
   5  -9   2   13.70    3.80
   5  -9   2   27.00   13.70
   5  -9   2   29.00   11.80
   5  -9   2   27.20   12.00
  -6   9  -2   69.19    7.10
  -6   9  -2   55.29   13.00
  -6   9  -2   74.69   20.30
   6  -9   2   66.19   17.80
   6  -9   2   80.09   19.20
   6  -9   2   41.40   15.40
  -7   9  -2   11.00    3.60
  -7   9  -2   12.30    6.90
   7  -9   2   17.30   10.60
   7  -9   2    3.80    6.50
   7  -9   2   19.30   10.90
  -8   9  -2    2.90    6.20
  -8   9  -2   18.50    5.10
   8  -9   2    0.40   10.40
   8  -9   2   23.20   11.80
  -9   9  -2   77.49   16.20
  -9   9  -2   91.39   11.70
   9  -9   2   88.79   22.80
   9  -9   2  140.79   30.80
 -10   9  -2   67.79   10.20
 -10   9  -2   58.79   15.80
  10  -9   2  144.49   31.80
  10  -9   2   65.19   21.50
 -11   9  -2   25.90   12.10
 -11   9  -2   73.89   16.40
  11  -9   2   62.39   18.40
  11  -9   2   37.20   18.30
 -12   9  -2   -7.70    6.80
 -12   9  -2   -2.00    7.50
 -12   9  -2    3.70    8.50
  12  -9   2    5.10   11.10
  12  -9   2   14.10   13.00
 -13   9  -2    0.50    6.30
 -13   9  -2  -17.60    8.50
  13  -9   2    5.80   13.20
  13  -9   2   12.50   13.10
  15   8  -2    0.30   10.20
  15   8  -2   -6.10    7.10
 -15  -8   2   22.40   12.40
 -15  -8   2  -18.20    9.40
  14   8  -2   -1.10    7.00
  14   8  -2    7.90   11.50
 -14  -8   2   -6.20   10.20
 -14  -8   2   29.40   13.80
  13   8  -2   -5.90    5.90
  13   8  -2   -6.70    8.40
 -13  -8   2  -11.70    7.20
 -13  -8   2    7.50    8.80
  12   8  -2  109.89   24.10
  12   8  -2  131.19   19.80
 -12  -8   2  145.69   26.30
 -12  -8   2   89.19   21.90
  11   8  -2    1.60    5.00
  11   8  -2   -3.90    6.30
  11   8  -2   -3.10    4.60
 -11  -8   2    0.60    7.20
 -11  -8   2   -2.60    8.00
  10   8  -2  263.27   21.40
  10   8  -2  290.17   20.80
  10   8  -2  297.47   30.60
 -10  -8   2  292.07   32.90
 -10  -8   2  325.47   30.10
   9   8  -2  262.27   18.10
   9   8  -2  300.57   28.80
   9   8  -2  250.87   19.50
  -9  -8   2  247.98   25.10
  -9  -8   2  242.78   35.00
   8   8  -2   64.29   11.60
   8   8  -2   49.90   14.10
   8   8  -2   64.69   10.30
  -8  -8   2   49.80   12.90
  -8  -8   2   54.19   17.00
  -8  -8   2   54.29   11.30
   7   8  -2    2.10    2.80
   7   8  -2    1.40    3.30
   7   8  -2   -0.40    4.70
  -7  -8   2   -2.10    4.70
  -7  -8   2    1.00    3.20
  -7  -8   2    0.30    6.00
  -7  -8   2    2.60    6.50
   6   8  -2   49.30    8.70
   6   8  -2   59.09   13.90
   6   8  -2   46.10   11.50
  -6  -8   2   54.69   15.20
  -6  -8   2   47.60    8.90
  -6  -8   2   35.90   12.30
  -6  -8   2   62.79   12.90
   5   8  -2 1700.73   62.79
   5   8  -2 1603.94   46.20
   5   8  -2 1699.63   59.69
  -5  -8   2 1628.34   46.80
  -5  -8   2 1606.24   57.39
  -5  -8   2 1582.24   65.29
  -5  -8   2 1577.74   64.29
   4   8  -2  612.44   24.40
   4   8  -2  613.94   35.80
   4   8  -2  597.14   30.90
   4   8  -2  559.64   25.70
  -4  -8   2  654.73   38.30
  -4  -8   2  596.84   23.90
  -4  -8   2  595.54   31.20
  -4  -8   2  596.14   34.50
   3   8  -2   -2.20    3.10
   3   8  -2    5.90    3.20
   3   8  -2    4.70    3.10
   3   8  -2    3.90    3.80
  -3  -8   2   -0.30    4.50
  -3  -8   2    2.60    2.50
  -3  -8   2   -2.70    3.20
  -3  -8   2   -1.50    3.60
   2   8  -2   12.00    4.40
   2   8  -2   23.30    6.40
   2   8  -2   14.60    7.60
  -2  -8   2   12.40    5.20
  -2  -8   2    6.90    5.40
  -2  -8   2   11.00    4.10
  -2  -8   2   13.40    7.20
   1   8  -2  637.94   35.80
   1   8  -2  691.93   30.10
   1   8  -2  711.53   28.20
  -1  -8   2  698.03   37.40
  -1  -8   2  682.33   25.20
  -1  -8   2  707.53   37.00
  -1  -8   2  666.63   29.80
  -1  -8   2  709.83   33.10
  -1  -8   2  721.73   30.40
   0   8  -2  153.08   13.00
   0   8  -2  143.99   12.90
   0   8  -2   94.29   14.80
   0  -8   2  162.98   14.40
   0  -8   2  145.49   20.70
   0  -8   2  154.48   17.90
   0  -8   2  159.88   14.00
  -1   8  -2    3.30    3.40
  -1   8  -2    4.90    5.10
  -1   8  -2    5.30    3.80
   1  -8   2   10.60    7.30
   1  -8   2    2.70    5.40
   1  -8   2   -1.20    2.40
   1  -8   2    2.90    2.30
   1  -8   2    4.30    4.20
  -2   8  -2   20.70    8.60
  -2   8  -2   14.40    6.10
  -2   8  -2   11.00    6.70
  -2   8  -2   14.60    5.40
   2  -8   2   13.30    3.30
   2  -8   2   32.10   11.30
   2  -8   2   17.20    6.00
   2  -8   2   16.40    7.90
  -3   8  -2  321.77   19.00
  -3   8  -2  270.27   20.50
  -3   8  -2  291.87   25.70
  -3   8  -2  268.67   24.10
   3  -8   2  257.77   21.00
   3  -8   2  332.97   28.20
   3  -8   2  303.27   25.30
   3  -8   2  313.87   12.90
  -4   8  -2   44.00   13.40
  -4   8  -2   18.60   10.20
  -4   8  -2   21.00    5.90
  -4   8  -2   25.10    4.50
  -4   8  -2   27.40    8.70
   4  -8   2   28.60   11.40
   4  -8   2   25.90   10.10
   4  -8   2   24.20    4.30
   4  -8   2   30.40    9.70
  -5   8  -2   27.70    9.80
  -5   8  -2   42.60    8.80
  -5   8  -2   38.00    9.30
  -5   8  -2   42.00   14.70
   5  -8   2   42.70   12.60
   5  -8   2   30.50   11.80
   5  -8   2   17.10    8.80
   5  -8   2   42.30   13.30
  -6   8  -2   -7.30    4.70
  -6   8  -2   13.90    3.80
  -6   8  -2    8.20    6.20
   6  -8   2   24.70   11.40
   6  -8   2    8.80    8.50
  -7   8  -2   85.59    8.20
  -7   8  -2  107.29   18.70
   7  -8   2   81.69   19.40
   7  -8   2   88.39   20.20
  -8   8  -2  415.16   19.50
  -8   8  -2  440.36   32.70
   8  -8   2  366.06   36.10
   8  -8   2  411.06   39.00
  -9   8  -2   16.80    9.70
  -9   8  -2   12.20    4.90
   9  -8   2   13.00   11.00
   9  -8   2    3.30    9.90
 -10   8  -2   25.90    6.60
 -10   8  -2   22.70    9.50
  10  -8   2   39.90   15.80
  10  -8   2   16.70   12.70
 -11   8  -2    6.60    6.10
 -11   8  -2    2.60    5.10
 -11   8  -2   -8.40    5.00
  11  -8   2   -0.80    8.30
  11  -8   2    3.00    7.90
 -12   8  -2   54.19   22.20
 -12   8  -2   51.19   10.40
 -12   8  -2   48.10   14.60
  12  -8   2    3.60   12.70
  12  -8   2   42.00   18.50
 -13   8  -2   83.49   19.00
 -13   8  -2   62.19   19.00
  13  -8   2   79.79   24.60
  13  -8   2   80.89   23.70
 -14   8  -2   16.70   12.00
  14  -8   2   31.20   17.10
  15   7  -2    7.90   11.50
  15   7  -2   30.10   12.30
 -15  -7   2   35.40   14.60
 -15  -7   2   28.50   15.80
  14   7  -2   -5.20    6.50
  14   7  -2   -0.10   12.70
 -14  -7   2   -7.50    8.20
  13   7  -2   79.29   17.10
  13   7  -2  151.48   28.30
 -13  -7   2   75.39   20.60
 -13  -7   2   84.49   22.90
  12   7  -2   44.20   16.50
  12   7  -2   51.99   12.90
 -12  -7   2   75.79   18.80
 -12  -7   2   79.09   22.10
  11   7  -2   -5.60    6.00
  11   7  -2   -5.60    3.40
  11   7  -2   10.50    4.90
 -11  -7   2   10.20    7.10
 -11  -7   2  -13.00    4.60
  10   7  -2   48.10   11.80
  10   7  -2   34.70    9.10
  10   7  -2   62.99   17.50
 -10  -7   2   47.30   13.70
 -10  -7   2   25.90   11.20
   9   7  -2   45.40   10.40
   9   7  -2   94.59   19.10
   9   7  -2   67.99   11.70
  -9  -7   2   63.99   15.30
  -9  -7   2   27.30   11.80
   8   7  -2  208.48   15.20
   8   7  -2  210.38   32.50
   8   7  -2  216.08   17.00
  -8  -7   2  256.67   23.40
  -8  -7   2  218.48   25.70
   7   7  -2 1045.20   34.20
   7   7  -2  923.21   44.30
   7   7  -2  989.40   48.60
   7   7  -2 1017.00   37.10
  -7  -7   2 1013.50   49.00
  -7  -7   2  957.90   45.20
  -7  -7   2  953.80   51.69
  -7  -7   2 1027.00   38.40
  -7  -7   2 1074.49   54.09
   6   7  -2  295.37   21.90
   6   7  -2  270.77   23.70
   6   7  -2  270.97   16.80
  -6  -7   2  265.77   21.60
  -6  -7   2  254.67   16.80
  -6  -7   2  245.48   24.90
  -6  -7   2  227.18   23.80
   5   7  -2    3.10    4.90
   5   7  -2    1.40    2.90
   5   7  -2    7.40    4.20
  -5  -7   2    6.70    5.20
  -5  -7   2    0.00    4.40
  -5  -7   2    5.50    5.30
  -5  -7   2    2.20    2.70
   4   7  -2   76.39    8.20
   4   7  -2   83.09    9.20
   4   7  -2   79.09   12.80
  -4  -7   2   77.49   12.80
  -4  -7   2   59.99   12.10
  -4  -7   2   95.29   16.00
  -4  -7   2   86.99    8.60
   3   7  -2   70.39   13.20
   3   7  -2   64.69    8.30
   3   7  -2   64.49   11.00
   3   7  -2   77.59    8.20
  -3  -7   2   80.49   14.50
  -3  -7   2   73.09   12.30
  -3  -7   2   68.19    8.70
  -3  -7   2   81.99   14.10
   2   7  -2  189.98   14.70
   2   7  -2  188.78   18.20
   2   7  -2  165.88   12.00
  -2  -7   2  194.38   15.10
  -2  -7   2  180.28   16.00
  -2  -7   2  213.78   19.70
  -2  -7   2  185.68   11.60
   1   7  -2   63.79   10.30
   1   7  -2   73.39    8.20
  -1  -7   2   66.19   10.30
  -1  -7   2   62.29    9.80
  -1  -7   2   33.60    8.20
  -1  -7   2   51.69    7.50
   0   7  -2 1598.94   46.00
   0   7  -2 1395.26   54.09
   0   7  -2 1597.64   45.80
   0  -7   2 1574.24   47.20
   0  -7   2 1536.05   45.40
   0  -7   2 1475.55   55.99
   0  -7   2 1526.85   55.49
  -1   7  -2  145.69   12.20
  -1   7  -2  135.29   15.90
  -1   7  -2  173.38   17.20
  -1   7  -2  123.69   11.80
   1  -7   2  147.89   16.60
   1  -7   2  151.18   21.80
   1  -7   2  146.89   13.70
   1  -7   2  138.39   11.50
   1  -7   2  139.29    8.70
  -2   7  -2  327.47   24.70
  -2   7  -2  350.46   18.70
  -2   7  -2  369.46   26.90
  -2   7  -2  346.27   21.00
   2  -7   2  369.36   27.60
   2  -7   2  373.16   25.80
   2  -7   2  322.27   21.10
   2  -7   2  343.07   13.90
  -3   7  -2    6.50    3.60
  -3   7  -2    5.30    4.90
  -3   7  -2    1.40    2.70
  -3   7  -2    5.70    6.00
   3  -7   2   -1.80    2.70
   3  -7   2    0.70    4.50
   3  -7   2    2.40    2.40
   3  -7   2    0.50    2.50
  -4   7  -2  388.16   14.60
  -4   7  -2  427.26   25.90
  -4   7  -2  386.46   31.20
  -4   7  -2  385.16   28.40
   4  -7   2  410.76   14.90
   4  -7   2  410.66   32.40
   4  -7   2  408.96   28.70
   4  -7   2  393.66   26.40
  -5   7  -2  172.98   17.60
  -5   7  -2  171.38   25.60
  -5   7  -2  194.98   10.60
  -5   7  -2  185.78   19.90
   5  -7   2  194.08   23.30
   5  -7   2  134.39   22.00
   5  -7   2  211.38   21.60
   5  -7   2  185.18   19.10
  -6   7  -2   -3.40    1.70
  -6   7  -2    4.10    4.10
  -6   7  -2    2.10    4.80
  -6   7  -2   -3.20    5.00
   6  -7   2    2.30    3.60
   6  -7   2   -2.40    5.00
   6  -7   2    6.30    7.40
   6  -7   2    1.50    5.00
  -7   7  -2  439.46   30.90
  -7   7  -2  489.75   20.00
   7  -7   2  492.15   39.20
  -8   7  -2    3.50    4.50
  -8   7  -2    5.20    3.10
   8  -7   2   -1.00    5.90
   8  -7   2    0.20    7.20
  -9   7  -2  181.88   13.70
  -9   7  -2  191.58   22.10
   9  -7   2  164.48   29.50
   9  -7   2  195.38   33.80
 -10   7  -2  105.59   11.40
 -10   7  -2  115.59   21.90
 -10   7  -2  121.59   20.00
  10  -7   2  124.79   28.10
 -11   7  -2   38.80   11.70
 -11   7  -2   44.50   13.30
 -11   7  -2   56.79    9.50
  11  -7   2   38.40   17.20
  11  -7   2   68.39   20.60
 -12   7  -2  207.78   29.20
 -12   7  -2  254.47   26.80
  12  -7   2  326.17   39.30
  12  -7   2  214.08   35.80
 -13   7  -2    3.50    7.00
  13  -7   2    4.30    9.00
  13  -7   2    2.00   13.40
 -14   7  -2   55.89   16.40
  14  -7   2   64.79   22.00
  14  -7   2   92.89   27.50
  15   6  -2   27.20    9.90
 -15  -6   2    7.90   10.80
  14   6  -2   49.20   13.90
  14   6  -2   50.89   17.90
 -14  -6   2   53.49   17.10
  13   6  -2   68.69   15.20
  13   6  -2   62.59   17.30
 -13  -6   2   41.70   15.70
  12   6  -2   51.39   12.90
  12   6  -2   62.29   18.10
 -12  -6   2   68.69   17.60
  11   6  -2   36.60   14.10
  11   6  -2   17.50    7.50
  11   6  -2   22.60    8.30
 -11  -6   2   15.00   10.20
  10   6  -2   57.39   12.30
  10   6  -2   62.39   17.50
 -10  -6   2   58.29   15.00
   9   6  -2   11.40    4.90
   9   6  -2    2.10    5.90
   9   6  -2    6.80    5.70
  -9  -6   2   -1.50    4.20
   8   6  -2  133.29   12.20
   8   6  -2  129.29   13.30
   8   6  -2  126.69   21.10
  -8  -6   2  113.19   22.40
   7   6  -2  177.38   18.30
   7   6  -2  200.78   21.00
   7   6  -2  179.58   13.10
   7   6  -2  180.38   14.80
  -7  -6   2  194.68   23.50
  -7  -6   2  180.38   15.10
  -7  -6   2  191.58   21.80
  -7  -6   2  187.38   19.00
  -7  -6   2  194.78   20.30
   6   6  -2 1330.67   41.50
   6   6  -2 1323.97   37.50
   6   6  -2 1277.27   52.39
   6   6  -2 1297.37   49.50
  -6  -6   2 1355.96   57.39
  -6  -6   2 1289.47   49.80
  -6  -6   2 1308.67   56.69
  -6  -6   2 1236.78   41.20
   5   6  -2  140.49   11.20
   5   6  -2  126.49   13.50
   5   6  -2  110.79   16.50
  -5  -6   2  133.29   14.30
  -5  -6   2  130.19   10.90
  -5  -6   2  121.49   19.90
  -5  -6   2  142.59   20.00
   4   6  -2  527.65   27.00
   4   6  -2  529.65   21.40
   4   6  -2  545.05   28.90
  -4  -6   2  536.55   27.20
  -4  -6   2  554.54   30.70
  -4  -6   2  539.55   31.60
  -4  -6   2  502.25   20.90
   3   6  -2  159.18   15.90
   3   6  -2  193.98   11.70
   3   6  -2  179.88   14.30
   3   6  -2  178.18   11.70
  -3  -6   2  176.08   11.10
  -3  -6   2  209.38   18.90
  -3  -6   2  208.68   17.40
   2   6  -2  309.17   14.50
   2   6  -2  302.67   14.60
   2   6  -2  291.97   21.00
   2   6  -2  287.47   17.90
  -2  -6   2  293.57   21.70
  -2  -6   2  310.17   19.70
  -2  -6   2  280.77   13.80
  -2  -6   2  265.47   16.90
   1   6  -2  417.76   20.30
   1   6  -2  426.16   18.20
   1   6  -2  438.16   26.00
  -1  -6   2  431.06   19.20
  -1  -6   2  395.36   16.70
  -1  -6   2  386.26   24.50
  -1  -6   2  386.26   19.70
   0   6  -2  619.24   24.20
   0   6  -2  567.04   30.20
   0   6  -2  565.74   23.00
   0  -6   2  586.14   24.50
   0  -6   2  622.04   31.90
   0  -6   2  604.64   24.00
  -1   6  -2 1114.29   44.20
  -1   6  -2 1116.99   34.10
  -1   6  -2 1164.18   36.80
  -1   6  -2 1022.50   42.30
   1  -6   2 1071.89   37.00
   1  -6   2 1028.00   27.30
   1  -6   2 1088.79   45.70
   1  -6   2 1076.19   33.60
   1  -6   2 1033.90   42.40
  -2   6  -2  240.18   19.50
  -2   6  -2  220.38   13.70
  -2   6  -2  235.58   16.20
  -2   6  -2  250.27   20.80
   2  -6   2  250.67   17.40
   2  -6   2  237.78   19.50
   2  -6   2  224.78   20.80
   2  -6   2  237.88    9.70
  -3   6  -2 1487.75   48.90
  -3   6  -2 1562.44   34.50
  -3   6  -2 1450.75   54.99
  -3   6  -2 1593.54   43.70
  -3   6  -2 1480.15   59.69
   3  -6   2 1604.94   55.99
   3  -6   2 1573.94   60.49
   3  -6   2 1541.15   51.59
   3  -6   2 1489.15   34.00
  -4   6  -2   68.09   14.00
  -4   6  -2   38.10    4.30
  -4   6  -2   30.70    8.00
  -4   6  -2   17.20    7.90
   4  -6   2   37.40   10.40
   4  -6   2   42.80   11.50
   4  -6   2   37.70   11.60
   4  -6   2   57.59   12.20
  -5   6  -2   53.89   13.10
  -5   6  -2   67.59    6.10
  -5   6  -2   50.69   10.10
  -5   6  -2   55.09   15.60
   5  -6   2   76.49   14.60
   5  -6   2   74.39   17.00
   5  -6   2   47.70   10.70
   5  -6   2   66.09   16.00
  -6   6  -2  473.15   33.10
  -6   6  -2  508.95   39.10
  -6   6  -2  590.14   20.60
  -6   6  -2  536.95   31.50
   6  -6   2  547.95   38.40
   6  -6   2  609.84   41.70
   6  -6   2  537.25   33.10
   6  -6   2  641.64   36.80
  -7   6  -2    2.50    2.60
  -7   6  -2   -1.00    5.70
  -7   6  -2   -1.20    4.60
   7  -6   2   10.00    7.20
   7  -6   2    4.20    7.50
  -8   6  -2  198.68   13.70
  -8   6  -2  230.18   22.50
   8  -6   2  286.17   29.70
   8  -6   2  156.28   25.80
  -9   6  -2  140.59   19.30
  -9   6  -2   97.09   16.80
  -9   6  -2  131.29   12.00
   9  -6   2  118.59   25.10
   9  -6   2   97.49   20.80
 -10   6  -2   35.50   12.50
 -10   6  -2   11.20    6.20
 -10   6  -2   29.80   11.50
  10  -6   2   21.10   13.40
  10  -6   2   28.50   14.40
 -11   6  -2  140.39   14.30
 -11   6  -2  140.09   25.50
 -11   6  -2  116.79   20.10
  11  -6   2  130.99   27.90
  11  -6   2  139.99   27.30
 -12   6  -2   56.19   14.00
 -12   6  -2   59.79   16.90
  12  -6   2   12.20   14.00
  12  -6   2   50.79   20.10
 -13   6  -2   98.89   19.30
  13  -6   2  110.09   36.50
  13  -6   2  100.79   25.10
 -14   6  -2   28.60   12.80
  14  -6   2   29.60   18.10
  14  -6   2   19.70   15.40
  15   5  -2  -10.70    7.70
  15   5  -2   -8.30    5.40
 -15  -5   2   -3.20    8.60
  14   5  -2   73.99   16.80
  14   5  -2   33.60   16.60
 -14  -5   2   61.99   17.90
  13   5  -2   63.19   14.80
  13   5  -2   75.29   19.80
 -13  -5   2   69.39   17.30
  12   5  -2   24.50    9.30
  12   5  -2    3.60    7.00
 -12  -5   2   36.80   15.10
  11   5  -2    9.00    9.20
  11   5  -2   19.40    7.60
  11   5  -2   13.30    7.30
 -11  -5   2   10.70    9.00
  10   5  -2   38.50   10.50
  10   5  -2   67.39   12.50
  10   5  -2   30.40   11.80
 -10  -5   2   59.79   15.10
   9   5  -2  163.78   15.90
   9   5  -2  144.09   14.30
   9   5  -2  147.79   23.30
  -9  -5   2  156.68   23.10
  -9  -5   2  155.88   26.60
   8   5  -2   95.99   13.50
   8   5  -2  138.19   22.20
   8   5  -2   89.49   10.50
   8   5  -2  115.19   17.80
  -8  -5   2   87.99   16.20
  -8  -5   2   89.79   19.30
  -8  -5   2   89.99   16.50
   7   5  -2    5.50    5.90
   7   5  -2    8.40    3.80
   7   5  -2    9.30    4.80
   7   5  -2    5.80    4.00
  -7  -5   2    4.70    6.00
  -7  -5   2    8.30    5.60
  -7  -5   2   15.50    8.00
   6   5  -2   46.60   10.40
   6   5  -2   45.10   11.30
   6   5  -2   33.00    6.20
   6   5  -2   34.10    7.40
  -6  -5   2   45.90   13.20
  -6  -5   2   37.90    8.90
  -6  -5   2   26.20    7.00
  -6  -5   2   32.30    8.50
   5   5  -2  254.17   18.40
   5   5  -2  235.98   19.30
   5   5  -2  245.98   14.70
   5   5  -2  254.67   12.60
  -5  -5   2  226.18   17.80
  -5  -5   2  209.68   19.30
  -5  -5   2  259.17   22.00
  -5  -5   2  251.47   15.30
   4   5  -2  428.96   22.70
   4   5  -2  401.46   23.70
   4   5  -2  410.66   17.80
  -4  -5   2  386.16   22.10
  -4  -5   2  380.66   17.60
  -4  -5   2  385.76   24.50
  -4  -5   2  382.96   25.70
   3   5  -2  224.48   12.20
   3   5  -2  217.48   15.30
  -3  -5   2  239.88   15.90
  -3  -5   2  237.38   19.00
  -3  -5   2  225.68   17.20
  -3  -5   2  227.48   12.20
   2   5  -2    1.60    3.00
   2   5  -2    1.40    2.10
   2   5  -2    4.10    3.30
   2   5  -2    1.00    2.10
  -2  -5   2   -0.30    2.80
  -2  -5   2    1.60    2.30
  -2  -5   2    4.30    3.60
  -2  -5   2   -4.00    2.40
   1   5  -2    4.90    2.70
   1   5  -2    5.20    3.70
   1   5  -2   -1.60    2.70
  -1  -5   2    4.90    3.00
  -1  -5   2    5.90    3.70
  -1  -5   2    7.70    4.60
   0   5  -2  701.33   24.30
   0   5  -2  668.03   23.20
   0   5  -2  673.73   30.80
   0  -5   2  698.43   24.20
   0  -5   2  694.93   24.60
   0  -5   2  677.73   31.50
  -1   5  -2  452.35   24.80
  -1   5  -2  438.86   25.30
  -1   5  -2  419.96   19.30
   1  -5   2  428.66   13.30
   1  -5   2  399.86   23.50
   1  -5   2  440.26   23.70
   1  -5   2  435.26   26.30
  -2   5  -2  528.55   23.50
  -2   5  -2  564.14   28.30
  -2   5  -2  534.95   30.00
  -2   5  -2  554.34   21.00
   2  -5   2  488.15   26.60
   2  -5   2  522.85   24.30
   2  -5   2  541.75   30.80
   2  -5   2  522.25   14.40
  -3   5  -2 2051.89   68.49
  -3   5  -2 1984.90   62.99
  -3   5  -2 2074.39   41.70
  -3   5  -2 2013.60   57.09
   3  -5   2 2013.80   68.29
   3  -5   2 1982.80   58.09
   3  -5   2 1972.00   41.50
  -4   5  -2   -1.20    3.90
  -4   5  -2    3.70    3.70
  -4   5  -2    4.30    5.40
  -4   5  -2    8.50    2.50
   4  -5   2    6.00    4.30
   4  -5   2   -2.00    2.70
   4  -5   2    6.80    4.70
   4  -5   2   10.40    6.20
  -5   5  -2  457.85   16.60
  -5   5  -2  480.55   34.50
  -5   5  -2  511.35   30.60
  -5   5  -2  468.25   26.70
   5  -5   2  497.85   34.60
   5  -5   2  439.36   27.10
   5  -5   2  475.05   29.20
   5  -5   2  459.75   32.20
  -6   5  -2    0.00    4.20
  -6   5  -2    0.50    3.20
  -6   5  -2    0.80    1.80
  -6   5  -2    0.50    4.90
   6  -5   2   -0.60    4.50
   6  -5   2   -4.20    2.10
   6  -5   2   -0.80    4.60
  -7   5  -2  781.42   39.30
  -7   5  -2  721.13   48.20
  -7   5  -2  839.42   44.50
  -7   5  -2  796.22   27.60
   7  -5   2  830.42   42.50
   7  -5   2  851.21   48.70
   7  -5   2  775.32   47.70
  -8   5  -2  162.68   19.20
  -8   5  -2  177.08   13.00
   8  -5   2  155.68   27.60
   8  -5   2  128.89   23.10
  -9   5  -2   98.89   16.20
  -9   5  -2  101.49   12.50
  -9   5  -2   63.79   15.00
   9  -5   2   71.09   19.50
   9  -5   2   72.59   19.00
 -10   5  -2  198.58   20.50
 -10   5  -2   94.99   16.70
 -10   5  -2  154.88   14.70
  10  -5   2  180.58   30.30
  10  -5   2  124.89   25.80
 -11   5  -2  -10.60    4.70
 -11   5  -2   -6.10    4.40
  11  -5   2   -6.80    9.30
  11  -5   2   -2.50    6.20
 -12   5  -2  214.68   23.40
 -12   5  -2  148.19   23.30
  12  -5   2  235.08   40.60
  12  -5   2  215.28   35.30
 -13   5  -2  144.59   23.10
  13  -5   2  109.59   24.90
  13  -5   2   88.09   26.00
 -14   5  -2  -11.50    7.70
  14  -5   2    5.30    9.50
  14  -5   2    4.10   12.90
  15  -5   2    1.40   14.40
  15  -5   2    6.50    8.90
  15  -5   2   34.00   14.00
  15   4  -2   10.80    8.30
  15   4  -2   -5.60    8.70
 -15  -4   2   -7.30    7.80
  14   4  -2   15.50    9.40
  14   4  -2   47.60   18.10
 -14  -4   2   56.69   15.30
  13   4  -2  119.69   20.00
  13   4  -2  115.49   24.00
 -13  -4   2   80.09   19.30
  12   4  -2   14.30    8.90
  12   4  -2   35.50   13.50
 -12  -4   2   31.60   12.00
  11   4  -2   11.10    7.40
  11   4  -2   -3.80    5.80
  11   4  -2    7.40    6.30
 -11  -4   2   -6.20    4.00
  10   4  -2   -2.60    3.10
  10   4  -2    0.50    6.60
  10   4  -2    0.90    4.10
 -10  -4   2    1.00    5.30
   9   4  -2   37.70   12.50
   9   4  -2   71.29   13.10
   9   4  -2   20.60    8.10
  -9  -4   2   50.89   13.20
  -9  -4   2   35.20   13.60
   8   4  -2  473.05   32.00
   8   4  -2  444.66   23.80
   8   4  -2  422.36   24.50
   8   4  -2  436.66   28.90
  -8  -4   2  441.66   29.30
  -8  -4   2  407.86   31.60
  -8  -4   2  423.86   38.90
   7   4  -2   -4.70    3.60
   7   4  -2    4.80    5.30
   7   4  -2    0.50    3.30
   7   4  -2    8.50    3.90
  -7  -4   2    1.30    3.60
  -7  -4   2   11.20    5.70
  -7  -4   2   -3.10    4.70
   6   4  -2  143.19   12.20
   6   4  -2  131.79   13.50
   6   4  -2  152.28   16.10
   6   4  -2  154.48   11.20
  -6  -4   2  141.09   12.30
  -6  -4   2  133.59   16.20
  -6  -4   2  123.59   16.10
  -6  -4   2  104.19   15.90
   5   4  -2   22.40    5.40
   5   4  -2   36.90    9.00
   5   4  -2   30.10    7.20
   5   4  -2   23.40    4.90
  -5  -4   2   28.80    8.70
  -5  -4   2   24.30    6.90
  -5  -4   2   30.60    6.60
   4   4  -2   17.90    3.50
   4   4  -2   11.00    4.90
   4   4  -2   20.00    6.80
   4   4  -2   15.80    4.50
  -4  -4   2   19.80    6.60
  -4  -4   2   18.60    6.50
  -4  -4   2   12.90    5.20
  -4  -4   2   15.50    4.60
   3   4  -2   16.60    5.00
   3   4  -2   16.10    5.70
   3   4  -2   11.70    3.90
  -3  -4   2    5.50    4.10
  -3  -4   2   11.40    5.40
  -3  -4   2   15.00    5.80
  -3  -4   2   21.20    4.60
   2   4  -2 1817.62   42.30
   2   4  -2 1819.22   40.40
   2   4  -2 1790.42   47.00
   2   4  -2 1808.22   53.49
  -2  -4   2 1790.42   49.90
  -2  -4   2 1837.72   42.20
  -2  -4   2 1809.62   54.29
  -2  -4   2 1850.11   47.80
   1   4  -2 4140.59   84.89
   1   4  -2 4097.49   78.89
  -1  -4   2 3933.21   80.19
  -1  -4   2 3961.30   84.59
  -1  -4   2 4109.49   80.09
  -1  -4   2 4038.30   93.89
   0   4  -2   -0.30    1.70
   0   4  -2    0.80    2.50
   0  -4   2    0.70    2.40
   0  -4   2    0.70    3.40
   0  -4   2    2.70    2.30
   0  -4   2   -0.70    2.30
  -1   4  -2  849.12   33.30
  -1   4  -2  903.91   27.90
  -1   4  -2  885.71   25.50
   1  -4   2  881.81   28.40
   1  -4   2  904.61   36.60
   1  -4   2  896.31   20.20
   1  -4   2  857.61   25.20
  -2   4  -2  176.48   12.30
  -2   4  -2  206.08   17.90
  -2   4  -2  172.58    6.30
  -2   4  -2  157.88   13.90
  -2   4  -2  156.48    9.50
   2  -4   2  149.29   13.40
   2  -4   2  150.28   11.80
   2  -4   2  159.28    6.10
   2  -4   2  192.28   17.40
  -3   4  -2  360.16   19.80
  -3   4  -2  416.66   23.50
  -3   4  -2  415.96   26.70
  -3   4  -2  392.96   11.80
   3  -4   2  397.06   24.60
   3  -4   2  399.86   21.20
   3  -4   2  375.26   22.10
   3  -4   2  411.16   26.90
  -4   4  -2 1686.43   36.40
  -4   4  -2 1605.04   49.80
  -4   4  -2 1613.84   60.89
  -4   4  -2 1495.15   52.39
   4  -4   2 1487.05   57.79
   4  -4   2 1641.74   51.89
   4  -4   2 1558.54   52.39
   4  -4   2 1665.23   60.69
  -5   4  -2   95.39   16.20
  -5   4  -2   77.29    6.70
  -5   4  -2   74.59   11.50
  -5   4  -2   90.39   18.00
   5  -4   2   83.39   13.70
   5  -4   2   82.69   16.20
   5  -4   2   88.79   17.00
   5  -4   2   56.59   10.60
  -6   4  -2  188.08   11.40
  -6   4  -2  148.69   22.70
  -6   4  -2  206.28   19.60
  -6   4  -2  177.28   16.90
   6  -4   2  233.58   23.90
   6  -4   2  221.48   23.60
   6  -4   2  169.08   17.40
  -7   4  -2   97.59   18.80
  -7   4  -2  117.49   10.10
  -7   4  -2   90.79   14.90
  -7   4  -2   95.29   16.10
   7  -4   2   96.19   18.90
   7  -4   2   96.39   19.60
   7  -4   2  125.29   19.30
  -8   4  -2   25.50    8.10
  -8   4  -2   33.20    7.30
  -8   4  -2   24.70    7.60
  -8   4  -2   34.90   12.10
   8  -4   2   42.30   16.60
   8  -4   2   32.10   13.00
  -9   4  -2  571.44   26.80
  -9   4  -2  627.24   34.00
  -9   4  -2  595.84   36.60
   9  -4   2  603.94   43.60
   9  -4   2  621.44   45.20
 -10   4  -2   75.49   15.00
 -10   4  -2   39.20   11.10
  10  -4   2   86.59   23.30
  10  -4   2   60.89   19.50
 -11   4  -2  103.09   19.40
 -11   4  -2  154.38   22.50
 -11   4  -2  105.09   14.80
  11  -4   2  130.39   26.60
  11  -4   2  103.39   22.60
 -12   4  -2   91.79   18.20
  12  -4   2  123.59   29.10
  12  -4   2   97.59   24.70
 -13   4  -2   -0.10    7.20
  13  -4   2   13.20    9.50
  13  -4   2    5.90   11.10
 -14   4  -2   18.80   11.00
  14  -4   2   35.10   17.00
  14  -4   2   14.80   14.50
 -15   4  -2   34.00   11.60
  15  -4   2   16.80   12.80
  15  -4   2    8.30   12.60
  15   3  -2   14.50    8.60
  15   3  -2   -4.50   10.50
 -15  -3   2    4.30    9.20
  14   3  -2   12.10   10.50
  14   3  -2   20.80   10.70
 -14  -3   2   10.00    9.70
  13   3  -2   28.10   11.00
  13   3  -2   39.50   13.80
 -13  -3   2   22.60   12.30
  12   3  -2   13.30    7.30
  12   3  -2   16.80   10.80
 -12  -3   2    3.10    7.50
  11   3  -2    4.70    5.20
  11   3  -2    6.50    7.50
 -11  -3   2   -4.20    3.80
  10   3  -2    6.60    7.30
  10   3  -2   10.50    7.20
  10   3  -2   29.00    9.60
 -10  -3   2    4.50    9.40
 -10  -3   2   13.10    8.10
   9   3  -2  305.37   21.90
   9   3  -2  351.76   28.60
   9   3  -2  299.87   21.90
  -9  -3   2  307.97   30.70
   8   3  -2    2.20    3.60
   8   3  -2    5.20    4.20
   8   3  -2    4.50    5.30
   8   3  -2   -2.20    3.20
  -8  -3   2    5.00    5.30
  -8  -3   2  -10.70    4.90
  -8  -3   2    0.30    4.70
   7   3  -2   28.10    6.60
   7   3  -2   13.80    5.60
   7   3  -2   15.00    7.50
   7   3  -2   18.90    7.80
  -7  -3   2   32.50    8.70
  -7  -3   2   25.50    9.50
   6   3  -2   10.20    5.40
   6   3  -2   16.80    6.10
   6   3  -2    4.60    5.10
   6   3  -2   12.60    4.80
  -6  -3   2   17.30    7.20
  -6  -3   2   15.20    6.80
  -6  -3   2   14.50    7.00
   5   3  -2  191.28   15.30
   5   3  -2  180.28   15.90
   5   3  -2  214.18   13.90
  -5  -3   2  193.98   17.50
  -5  -3   2  176.08   15.10
  -5  -3   2  201.88   13.70
  -5  -3   2  200.38   17.20
   4   3  -2 2579.34   54.99
   4   3  -2 2480.15   58.79
   4   3  -2 2544.35   67.49
   4   3  -2 2568.24   65.39
  -4  -3   2 2569.14   69.29
  -4  -3   2 2558.74   60.19
  -4  -3   2 2597.74   66.19
   3   3  -2 1464.05   41.90
   3   3  -2 1467.65   43.30
   3   3  -2 1471.35   32.20
   3   3  -2 1473.85   37.30
  -3  -3   2 1487.75   42.50
  -3  -3   2 1518.05   45.00
   2   3  -2 2907.71   58.79
   2   3  -2 2703.23   62.79
  -2  -3   2 2754.72   62.79
  -2  -3   2 2739.83   58.19
  -2  -3   2 2807.62   65.49
   1   3  -2  313.37    9.80
   1   3  -2  295.37   13.50
   1   3  -2  295.47   16.60
  -1  -3   2  309.87   17.60
  -1  -3   2  309.47   11.90
  -1  -3   2  295.57   13.90
  -1  -3   2  314.27   10.40
   0   3  -2  468.65   16.00
   0   3  -2  458.85   14.90
   0   3  -2  512.75   21.70
   0  -3   2  464.85   15.40
   0  -3   2  476.65   21.00
   0  -3   2  431.06   21.60
   0  -3   2  478.35   16.00
  -1   3  -2 3600.24   83.59
  -1   3  -2 3896.31   76.09
  -1   3  -2 3864.11   87.19
  -1   3  -2 3882.11   89.89
   1  -3   2 3969.70   76.19
   1  -3   2 3950.20   69.99
   1  -3   2 3883.21   86.89
   1  -3   2 4046.80   80.89
   1  -3   2 4119.99   92.79
  -2   3  -2   -2.70    1.30
  -2   3  -2    1.30    0.90
  -2   3  -2    1.20    4.50
   2  -3   2    0.00    3.00
   2  -3   2    0.80    2.60
   2  -3   2    4.30    4.10
  -3   3  -2  634.84   27.80
  -3   3  -2  663.13   33.00
  -3   3  -2  627.84   16.30
   3  -3   2  654.73   32.00
   3  -3   2  670.33   26.50
   3  -3   2  639.94   27.40
   3  -3   2  635.04   32.20
  -4   3  -2    6.30    3.30
  -4   3  -2    3.30    1.80
  -4   3  -2   -1.60    2.30
  -4   3  -2   -0.20    4.30
   4  -3   2    2.50    3.40
   4  -3   2   -4.00    2.40
   4  -3   2   -2.30    5.20
   4  -3   2    1.40    2.90
  -5   3  -2   -1.20    2.80
  -5   3  -2   -1.20    1.40
  -5   3  -2    1.60    2.40
  -5   3  -2   -6.70    2.40
  -5   3  -2   -7.30    3.40
   5  -3   2   -4.80    2.60
   5  -3   2   -0.40    5.00
  -6   3  -2   79.69    7.70
  -6   3  -2   76.09   13.20
  -6   3  -2   49.99   10.30
  -6   3  -2   72.99   14.50
  -6   3  -2   34.50   10.20
   6  -3   2   36.70   10.60
   6  -3   2   59.89   14.20
   6  -3   2   54.49    9.90
  -7   3  -2   11.30    6.70
  -7   3  -2   30.30   11.80
  -7   3  -2    8.50    5.30
  -7   3  -2    0.50    3.80
  -7   3  -2   10.00    9.20
  -7   3  -2   19.90    5.20
   7  -3   2   17.10    5.90
   7  -3   2    3.80    6.00
   7  -3   2   10.30    8.20
  -8   3  -2  363.16   35.40
  -8   3  -2  314.27   30.50
  -8   3  -2  332.37   22.80
  -8   3  -2  318.17   26.40
  -8   3  -2  340.67   18.90
  -8   3  -2  361.76   26.00
   8  -3   2  307.17   25.10
   8  -3   2  302.47   31.00
   8  -3   2  378.66   32.90
  -9   3  -2  177.48   17.80
  -9   3  -2  197.18   20.20
  -9   3  -2  179.98   14.60
  -9   3  -2  187.58   28.80
   9  -3   2  212.38   32.20
   9  -3   2  188.98   29.40
 -10   3  -2  330.77   25.00
 -10   3  -2  359.46   22.30
 -10   3  -2  397.86   36.00
 -10   3  -2  353.06   28.40
  10  -3   2  322.57   34.50
  10  -3   2  338.97   35.00
 -11   3  -2   74.99   15.70
 -11   3  -2   64.99   11.70
  11  -3   2  129.19   28.60
  11  -3   2   84.59   22.70
 -12   3  -2   -5.50    5.30
  12  -3   2   10.40    8.70
  12  -3   2   -8.70    6.50
 -13   3  -2   37.30   13.30
  13  -3   2   60.19   20.40
  13  -3   2   27.60   14.70
 -14   3  -2   60.09   14.40
  14  -3   2   55.49   17.80
  14  -3   2   57.49   17.10
  14  -3   2   79.89   24.30
 -15   3  -2    5.40   10.70
  15  -3   2    1.10    7.80
  15  -3   2   -1.10    8.90
  15  -3   2  -11.20   12.10
  15   2  -2   57.69   18.60
  15   2  -2   30.10   12.60
 -15  -2   2    5.20   14.20
  14   2  -2   23.30   11.20
  14   2  -2    4.60    7.50
 -14  -2   2  -11.20    9.40
  13   2  -2   27.70   12.20
  13   2  -2   26.50   11.10
 -13  -2   2   34.80   12.40
  12   2  -2   15.40   11.40
  12   2  -2   42.10   12.40
 -12  -2   2   36.30   14.10
  11   2  -2   35.30   10.50
  11   2  -2   42.00   13.50
 -11  -2   2   55.19   14.80
  10   2  -2  129.79   21.70
  10   2  -2  167.38   18.00
  10   2  -2  151.88   20.70
 -10  -2   2  163.28   23.90
 -10  -2   2  119.59   22.30
   9   2  -2  282.47   25.80
   9   2  -2  309.47   23.00
   9   2  -2  288.87   22.30
  -9  -2   2  306.77   33.80
  -9  -2   2  277.77   23.60
   8   2  -2   27.80    9.70
   8   2  -2   21.40    7.80
   8   2  -2   33.40    9.40
   8   2  -2   29.40    7.90
  -8  -2   2   28.80    9.70
  -8  -2   2   28.10    9.50
  -8  -2   2   25.60   11.10
   7   2  -2  251.17   17.20
   7   2  -2  261.57   21.60
   7   2  -2  263.37   19.80
   7   2  -2  228.08   17.50
  -7  -2   2  246.48   19.30
  -7  -2   2  262.77   23.80
  -7  -2   2  236.08   22.90
   6   2  -2  188.58   17.10
   6   2  -2  221.58   15.30
   6   2  -2  227.38   14.80
   6   2  -2  216.88   17.10
  -6  -2   2  201.38   16.50
  -6  -2   2  207.78   19.50
  -6  -2   2  208.08   19.50
   5   2  -2  181.68   11.90
   5   2  -2  196.38   13.30
   5   2  -2  176.78   14.50
   5   2  -2  181.58   15.50
  -5  -2   2  202.98   15.50
  -5  -2   2  159.28   15.70
  -5  -2   2  182.48   16.50
   4   2  -2  711.33   24.80
   4   2  -2  665.43   22.00
   4   2  -2  698.33   28.40
   4   2  -2  727.03   27.80
  -4  -2   2  768.32   31.10
  -4  -2   2  687.03   24.80
  -4  -2   2  698.83   29.80
   3   2  -2 5037.40  103.69
   3   2  -2 5020.40   93.89
   3   2  -2 5218.98   99.09
   3   2  -2 5020.40  104.39
  -3  -2   2 5055.29  106.29
  -3  -2   2 4454.45  102.69
  -3  -2   2 5079.89  103.99
   2   2  -2  129.29    5.00
   2   2  -2  121.99    7.80
   2   2  -2  114.39   10.70
   2   2  -2  144.79    9.70
  -2  -2   2  127.49    9.40
  -2  -2   2  129.99    9.80
  -2  -2   2  132.09    7.90
   1   2  -2  182.78   11.70
   1   2  -2  192.98    8.60
   1   2  -2  178.28    9.40
  -1  -2   2  176.58    9.20
  -1  -2   2  202.48   12.30
  -1  -2   2  192.18    8.50
   0   2  -2  694.73   18.20
   0   2  -2  721.03   17.20
   0  -2   2  682.83   18.10
   0  -2   2  644.44   22.90
   0  -2   2  710.83   24.70
   0  -2   2  694.83   17.30
  -1   2  -2 2653.53   51.09
  -1   2  -2 2688.53   54.99
  -1   2  -2 2581.24   59.69
   1  -2   2 2520.35   54.99
   1  -2   2 2683.03   60.29
   1  -2   2 2715.53   65.09
  -2   2  -2 2105.09   48.00
  -2   2  -2 2029.50   50.49
  -2   2  -2 1994.90   37.30
  -2   2  -2 1927.61   56.39
   2  -2   2 1972.20   49.99
   2  -2   2 1938.21   47.50
   2  -2   2 2036.60   55.89
   2  -2   2 1944.41   56.09
  -3   2  -2    1.40    4.40
  -3   2  -2    0.10    2.30
  -3   2  -2    2.40    3.60
   3  -2   2   -1.80    2.20
   3  -2   2   -0.70    2.00
   3  -2   2   -1.70    2.50
   3  -2   2   -5.80    3.40
  -4   2  -2  619.74   26.20
  -4   2  -2  662.43   34.90
  -4   2  -2  631.44   27.70
  -4   2  -2  668.43   33.40
   4  -2   2  673.93   35.00
   4  -2   2  634.74   33.40
   4  -2   2  680.33   27.60
  -5   2  -2   40.40   11.30
  -5   2  -2   27.30    7.50
  -5   2  -2   57.89   13.70
  -5   2  -2   47.00    7.60
  -5   2  -2   44.80    8.80
   5  -2   2   25.50    9.50
   5  -2   2   59.59   11.30
   5  -2   2   45.60   12.20
  -6   2  -2  136.49   11.90
  -6   2  -2  131.99   20.00
  -6   2  -2  130.59   22.10
  -6   2  -2  117.39   13.60
   6  -2   2  125.89   13.30
   6  -2   2   82.39   14.90
   6  -2   2  132.49   20.60
  -7   2  -2  653.53   41.30
  -7   2  -2  608.84   42.20
  -7   2  -2  775.82   35.40
  -7   2  -2  747.13   32.00
  -7   2  -2  718.23   36.70
[truncated: 2,390,373 more chars]
